# Supplementary material for: Transcriptomic analyses provide molecular insight into the cold stress response of cold-tolerant alfalfa
Source: BMC Plant Biol. 2024 Aug 3;24:741. doi: 10.1186/s12870-024-05136-y (PMC11297790; doi:10.1186/s12870-024-05136-y)
Supplement: Supplementary file 1 — Supplementary Material 1 [file 12870_2024_5136_MOESM1_ESM.xlsx]

## Sheet: Sheet1
Table S1 Raw data of RNA-seq
sample	library	raw_reads	raw_bases	clean_reads	clean_bases	error_rate	Q20	Q30	GC_pct
CK_1	FRAS230255484-1r	54627080	8.19G	53612322	8.04G	0.03	98	94.19	42.59
CK_2	FRAS230255482-1r	65770244	9.87G	65233172	9.78G	0.02	98.03	94.23	42.13
CK_3	FRAS230255485-1r	64152170	9.62G	62530350	9.38G	0.03	97.99	94.17	42.26
0h_1	FRAS230255530-1r	55517852	8.33G	54459068	8.17G	0.02	98.12	94.51	42.1
0h_2	FRAS230255531-1r	61371152	9.21G	60133928	9.02G	0.02	98.09	94.41	42.7
0h_3	FRAS230255535-1r	55147338	8.27G	54480882	8.17G	0.02	98.03	94.3	41.59
12h_1	FRAS230255494-1r	72295352	10.84G	71123460	10.67G	0.03	97.98	94.16	41.58
12h_2	FRAS230255497-1r	64686712	9.7G	62994506	9.45G	0.03	97.91	93.99	41.92
12h_3	FRAS230255495-1r	65651882	9.85G	64806654	9.72G	0.02	98.04	94.32	41.92
24h_1	FRAS230255543-1r	56085034	8.41G	54919900	8.24G	0.02	98.06	94.3	41.62
24h_2	FRAS230255544-1r	66858242	10.03G	65185478	9.78G	0.03	98	94.17	41.94
24h_3	FRAS230255547-1r	75884082	11.38G	74052064	11.11G	0.02	98.02	94.27	41.95
36h_1	FRAS230255491-1r	71540894	10.73G	69069954	10.36G	0.02	98.15	94.58	41.89
36h_2	FRAS230255492-1r	71338488	10.7G	68696504	10.3G	0.02	98.04	94.25	42
36h_3	FRAS230255488-1r	66804074	10.02G	65177598	9.78G	0.03	97.93	94.03	41.66
