# Supplementary material for: Transcriptomic analyses provide molecular insight into the cold stress response of cold-tolerant alfalfa
Source: BMC Plant Biol. 2024 Aug 3;24:741. doi: 10.1186/s12870-024-05136-y (PMC11297790; doi:10.1186/s12870-024-05136-y)
Supplement: Supplementary file 2 — Supplementary Material 2 [file 12870_2024_5136_MOESM2_ESM.xlsx]

## Sheet: Sheet1
Table S2 Primers and expression levels of selected gene
ID	Annotation	Forward primer	Reverse primer	Compartion	Log2FC	RT-qPCR
MS_gene62760	AP2/ERF-ERF	ACTCGCCACCCGGTCTAT	CATCGCGGCAACATCGTG	T_0hvsCK	-1.70333	-0.9
MS_gene028699	BBR-BPC	ATCGCTGGGGCATTGGAG	TCCTTGCACCACGCCTTT	T_0hvsCK	0.466386	0.8
MS_gene042116	GRAS	CGCGGTGGAGGACTTCAG	ACCAGACATTGCAGCGCT	T_0hvsCK	-0.575169	-0.44
MS_gene30848	AP2/ERF-ERF	AGACTCGCCACCCGGTAT	CGGCCGTTGGAAAAGTGC	T_0hvsCK	1.69338	2.33
MS_gene09877	bHLH	CACGTGCAGCCTGAGACA	CCCTCGCAGCAGTGTTCA	T_0hvsCK	-1.11667	-1.66
MS_gene024382	MYB-related	TCAGGAGCCATGCGCAAA	TCTTTTGGGCCGTGGAGG	T_0hvsCK	-0.421238	-1.23
MS_gene45566	YSL5	TCAGCGCCGGAAACAACT	TGCGGCAATGTGGCTGTA	T_0hvsCK	-0.751027	-1.28
MS_gene98588	Photosystem I subunit O	GGCTGGTGCATCACGTCT	CCCTCCTCAGCCAATCCC	T_0hvsCK	-0.753517	-0.22
MS_gene38112	Chlorophyll a-b binding protein 3	CGGCCGCTTTGCAATGTT	AGGGAGTGCTGTTTCCGC	T_0hvsCK	0.175399	0.91
MS_gene62760	AP2/ERF-ERF	ACTCGCCACCCGGTCTAT	CATCGCGGCAACATCGTG	T_12hvsCK	7.63215	5.23
MS_gene028699	BBR-BPC	ATCGCTGGGGCATTGGAG	TCCTTGCACCACGCCTTT	T_12hvsCK	1.8951	2.33
MS_gene042116	GRAS	CGCGGTGGAGGACTTCAG	ACCAGACATTGCAGCGCT	T_12hvsCK	2.51411	4.23
MS_gene30848	AP2/ERF-ERF	AGACTCGCCACCCGGTAT	CGGCCGTTGGAAAAGTGC	T_12hvsCK	6.1662	9.11
MS_gene09877	bHLH	CACGTGCAGCCTGAGACA	CCCTCGCAGCAGTGTTCA	T_12hvsCK	-2.06793	-4.11
MS_gene024382	MYB-related	TCAGGAGCCATGCGCAAA	TCTTTTGGGCCGTGGAGG	T_12hvsCK	-0.793684	-0.22
MS_gene45566	YSL5	TCAGCGCCGGAAACAACT	TGCGGCAATGTGGCTGTA	T_12hvsCK	-0.5143	-2.02
MS_gene98588	Photosystem I subunit O	GGCTGGTGCATCACGTCT	CCCTCCTCAGCCAATCCC	T_12hvsCK	-2.77996	-1.24
MS_gene38112	Chlorophyll a-b binding protein 3	CGGCCGCTTTGCAATGTT	AGGGAGTGCTGTTTCCGC	T_12hvsCK	-0.676573	-0.13
MS_gene62760	AP2/ERF-ERF	ACTCGCCACCCGGTCTAT	CATCGCGGCAACATCGTG	T_24hvsCK	7.81386	6.21
MS_gene028699	BBR-BPC	ATCGCTGGGGCATTGGAG	TCCTTGCACCACGCCTTT	T_24hvsCK	1.60527	1.61
MS_gene042116	GRAS	CGCGGTGGAGGACTTCAG	ACCAGACATTGCAGCGCT	T_24hvsCK	2.95836	1.31
MS_gene30848	AP2/ERF-ERF	AGACTCGCCACCCGGTAT	CGGCCGTTGGAAAAGTGC	T_24hvsCK	6.53592	8.34
MS_gene09877	bHLH	CACGTGCAGCCTGAGACA	CCCTCGCAGCAGTGTTCA	T_24hvsCK	-3.0356	-6.82
MS_gene024382	MYB-related	TCAGGAGCCATGCGCAAA	TCTTTTGGGCCGTGGAGG	T_24hvsCK	-1.36802	-1.81
MS_gene45566	YSL5	TCAGCGCCGGAAACAACT	TGCGGCAATGTGGCTGTA	T_24hvsCK	-1.73017	-2.14
MS_gene98588	Photosystem I subunit O	GGCTGGTGCATCACGTCT	CCCTCCTCAGCCAATCCC	T_24hvsCK	-3.89636	-2.94
MS_gene38112	Chlorophyll a-b binding protein 3	CGGCCGCTTTGCAATGTT	AGGGAGTGCTGTTTCCGC	T_24hvsCK	-0.957958	-0.12
MS_gene62760	AP2/ERF-ERF	ACTCGCCACCCGGTCTAT	CATCGCGGCAACATCGTG	T_36hvsCK	8.22427	9.61
MS_gene028699	BBR-BPC	ATCGCTGGGGCATTGGAG	TCCTTGCACCACGCCTTT	T_36hvsCK	2.24084	3.54
MS_gene042116	GRAS	CGCGGTGGAGGACTTCAG	ACCAGACATTGCAGCGCT	T_36hvsCK	3.98437	6.21
MS_gene30848	AP2/ERF-ERF	AGACTCGCCACCCGGTAT	CGGCCGTTGGAAAAGTGC	T_36hvsCK	7.08458	6.58
MS_gene09877	bHLH	CACGTGCAGCCTGAGACA	CCCTCGCAGCAGTGTTCA	T_36hvsCK	-3.4002	-3.12
MS_gene024382	MYB-related	TCAGGAGCCATGCGCAAA	TCTTTTGGGCCGTGGAGG	T_36hvsCK	-2.36062	-5.28
MS_gene45566	YSL5	TCAGCGCCGGAAACAACT	TGCGGCAATGTGGCTGTA	T_36hvsCK	-1.41068	-1.44
MS_gene98588	Photosystem I subunit O	GGCTGGTGCATCACGTCT	CCCTCCTCAGCCAATCCC	T_36hvsCK	-3.71777	-0.25
MS_gene38112	Chlorophyll a-b binding protein 3	CGGCCGCTTTGCAATGTT	AGGGAGTGCTGTTTCCGC	T_36hvsCK	-1.64356	-1.21
	ACT	CCACACGCCATCCTTCGT	CACGCTCTGCTGAGGTGG
