# Supplementary material for: Transcriptomic analyses provide molecular insight into the cold stress response of cold-tolerant alfalfa
Source: BMC Plant Biol. 2024 Aug 3;24:741. doi: 10.1186/s12870-024-05136-y (PMC11297790; doi:10.1186/s12870-024-05136-y)
Supplement: Supplementary file 3 — Supplementary Material 3 [file 12870_2024_5136_MOESM3_ESM.xlsx]

## Sheet: Sheet2
Table S4 Genes in profile 8
gene_id	CK	0	12	24	36	Subfamily	Family	gene_description
MS_gene02360	0	-24.56	-24.87	-28.04	-40.18	-	-	- && sp|Q9ZS51|PMP22_ARATH Peroxisomal membrane protein PMP22 OS=Arabidopsis thaliana OX=3702 GN=PMP22 PE=1 SV=1 && -
MS_gene070879	0	-53.56	-74.67	-91.33	-89.61	-	-	- && sp|Q9ZRF1|MTDH_FRAAN Probable mannitol dehydrogenase OS=Fragaria ananassa OX=3747 GN=CAD PE=2 SV=1 && PF08240:Alcohol dehydrogenase GroES-like domain|PF00107:Zinc-binding dehydrogenase
MS_gene76628	0	-69.1	-88.4	-83.87	-121.39	-	-	- && sp|Q9XI73|PNSL2_ARATH Photosynthetic NDH subunit of lumenal location 2, chloroplastic OS=Arabidopsis thaliana OX=3702 GN=PNSL2 PE=1 SV=1 && -
MS_gene21057	0	-13.23	-114.07	-117.68	-142.36	-	-	- && sp|Q9XI00|SKI32_ARATH F-box protein 7 OS=Arabidopsis thaliana OX=3702 GN=SKIP32 PE=1 SV=1 && -
MS_gene63447	0	-22.57	-14.71	-46.04	-47.63	-	-	- && sp|Q9SX26|PCR12_ARATH Protein PLANT CADMIUM RESISTANCE 12 OS=Arabidopsis thaliana OX=3702 GN=PCR12 PE=2 SV=2 && PF04749:PLAC8 family
MS_gene055502	0	-5.21	-52.77	-51.92	-64.61	-	-	- && sp|Q9SW33|TL1Y_ARATH Thylakoid lumenal 17.9 kDa protein, chloroplastic OS=Arabidopsis thaliana OX=3702 GN=At4g24930 PE=1 SV=1 && -
MS_gene85117	0	-1034.39	-3294.72	-3477.34	-3779.16	-	-	- && sp|Q9SUI6|PSAH2_ARATH Photosystem I reaction center subunit VI-2, chloroplastic OS=Arabidopsis thaliana OX=3702 GN=PSAH2 PE=2 SV=1 && PF03244:Photosystem I reaction centre subunit VI
MS_gene75459	0	-376.27	-420.83	-538.43	-557.39	-	-	- && sp|Q9SSV4|INO1_NICPA Inositol-3-phosphate synthase OS=Nicotiana paniculata OX=62141 GN=INPS1 PE=2 SV=1 && PF01658:Myo-inositol-1-phosphate synthase|PF07994:Myo-inositol-1-phosphate synthase
MS_gene03545	0	-2613.93	-5627.72	-6467.55	-7283.01	-	-	- && sp|Q9SQL2|CB24_PEA Chlorophyll a-b binding protein P4, chloroplastic OS=Pisum sativum OX=3888 GN=lhcA-P4 PE=1 SV=1 && PF00504:Chlorophyll A-B binding protein
MS_gene28854	0	0.76	-48.72	-48.39	-69.85	-	-	- && sp|Q9SMX9|SPL1_ARATH Squamosa promoter-binding-like protein 1 OS=Arabidopsis thaliana OX=3702 GN=SPL1 PE=1 SV=2 && -
MS_gene043128	0	-7.43	-30.83	-28.26	-36.25	-	-	- && sp|Q9SMS0|NDHT_ARATH NAD(P)H-quinone oxidoreductase subunit T, chloroplastic OS=Arabidopsis thaliana OX=3702 GN=ndhT PE=1 SV=1 && PF00226:DnaJ domain
MS_gene063018	0	-5.36	-18.91	-60.28	-94.44	-	-	- && sp|Q9SKR2|SYT1_ARATH Synaptotagmin-1 OS=Arabidopsis thaliana OX=3702 GN=SYT1 PE=1 SV=2 && -
MS_gene013905	0	-46.31	-59.8	-90.72	-85.61	GARP-G2-like	GARP->GARP-G2-like	- && sp|Q9SJW0|PHL7_ARATH Myb family transcription factor PHL7 OS=Arabidopsis thaliana OX=3702 GN=PHL7 PE=2 SV=1 && PF14379:MYB-CC type transfactor, LHEQLE motif|PF00249:Myb-like DNA-binding domain
MS_gene055162	0	-41.04	-65.98	-63.26	-81.32	-	-	- && sp|Q9SI54|LSM7_ARATH Sm-like protein LSM7 OS=Arabidopsis thaliana OX=3702 GN=LSM7 PE=1 SV=1 && PF01423:LSM domain
MS_gene08403	0	-116	-205.71	-206.73	-231.18	-	-	- && sp|Q9SCY2|FKB13_ARATH Peptidyl-prolyl cis-trans isomerase FKBP13, chloroplastic OS=Arabidopsis thaliana OX=3702 GN=FKBP13 PE=1 SV=2 && PF00254:FKBP-type peptidyl-prolyl cis-trans isomerase
MS_gene034238	0	-38.5	-53.04	-55.01	-61.45	-	-	- && sp|Q9S9N6|PNSB1_ARATH Photosynthetic NDH subunit of subcomplex B 1, chloroplastic OS=Arabidopsis thaliana OX=3702 GN=PNSB1 PE=2 SV=1 && -
MS_gene008069	0	87.04	-482.88	-584.86	-857.73	-	-	- && sp|Q9S7W1|CB4C_ARATH Chlorophyll a-b binding protein CP29.3, chloroplastic OS=Arabidopsis thaliana OX=3702 GN=LHCB4.3 PE=2 SV=1 && PF00504:Chlorophyll A-B binding protein
MS_gene78753	0	-273.84	-251.33	-344.86	-502.15	-	-	- && sp|Q9M4D8|DCAM_VICFA S-adenosylmethionine decarboxylase proenzyme OS=Vicia faba OX=3906 GN=SAMDC PE=2 SV=1 && PF01536:Adenosylmethionine decarboxylase
MS_gene41401	0	-20.8	-54.57	-59.6	-60.79	-	-	- && sp|Q9LYP2|IQD24_ARATH Protein IQ-DOMAIN 24 OS=Arabidopsis thaliana OX=3702 GN=IQD24 PE=1 SV=1 && PF13178:Protein of unknown function (DUF4005)
MS_gene42621	0	-16.48	-29.44	-30.34	-42.15	-	-	- && sp|Q9LYG9|MSL10_ARATH Mechanosensitive ion channel protein 10 OS=Arabidopsis thaliana OX=3702 GN=MSL10 PE=1 SV=1 && -
MS_gene28345	0	-330.04	-460.6	-502.86	-514.07	-	-	- && sp|Q9LX31|GUN4C_ARATH Tetrapyrrole-binding protein, chloroplastic OS=Arabidopsis thaliana OX=3702 GN=GUN4 PE=1 SV=1 && PF05419:GUN4-like
MS_gene45566	0	-28.38	-27.45	-53.87	-49.26	-	-	- && sp|Q9LUN2|YSL5_ARATH Probable metal-nicotianamine transporter YSL5 OS=Arabidopsis thaliana OX=3702 GN=YSL5 PE=1 SV=1 && PF03169:OPT oligopeptide transporter protein
MS_gene020044	0	-48.17	-73.44	-84.63	-91.35	-	-	- && sp|Q9LTH7|ACH12_ARATH 1-aminocyclopropane-1-carboxylate oxidase homolog 12 OS=Arabidopsis thaliana OX=3702 GN=At5g59540 PE=2 SV=1 && PF03171:2OG-Fe(II) oxygenase superfamily|PF14226:non-haem dioxygenase in morphine synthesis N-terminal
MS_gene79538	0	-11.03	-152.18	-271.45	-279.13	-	-	- && sp|Q9LMR5|FK126_ARATH F-box/kelch-repeat protein At1g15670 OS=Arabidopsis thaliana OX=3702 GN=At1g15670 PE=2 SV=1 && PF01344:Kelch motif
MS_gene018243	0	-8.59	-38.41	-38.3	-62.26	-	-	- && sp|Q9LI61|AVT6A_ARATH Amino acid transporter AVT6A OS=Arabidopsis thaliana OX=3702 GN=AVT6A PE=2 SV=1 && PF01490:Transmembrane amino acid transporter protein
MS_gene017270	0	-112.75	-177.77	-163.4	-228.75	-	-	- && sp|Q9LEV3|CBSX3_ARATH CBS domain-containing protein CBSX3, mitochondrial OS=Arabidopsis thaliana OX=3702 GN=CBSX3 PE=1 SV=1 && PF00571:CBS domain
MS_gene58906	0	-13.56	-26.37	-32.47	-36.26	-	-	- && sp|Q9LE22|CML27_ARATH Probable calcium-binding protein CML27 OS=Arabidopsis thaliana OX=3702 GN=CML27 PE=1 SV=1 && PF13833:EF-hand domain pair|PF13499:EF-hand domain pair
MS_gene020620	0	-67.94	-58.05	-117.2	-130.64	-	-	- && sp|Q9FY14|TIP1_MEDTR Probable aquaporin TIP-type OS=Medicago truncatula OX=3880 GN=AQP1 PE=1 SV=1 && PF00230:Major intrinsic protein
MS_gene90704	0	-51.87	-55.73	-56.4	-78.72	-	-	- && sp|Q9FWS4|RK31_ARATH 50S ribosomal protein L31, chloroplastic OS=Arabidopsis thaliana OX=3702 GN=RPL31 PE=2 SV=1 && PF01197:Ribosomal protein L31
MS_gene004851	0	-13.24	-32.16	-30.81	-39.26	-	-	- && sp|Q9FSF0|MDH_TOBAC Malate dehydrogenase OS=Nicotiana tabacum OX=4097 GN=MD1 PE=1 SV=1 && PF02866:lactate/malate dehydrogenase, alpha/beta C-terminal domain|PF00056:lactate/malate dehydrogenase, NAD binding domain
MS_gene41827	0	-25.99	-51.28	-56.12	-59.16	-	-	- && sp|Q9FN79|BDG5_ARATH Probable lysophospholipase BODYGUARD 5 OS=Arabidopsis thaliana OX=3702 GN=BDG5 PE=3 SV=1 && PF00561:alpha/beta hydrolase fold
MS_gene045698	0	-12.46	-10.68	-18.89	-59.71	-	-	- && sp|Q9FKF4|ORANG_ARATH Protein ORANGE, chloroplastic OS=Arabidopsis thaliana OX=3702 GN=OR PE=1 SV=1 && -
MS_gene026124	0	-23.12	-73.07	-120.6	-114.3	-	-	- && sp|Q9FG89|PNSB5_ARATH Photosynthetic NDH subunit of subcomplex B 5, chloroplastic OS=Arabidopsis thaliana OX=3702 GN=PNSB5 PE=2 SV=1 && -
MS_gene04110	0	-70.44	-88.58	-120.08	-116.67	-	-	- && sp|Q9FF99|AAP7_ARATH Probable amino acid permease 7 OS=Arabidopsis thaliana OX=3702 GN=AAP7 PE=2 SV=1 && PF01490:Transmembrane amino acid transporter protein
MS_gene43700	0	-10.86	-27.63	-25.82	-36.25	-	-	- && sp|Q9C6K5|LSM3B_ARATH Sm-like protein LSM3B OS=Arabidopsis thaliana OX=3702 GN=LSM3B PE=1 SV=1 && -
MS_gene66850	0	-90.59	-124.7	-128.28	-158.73	-	-	- && sp|Q9AST8|ROSY1_ARATH MD-2-related lipid-recognition protein ROSY1 OS=Arabidopsis thaliana OX=3702 GN=ROSY1 PE=1 SV=1 && PF02221:ML domain
MS_gene022570	0	-3.49	-84.51	-81.19	-115.11	-	-	- && sp|Q9AR73|HQGT_RAUSE Hydroquinone glucosyltransferase OS=Rauvolfia serpentina OX=4060 GN=AS PE=1 SV=1 && -
MS_gene022053	0	-157.71	-521.66	-699.91	-914.27	-	-	- && sp|Q96471|DCAM_IPONI S-adenosylmethionine decarboxylase proenzyme OS=Ipomoea nil OX=35883 GN=SAMDC PE=3 SV=1 && PF08132:S-adenosyl-l-methionine decarboxylase leader peptide|PF01536:Adenosylmethionine decarboxylase
MS_gene47597	0	-73.29	-140.62	-376.74	-324.01	-	-	- && sp|Q94K71|CBBY_ARATH CBBY-like protein OS=Arabidopsis thaliana OX=3702 GN=CBBY PE=1 SV=1 && PF13419:Haloacid dehalogenase-like hydrolase
MS_gene22662	0	-10.27	-3.92	-39.2	-46.91	-	-	- && sp|Q94JQ4|RIDA_ARATH Reactive Intermediate Deaminase A, chloroplastic OS=Arabidopsis thaliana OX=3702 GN=RIDA PE=1 SV=1 && PF01042:Endoribonuclease L-PSP
MS_gene63852	0	-35.5	-33.02	-54.74	-62.97	-	-	- && sp|Q94EH2|TI222_ARATH Chloroplastic import inner membrane translocase subunit TIM22-2 OS=Arabidopsis thaliana OX=3702 GN=TIM22-2 PE=1 SV=1 && PF02466:Tim17/Tim22/Tim23/Pmp24 family
MS_gene98588	0	-1270.89	-2798.31	-3026.73	-3000.89	-	-	- && sp|Q949Q5|PSAO_ARATH Photosystem I subunit O OS=Arabidopsis thaliana OX=3702 GN=PSAO PE=1 SV=1 && -
MS_gene41881	0	-518.48	-641.64	-939.27	-999.16	-	-	- && sp|Q945B7|CRD1_EUPES Magnesium-protoporphyrin IX monomethyl ester [oxidative] cyclase, chloroplastic OS=Euphorbia esula OX=3993 GN=CRD1 PE=3 SV=1 && PF02915:Rubrerythrin
MS_gene008988	0	-63.86	-76.3	-80.59	-92.32	-	-	- && sp|Q93XM7|MCAT_ARATH Mitochondrial carnitine/acylcarnitine carrier-like protein OS=Arabidopsis thaliana OX=3702 GN=BOU PE=1 SV=1 && PF00153:Mitochondrial carrier protein
MS_gene008185	0	-6.63	-58.65	-43.13	-66.3	-	-	- && sp|Q8VZ79|IDN2_ARATH Protein INVOLVED IN DE NOVO 2 OS=Arabidopsis thaliana OX=3702 GN=IDN2 PE=1 SV=1 && PF03469:XH domain|PF03470:XS zinc finger domain|PF03468:XS domain
MS_gene034498	0	1.65	-79.23	-64.51	-94.42	-	-	- && sp|Q8S9M1|PAP13_ARATH Probable plastid-lipid-associated protein 13, chloroplastic OS=Arabidopsis thaliana OX=3702 GN=PAP13 PE=1 SV=2 && PF04755:PAP_fibrillin
MS_gene018922	0	-21.14	-81.58	-76.63	-95.02	C2C2-Dof	C2C2->C2C2-Dof	- && sp|Q8LFV3|CDF3_ARATH Cyclic dof factor 3 OS=Arabidopsis thaliana OX=3702 GN=CDF3 PE=1 SV=2 && PF02701:Dof domain, zinc finger
MS_gene024386	0	-230.02	-342.74	-274.96	-423.23	-	-	- && sp|Q8LCA1|CUT1B_ARATH Protein CURVATURE THYLAKOID 1B, chloroplastic OS=Arabidopsis thaliana OX=3702 GN=CURT1B PE=1 SV=2 && PF14159:CAAD domains of cyanobacterial aminoacyl-tRNA synthetase
MS_gene21564	0	-27.88	-40.61	-53.28	-57.18	-	-	- && sp|Q8L7N4|SP1_ARATH E3 ubiquitin-protein ligase SP1 OS=Arabidopsis thaliana OX=3702 GN=SP1 PE=1 SV=1 && PF12483:E3 Ubiquitin ligase
MS_gene29840	0	1.21	-101.8	-218.16	-218.99	AP2/ERF-ERF	AP2/ERF->AP2/ERF-ERF	- && sp|Q8H1E4|RAP24_ARATH Ethylene-responsive transcription factor RAP2-4 OS=Arabidopsis thaliana OX=3702 GN=RAP2-4 PE=1 SV=1 && PF00847:AP2 domain
MS_gene09877	0	-45.37	-69.04	-78.38	-80.51	bHLH	bHLH	- && sp|Q8GT73|BH119_ARATH Transcription factor bHLH119 OS=Arabidopsis thaliana OX=3702 GN=BHLH119 PE=2 SV=2 && PF00010:Helix-loop-helix DNA-binding domain
MS_gene63310	0	-3230.17	-8533.79	-9639.77	-9761.03	-	-	- && sp|Q7X999|RCA2_LARTR Ribulose bisphosphate carboxylase/oxygenase activase 2, chloroplastic OS=Larrea tridentata OX=66636 GN=RCA2 PE=2 SV=1 && PF00004:ATPase family associated with various cellular activities (AAA)
MS_gene008164	0	-458.21	-5372.88	-4939.61	-6336.9	-	-	- && sp|Q7X999|RCA2_LARTR Ribulose bisphosphate carboxylase/oxygenase activase 2, chloroplastic OS=Larrea tridentata OX=66636 GN=RCA2 PE=2 SV=1 && PF00004:ATPase family associated with various cellular activities (AAA)
MS_gene62198	0	-249.17	-935.54	-3415.43	-3793.47	-	-	- && sp|Q7X999|RCA2_LARTR Ribulose bisphosphate carboxylase/oxygenase activase 2, chloroplastic OS=Larrea tridentata OX=66636 GN=RCA2 PE=2 SV=1 && PF00004:ATPase family associated with various cellular activities (AAA)
MS_gene008430	0	0.84	-76.25	-114.77	-145.98	-	-	- && sp|Q682S0|RPT2_ARATH Root phototropism protein 2 OS=Arabidopsis thaliana OX=3702 GN=RPT2 PE=1 SV=2 && PF00651:BTB/POZ domain|PF03000:NPH3 family
MS_gene060279	0	-77.98	-84.31	-102.77	-128.24	-	-	- && sp|Q680P8|RS29_ARATH 40S ribosomal protein S29 OS=Arabidopsis thaliana OX=3702 GN=RPS29A PE=3 SV=2 && -
MS_gene038263	0	1.1	-25.97	-29.28	-36.11	-	-	- && sp|Q66PF3|UFOG3_FRAAN Putative UDP-glucose flavonoid 3-O-glucosyltransferase 3 OS=Fragaria ananassa OX=3747 GN=GT3 PE=2 SV=1 && PF00201:UDP-glucoronosyl and UDP-glucosyl transferase
MS_gene35176	0	39.87	-143.46	-247.83	-374.84	-	-	- && sp|Q655S1|FTSH2_ORYSJ ATP-dependent zinc metalloprotease FTSH 2, chloroplastic OS=Oryza sativa subsp. japonica OX=39947 GN=FTSH2 PE=3 SV=1 && PF17862:AAA+ lid domain|PF00004:ATPase family associated with various cellular activities (AAA)|PF01434:Peptidase family M41
MS_gene92042	0	23.23	-413.24	-498.98	-585.66	-	-	- && sp|Q56YA5|SGAT_ARATH Serine--glyoxylate aminotransferase OS=Arabidopsis thaliana OX=3702 GN=AGT1 PE=1 SV=2 && PF00266:Aminotransferase class-V
MS_gene85316	0	-57	-150.24	-171.98	-172.24	-	-	- && sp|Q43062|PME_PRUPE Pectinesterase/pectinesterase inhibitor PPE8B OS=Prunus persica OX=3760 PE=2 SV=1 && PF01095:Pectinesterase
MS_gene063015	0	44.23	-169.3	-268.71	-350.05	-	-	- && sp|Q42564|APX3_ARATH L-ascorbate peroxidase 3 OS=Arabidopsis thaliana OX=3702 GN=APX3 PE=1 SV=1 && PF00141:Peroxidase
MS_gene011789	0	-71.02	-105.77	-130.07	-131.46	-	-	- && sp|Q42551|SCE1_ARATH SUMO-conjugating enzyme SCE1 OS=Arabidopsis thaliana OX=3702 GN=SCE1 PE=1 SV=1 && PF00179:Ubiquitin-conjugating enzyme
MS_gene063413	0	-1073.02	-1631.11	-1707.87	-1916.52	-	-	- && sp|Q40519|PSBR_TOBAC Photosystem II 10 kDa polypeptide, chloroplastic OS=Nicotiana tabacum OX=4097 GN=PSBR PE=2 SV=1 && PF04725:Photosystem II 10 kDa polypeptide PsbR|PF13450:NAD(P)-binding Rossmann-like domain
MS_gene78328	0	7.8	-45.66	-61.05	-71.08	-	-	- && sp|Q3ECP7|ERDL5_ARATH Sugar transporter ERD6-like 5 OS=Arabidopsis thaliana OX=3702 GN=At1g54730 PE=2 SV=2 && PF00083:Sugar (and other) transporter
MS_gene047437	0	-55.84	-62.35	-66.72	-84.76	-	-	- && sp|Q39190|PRL2_ARATH Protein pleiotropic regulator PRL2 OS=Arabidopsis thaliana OX=3702 GN=PRL2 PE=2 SV=2 && PF00400:WD domain, G-beta repeat
MS_gene068240	0	-0.62	-45.88	-70.13	-73.5	-	-	- && sp|Q38932|LCYE_ARATH Lycopene epsilon cyclase, chloroplastic OS=Arabidopsis thaliana OX=3702 GN=LUT2 PE=1 SV=2 && PF05834:Lycopene cyclase protein
MS_gene38112	0	471.95	-1412.83	-1729.91	-2312.01	-	-	- && sp|Q32904|CB23_PEA Chlorophyll a-b binding protein 3, chloroplastic OS=Pisum sativum OX=3888 GN=lhca3 PE=1 SV=1 && PF00504:Chlorophyll A-B binding protein
MS_gene70267	0	-22.68	-56.64	-64.8	-69.98	-	-	- && sp|Q0JD85|PAP7_ORYSJ Fibrillin protein 5 homolog OS=Oryza sativa subsp. japonica OX=39947 GN=FBN5 PE=1 SV=1 && PF04755:PAP_fibrillin
MS_gene000927	0	-17.18	-44.58	-60.62	-66.64	-	-	- && sp|Q07473|CB4A_ARATH Chlorophyll a-b binding protein CP29.1, chloroplastic OS=Arabidopsis thaliana OX=3702 GN=LHCB4.1 PE=1 SV=1 && PF00504:Chlorophyll A-B binding protein
MS_gene003647	0	-38.26	-76.53	-82.65	-189.95	-	-	- && sp|Q01516|ALFC1_PEA Fructose-bisphosphate aldolase 1, chloroplastic (Fragment) OS=Pisum sativum OX=3888 PE=1 SV=1 && PF00274:Fructose-bisphosphate aldolase class-I
MS_gene063327	0	2	-16.09	-25.31	-58.42	-	-	- && sp|P82412|RRP3_SPIOL 30S ribosomal protein 3, chloroplastic OS=Spinacia oleracea OX=3562 GN=PSRP3 PE=1 SV=1 && PF04839:Plastid and cyanobacterial ribosomal protein (PSRP-3 / Ycf65)
MS_gene85312	0	-23.88	-14.76	-34.21	-51.74	-	-	- && sp|P82195|RK18_SPIOL 50S ribosomal protein L18, chloroplastic OS=Spinacia oleracea OX=3562 GN=RPL18 PE=1 SV=3 && PF00861:Ribosomal L18 of archaea, bacteria, mitoch. and chloroplast
MS_gene045194	0	-13.87	-57.05	-57.43	-64.82	-	-	- && sp|P80470|PSBY_SPIOL Photosystem II core complex proteins psbY, chloroplastic OS=Spinacia oleracea OX=3562 GN=PSBY PE=1 SV=2 && -
MS_gene60925	0	-9.21	-51.18	-53.14	-65.48	-	-	- && sp|P55748|CBP22_HORVU Serine carboxypeptidase II-2 (Fragment) OS=Hordeum vulgare OX=4513 GN=CXP;2-2 PE=1 SV=1 && PF00450:Serine carboxypeptidase
MS_gene68389	0	-15.7	-57.55	-87.51	-101.78	-	-	- && sp|P54144|AMT11_ARATH Ammonium transporter 1 member 1 OS=Arabidopsis thaliana OX=3702 GN=AMT1-1 PE=1 SV=1 && PF00909:Ammonium Transporter Family
MS_gene31003	0	-899.29	-1234.61	-1709.21	-1974.48	-	-	- && sp|P49107|PSAN_ARATH Photosystem I reaction center subunit N, chloroplastic OS=Arabidopsis thaliana OX=3702 GN=PSAN PE=1 SV=2 && PF05479:Photosystem I reaction centre subunit N (PSAN or PSI-N)
MS_gene053632	0	-82.95	-173.82	-187.8	-259.28	-	-	- && sp|P46488|MDHG_CUCSA Malate dehydrogenase, glyoxysomal OS=Cucumis sativus OX=3659 GN=MDHG PE=2 SV=1 && PF02866:lactate/malate dehydrogenase, alpha/beta C-terminal domain|PF00056:lactate/malate dehydrogenase, NAD binding domain
MS_gene69259	0	-24.94	-106.3	-123.58	-176.36	-	-	- && sp|P46283|S17P_ARATH Sedoheptulose-1,7-bisphosphatase, chloroplastic OS=Arabidopsis thaliana OX=3702 GN=At3g55800 PE=2 SV=1 && PF00316:Fructose-1-6-bisphosphatase, N-terminal domain
MS_gene54792	0	-23.04	-45.8	-48.06	-57.31	-	-	- && sp|P43287|PIP22_ARATH Aquaporin PIP2-2 OS=Arabidopsis thaliana OX=3702 GN=PIP2-2 PE=1 SV=2 && PF00230:Major intrinsic protein
MS_gene26246	0	6.77	-49.42	-43.1	-62.08	-	-	- && sp|P35135|UBC4_SOLLC Ubiquitin-conjugating enzyme E2-17 kDa OS=Solanum lycopersicum OX=4081 PE=2 SV=1 && PF00179:Ubiquitin-conjugating enzyme
MS_gene072875	0	-470.49	-1092.94	-1240.12	-1291.25	-	-	- && sp|P31853|ATPF2_SPIOL ATP synthase subunit b', chloroplastic OS=Spinacia oleracea OX=3562 GN=ATPF2 PE=1 SV=2 && PF00430:ATP synthase B/B' CF(0)
MS_gene69174	0	-61.88	-470.33	-374.69	-552.93	-	-	- && sp|P31336|PST2_GOSHI Photosystem II 5 kDa protein, chloroplastic OS=Gossypium hirsutum OX=3635 GN=PSBT PE=4 SV=1 && -
MS_gene92718	0	-138.25	-200.3	-248.28	-236.38	-	-	- && sp|P31336|PST2_GOSHI Photosystem II 5 kDa protein, chloroplastic OS=Gossypium hirsutum OX=3635 GN=PSBT PE=4 SV=1 && -
MS_gene033485	0	-665.89	-1370.51	-1596.65	-2011.6	-	-	- && sp|P29450|TRXF_PEA Thioredoxin F-type, chloroplastic OS=Pisum sativum OX=3888 PE=2 SV=1 && PF00085:Thioredoxin
MS_gene53556	0	-58.46	-132.15	-130.91	-145.55	-	-	- && sp|P28644|ROC1_SPIOL 28 kDa ribonucleoprotein, chloroplastic OS=Spinacia oleracea OX=3562 PE=1 SV=1 && PF00076:RNA recognition motif. (a.k.a. RRM, RBD, or RNP domain)
MS_gene06598	0	9.69	-38.72	-44.22	-67.19	-	-	- && sp|P28002|COMT1_MEDSA Caffeic acid 3-O-methyltransferase OS=Medicago sativa OX=3879 PE=1 SV=1 && PF08100:Dimerisation domain|PF00891:O-methyltransferase domain
MS_gene01160	0	-1026.06	-1441.4	-1620.4	-1940.23	-	-	- && sp|P27524|CB4A_SOLLC Chlorophyll a-b binding protein CP24 10A, chloroplastic OS=Solanum lycopersicum OX=4081 GN=CAP10A PE=3 SV=1 && PF00504:Chlorophyll A-B binding protein
MS_gene88379	0	-1459.95	-5312.26	-4909.45	-5825.68	-	-	- && sp|P27489|CB23_SOLLC Chlorophyll a-b binding protein 13, chloroplastic OS=Solanum lycopersicum OX=4081 GN=CAB13 PE=1 SV=1 && PF00504:Chlorophyll A-B binding protein
MS_gene99767	0	-265.19	-870.27	-977.8	-1022.45	-	-	- && sp|P27489|CB23_SOLLC Chlorophyll a-b binding protein 13, chloroplastic OS=Solanum lycopersicum OX=4081 GN=CAB13 PE=1 SV=1 && PF00504:Chlorophyll A-B binding protein
MS_gene76052	0	-18.97	-31.85	-35.12	-50.52	-	-	- && sp|P26360|ATPG3_IPOBA ATP synthase subunit gamma, mitochondrial OS=Ipomoea batatas OX=4120 GN=ATPC PE=1 SV=2 && -
MS_gene008079	0	-229.77	-574.76	-601.06	-948.32	-	-	- && sp|P25794|PIP2_PEA Probable aquaporin PIP-type 7a OS=Pisum sativum OX=3888 GN=TRG-31 PE=2 SV=2 && PF00230:Major intrinsic protein
MS_gene057322	0	22.11	-116.74	-193.72	-207.7	-	-	- && sp|P25794|PIP2_PEA Probable aquaporin PIP-type 7a OS=Pisum sativum OX=3888 GN=TRG-31 PE=2 SV=2 && PF00230:Major intrinsic protein
MS_gene28526	0	-1215.75	-1559.94	-1781.24	-2075.31	-	-	- && sp|P14226|PSBO_PEA Oxygen-evolving enhancer protein 1, chloroplastic OS=Pisum sativum OX=3888 GN=PSBO PE=1 SV=1 && PF01716:Manganese-stabilising protein / photosystem II polypeptide
MS_gene050986	0	-1549.43	-3272.79	-3800.17	-4504.56	-	-	- && sp|P10708|CB12_SOLLC Chlorophyll a-b binding protein 7, chloroplastic OS=Solanum lycopersicum OX=4081 GN=CAB7 PE=3 SV=1 && PF00504:Chlorophyll A-B binding protein
MS_gene08487	0	-2339	-3485.97	-4349.68	-4059.98	-	-	- && sp|P10708|CB12_SOLLC Chlorophyll a-b binding protein 7, chloroplastic OS=Solanum lycopersicum OX=4081 GN=CAB7 PE=3 SV=1 && PF00504:Chlorophyll A-B binding protein
MS_gene00629	0	-1705.44	-1824.76	-2280.52	-2792.35	-	-	- && sp|P09911|FER1_PEA Ferredoxin-1, chloroplastic OS=Pisum sativum OX=3888 GN=PETF PE=1 SV=2 && PF00111:2Fe-2S iron-sulfur cluster binding domain
MS_gene039185	0	-60.75	-312.46	-555.45	-615.66	-	-	- && sp|P05414|GOX_SPIOL Peroxisomal (S)-2-hydroxy-acid oxidase OS=Spinacia oleracea OX=3562 PE=1 SV=1 && PF01070:FMN-dependent dehydrogenase
MS_gene055277	0	-6.56	-14.63	-27.3	-34.47	-	-	- && sp|O80934|Y2766_ARATH Uncharacterized protein At2g37660, chloroplastic OS=Arabidopsis thaliana OX=3702 GN=At2g37660 PE=1 SV=2 && PF13460:NAD(P)H-binding
MS_gene063072	0	-80.93	-104.76	-113.17	-129.17	-	-	- && sp|O65502|HC244_ARATH Protein HIGH CHLOROPHYLL FLUORESCENCE PHENOTYPE 244, chloroplastic OS=Arabidopsis thaliana OX=3702 GN=HCF244 PE=1 SV=1 && PF05368:NmrA-like family
MS_gene85019	0	-39.27	-68.86	-79.34	-76.93	-	-	- && sp|O64896|TPPA_ARATH Trehalose-phosphate phosphatase A OS=Arabidopsis thaliana OX=3702 GN=TPPA PE=1 SV=1 && PF02358:Trehalose-phosphatase
MS_gene011932	0	8.84	-41.23	-44.8	-58.98	-	-	- && sp|O64823|MCU2_ARATH Calcium uniporter protein 2, mitochondrial OS=Arabidopsis thaliana OX=3702 GN=At2g23790 PE=2 SV=1 && PF04678:Mitochondrial calcium uniporter
MS_gene036782	0	-10.53	-46.38	-52.08	-61.01	-	-	- && sp|O48781|SPX2_ARATH SPX domain-containing protein 2 OS=Arabidopsis thaliana OX=3702 GN=SPX2 PE=2 SV=1 && PF03105:SPX domain
MS_gene037884	0	-129.11	-152.16	-153.75	-185.52	-	-	- && sp|O23523|RGGA_ARATH RGG repeats nuclear RNA binding protein A OS=Arabidopsis thaliana OX=3702 GN=RGGA PE=1 SV=1 && PF04774:Hyaluronan / mRNA binding family|PF09598:Stm1
MS_gene010725	0	-133.11	-50.23	-210.54	-279.56	-	-	- && sp|O22150|SAU36_ARATH Auxin-responsive protein SAUR36 OS=Arabidopsis thaliana OX=3702 GN=SAUR36 PE=2 SV=1 && PF02519:Auxin responsive protein
MS_gene20109	0	-1.48	-44.71	-161.22	-210.56	-	-	- && sp|O22150|SAU36_ARATH Auxin-responsive protein SAUR36 OS=Arabidopsis thaliana OX=3702 GN=SAUR36 PE=2 SV=1 && PF02519:Auxin responsive protein
MS_gene063007	0	-9.94	-29.1	-46.86	-46.65	-	-	- && sp|O04369|RAC1_LOTJA Rac-like GTP-binding protein RAC1 OS=Lotus japonicus OX=34305 GN=RAC1 PE=2 SV=1 && PF00071:Ras family
MS_gene052819	0	-49.85	-93.98	-81.58	-119.31	-	-	- && sp|I6YGS0|EPHA_MYCTU Epoxide hydrolase A OS=Mycobacterium tuberculosis (strain ATCC 25618 / H37Rv) OX=83332 GN=ephA PE=1 SV=1 && PF00561:alpha/beta hydrolase fold
MS_gene066003	0	-15.41	-43.68	-50.66	-57.71	-	-	- && sp|F4KHG6|CTPA1_ARATH Carboxyl-terminal-processing peptidase 1, chloroplastic OS=Arabidopsis thaliana OX=3702 GN=CTPA1 PE=1 SV=1 && PF17820:PDZ domain|PF03572:Peptidase family S41
MS_gene049602	0	13.09	-38.88	-35.88	-62.74	-	-	- && sp|C0LGD7|Y1684_ARATH Probable LRR receptor-like serine/threonine-protein kinase At1g06840 OS=Arabidopsis thaliana OX=3702 GN=At1g06840 PE=1 SV=2 && PF00069:Protein kinase domain|PF08263:Leucine rich repeat N-terminal domain
MS_gene05115	0	0.3	-28.78	-25.01	-33.05	-	-	- && sp|C0LGD7|Y1684_ARATH Probable LRR receptor-like serine/threonine-protein kinase At1g06840 OS=Arabidopsis thaliana OX=3702 GN=At1g06840 PE=1 SV=2 && PF00069:Protein kinase domain
MS_gene024382	0	-16.37	-34.48	-46.54	-59.37	MYB-related	MYB->MYB-related	- && sp|A0A0G3VTN5|LHY_PETHY Protein LATE ELONGATED HYPOCOTYL OS=Petunia hybrida OX=4102 GN=LHY PE=2 SV=1 && PF00249:Myb-like DNA-binding domain
MS_gene84043	0	-21.35	-40.68	-43.89	-57.64	-	-	- && - && PF09366:Protein of unknown function (DUF1997)
MS_gene26053	0	-13.5	-33.64	-33.18	-41.35	-	-	- && - && PF08646:Replication factor-A C terminal domain
MS_gene064061	0	-24.41	-40.34	-55.27	-52.28	-	-	- && - && PF08241:Methyltransferase domain
MS_gene058419	0	-80.94	-208.88	-196.21	-243.21	-	-	- && - && PF06596:Photosystem II reaction centre X protein (PsbX)
MS_gene26149	0	-15.25	-34.74	-35.5	-39.62	-	-	- && - && PF05603:Protein of unknown function (DUF775)
MS_gene012723	0	-24.77	-40.31	-55.31	-75.38	-	-	- && - && PF05421:Protein of unknown function (DUF751)
MS_gene007267	0	-26.23	-49.93	-49.14	-62.64	-	-	- && - && PF04949:Transcriptional activator
MS_gene56123	0	-21.78	-29.64	-39.61	-48.66	-	-	- && - && PF04909:Amidohydrolase
MS_gene035392	0	-27.8	-39.92	-114.17	-177.61	-	-	- && - && -
MS_gene58466	0	-30.22	-100.82	-151.84	-157.58	-	-	- && - && -
MS_gene014324	0	-11.5	-104.71	-132.6	-168.5	-	-	- && - && -
MS_gene47784	0	-176.52	-246.47	-267.94	-275.14	-	-	- && - && -
MS_gene018295	0	-192.16	-257.64	-263.72	-294.04	-	-	- && - && -
MS_gene77971	0	-17.95	-140.41	-146.58	-180.83	-	-	- && - && -
MS_gene003651	0	-69.06	-82.58	-174.85	-166.32	-	-	- && - && -
MS_gene009806	0	-40.34	-73.24	-86.9	-97.29	-	-	- && - && -
MS_gene46174	0	-57.06	-139.39	-145.3	-151.36	-	-	- && - && -
MS_gene017907	0	-7.04	-22.4	-54.76	-59.62	-	-	- && - && -
MS_gene55349	0	10.61	-75.1	-62.43	-95.54	-	-	- && - && -
MS_gene45084	0	-8.41	-3.21	-38.38	-43.07	-	-	- && - && -
MS_gene031522	0	-47.66	-65.76	-78.79	-80.79	-	-	- && - && -
MS_gene013591	0	-32.35	-44.68	-52.08	-52.81	-	-	- && - && -
MS_gene064664	0	-27.91	-43.58	-75.43	-74.87	-	-	- && - && -
MS_gene08404	0	-53.21	-62.53	-68.35	-75.04	-	-	- && - && -
MS_gene013549	0	-4.62	-1.37	-10.52	-23.24	-	-	- && - && -
MS_gene036299	0	-9.8	-34.73	-45.08	-45.97	-	-	- && - && -
