# Supplementary material for: Transcriptomic analyses provide molecular insight into the cold stress response of cold-tolerant alfalfa
Source: BMC Plant Biol. 2024 Aug 3;24:741. doi: 10.1186/s12870-024-05136-y (PMC11297790; doi:10.1186/s12870-024-05136-y)
Supplement: Supplementary file 4 — Supplementary Material 4 [file 12870_2024_5136_MOESM4_ESM.xlsx]

## Sheet: Sheet1
Table S3 Genes in profile 40
gene_id	CK	0	12	24	36	Subfamily	Family	gene_description
MS_gene005027	0	1.45	69.51	65.34	122.46	-	-	- && sp|Q9ZVQ6|P2B10_ARATH F-box protein PP2-B10 OS=Arabidopsis thaliana OX=3702 GN=PP2B10 PE=1 SV=1 && PF14299:Phloem protein 2
MS_gene057211	0	-10.03	44.81	71.09	153.54	-	-	- && sp|Q9ZUZ3|SAU32_ARATH Auxin-responsive protein SAUR32 OS=Arabidopsis thaliana OX=3702 GN=SAUR32 PE=2 SV=1 && -
MS_gene040664	0	26.65	37.51	54.37	59.05	-	-	- && sp|Q9ZSB0|SBT39_ARATH Subtilisin-like protease SBT3.9 OS=Arabidopsis thaliana OX=3702 GN=SBT3.9 PE=3 SV=1 && PF05922:Peptidase inhibitor I9
MS_gene98216	0	21.32	43.15	42.07	72.36	-	-	- && sp|Q9ZS97|AB8I_ARATH UPF0051 protein ABCI8, chloroplastic OS=Arabidopsis thaliana OX=3702 GN=ABCI8 PE=2 SV=1 && PF01458:Uncharacterized protein family (UPF0051)
MS_gene034452	0	4.62	117.76	147.54	151.32	-	-	- && sp|Q9ZQG9|E1314_ARATH Glucan endo-1,3-beta-glucosidase 14 OS=Arabidopsis thaliana OX=3702 GN=At2g27500 PE=2 SV=2 && PF00332:Glycosyl hydrolases family 17
MS_gene22882	0	14.43	213.84	439.43	364.6	-	-	- && sp|Q9ZNS6|RCI2B_ARATH Hydrophobic protein RCI2B OS=Arabidopsis thaliana OX=3702 GN=RCI2B PE=2 SV=1 && -
MS_gene050800	0	-9.23	49.2	48.76	125.34	-	-	- && sp|Q9ZNS6|RCI2B_ARATH Hydrophobic protein RCI2B OS=Arabidopsis thaliana OX=3702 GN=RCI2B PE=2 SV=1 && -
MS_gene072603	0	-6.43	31.52	55.34	63.31	-	-	- && sp|Q9ZNS6|RCI2B_ARATH Hydrophobic protein RCI2B OS=Arabidopsis thaliana OX=3702 GN=RCI2B PE=2 SV=1 && -
MS_gene84478	0	-23.04	79.24	104.47	305.51	-	-	- && sp|Q9XIW0|CIPK7_ARATH CBL-interacting serine/threonine-protein kinase 7 OS=Arabidopsis thaliana OX=3702 GN=CIPK7 PE=1 SV=1 && PF03822:NAF domain|PF00069:Protein kinase domain
MS_gene056627	0	129.74	1188.46	1638.22	1863.17	-	-	- && sp|Q9XIM7|CRPM1_ARATH Cold-regulated 413 plasma membrane protein 1 OS=Arabidopsis thaliana OX=3702 GN=COR413PM1 PE=2 SV=1 && PF05562:Cold acclimation protein WCOR413
MS_gene003835	0	3.24	271.95	253.47	386.08	-	-	- && sp|Q9XIM7|CRPM1_ARATH Cold-regulated 413 plasma membrane protein 1 OS=Arabidopsis thaliana OX=3702 GN=COR413PM1 PE=2 SV=1 && PF05562:Cold acclimation protein WCOR413
MS_gene20879	0	0.04	40.79	66.24	55.6	-	-	- && sp|Q9XHM5|G2OX2_PEA Gibberellin 2-beta-dioxygenase 2 OS=Pisum sativum OX=3888 GN=GA2OX2 PE=2 SV=1 && PF03171:2OG-Fe(II) oxygenase superfamily|PF14226:non-haem dioxygenase in morphine synthesis N-terminal
MS_gene23699	0	3.56	80.13	57.2	97.39	-	-	- && sp|Q9XHC6|C93E1_SOYBN Beta-amyrin 24-hydroxylase OS=Glycine max OX=3847 GN=CYP93E1 PE=1 SV=1 && PF00067:Cytochrome P450
MS_gene52198	0	1.86	41.3	58.61	54.5	-	-	- && sp|Q9T0A4|NDHS_ARATH NAD(P)H-quinone oxidoreductase subunit S, chloroplastic OS=Arabidopsis thaliana OX=3702 GN=ndhS PE=1 SV=1 && -
MS_gene36035	0	-25.06	525.5	1223.61	2248.33	-	-	- && sp|Q9T076|ENL2_ARATH Early nodulin-like protein 2 OS=Arabidopsis thaliana OX=3702 GN=At4g27520 PE=1 SV=1 && PF02298:Plastocyanin-like domain
MS_gene059793	0	71.39	223.43	255.36	369.64	-	-	- && sp|Q9T076|ENL2_ARATH Early nodulin-like protein 2 OS=Arabidopsis thaliana OX=3702 GN=At4g27520 PE=1 SV=1 && PF02298:Plastocyanin-like domain
MS_gene031456	0	-1.83	101	176.3	157.13	-	-	- && sp|Q9T076|ENL2_ARATH Early nodulin-like protein 2 OS=Arabidopsis thaliana OX=3702 GN=At4g27520 PE=1 SV=1 && PF02298:Plastocyanin-like domain
MS_gene068732	0	2.89	34.69	61.5	81.64	-	-	- && sp|Q9T076|ENL2_ARATH Early nodulin-like protein 2 OS=Arabidopsis thaliana OX=3702 GN=At4g27520 PE=1 SV=1 && PF02298:Plastocyanin-like domain
MS_gene063097	0	-7.09	27.69	45.48	58.91	-	-	- && sp|Q9SZN7|HIP26_ARATH Heavy metal-associated isoprenylated plant protein 26 OS=Arabidopsis thaliana OX=3702 GN=HIPP26 PE=1 SV=1 && PF00403:Heavy-metal-associated domain
MS_gene68743	0	3.81	29.92	25.27	62.48	-	-	- && sp|Q9SZN7|HIP26_ARATH Heavy metal-associated isoprenylated plant protein 26 OS=Arabidopsis thaliana OX=3702 GN=HIPP26 PE=1 SV=1 && PF00403:Heavy-metal-associated domain
MS_gene62760	0	-0.31	78.78	89.47	118.11	AP2/ERF-ERF	AP2/ERF->AP2/ERF-ERF	- && sp|Q9SYS6|DRE1C_ARATH Dehydration-responsive element-binding protein 1C OS=Arabidopsis thaliana OX=3702 GN=DREB1C PE=1 SV=2 && PF00847:AP2 domain
MS_gene62759	0	0.09	29.31	64.21	89	AP2/ERF-ERF	AP2/ERF->AP2/ERF-ERF	- && sp|Q9SYS6|DRE1C_ARATH Dehydration-responsive element-binding protein 1C OS=Arabidopsis thaliana OX=3702 GN=DREB1C PE=1 SV=2 && PF00847:AP2 domain
MS_gene44226	0	11.94	65.58	88.81	128.38	-	-	- && sp|Q9SXU1|PSA7_CICAR Proteasome subunit alpha type-7 OS=Cicer arietinum OX=3827 GN=PAD1 PE=2 SV=1 && PF00227:Proteasome subunit|PF10584:Proteasome subunit A N-terminal signature
MS_gene071042	0	2.58	45.29	41.15	65.64	-	-	- && sp|Q9SUL7|CIPK4_ARATH CBL-interacting serine/threonine-protein kinase 4 OS=Arabidopsis thaliana OX=3702 GN=CIPK4 PE=1 SV=1 && PF03822:NAF domain|PF00069:Protein kinase domain
MS_gene60295	0	0.11	109.76	138.94	161.21	-	-	- && sp|Q9SU35|ERLL1_ARATH pEARLI1-like lipid transfer protein 1 OS=Arabidopsis thaliana OX=3702 GN=AZI1 PE=1 SV=1 && PF14547:Hydrophobic seed protein
MS_gene61709	0	-0.35	14.86	49.37	132.3	-	-	- && sp|Q9SU35|ERLL1_ARATH pEARLI1-like lipid transfer protein 1 OS=Arabidopsis thaliana OX=3702 GN=AZI1 PE=1 SV=1 && PF14547:Hydrophobic seed protein
MS_gene63272	0	0	14.6	57.78	90.77	-	-	- && sp|Q9SRQ1|C89A9_ARATH Cytochrome P450 89A9 OS=Arabidopsis thaliana OX=3702 GN=CYP89A9 PE=2 SV=1 && PF00067:Cytochrome P450
MS_gene54729	0	-0.53	20.3	31.67	64.03	-	-	- && sp|Q9SRI2|PTR31_ARATH Protein NRT1/ PTR FAMILY 5.9 OS=Arabidopsis thaliana OX=3702 GN=NPF5.9 PE=2 SV=1 && PF00854:POT family
MS_gene99466	0	1.76	12.61	48.13	67.72	-	-	- && sp|Q9SR77|HBPL1_ARATH Heme-binding-like protein At3g10130, chloroplastic OS=Arabidopsis thaliana OX=3702 GN=At3g10130 PE=1 SV=1 && PF04832:SOUL heme-binding protein
MS_gene53397	0	8.79	71.24	95.25	114.4	-	-	- && sp|Q9SN43|CIPKC_ARATH CBL-interacting serine/threonine-protein kinase 12 OS=Arabidopsis thaliana OX=3702 GN=CIPK12 PE=1 SV=1 && PF00069:Protein kinase domain|PF03822:NAF domain
MS_gene018428	0	17.3	46.69	41.49	58.62	-	-	- && sp|Q9SMT7|4CLLA_ARATH Oxalate--CoA ligase OS=Arabidopsis thaliana OX=3702 GN=AAE3 PE=1 SV=1 && PF00501:AMP-binding enzyme|PF13193:AMP-binding enzyme C-terminal domain
MS_gene028699	0	8.7	47.84	35.23	65.55	BBR-BPC	BBR-BPC	- && sp|Q9SKD0|BPC1_ARATH Protein BASIC PENTACYSTEINE1 OS=Arabidopsis thaliana OX=3702 GN=BPC1 PE=1 SV=1 && PF06217:GAGA binding protein-like family
MS_gene035037	0	35.55	136.28	100.68	162.26	-	-	- && sp|Q9SJL2|HIP5_ARATH Heavy metal-associated isoprenylated plant protein 5 OS=Arabidopsis thaliana OX=3702 GN=HIPP05 PE=1 SV=2 && PF00403:Heavy-metal-associated domain
MS_gene064460	0	12.04	46.58	140.35	139.18	-	-	- && sp|Q9SJL2|HIP5_ARATH Heavy metal-associated isoprenylated plant protein 5 OS=Arabidopsis thaliana OX=3702 GN=HIPP05 PE=1 SV=2 && PF00403:Heavy-metal-associated domain
MS_gene25695	0	-6.28	132.12	173.47	211.48	-	-	- && sp|Q9SJD4|LACS8_ARATH Long chain acyl-CoA synthetase 8 OS=Arabidopsis thaliana OX=3702 GN=LACS8 PE=1 SV=1 && PF00501:AMP-binding enzyme
MS_gene044334	0	-0.08	22.46	36.59	53.28	-	-	- && sp|Q9SJD4|LACS8_ARATH Long chain acyl-CoA synthetase 8 OS=Arabidopsis thaliana OX=3702 GN=LACS8 PE=1 SV=1 && PF00501:AMP-binding enzyme
MS_gene007123	0	2.91	45.17	32.11	61.02	HB-BELL	HB->HB-BELL	- && sp|Q9SJ56|BLH1_ARATH BEL1-like homeodomain protein 1 OS=Arabidopsis thaliana OX=3702 GN=BLH1 PE=1 SV=1 && PF05920:Homeobox KN domain|PF07526:Associated with HOX
MS_gene28137	0	-10.42	30.73	116.07	289.68	-	-	- && sp|Q9SJ02|STEP2_ARATH Stress enhanced protein 2, chloroplastic OS=Arabidopsis thaliana OX=3702 GN=SEP2 PE=2 SV=1 && -
MS_gene034333	0	-1.63	27.51	34.8	90.39	-	-	- && sp|Q9SIB9|ACO3M_ARATH Aconitate hydratase 3, mitochondrial OS=Arabidopsis thaliana OX=3702 GN=ACO3 PE=1 SV=2 && PF00330:Aconitase family (aconitate hydratase)|PF00694:Aconitase C-terminal domain
MS_gene30895	0	-1.99	16.11	46.55	67.59	-	-	- && sp|Q9SF40|RL4A_ARATH 60S ribosomal protein L4-1 OS=Arabidopsis thaliana OX=3702 GN=RPL4A PE=1 SV=1 && PF14374:60S ribosomal protein L4 C-terminal domain|PF00573:Ribosomal protein L4/L1 family
MS_gene063499	0	-0.84	11.67	26.36	73.83	-	-	- && sp|Q9SD80|TOM5_ARATH Mitochondrial import receptor subunit TOM5 homolog OS=Arabidopsis thaliana OX=3702 GN=TOM5 PE=1 SV=3 && -
MS_gene76378	0	6.51	-0.99	27.14	65.7	-	-	- && sp|Q9SCQ7|AN32_ARATH Acidic leucine-rich nuclear phosphoprotein 32-related protein OS=Arabidopsis thaliana OX=3702 GN=At3g50690 PE=2 SV=1 && PF14580:Leucine-rich repeat
MS_gene025273	0	-2.71	171.92	367.61	353.07	Tify	Tify	- && sp|Q9S7M2|TI10B_ARATH Protein TIFY 10B OS=Arabidopsis thaliana OX=3702 GN=TIFY10B PE=1 SV=1 && PF06200:tify domain|PF09425:Divergent CCT motif
MS_gene061968	0	-0.14	25.39	30.55	81.92	-	-	- && sp|Q9S7A0|DHE3_ARATH Probable glutamate dehydrogenase 3 OS=Arabidopsis thaliana OX=3702 GN=GSH3 PE=3 SV=1 && PF00208:Glutamate/Leucine/Phenylalanine/Valine dehydrogenase|PF02812:Glu/Leu/Phe/Val dehydrogenase, dimerisation domain
MS_gene010742	0	6.87	88.89	86.14	207.2	-	-	- && sp|Q9MA15|AB1K3_ARATH Protein ACTIVITY OF BC1 COMPLEX KINASE 3, chloroplastic OS=Arabidopsis thaliana OX=3702 GN=ABC1K3 PE=1 SV=1 && PF03109:ABC1 family
MS_gene82050	0	7.64	48.1	53.39	83.77	-	-	- && sp|Q9MA15|AB1K3_ARATH Protein ACTIVITY OF BC1 COMPLEX KINASE 3, chloroplastic OS=Arabidopsis thaliana OX=3702 GN=ABC1K3 PE=1 SV=1 && PF03109:ABC1 family
MS_gene36328	0	0.85	80.95	107.12	113.51	-	-	- && sp|Q9M817|PTR6_ARATH Protein NRT1/ PTR FAMILY 1.2 OS=Arabidopsis thaliana OX=3702 GN=NPF1.2 PE=1 SV=1 && PF00854:POT family
MS_gene85126	0	0.09	25.4	35.59	49.48	-	-	- && sp|Q9M817|PTR6_ARATH Protein NRT1/ PTR FAMILY 1.2 OS=Arabidopsis thaliana OX=3702 GN=NPF1.2 PE=1 SV=1 && PF00854:POT family
MS_gene06510	0	82.52	65.32	204.87	217.74	-	-	- && sp|Q9M5M7|RL10_EUPES 60S ribosomal protein L10 OS=Euphorbia esula OX=3993 GN=RPL10 PE=2 SV=1 && PF00252:Ribosomal protein L16p/L10e
MS_gene90833	0	-1.29	11.24	24.83	48.46	-	-	- && sp|Q9M5L0|RL35_EUPES 60S ribosomal protein L35 OS=Euphorbia esula OX=3993 GN=RPL35 PE=2 SV=1 && PF00831:Ribosomal L29 protein
MS_gene83618	0	-0.1	24.28	76.38	220.64	-	-	- && sp|Q9M2U3|ALPL_ARATH Protein ALP1-like OS=Arabidopsis thaliana OX=3702 GN=At3g55350 PE=2 SV=1 && PF13359:DDE superfamily endonuclease
MS_gene84723	0	-0.27	105.02	77.58	133.73	HB-other	HB->HB-other	- && sp|Q9M276|ATB12_ARATH Homeobox-leucine zipper protein ATHB-12 OS=Arabidopsis thaliana OX=3702 GN=ATHB-12 PE=1 SV=1 && PF00046:Homeodomain
MS_gene47699	0	-0.89	61.37	78.78	90.84	-	-	- && sp|Q9M1J1|FIS1A_ARATH Mitochondrial fission 1 protein A OS=Arabidopsis thaliana OX=3702 GN=FIS1A PE=1 SV=1 && PF14852:Fis1 N-terminal tetratricopeptide repeat|PF14853:Fis1 C-terminal tetratricopeptide repeat
MS_gene042116	0	-1.66	22.73	33.02	71.54	GRAS	GRAS	- && sp|Q9M0M5|SCL13_ARATH Scarecrow-like protein 13 OS=Arabidopsis thaliana OX=3702 GN=SCL13 PE=2 SV=2 && PF03514:GRAS domain family
MS_gene30848	0	3.11	82.86	108.42	156.53	AP2/ERF-ERF	AP2/ERF->AP2/ERF-ERF	- && sp|Q9M0L0|DRE1A_ARATH Dehydration-responsive element-binding protein 1A OS=Arabidopsis thaliana OX=3702 GN=DREB1A PE=1 SV=2 && PF00847:AP2 domain
MS_gene035639	0	12.16	58.24	85.16	100.72	-	-	- && sp|Q9M0B6|GAE1_ARATH UDP-glucuronate 4-epimerase 1 OS=Arabidopsis thaliana OX=3702 GN=GAE1 PE=1 SV=1 && PF13359:DDE superfamily endonuclease|PF16363:GDP-mannose 4,6 dehydratase|PF12776:Myb/SANT-like DNA-binding domain
MS_gene57961	0	19.49	122.4	111.72	206.61	-	-	- && sp|Q9M0B6|GAE1_ARATH UDP-glucuronate 4-epimerase 1 OS=Arabidopsis thaliana OX=3702 GN=GAE1 PE=1 SV=1 && PF01370:NAD dependent epimerase/dehydratase family
MS_gene055898	0	17.72	84.89	146.17	130.34	-	-	- && sp|Q9LZF7|OTU10_ARATH OVARIAN TUMOR DOMAIN-containing deubiquitinating enzyme 10 OS=Arabidopsis thaliana OX=3702 GN=OTU10 PE=1 SV=1 && PF02338:OTU-like cysteine protease
MS_gene38035	0	7.26	11.37	22.42	31.18	-	-	- && sp|Q9LYK9|RS263_ARATH 40S ribosomal protein S26-3 OS=Arabidopsis thaliana OX=3702 GN=RPS26C PE=2 SV=1 && PF01283:Ribosomal protein S26e
MS_gene49365	0	34.03	110.24	155.59	151.93	-	-	- && sp|Q9LY74|BQMT_ARATH 2-methyl-6-phytyl-1,4-hydroquinone methyltransferase, chloroplastic OS=Arabidopsis thaliana OX=3702 GN=VTE3 PE=1 SV=1 && PF08241:Methyltransferase domain
MS_gene050320	0	3	24.76	27.28	42.52	-	-	- && sp|Q9LXJ2|QCR9_ARATH Cytochrome b-c1 complex subunit 9, mitochondrial OS=Arabidopsis thaliana OX=3702 GN=QCR9 PE=1 SV=1 && -
MS_gene28105	0	527.18	1210.28	1726.71	3458.72	-	-	- && sp|Q9LW96|INO1_TOBAC Inositol-3-phosphate synthase OS=Nicotiana tabacum OX=4097 PE=2 SV=1 && PF07994:Myo-inositol-1-phosphate synthase|PF01658:Myo-inositol-1-phosphate synthase
MS_gene004829	0	89.91	511.72	621.14	946.18	-	-	- && sp|Q9LW57|PAP6_ARATH Plastid-lipid-associated protein 6, chloroplastic OS=Arabidopsis thaliana OX=3702 GN=PAP6 PE=1 SV=1 && PF04755:PAP_fibrillin
MS_gene051122	0	-1.34	26.61	22.9	36.9	-	-	- && sp|Q9LVJ3|RSH2C_ARATH Probable GTP diphosphokinase RSH2, chloroplastic OS=Arabidopsis thaliana OX=3702 GN=RSH2 PE=2 SV=1 && PF04607:Region found in RelA / SpoT proteins|PF13328:HD domain
MS_gene25203	0	9.1	87.99	68.36	122.59	Tify	Tify	- && sp|Q9LVI4|TIF6B_ARATH Protein TIFY 6B OS=Arabidopsis thaliana OX=3702 GN=TIFY6B PE=1 SV=1 && PF06200:tify domain|PF09425:Divergent CCT motif
MS_gene95552	0	4.92	28.11	50.13	49.98	-	-	- && sp|Q9LVD9|DTX40_ARATH Protein DETOXIFICATION 40 OS=Arabidopsis thaliana OX=3702 GN=DTX40 PE=1 SV=1 && -
MS_gene038106	0	-0.22	42.86	53.27	79.34	-	-	- && sp|Q9LUW5|RH53_ARATH DEAD-box ATP-dependent RNA helicase 53, mitochondrial OS=Arabidopsis thaliana OX=3702 GN=RH53 PE=1 SV=1 && PF00271:Helicase conserved C-terminal domain|PF00270:DEAD/DEAH box helicase
MS_gene72532	0	2.62	44.51	72.96	81.28	-	-	- && sp|Q9LU44|SF1_ARATH Splicing factor-like protein 1 OS=Arabidopsis thaliana OX=3702 GN=SF1 PE=1 SV=1 && PF16275:Splicing factor 1 helix-hairpin domain|PF00013:KH domain|PF00076:RNA recognition motif. (a.k.a. RRM, RBD, or RNP domain)
MS_gene77682	0	-4.8	62.33	64.08	85.07	-	-	- && sp|Q9LU44|SF1_ARATH Splicing factor-like protein 1 OS=Arabidopsis thaliana OX=3702 GN=SF1 PE=1 SV=1 && PF16275:Splicing factor 1 helix-hairpin domain|PF00013:KH domain|PF00076:RNA recognition motif. (a.k.a. RRM, RBD, or RNP domain)
MS_gene004157	0	-1.69	20	40.59	103.25	-	-	- && sp|Q9LSS4|TET4_ARATH Tetraspanin-4 OS=Arabidopsis thaliana OX=3702 GN=TET4 PE=3 SV=1 && PF00335:Tetraspanin family
MS_gene027345	0	1.3	11.11	67.43	107.18	-	-	- && sp|Q9LSF1|OXI1_ARATH Serine/threonine-protein kinase OXI1 OS=Arabidopsis thaliana OX=3702 GN=OXI1 PE=1 SV=1 && PF00069:Protein kinase domain
MS_gene005732	0	30.16	26.01	34.09	49.12	-	-	- && sp|Q9LPN5|VP601_ARATH Vacuolar protein sorting-associated protein 60.1 OS=Arabidopsis thaliana OX=3702 GN=VPS60-1 PE=1 SV=1 && PF03357:Snf7
MS_gene68605	0	-10.97	226.48	219.58	483.4	-	-	- && sp|Q9LNF4|P2C13_ARATH Probable protein phosphatase 2C 13 OS=Arabidopsis thaliana OX=3702 GN=At1g48040 PE=2 SV=2 && PF00481:Protein phosphatase 2C
MS_gene40560	0	-0.22	132.29	142.21	161.29	-	-	- && sp|Q9LKA5|MORF8_ARATH Multiple organellar RNA editing factor 8, chloroplastic/mitochondrial OS=Arabidopsis thaliana OX=3702 GN=MORF8 PE=1 SV=1 && -
MS_gene008709	0	2.38	27.52	52.1	43.37	-	-	- && sp|Q9LKA4|UBA2C_ARATH UBP1-associated protein 2C OS=Arabidopsis thaliana OX=3702 GN=UBA2C PE=2 SV=1 && PF00076:RNA recognition motif. (a.k.a. RRM, RBD, or RNP domain)
MS_gene60934	0	-0.47	82.82	126.72	158.89	-	-	- && sp|Q9LJE5|ECT2_ARATH YTH domain-containing protein ECT2 OS=Arabidopsis thaliana OX=3702 GN=ECT2 PE=1 SV=1 && PF04146:YT521-B-like domain
MS_gene62008	0	53.65	210.51	222.95	394.04	-	-	- && sp|Q9LI61|AVT6A_ARATH Amino acid transporter AVT6A OS=Arabidopsis thaliana OX=3702 GN=AVT6A PE=2 SV=1 && PF01490:Transmembrane amino acid transporter protein
MS_gene49941	0	25.77	56.43	90.23	79.5	-	-	- && sp|Q9LHF1|LRX4_ARATH Leucine-rich repeat extensin-like protein 4 OS=Arabidopsis thaliana OX=3702 GN=LRX4 PE=1 SV=1 && -
MS_gene05511	0	21.88	8.32	58.06	85.18	-	-	- && sp|Q9LHF1|LRX4_ARATH Leucine-rich repeat extensin-like protein 4 OS=Arabidopsis thaliana OX=3702 GN=LRX4 PE=1 SV=1 && -
MS_gene74060	0	-7.86	60.47	84.57	220.8	-	-	- && sp|Q9LHA8|HS704_ARATH Heat shock 70 kDa protein 4 OS=Arabidopsis thaliana OX=3702 GN=HSP70-4 PE=1 SV=1 && PF00012:Hsp70 protein
MS_gene062454	0	5.48	16.87	21.05	53.28	-	-	- && sp|Q9LHA8|HS704_ARATH Heat shock 70 kDa protein 4 OS=Arabidopsis thaliana OX=3702 GN=HSP70-4 PE=1 SV=1 && PF00012:Hsp70 protein
MS_gene051314	0	9.48	112.65	182.59	192.62	-	-	- && sp|Q9LFD5|BPA1_ARATH Binding partner of ACD11 1 OS=Arabidopsis thaliana OX=3702 GN=BPA1 PE=1 SV=1 && PF00076:RNA recognition motif. (a.k.a. RRM, RBD, or RNP domain)
MS_gene025063	0	2.32	22.38	112.62	189	-	-	- && sp|Q9LF79|ACA8_ARATH Calcium-transporting ATPase 8, plasma membrane-type OS=Arabidopsis thaliana OX=3702 GN=ACA8 PE=1 SV=1 && PF12515:Ca2+-ATPase N terminal autoinhibitory domain|PF00702:haloacid dehalogenase-like hydrolase|PF00690:Cation transporter/ATPase, N-terminus|PF00122:E1-E2 ATPase|PF00689:Cation transporting ATPase, C-terminus
MS_gene56163	0	-0.23	42.31	54.77	55.19	-	-	- && sp|Q9LF79|ACA8_ARATH Calcium-transporting ATPase 8, plasma membrane-type OS=Arabidopsis thaliana OX=3702 GN=ACA8 PE=1 SV=1 && PF12515:Ca2+-ATPase N terminal autoinhibitory domain|PF00122:E1-E2 ATPase|PF00690:Cation transporter/ATPase, N-terminus|PF00689:Cation transporting ATPase, C-terminus|PF00702:haloacid dehalogenase-like hydrolase
MS_gene032680	0	0.71	21.67	41.53	63.05	-	-	- && sp|Q9LF46|HACL_ARATH 2-hydroxyacyl-CoA lyase OS=Arabidopsis thaliana OX=3702 GN=HACL PE=1 SV=1 && PF02776:Thiamine pyrophosphate enzyme, N-terminal TPP binding domain|PF00205:Thiamine pyrophosphate enzyme, central domain|PF02775:Thiamine pyrophosphate enzyme, C-terminal TPP binding domain
MS_gene053098	0	-5.46	47.91	86.22	140.45	-	-	- && sp|Q9LF46|HACL_ARATH 2-hydroxyacyl-CoA lyase OS=Arabidopsis thaliana OX=3702 GN=HACL PE=1 SV=1 && PF02775:Thiamine pyrophosphate enzyme, C-terminal TPP binding domain|PF00205:Thiamine pyrophosphate enzyme, central domain|PF02776:Thiamine pyrophosphate enzyme, N-terminal TPP binding domain
MS_gene66171	0	-17.15	29.76	27.12	63.87	GRAS	GRAS	- && sp|Q9LDL7|PAT1_ARATH Scarecrow-like transcription factor PAT1 OS=Arabidopsis thaliana OX=3702 GN=PAT1 PE=1 SV=1 && PF03514:GRAS domain family
MS_gene72142	0	9.03	30.51	48.13	46.31	-	-	- && sp|Q9LDD5|PYRP2_ARATH 5-amino-6-(5-phospho-D-ribitylamino)uracil phosphatase, chloroplastic OS=Arabidopsis thaliana OX=3702 GN=PYRP2 PE=1 SV=1 && PF13419:Haloacid dehalogenase-like hydrolase
MS_gene016107	0	7.37	41.1	43.84	62.51	-	-	- && sp|Q9FZL4|MGDG_SOYBN Probable monogalactosyldiacylglycerol synthase, chloroplastic OS=Glycine max OX=3847 GN=MGD A PE=2 SV=1 && PF06925:Monogalactosyldiacylglycerol (MGDG) synthase|PF04101:Glycosyltransferase family 28 C-terminal domain
MS_gene054178	0	-3.02	45.03	57.74	158.53	GRAS	GRAS	- && sp|Q9FYR7|SCL8_ARATH Scarecrow-like protein 8 OS=Arabidopsis thaliana OX=3702 GN=SCL8 PE=2 SV=1 && PF03514:GRAS domain family
MS_gene68068	0	-60.54	147.93	169.15	304.06	-	-	- && sp|Q9FYB5|DNJ11_ARATH Chaperone protein dnaJ 11, chloroplastic OS=Arabidopsis thaliana OX=3702 GN=ATJ11 PE=1 SV=2 && PF00226:DnaJ domain
MS_gene004052	0	41.66	45.49	57.7	69.15	-	-	- && sp|Q9FY06|PPF1_PEA Inner membrane protein PPF-1, chloroplastic OS=Pisum sativum OX=3888 GN=PPF-1 PE=2 SV=2 && PF02096:60Kd inner membrane protein
MS_gene91294	0	-10.85	24.03	39.08	54.4	-	-	- && sp|Q9FPJ5|LRR1_ARATH Leucine-rich repeat protein 1 OS=Arabidopsis thaliana OX=3702 GN=LRR1 PE=1 SV=1 && PF13855:Leucine rich repeat|PF08263:Leucine rich repeat N-terminal domain
MS_gene06703	0	66.61	115.49	157.52	180.55	-	-	- && sp|Q9FNF2|SSY1_ARATH Starch synthase 1, chloroplastic/amyloplastic OS=Arabidopsis thaliana OX=3702 GN=SS1 PE=2 SV=1 && PF08323:Starch synthase catalytic domain|PF00534:Glycosyl transferases group 1
MS_gene24634	0	0.86	43.44	40.77	70.94	C3H	C3H	- && sp|Q9FMY5|U2AFB_ARATH Splicing factor U2af small subunit B OS=Arabidopsis thaliana OX=3702 GN=U2AF35B PE=1 SV=1 && -
MS_gene44950	0	-0.51	64.62	96.73	233.23	-	-	- && sp|Q9FKZ1|DRL42_ARATH Probable disease resistance protein At5g66900 OS=Arabidopsis thaliana OX=3702 GN=At5g66900 PE=3 SV=1 && PF00931:NB-ARC domain
MS_gene28555	0	-0.01	52.97	92.57	151.16	-	-	- && sp|Q9FKZ1|DRL42_ARATH Probable disease resistance protein At5g66900 OS=Arabidopsis thaliana OX=3702 GN=At5g66900 PE=3 SV=1 && PF00931:NB-ARC domain
MS_gene65344	0	6.08	42.54	61.95	68.06	-	-	- && sp|Q9FKY4|PILS7_ARATH Protein PIN-LIKES 7 OS=Arabidopsis thaliana OX=3702 GN=PILS7 PE=2 SV=1 && PF03547:Membrane transport protein
MS_gene027740	0	-1.6	202.31	234.73	482.88	-	-	- && sp|Q9FKQ1|DTX27_ARATH Protein DETOXIFICATION 27 OS=Arabidopsis thaliana OX=3702 GN=DTX27 PE=2 SV=1 && PF01554:MatE
MS_gene44276	0	43.99	127.61	149.57	160.33	-	-	- && sp|Q9FKQ1|DTX27_ARATH Protein DETOXIFICATION 27 OS=Arabidopsis thaliana OX=3702 GN=DTX27 PE=2 SV=1 && PF01554:MatE
MS_gene020465	0	9.21	53.53	61.02	107.15	-	-	- && sp|Q9FKQ1|DTX27_ARATH Protein DETOXIFICATION 27 OS=Arabidopsis thaliana OX=3702 GN=DTX27 PE=2 SV=1 && PF01554:MatE
MS_gene83218	0	5.47	11.71	68.2	110.75	-	-	- && sp|Q9FKC0|R13A4_ARATH 60S ribosomal protein L13a-4 OS=Arabidopsis thaliana OX=3702 GN=RPL13AD PE=2 SV=1 && -
MS_gene66985	0	14.81	50.25	56.07	75.5	-	-	- && sp|Q9FK59|IF4E5_ARATH Eukaryotic translation initiation factor NCBP OS=Arabidopsis thaliana OX=3702 GN=NCBP PE=1 SV=1 && PF01652:Eukaryotic initiation factor 4E
MS_gene033244	0	-10.47	29.66	43.81	95.89	-	-	- && sp|Q9FJJ3|SRO5_ARATH Probable inactive poly [ADP-ribose] polymerase SRO5 OS=Arabidopsis thaliana OX=3702 GN=SRO5 PE=1 SV=1 && PF12174:RCD1-SRO-TAF4 (RST) plant domain
MS_gene06567	0	8.72	384.21	284.11	455.76	-	-	- && sp|Q9FIR9|LSU2_ARATH Protein RESPONSE TO LOW SULFUR 2 OS=Arabidopsis thaliana OX=3702 GN=LSU2 PE=1 SV=1 && -
MS_gene049438	0	-6.63	40.56	82.12	109.85	-	-	- && sp|Q9FIR9|LSU2_ARATH Protein RESPONSE TO LOW SULFUR 2 OS=Arabidopsis thaliana OX=3702 GN=LSU2 PE=1 SV=1 && -
MS_gene31166	0	21.63	38.25	42.47	62.81	-	-	- && sp|Q9FIE8|UXS3_ARATH UDP-glucuronic acid decarboxylase 3 OS=Arabidopsis thaliana OX=3702 GN=UXS3 PE=1 SV=1 && PF16363:GDP-mannose 4,6 dehydratase
MS_gene49764	0	4.39	35.13	44.13	49.32	-	-	- && sp|Q9FI44|SDAF2_ARATH Succinate dehydrogenase assembly factor 2, mitochondrial OS=Arabidopsis thaliana OX=3702 GN=SDHAF2 PE=1 SV=1 && PF03937:Flavinator of succinate dehydrogenase
MS_gene030520	0	5.95	19.14	32.58	96.19	-	-	- && sp|Q9FI44|SDAF2_ARATH Succinate dehydrogenase assembly factor 2, mitochondrial OS=Arabidopsis thaliana OX=3702 GN=SDHAF2 PE=1 SV=1 && -
MS_gene046851	0	-10.54	126.06	217.66	243.4	-	-	- && sp|Q9FHM7|HIR4_ARATH Hypersensitive-induced response protein 4 OS=Arabidopsis thaliana OX=3702 GN=HIR4 PE=1 SV=1 && PF01145:SPFH domain / Band 7 family
MS_gene029948	0	10.2	167.85	222.52	262.19	-	-	- && sp|Q9FHM7|HIR4_ARATH Hypersensitive-induced response protein 4 OS=Arabidopsis thaliana OX=3702 GN=HIR4 PE=1 SV=1 && PF01145:SPFH domain / Band 7 family
MS_gene59292	0	-0.88	73.02	90.2	132.39	-	-	- && sp|Q9FHM7|HIR4_ARATH Hypersensitive-induced response protein 4 OS=Arabidopsis thaliana OX=3702 GN=HIR4 PE=1 SV=1 && PF01145:SPFH domain / Band 7 family
MS_gene049895	0	-1.26	55.29	92.16	117.67	-	-	- && sp|Q9FGF0|PGML1_ARATH Phosphoglycerate mutase-like protein 1 OS=Arabidopsis thaliana OX=3702 GN=At5g64460 PE=2 SV=1 && PF00300:Histidine phosphatase superfamily (branch 1)
MS_gene055981	0	-1.78	38.19	37.08	78.05	-	-	- && sp|Q9FG35|TBR_ARATH Protein trichome birefringence OS=Arabidopsis thaliana OX=3702 GN=TBR PE=1 SV=1 && PF14416:PMR5 N terminal Domain|PF13839:GDSL/SGNH-like Acyl-Esterase family found in Pmr5 and Cas1p
MS_gene000055	0	14.76	32.13	35.42	76.45	-	-	- && sp|Q9FFZ1|PPH_ARATH Pheophytinase, chloroplastic OS=Arabidopsis thaliana OX=3702 GN=PPH PE=1 SV=1 && PF12697:Alpha/beta hydrolase family
MS_gene070436	0	-5.78	16.77	41.84	71.93	-	-	- && sp|Q9FFZ1|PPH_ARATH Pheophytinase, chloroplastic OS=Arabidopsis thaliana OX=3702 GN=PPH PE=1 SV=1 && PF12697:Alpha/beta hydrolase family
MS_gene069033	0	0.07	80.89	137.17	121.28	-	-	- && sp|Q9FFT4|PDC2_ARATH Pyruvate decarboxylase 2 OS=Arabidopsis thaliana OX=3702 GN=PDC2 PE=2 SV=1 && PF02776:Thiamine pyrophosphate enzyme, N-terminal TPP binding domain|PF02775:Thiamine pyrophosphate enzyme, C-terminal TPP binding domain|PF00205:Thiamine pyrophosphate enzyme, central domain
MS_gene95232	0	-1.76	9.45	23.55	51.35	-	-	- && sp|Q9FED2|HA22E_ARATH HVA22-like protein e OS=Arabidopsis thaliana OX=3702 GN=HVA22E PE=2 SV=1 && PF03134:TB2/DP1, HVA22 family
MS_gene071382	0	1.58	78.13	148.09	226.66	-	-	- && sp|Q9FED2|HA22E_ARATH HVA22-like protein e OS=Arabidopsis thaliana OX=3702 GN=HVA22E PE=2 SV=1 && -
MS_gene007018	0	38.63	29.14	79.19	112.31	-	-	- && sp|Q9FDZ9|RL212_ARATH 60S ribosomal protein L21-2 OS=Arabidopsis thaliana OX=3702 GN=RPL21E PE=2 SV=1 && PF01157:Ribosomal protein L21e
MS_gene074449	0	-2.31	39.68	40.28	65.76	Tify	Tify	- && sp|Q9C9E3|TI11B_ARATH Protein TIFY 11B OS=Arabidopsis thaliana OX=3702 GN=TIFY11B PE=1 SV=1 && PF06200:tify domain|PF09425:Divergent CCT motif
MS_gene045762	0	-9.19	20.69	28.2	50.67	-	-	- && sp|Q9C9B0|U89B1_ARATH Flavonol 3-O-glucosyltransferase UGT89B1 OS=Arabidopsis thaliana OX=3702 GN=UGT89B1 PE=1 SV=2 && -
MS_gene36405	0	-2.79	46.82	35.79	63.18	-	-	- && sp|Q9C889|PR1F2_ARATH PRA1 family protein F2 OS=Arabidopsis thaliana OX=3702 GN=PRA1F2 PE=1 SV=1 && PF03208:PRA1 family protein
MS_gene34125	0	-10.07	135.9	229.8	417.4	AP2/ERF-RAV	AP2/ERF->AP2/ERF-RAV	- && sp|Q9C6M5|RAVL1_ARATH AP2/ERF and B3 domain-containing transcription repressor TEM1 OS=Arabidopsis thaliana OX=3702 GN=TEM1 PE=1 SV=1 && PF00847:AP2 domain|PF02362:B3 DNA binding domain
MS_gene051343	0	-2.58	41.77	35.09	81.22	-	-	- && sp|Q9C5U3|PRS8A_ARATH 26S proteasome regulatory subunit 8 homolog A OS=Arabidopsis thaliana OX=3702 GN=RPT6A PE=1 SV=1 && PF00004:ATPase family associated with various cellular activities (AAA)|PF16450:Proteasomal ATPase OB C-terminal domain|PF17862:AAA+ lid domain
MS_gene047860	0	-8.05	136.49	232.49	390.68	-	-	- && sp|Q9C5D0|CBSX2_ARATH CBS domain-containing protein CBSX2, chloroplastic OS=Arabidopsis thaliana OX=3702 GN=CBSX2 PE=1 SV=1 && PF00571:CBS domain
MS_gene014362	0	9.36	98.99	150.8	149.84	-	-	- && sp|Q9BAE0|FTSH_MEDSA ATP-dependent zinc metalloprotease FTSH, chloroplastic OS=Medicago sativa OX=3879 GN=FTSH PE=2 SV=1 && PF17862:AAA+ lid domain|PF00004:ATPase family associated with various cellular activities (AAA)|PF01434:Peptidase family M41
MS_gene017078	0	12.21	11.55	23.21	36.1	-	-	- && sp|Q9ATF5|RL18A_CASSA 60S ribosomal protein L18a OS=Castanea sativa OX=21020 GN=RPL18A PE=2 SV=1 && PF01775:Ribosomal proteins 50S-L18Ae/60S-L20/60S-L18A
MS_gene43354	0	7.65	53.47	88.9	95.67	-	-	- && sp|Q9ASR1|EF2_ARATH Elongation factor 2 OS=Arabidopsis thaliana OX=3702 GN=LOS1 PE=1 SV=1 && PF03144:Elongation factor Tu domain 2|PF00009:Elongation factor Tu GTP binding domain|PF00679:Elongation factor G C-terminus|PF03764:Elongation factor G, domain IV|PF14492:Elongation Factor G, domain II
MS_gene00205	0	22	125.58	196.36	171.28	-	-	- && sp|Q96321|IMPA1_ARATH Importin subunit alpha-1 OS=Arabidopsis thaliana OX=3702 GN=IMPA1 PE=1 SV=2 && PF00514:Armadillo/beta-catenin-like repeat|PF01749:Importin beta binding domain|PF16186:Atypical Arm repeat
MS_gene71752	0	8.06	126.13	110.24	158.51	-	-	- && sp|Q94G17|TATC_PEA Sec-independent protein translocase protein TATC, chloroplastic OS=Pisum sativum OX=3888 GN=TATC PE=1 SV=1 && PF00902:Sec-independent protein translocase protein (TatC)
MS_gene34751	0	11.06	45.14	59.23	75.11	-	-	- && sp|Q94A41|AMY3_ARATH Alpha-amylase 3, chloroplastic OS=Arabidopsis thaliana OX=3702 GN=AMY3 PE=1 SV=1 && PF07821:Alpha-amylase C-terminal beta-sheet domain|PF00128:Alpha amylase, catalytic domain
MS_gene067784	0	6.01	277.09	416.4	445.35	-	-	- && sp|Q945P1|EULS3_ARATH Ricin B-like lectin EULS3 OS=Arabidopsis thaliana OX=3702 GN=EULS3 PE=1 SV=1 && -
MS_gene21170	0	1.78	20.96	35.7	115.97	-	-	- && sp|Q940R4|ASP63_ARATH Probable aspartyl protease At4g16563 OS=Arabidopsis thaliana OX=3702 GN=At4g16563 PE=2 SV=1 && PF14543:Xylanase inhibitor N-terminal|PF14541:Xylanase inhibitor C-terminal
MS_gene052469	0	2.89	23.49	22.65	50.51	-	-	- && sp|Q93ZA0|NYC1_ARATH Probable chlorophyll(ide) b reductase NYC1, chloroplastic OS=Arabidopsis thaliana OX=3702 GN=NYC1 PE=1 SV=1 && PF00106:short chain dehydrogenase
MS_gene28963	0	-33.02	57.85	434.26	990.09	-	-	- && sp|Q8W171|CYP1_SOYBN Peptidyl-prolyl cis-trans isomerase 1 OS=Glycine max OX=3847 GN=Cyp1 PE=2 SV=1 && PF00160:Cyclophilin type peptidyl-prolyl cis-trans isomerase/CLD
MS_gene013807	0	0.21	26.32	46.47	42.48	-	-	- && sp|Q8VYX0|ILL6_ARATH IAA-amino acid hydrolase ILR1-like 6 OS=Arabidopsis thaliana OX=3702 GN=ILL6 PE=1 SV=2 && PF01546:Peptidase family M20/M25/M40
MS_gene78669	0	-3.78	83.95	116.23	119.13	-	-	- && sp|Q8RWN2|ZIF1_ARATH Protein ZINC INDUCED FACILITATOR 1 OS=Arabidopsis thaliana OX=3702 GN=ZIF1 PE=1 SV=2 && PF07690:Major Facilitator Superfamily
MS_gene056442	0	0.29	37.47	101.91	116.86	-	-	- && sp|Q8LPT9|GWD1_CITRE Alpha-glucan water dikinase, chloroplastic OS=Citrus reticulata OX=85571 GN=R1 PE=2 SV=1 && PF01326:Pyruvate phosphate dikinase, PEP/pyruvate binding domain
MS_gene031529	0	-0.78	43.77	48.45	71.43	-	-	- && sp|Q8LDI5|CXXS1_ARATH Thioredoxin-like protein CXXS1 OS=Arabidopsis thaliana OX=3702 GN=CXXS1 PE=2 SV=2 && PF00085:Thioredoxin
MS_gene033130	0	0.14	11.52	20.34	66.7	-	-	- && sp|Q8LC68|NRP2_ARATH NAP1-related protein 2 OS=Arabidopsis thaliana OX=3702 GN=NRP2 PE=1 SV=2 && PF00956:Nucleosome assembly protein (NAP)
MS_gene044066	0	-0.39	64.04	71.59	192.54	AP2/ERF-ERF	AP2/ERF->AP2/ERF-ERF	- && sp|Q8LC30|RAP21_ARATH Ethylene-responsive transcription factor RAP2-1 OS=Arabidopsis thaliana OX=3702 GN=RAP2-1 PE=2 SV=1 && PF00847:AP2 domain
MS_gene20084	0	21.51	75.3	71.04	84.89	-	-	- && sp|Q8LB02|SDHB2_ARATH Succinate dehydrogenase [ubiquinone] iron-sulfur subunit 2, mitochondrial OS=Arabidopsis thaliana OX=3702 GN=SDH2-2 PE=1 SV=2 && PF13085:2Fe-2S iron-sulfur cluster binding domain
MS_gene08083	0	85.43	231.08	229.97	594.23	-	-	- && sp|Q8L9X2|RBCX2_ARATH Chaperonin-like RbcX protein 2, chloroplastic OS=Arabidopsis thaliana OX=3702 GN=RBCX2 PE=1 SV=1 && PF02341:RbcX protein
MS_gene072613	0	20.93	37.35	62.45	78.51	-	-	- && sp|Q8L7S8|RH3_ARATH DEAD-box ATP-dependent RNA helicase 3, chloroplastic OS=Arabidopsis thaliana OX=3702 GN=RH3 PE=1 SV=2 && PF08152:GUCT (NUC152) domain|PF00271:Helicase conserved C-terminal domain|PF00270:DEAD/DEAH box helicase
MS_gene20952	0	33.4	92.53	172.42	154	-	-	- && sp|Q8L7S8|RH3_ARATH DEAD-box ATP-dependent RNA helicase 3, chloroplastic OS=Arabidopsis thaliana OX=3702 GN=RH3 PE=1 SV=2 && PF00271:Helicase conserved C-terminal domain|PF00270:DEAD/DEAH box helicase
MS_gene71747	0	3.31	67.5	55.54	112.8	-	-	- && sp|Q8L731|DTX12_ARATH Protein DETOXIFICATION 12 OS=Arabidopsis thaliana OX=3702 GN=DTX12 PE=2 SV=1 && PF01554:MatE
MS_gene73455	0	-1.84	68.67	59.43	95	-	-	- && sp|Q8L731|DTX12_ARATH Protein DETOXIFICATION 12 OS=Arabidopsis thaliana OX=3702 GN=DTX12 PE=2 SV=1 && PF01554:MatE
MS_gene062595	0	19.47	14.42	36.1	64.17	-	-	- && sp|Q8L636|NCL_ARATH Sodium/calcium exchanger NCL OS=Arabidopsis thaliana OX=3702 GN=NCL PE=2 SV=1 && PF01699:Sodium/calcium exchanger protein|PF13499:EF-hand domain pair
MS_gene053015	0	-11.94	34.15	27.12	59.49	-	-	- && sp|Q8H136|RH14_ARATH DEAD-box ATP-dependent RNA helicase 14 OS=Arabidopsis thaliana OX=3702 GN=RH14 PE=1 SV=2 && PF00270:DEAD/DEAH box helicase|PF00271:Helicase conserved C-terminal domain|PF00397:WW domain
MS_gene66928	0	21.67	424.2	468.4	674.96	-	-	- && sp|Q8GXG1|ASPGB_ARATH Probable isoaspartyl peptidase/L-asparaginase 2 OS=Arabidopsis thaliana OX=3702 GN=At3g16150 PE=2 SV=2 && -
MS_gene024560	0	-1.57	101.53	163.54	247.34	-	-	- && sp|Q84ZT9|WVD2_ARATH Protein WAVE-DAMPENED 2 OS=Arabidopsis thaliana OX=3702 GN=WVD2 PE=2 SV=1 && PF06886:Targeting protein for Xklp2 (TPX2)
MS_gene050539	0	5.14	18.27	38.83	59.91	-	-	- && sp|Q84ZT9|WVD2_ARATH Protein WAVE-DAMPENED 2 OS=Arabidopsis thaliana OX=3702 GN=WVD2 PE=2 SV=1 && PF06886:Targeting protein for Xklp2 (TPX2)
MS_gene27073	0	16.81	8.1	62.22	70.65	-	-	- && sp|Q84WL9|AP2S_ARATH AP-2 complex subunit sigma OS=Arabidopsis thaliana OX=3702 GN=AP17 PE=2 SV=1 && PF01217:Clathrin adaptor complex small chain
MS_gene77666	0	-0.46	42.3	64.85	94.12	NAC	NAC	- && sp|Q84TE6|NAC22_ARATH NAC domain-containing protein 21/22 OS=Arabidopsis thaliana OX=3702 GN=NAC021 PE=1 SV=2 && PF02365:No apical meristem (NAM) protein
MS_gene039133	0	0.08	28.33	27.07	62.51	NAC	NAC	- && sp|Q84TE6|NAC22_ARATH NAC domain-containing protein 21/22 OS=Arabidopsis thaliana OX=3702 GN=NAC021 PE=1 SV=2 && PF02365:No apical meristem (NAM) protein
MS_gene003452	0	1.92	25.16	37.53	54.69	-	-	- && sp|Q7XTT4|NUCL2_ORYSJ Nucleolin 2 OS=Oryza sativa subsp. japonica OX=39947 GN=Os04g0620700 PE=2 SV=2 && PF00076:RNA recognition motif. (a.k.a. RRM, RBD, or RNP domain)
MS_gene23419	0	-1.53	15.45	39.31	59.78	-	-	- && sp|Q7XJ98|MUR3_ARATH Xyloglucan galactosyltransferase MUR3 OS=Arabidopsis thaliana OX=3702 GN=MUR3 PE=1 SV=1 && PF03016:Exostosin family
MS_gene069384	0	5.82	13.49	15.03	42.04	-	-	- && sp|Q754F0|SYM1_ASHGO Protein SYM1 OS=Ashbya gossypii (strain ATCC 10895 / CBS 109.51 / FGSC 9923 / NRRL Y-1056) OX=284811 GN=SYM1 PE=3 SV=1 && PF04117:Mpv17 / PMP22 family
MS_gene029062	0	13.4	14.68	47.54	51.87	-	-	- && sp|Q6YUA8|PSA22_ORYSJ Protein PHOTOSYSTEM I ASSEMBLY 2, chloroplastic OS=Oryza sativa subsp. japonica OX=39947 GN=PSA2 PE=2 SV=1 && -
MS_gene071265	0	-2.31	126.15	252.75	284.73	-	-	- && sp|Q6VAA5|U89B2_STERE UDP-glycosyltransferase 89B2 OS=Stevia rebaudiana OX=55670 GN=UGT89B2 PE=2 SV=1 && -
MS_gene78154	0	-5.62	14.15	28.51	50.51	-	-	- && sp|Q6VAA5|U89B2_STERE UDP-glycosyltransferase 89B2 OS=Stevia rebaudiana OX=55670 GN=UGT89B2 PE=2 SV=1 && -
MS_gene008317	0	-15.89	24.42	43.8	74.75	-	-	- && sp|Q6P2Z6|NMD3_XENTR 60S ribosomal export protein NMD3 OS=Xenopus tropicalis OX=8364 GN=nmd3 PE=2 SV=1 && PF04981:NMD3 family
MS_gene03056	0	2.15	14.9	46.62	76.84	-	-	- && sp|Q6K8D9|SKIPA_ORYSJ SNW/SKI-interacting protein A OS=Oryza sativa subsp. japonica OX=39947 GN=SKIPA PE=1 SV=1 && PF02731:SKIP/SNW domain
MS_gene023188	0	138.25	227.33	270.82	433.46	-	-	- && sp|Q655S1|FTSH2_ORYSJ ATP-dependent zinc metalloprotease FTSH 2, chloroplastic OS=Oryza sativa subsp. japonica OX=39947 GN=FTSH2 PE=3 SV=1 && PF17862:AAA+ lid domain|PF00004:ATPase family associated with various cellular activities (AAA)|PF01434:Peptidase family M41
MS_gene073222	0	-2.71	82.59	141.16	129.85	-	-	- && sp|Q5MAU8|PPA27_ARATH Probable inactive purple acid phosphatase 27 OS=Arabidopsis thaliana OX=3702 GN=PAP27 PE=2 SV=1 && PF14008:Iron/zinc purple acid phosphatase-like protein C|PF16656:Purple acid Phosphatase, N-terminal domain|PF00149:Calcineurin-like phosphoesterase|PF17808:Fn3-like domain from Purple Acid Phosphatase
MS_gene99927	0	0.14	43.33	93.2	119.73	-	-	- && sp|Q5MAU8|PPA27_ARATH Probable inactive purple acid phosphatase 27 OS=Arabidopsis thaliana OX=3702 GN=PAP27 PE=2 SV=1 && PF00149:Calcineurin-like phosphoesterase|PF16656:Purple acid Phosphatase, N-terminal domain|PF17808:Fn3-like domain from Purple Acid Phosphatase|PF14008:Iron/zinc purple acid phosphatase-like protein C
MS_gene046027	0	5.88	68.08	72.81	90.65	-	-	- && sp|Q5MAU8|PPA27_ARATH Probable inactive purple acid phosphatase 27 OS=Arabidopsis thaliana OX=3702 GN=PAP27 PE=2 SV=1 && PF00149:Calcineurin-like phosphoesterase|PF14008:Iron/zinc purple acid phosphatase-like protein C|PF16656:Purple acid Phosphatase, N-terminal domain|PF17808:Fn3-like domain from Purple Acid Phosphatase
MS_gene048061	0	9.91	43.4	50.33	97.16	-	-	- && sp|Q56YW9|TBB2_ARATH Tubulin beta-2 chain OS=Arabidopsis thaliana OX=3702 GN=TUBB2 PE=2 SV=2 && PF00091:Tubulin/FtsZ family, GTPase domain|PF03953:Tubulin C-terminal domain
MS_gene99464	0	10.21	41.81	63.93	95.36	-	-	- && sp|Q56YW9|TBB2_ARATH Tubulin beta-2 chain OS=Arabidopsis thaliana OX=3702 GN=TUBB2 PE=2 SV=2 && PF00091:Tubulin/FtsZ family, GTPase domain
MS_gene60216	0	-7.19	34.55	35.63	69.05	-	-	- && sp|Q56XG6|RH15_ARATH DEAD-box ATP-dependent RNA helicase 15 OS=Arabidopsis thaliana OX=3702 GN=RH15 PE=1 SV=3 && PF00271:Helicase conserved C-terminal domain
MS_gene01843	0	0.52	47.05	69.36	59.46	-	-	- && sp|Q55909|Y305_SYNY3 TVP38/TMEM64 family membrane protein slr0305 OS=Synechocystis sp. (strain PCC 6803 / Kazusa) OX=1111708 GN=slr0305 PE=3 SV=1 && PF09335:SNARE associated Golgi protein
MS_gene035599	0	1.52	33.25	51.6	63.62	-	-	- && sp|Q54ZR7|SRPRA_DICDI Signal recognition particle receptor subunit alpha OS=Dictyostelium discoideum OX=44689 GN=srpra PE=3 SV=1 && PF04086:Signal recognition particle, alpha subunit, N-terminal|PF00448:SRP54-type protein, GTPase domain|PF02881:SRP54-type protein, helical bundle domain
MS_gene040014	0	-0.49	36.38	69.82	57.76	-	-	- && sp|Q54ND5|MINP1_DICDI Multiple inositol polyphosphate phosphatase 1 OS=Dictyostelium discoideum OX=44689 GN=mipp1 PE=1 SV=1 && PF00328:Histidine phosphatase superfamily (branch 2)
MS_gene65554	0	6.31	20.67	39.92	115.09	-	-	- && sp|Q43621|GSHRC_PEA Glutathione reductase, cytosolic OS=Pisum sativum OX=3888 PE=2 SV=1 && PF02852:Pyridine nucleotide-disulphide oxidoreductase, dimerisation domain|PF07992:Pyridine nucleotide-disulphide oxidoreductase
MS_gene83079	0	-3.88	104.43	145.61	367.68	-	-	- && sp|Q43383|ACCH5_ARATH 1-aminocyclopropane-1-carboxylate oxidase homolog 5 OS=Arabidopsis thaliana OX=3702 GN=2A6 PE=2 SV=2 && PF14226:non-haem dioxygenase in morphine synthesis N-terminal|PF03171:2OG-Fe(II) oxygenase superfamily
MS_gene50640	0	8.51	83.12	115.92	141.18	-	-	- && sp|Q43291|RL211_ARATH 60S ribosomal protein L21-1 OS=Arabidopsis thaliana OX=3702 GN=RPL21A PE=2 SV=2 && PF01157:Ribosomal protein L21e
MS_gene036905	0	2.72	368.67	532.2	523.1	-	-	- && sp|Q42908|PMGI_MESCR 2,3-bisphosphoglycerate-independent phosphoglycerate mutase OS=Mesembryanthemum crystallinum OX=3544 GN=PGM1 PE=2 SV=1 && PF06415:BPG-independent PGAM N-terminus (iPGM_N)|PF01676:Metalloenzyme superfamily
MS_gene016256	0	-33.54	391.56	518.09	559.09	-	-	- && sp|Q42908|PMGI_MESCR 2,3-bisphosphoglycerate-independent phosphoglycerate mutase OS=Mesembryanthemum crystallinum OX=3544 GN=PGM1 PE=2 SV=1 && PF01676:Metalloenzyme superfamily|PF06415:BPG-independent PGAM N-terminus (iPGM_N)
MS_gene64814	0	2.05	41.53	45.42	54.66	-	-	- && sp|Q42560|ACO1_ARATH Aconitate hydratase 1 OS=Arabidopsis thaliana OX=3702 GN=ACO1 PE=1 SV=2 && PF00330:Aconitase family (aconitate hydratase)|PF00694:Aconitase C-terminal domain
MS_gene35670	0	15.08	31.86	24.32	45.23	-	-	- && sp|Q42290|MPPB_ARATH Probable mitochondrial-processing peptidase subunit beta, mitochondrial OS=Arabidopsis thaliana OX=3702 GN=MPPbeta PE=1 SV=2 && PF05193:Peptidase M16 inactive domain|PF00675:Insulinase (Peptidase family M16)
MS_gene37846	0	-2.63	58.74	108.14	105.83	-	-	- && sp|Q41438|HMDH3_SOLTU 3-hydroxy-3-methylglutaryl-coenzyme A reductase 3 OS=Solanum tuberosum OX=4113 GN=HMG3 PE=2 SV=1 && PF00368:Hydroxymethylglutaryl-coenzyme A reductase
MS_gene30963	0	76.22	122.12	261.73	278.82	-	-	- && sp|Q41050|OEP16_PEA Outer envelope pore protein 16, chloroplastic OS=Pisum sativum OX=3888 GN=OEP16 PE=1 SV=1 && PF02466:Tim17/Tim22/Tim23/Pmp24 family
MS_gene034900	0	45.49	133.92	141.06	290.87	-	-	- && sp|Q40977|MDAR_PEA Monodehydroascorbate reductase OS=Pisum sativum OX=3888 PE=1 SV=1 && PF07992:Pyridine nucleotide-disulphide oxidoreductase
MS_gene055765	0	-0.76	14	97.94	176.86	-	-	- && sp|Q40521|RB11B_TOBAC Ras-related protein Rab11B OS=Nicotiana tabacum OX=4097 GN=RAB11B PE=2 SV=1 && PF00071:Ras family
MS_gene067108	0	17.41	51.12	79.06	69.63	-	-	- && sp|Q3UDW8|HGNAT_MOUSE Heparan-alpha-glucosaminide N-acetyltransferase OS=Mus musculus OX=10090 GN=Hgsnat PE=1 SV=2 && -
MS_gene46312	0	0.4	28.36	46.54	69.29	-	-	- && sp|Q3EBR6|PLA16_ARATH Phospholipase A1-Igamma2, chloroplastic OS=Arabidopsis thaliana OX=3702 GN=DALL3 PE=1 SV=2 && PF01764:Lipase (class 3)
MS_gene81149	0	-9.99	37.03	94.56	135.19	-	-	- && sp|Q39189|RH7_ARATH DEAD-box ATP-dependent RNA helicase 7 OS=Arabidopsis thaliana OX=3702 GN=RH7 PE=1 SV=2 && PF08152:GUCT (NUC152) domain|PF06232:Embryo-specific protein 3, (ATS3)|PF00271:Helicase conserved C-terminal domain|PF00270:DEAD/DEAH box helicase
MS_gene057348	0	13.38	133.48	210.18	250.72	-	-	- && sp|Q39033|PLCD2_ARATH Phosphoinositide phospholipase C 2 OS=Arabidopsis thaliana OX=3702 GN=PLC2 PE=1 SV=1 && PF00168:C2 domain|PF00387:Phosphatidylinositol-specific phospholipase C, Y domain|PF00388:Phosphatidylinositol-specific phospholipase C, X domain
MS_gene89074	0	1.66	18.87	46.29	49.38	-	-	- && sp|Q39002|TLC1_ARATH ADP,ATP carrier protein 1, chloroplastic OS=Arabidopsis thaliana OX=3702 GN=AATP1 PE=1 SV=2 && PF03219:TLC ATP/ADP transporter
MS_gene97745	0	-1.88	54.73	44.82	106.45	-	-	- && sp|Q38908|XTH30_ARATH Probable xyloglucan endotransglucosylase/hydrolase protein 30 OS=Arabidopsis thaliana OX=3702 GN=XTH30 PE=2 SV=2 && PF06955:Xyloglucan endo-transglycosylase (XET) C-terminus|PF00722:Glycosyl hydrolases family 16
MS_gene073524	0	45.68	1229.98	2068.35	1640.21	-	-	- && sp|Q0PGJ6|AKRC9_ARATH NADPH-dependent aldo-keto reductase, chloroplastic OS=Arabidopsis thaliana OX=3702 GN=AKR4C9 PE=1 SV=1 && PF00248:Aldo/keto reductase family
MS_gene043911	0	2.38	41.76	39.72	54.41	-	-	- && sp|Q0D4J7|SAPK2_ORYSJ Serine/threonine-protein kinase SAPK2 OS=Oryza sativa subsp. japonica OX=39947 GN=SAPK2 PE=1 SV=1 && PF00069:Protein kinase domain
MS_gene94150	0	1.07	174.81	414.95	692.94	-	-	- && sp|Q07202|CORA_MEDSA Cold and drought-regulated protein CORA OS=Medicago sativa OX=3879 GN=CORA PE=2 SV=1 && PF07172:Glycine rich protein family
MS_gene94149	0	63.96	140.35	333.94	477.16	-	-	- && sp|Q07202|CORA_MEDSA Cold and drought-regulated protein CORA OS=Medicago sativa OX=3879 GN=CORA PE=2 SV=1 && PF07172:Glycine rich protein family
MS_gene98522	0	24.25	44.67	201.33	448.93	-	-	- && sp|Q07202|CORA_MEDSA Cold and drought-regulated protein CORA OS=Medicago sativa OX=3879 GN=CORA PE=2 SV=1 && PF07172:Glycine rich protein family
MS_gene81689	0	14.28	58.95	109.87	339.14	-	-	- && sp|Q07202|CORA_MEDSA Cold and drought-regulated protein CORA OS=Medicago sativa OX=3879 GN=CORA PE=2 SV=1 && -
MS_gene00227	0	-85.05	416.04	894.33	1076.38	-	-	- && sp|Q06931|ABR17_PEA ABA-responsive protein ABR17 OS=Pisum sativum OX=3888 PE=2 SV=1 && PF00407:Pathogenesis-related protein Bet v I family
MS_gene21349	0	0.57	42.68	60.61	82.56	-	-	- && sp|Q03664|GSTX3_TOBAC Probable glutathione S-transferase OS=Nicotiana tabacum OX=4097 PE=2 SV=1 && PF02798:Glutathione S-transferase, N-terminal domain|PF13410:Glutathione S-transferase, C-terminal domain
MS_gene32413	0	-14.44	24.69	62.96	151.86	-	-	- && sp|Q03460|GLSN_MEDSA Glutamate synthase [NADH], amyloplastic OS=Medicago sativa OX=3879 PE=1 SV=1 && PF04898:Glutamate synthase central domain|PF07992:Pyridine nucleotide-disulphide oxidoreductase|PF00310:Glutamine amidotransferases class-II|PF01645:Conserved region in glutamate synthase|PF01493:GXGXG motif|PF14691:Dihydroprymidine dehydrogenase domain II, 4Fe-4S cluster
MS_gene63756	0	-15.29	141.51	157.26	201.53	-	-	- && sp|Q02735|CAPP_MEDSA Phosphoenolpyruvate carboxylase OS=Medicago sativa OX=3879 GN=PEPC PE=2 SV=1 && PF00311:Phosphoenolpyruvate carboxylase
MS_gene060602	0	-1.83	22.59	45.05	52.3	-	-	- && sp|Q02735|CAPP_MEDSA Phosphoenolpyruvate carboxylase OS=Medicago sativa OX=3879 GN=PEPC PE=2 SV=1 && PF00311:Phosphoenolpyruvate carboxylase
MS_gene038288	0	13.37	20.18	30.91	75.83	-	-	- && sp|P93836|HPPD_ARATH 4-hydroxyphenylpyruvate dioxygenase OS=Arabidopsis thaliana OX=3702 GN=HPD PE=1 SV=2 && PF00903:Glyoxalase/Bleomycin resistance protein/Dioxygenase superfamily
MS_gene071803	0	41.67	19.26	136.78	252.02	-	-	- && sp|P93788|REMO_SOLTU Remorin OS=Solanum tuberosum OX=4113 PE=1 SV=1 && PF03766:Remorin, N-terminal region|PF03763:Remorin, C-terminal region
MS_gene03489	0	-6.97	20.66	37.97	78.31	-	-	- && sp|P92985|RBP1C_ARATH Ran-binding protein 1 homolog c OS=Arabidopsis thaliana OX=3702 GN=RANBP1C PE=2 SV=1 && PF00638:RanBP1 domain
MS_gene01969	0	-19.19	196.75	169.71	299.7	-	-	- && sp|P92963|RAB1C_ARATH Ras-related protein RABB1c OS=Arabidopsis thaliana OX=3702 GN=RABB1C PE=1 SV=1 && PF00071:Ras family
MS_gene55545	0	9.41	85.6	204	201.88	-	-	- && sp|P62200|CALM1_DAUCA Calmodulin-1/11/16 OS=Daucus carota OX=4039 GN=CAM-1 PE=2 SV=2 && PF13499:EF-hand domain pair
MS_gene92135	0	82.54	77.13	101.3	214.07	-	-	- && sp|P56331|IF1A_ONOVI Eukaryotic translation initiation factor 1A OS=Onobrychis viciifolia OX=3882 PE=2 SV=2 && PF01176:Translation initiation factor 1A / IF-1
MS_gene066034	0	41.2	44.43	80.56	113.55	-	-	- && sp|P55844|RL14_PEA Probable 60S ribosomal protein L14 OS=Pisum sativum OX=3888 PE=2 SV=1 && PF01929:Ribosomal protein L14
MS_gene035055	0	-3.69	48.44	106.79	111.78	-	-	- && sp|P54774|CDC48_SOYBN Cell division cycle protein 48 homolog OS=Glycine max OX=3847 GN=CDC48 PE=2 SV=1 && PF02359:Cell division protein 48 (CDC48), N-terminal domain|PF02933:Cell division protein 48 (CDC48), domain 2|PF17862:AAA+ lid domain|PF00004:ATPase family associated with various cellular activities (AAA)
MS_gene037964	0	5.88	44.07	59.26	74.13	-	-	- && sp|P53118|ROG1_YEAST Putative lipase ROG1 OS=Saccharomyces cerevisiae (strain ATCC 204508 / S288c) OX=559292 GN=ROG1 PE=1 SV=1 && PF05057:Putative serine esterase (DUF676)
MS_gene044844	0	6.7	49.91	71.65	66.41	-	-	- && sp|P52409|E13B_WHEAT Glucan endo-1,3-beta-glucosidase OS=Triticum aestivum OX=4565 GN=GLC1 PE=2 SV=1 && PF00332:Glycosyl hydrolases family 17|PF07983:X8 domain
MS_gene82420	0	0.18	29.92	53.06	78.5	-	-	- && sp|P52409|E13B_WHEAT Glucan endo-1,3-beta-glucosidase OS=Triticum aestivum OX=4565 GN=GLC1 PE=2 SV=1 && PF00332:Glycosyl hydrolases family 17|PF07983:X8 domain
MS_gene050252	0	-4.43	29.59	38.35	54.39	-	-	- && sp|P49636|RL40_NICSY Ubiquitin-60S ribosomal protein L40 OS=Nicotiana sylvestris OX=4096 GN=UBICEP52-7 PE=2 SV=2 && PF01020:Ribosomal L40e family|PF00240:Ubiquitin family
MS_gene047717	0	15.18	39.71	53.08	57.71	-	-	- && sp|P49204|RS42_ARATH 40S ribosomal protein S4-2 OS=Arabidopsis thaliana OX=3702 GN=RPS4B PE=2 SV=4 && PF08071:RS4NT (NUC023) domain|PF01479:S4 domain|PF00900:Ribosomal family S4e|PF00467:KOW motif|PF16121:40S ribosomal protein S4 C-terminus
MS_gene82325	0	0.78	33.86	55.31	59.6	-	-	- && sp|P48489|PP1_ORYSJ Serine/threonine-protein phosphatase PP1 OS=Oryza sativa subsp. japonica OX=39947 GN=Os03g0268000 PE=2 SV=2 && PF00149:Calcineurin-like phosphoesterase|PF16891:Serine-threonine protein phosphatase N-terminal domain
MS_gene27076	0	236.48	454.61	710.52	1509.45	-	-	- && sp|P46689|GASA1_ARATH Gibberellin-regulated protein 1 OS=Arabidopsis thaliana OX=3702 GN=GASA1 PE=2 SV=2 && -
MS_gene64016	0	7.47	28.37	46.04	71.15	-	-	- && sp|P46689|GASA1_ARATH Gibberellin-regulated protein 1 OS=Arabidopsis thaliana OX=3702 GN=GASA1 PE=2 SV=2 && -
MS_gene058679	0	-0.67	77.14	176.72	327.61	-	-	- && sp|P46519|LEA14_SOYBN Desiccation protectant protein Lea14 homolog OS=Glycine max OX=3847 PE=2 SV=1 && PF03168:Late embryogenesis abundant protein
MS_gene51223	0	-0.26	38.43	73.21	70.01	-	-	- && sp|P46519|LEA14_SOYBN Desiccation protectant protein Lea14 homolog OS=Glycine max OX=3847 PE=2 SV=1 && PF03168:Late embryogenesis abundant protein
MS_gene058678	0	-1.43	88.69	148.9	473.88	-	-	- && sp|P46519|LEA14_SOYBN Desiccation protectant protein Lea14 homolog OS=Glycine max OX=3847 PE=2 SV=1 && -
MS_gene80769	0	1.34	44.73	71.78	79.15	-	-	- && sp|P43399|MT1_TRIRP Metallothionein-like protein 1 OS=Trifolium repens OX=3899 GN=MT1B PE=3 SV=1 && -
MS_gene071876	0	-24.26	54.53	91.17	176.21	AP2/ERF-ERF	AP2/ERF->AP2/ERF-ERF	- && sp|P42736|RAP23_ARATH Ethylene-responsive transcription factor RAP2-3 OS=Arabidopsis thaliana OX=3702 GN=RAP2-3 PE=1 SV=2 && PF00847:AP2 domain
MS_gene050079	0	35.74	136.34	168.14	215.68	-	-	- && sp|P42653|1433A_VICFA 14-3-3-like protein A OS=Vicia faba OX=3906 PE=2 SV=1 && PF00244:14-3-3 protein
MS_gene035837	0	-1.64	33.19	30.27	73.34	-	-	- && sp|P42653|1433A_VICFA 14-3-3-like protein A OS=Vicia faba OX=3906 PE=2 SV=1 && PF00244:14-3-3 protein
MS_gene035992	0	15.53	52.45	96.7	84.95	-	-	- && sp|P39869|NIA_LOTJA Nitrate reductase [NADH] OS=Lotus japonicus OX=34305 GN=NIA PE=3 SV=1 && PF00175:Oxidoreductase NAD-binding domain|PF00173:Cytochrome b5-like Heme/Steroid binding domain|PF00970:Oxidoreductase FAD-binding domain|PF03404:Mo-co oxidoreductase dimerisation domain|PF00174:Oxidoreductase molybdopterin binding domain
MS_gene053507	0	14.97	8.89	38.09	47.06	-	-	- && sp|P38500|NIR_BETPN Ferredoxin--nitrite reductase, chloroplastic OS=Betula pendula OX=3505 GN=NIR1 PE=2 SV=1 && PF03460:Nitrite/Sulfite reductase ferredoxin-like half domain|PF01077:Nitrite and sulphite reductase 4Fe-4S domain
MS_gene40418	0	3.55	73.88	69.16	111.37	-	-	- && sp|P35614|ERF1Z_ARATH Eukaryotic peptide chain release factor subunit 1-3 OS=Arabidopsis thaliana OX=3702 GN=ERF1-3 PE=1 SV=1 && PF03463:eRF1 domain 1|PF03465:eRF1 domain 3|PF03464:eRF1 domain 2
MS_gene95952	0	6.4	19.92	49.12	50.7	-	-	- && sp|P35614|ERF1Z_ARATH Eukaryotic peptide chain release factor subunit 1-3 OS=Arabidopsis thaliana OX=3702 GN=ERF1-3 PE=1 SV=1 && PF03463:eRF1 domain 1|PF03465:eRF1 domain 3|PF03464:eRF1 domain 2
MS_gene055142	0	-1.86	50.86	86.15	191.05	-	-	- && sp|P32110|GSTX6_SOYBN Probable glutathione S-transferase OS=Glycine max OX=3847 GN=HSP26-A PE=2 SV=1 && PF02798:Glutathione S-transferase, N-terminal domain|PF00043:Glutathione S-transferase, C-terminal domain
MS_gene048798	0	150	857.54	1251.89	1949.1	-	-	- && sp|P30708|GPX4_NICSY Probable phospholipid hydroperoxide glutathione peroxidase OS=Nicotiana sylvestris OX=4096 PE=2 SV=1 && PF00255:Glutathione peroxidase
MS_gene51147	0	88.29	147.84	159.35	228.47	-	-	- && sp|P29450|TRXF_PEA Thioredoxin F-type, chloroplastic OS=Pisum sativum OX=3888 PE=2 SV=1 && -
MS_gene033585	0	13.94	35.34	52.15	46.08	-	-	- && sp|P28188|RAD2A_ARATH Ras-related protein RABD2a OS=Arabidopsis thaliana OX=3702 GN=RABD2A PE=1 SV=3 && PF00071:Ras family
MS_gene064280	0	19.25	38.07	112.53	147.49	-	-	- && sp|P26564|IF5A1_MEDSA Eukaryotic translation initiation factor 5A-1 OS=Medicago sativa OX=3879 PE=2 SV=1 && PF01287:Eukaryotic elongation factor 5A hypusine, DNA-binding OB fold
MS_gene018573	0	4.61	55.38	33.52	63.1	-	-	- && sp|P22954|HS702_ARATH Heat shock 70 kDa protein 2 OS=Arabidopsis thaliana OX=3702 GN=HSP70-2 PE=1 SV=2 && PF00012:Hsp70 protein
MS_gene72495	0	0	0.94	41.67	91.7	-	-	- && sp|P17407|21KD_DAUCA 21 kDa protein OS=Daucus carota OX=4039 PE=2 SV=1 && PF04043:Plant invertase/pectin methylesterase inhibitor
MS_gene77725	0	-0.05	43.15	37.54	65.77	-	-	- && sp|P17407|21KD_DAUCA 21 kDa protein OS=Daucus carota OX=4039 PE=2 SV=1 && PF04043:Plant invertase/pectin methylesterase inhibitor
MS_gene016843	0	3.2	25.85	44.24	65.43	-	-	- && sp|P14891|HMDH1_ARATH 3-hydroxy-3-methylglutaryl-coenzyme A reductase 1 OS=Arabidopsis thaliana OX=3702 GN=HMG1 PE=1 SV=1 && PF00368:Hydroxymethylglutaryl-coenzyme A reductase
MS_gene062124	0	-7.67	194.4	173.49	248.71	-	-	- && sp|P13708|SUS_SOYBN Sucrose synthase OS=Glycine max OX=3847 GN=SS PE=1 SV=2 && PF00534:Glycosyl transferases group 1|PF00862:Sucrose synthase
MS_gene34389	0	9.96	199.13	144.11	247.75	-	-	- && sp|P11432|ELI_PEA Early light-induced protein, chloroplastic OS=Pisum sativum OX=3888 PE=2 SV=1 && PF00504:Chlorophyll A-B binding protein
MS_gene006401	0	4.66	42.78	88.23	88.61	-	-	- && sp|P11432|ELI_PEA Early light-induced protein, chloroplastic OS=Pisum sativum OX=3888 PE=2 SV=1 && PF00504:Chlorophyll A-B binding protein
MS_gene34409	0	19.11	1565.27	2401.87	5431.49	-	-	- && sp|P11432|ELI_PEA Early light-induced protein, chloroplastic OS=Pisum sativum OX=3888 PE=2 SV=1 && -
MS_gene34393	0	24.38	659.94	913.68	1723.03	-	-	- && sp|P11432|ELI_PEA Early light-induced protein, chloroplastic OS=Pisum sativum OX=3888 PE=2 SV=1 && -
MS_gene34394	0	7.71	154.02	551.93	1156.13	-	-	- && sp|P11432|ELI_PEA Early light-induced protein, chloroplastic OS=Pisum sativum OX=3888 PE=2 SV=1 && -
MS_gene070437	0	-0.37	23.9	48.76	56.68	-	-	- && sp|P09444|LEA34_GOSHI Late embryogenesis abundant protein D-34 OS=Gossypium hirsutum OX=3635 PE=3 SV=1 && PF04927:Seed maturation protein
MS_gene021101	0	-7.16	249.97	357.65	394.34	-	-	- && sp|P09189|HSP7C_PETHY Heat shock cognate 70 kDa protein OS=Petunia hybrida OX=4102 GN=HSP70 PE=2 SV=1 && PF00012:Hsp70 protein
MS_gene28288	0	-45.27	350.47	364.96	610.44	-	-	- && sp|O99019|LIPC_SOLDE Light-induced protein, chloroplastic OS=Solanum demissum OX=50514 PE=1 SV=1 && PF04755:PAP_fibrillin
MS_gene006986	0	9.51	46.01	82.2	97.89	C2C2-CO-like	C2C2->C2C2-CO-like	- && sp|O82256|COL13_ARATH Zinc finger protein CONSTANS-LIKE 13 OS=Arabidopsis thaliana OX=3702 GN=COL13 PE=1 SV=1 && PF00643:B-box zinc finger|PF06203:CCT motif
MS_gene99799	0	4.56	37.93	76.25	115.05	-	-	- && sp|O81826|H2A3_ARATH Probable histone H2A.3 OS=Arabidopsis thaliana OX=3702 GN=At4g27230 PE=1 SV=1 && PF16211:C-terminus of histone H2A|PF00125:Core histone H2A/H2B/H3/H4
MS_gene068304	0	14.11	56.94	105.34	102.48	-	-	- && sp|O80915|PR1B4_ARATH PRA1 family protein B4 OS=Arabidopsis thaliana OX=3702 GN=PRA1B4 PE=1 SV=1 && PF03208:PRA1 family protein
MS_gene24981	0	1.61	54.35	87.03	121.42	-	-	- && sp|O80915|PR1B4_ARATH PRA1 family protein B4 OS=Arabidopsis thaliana OX=3702 GN=PRA1B4 PE=1 SV=1 && PF03208:PRA1 family protein
MS_gene073486	0	14.16	25.05	50.37	97.11	-	-	- && sp|O80860|FTSH2_ARATH ATP-dependent zinc metalloprotease FTSH 2, chloroplastic OS=Arabidopsis thaliana OX=3702 GN=FTSH2 PE=1 SV=1 && PF17862:AAA+ lid domain|PF00004:ATPase family associated with various cellular activities (AAA)|PF01434:Peptidase family M41
MS_gene34289	0	4.75	37.31	64.63	68.63	-	-	- && sp|O80397|M2K4_ARATH Mitogen-activated protein kinase kinase 4 OS=Arabidopsis thaliana OX=3702 GN=MKK4 PE=1 SV=1 && PF00069:Protein kinase domain
MS_gene93057	0	3.89	716.34	944.65	1605.08	-	-	- && sp|O65740|DEF2_CAPAN Defensin J1-2 OS=Capsicum annuum OX=4072 PE=1 SV=1 && -
MS_gene33707	0	2.39	1641.92	1549.85	2174.83	-	-	- && sp|O65100|FRI3_VIGUN Ferritin-3, chloroplastic OS=Vigna unguiculata OX=3917 PE=2 SV=1 && PF00210:Ferritin-like domain
MS_gene49584	0	7.11	38.6	37.68	72.44	-	-	- && sp|O64511|TLOV1_ARATH Protein TWIN LOV 1 OS=Arabidopsis thaliana OX=3702 GN=TLP1 PE=1 SV=2 && PF13426:PAS domain
MS_gene074262	0	6.67	22.23	58.01	85.81	-	-	- && sp|O49884|RL30_LUPLU 60S ribosomal protein L30 OS=Lupinus luteus OX=3873 GN=RPL30 PE=3 SV=1 && PF01248:Ribosomal protein L7Ae/L30e/S12e/Gadd45 family
MS_gene25969	0	3.89	15.65	19.2	47.4	-	-	- && sp|O49627|ISU1_ARATH Iron-sulfur cluster assembly protein 1 OS=Arabidopsis thaliana OX=3702 GN=ISU1 PE=1 SV=1 && PF01592:NifU-like N terminal domain
MS_gene70862	0	2.89	41.33	33.6	77.17	-	-	- && sp|O49377|VA711_ARATH Vesicle-associated membrane protein 711 OS=Arabidopsis thaliana OX=3702 GN=VAMP711 PE=1 SV=2 && PF13774:Regulated-SNARE-like domain|PF00957:Synaptobrevin
MS_gene003544	0	0.27	171.26	247.5	375.99	-	-	- && sp|O48832|ERD7_ARATH Protein EARLY-RESPONSIVE TO DEHYDRATION 7, chloroplastic OS=Arabidopsis thaliana OX=3702 GN=ERD7 PE=1 SV=1 && PF06911:Senescence-associated protein
MS_gene62620	0	10.09	21.82	48.33	50.86	-	-	- && sp|O24076|GBLP_MEDSA Guanine nucleotide-binding protein subunit beta-like protein OS=Medicago sativa OX=3879 GN=GB1 PE=2 SV=1 && PF00400:WD domain, G-beta repeat
MS_gene040151	0	5.69	28.23	35.05	61.87	-	-	- && sp|O24076|GBLP_MEDSA Guanine nucleotide-binding protein subunit beta-like protein OS=Medicago sativa OX=3879 GN=GB1 PE=2 SV=1 && PF00400:WD domain, G-beta repeat
MS_gene09694	0	0	30.84	21.31	40.17	-	-	- && sp|O23553|BAM3_ARATH Beta-amylase 3, chloroplastic OS=Arabidopsis thaliana OX=3702 GN=BAM3 PE=1 SV=3 && PF01373:Glycosyl hydrolase family 14
MS_gene54620	0	1.68	25.78	52.66	63.41	-	-	- && sp|O23547|EXLB1_ARATH Expansin-like B1 OS=Arabidopsis thaliana OX=3702 GN=EXLB1 PE=2 SV=2 && PF01357:Pollen allergen|PF03330:Lytic transglycolase
MS_gene20870	0	-5.21	24.01	26.49	68.72	WRKY	WRKY	- && sp|O22900|WRK23_ARATH WRKY transcription factor 23 OS=Arabidopsis thaliana OX=3702 GN=WRKY23 PE=2 SV=1 && PF03106:WRKY DNA -binding domain
MS_gene020814	0	-2.53	10.59	21.32	63.52	-	-	- && sp|O22633|NOI4_ARATH Protein NOI4 OS=Arabidopsis thaliana OX=3702 GN=NOI4 PE=1 SV=1 && -
MS_gene00450	0	0.46	61.76	106.66	85.38	AP2/ERF-ERF	AP2/ERF->AP2/ERF-ERF	- && sp|O22174|ERF08_ARATH Ethylene-responsive transcription factor ERF008 OS=Arabidopsis thaliana OX=3702 GN=ERF008 PE=2 SV=1 && PF00847:AP2 domain
MS_gene063288	0	2	40.22	67.5	96.56	AP2/ERF-ERF	AP2/ERF->AP2/ERF-ERF	- && sp|O22174|ERF08_ARATH Ethylene-responsive transcription factor ERF008 OS=Arabidopsis thaliana OX=3702 GN=ERF008 PE=2 SV=1 && PF00847:AP2 domain
MS_gene98208	0	10.17	100.53	185.2	159.33	-	-	- && sp|O22150|SAU36_ARATH Auxin-responsive protein SAUR36 OS=Arabidopsis thaliana OX=3702 GN=SAUR36 PE=2 SV=1 && PF02519:Auxin responsive protein
MS_gene027493	0	-0.18	89.08	286.6	438.85	-	-	- && sp|O04536|GATL9_ARATH Probable galacturonosyltransferase-like 9 OS=Arabidopsis thaliana OX=3702 GN=GATL9 PE=2 SV=1 && PF01501:Glycosyl transferase family 8
MS_gene40842	0	0.8	258.95	257.21	378.97	-	-	- && sp|O04300|RGP1_PEA Probable UDP-arabinopyranose mutase 1 OS=Pisum sativum OX=3888 GN=UPTG PE=1 SV=1 && PF03214:Reversibly glycosylated polypeptide
MS_gene000479	0	7.7	18.15	41.26	56.31	-	-	- && sp|M1CZC0|EBP1_SOLTU ERBB-3 BINDING PROTEIN 1 OS=Solanum tuberosum OX=4113 GN=EBP1 PE=2 SV=1 && PF00557:Metallopeptidase family M24
MS_gene024093	0	-5.62	448.26	545.68	587.63	-	-	- && sp|K7NBW3|74AC1_SIRGR Mogroside IE synthase OS=Siraitia grosvenorii OX=190515 GN=UGT74AC1 PE=1 SV=1 && -
MS_gene003836	0	-1.61	25.59	43.64	45.15	-	-	- && sp|K4BV52|AOS1_SOLLC Allene oxide synthase 1, chloroplastic OS=Solanum lycopersicum OX=4081 GN=AOS1 PE=2 SV=1 && PF00067:Cytochrome P450
MS_gene94192	0	13.66	106.67	320.44	477.27	-	-	- && sp|I1JIC4|ERD15_SOYBN Protein EARLY RESPONSIVE TO DEHYDRATION 15 OS=Glycine max OX=3847 GN=ERD15 PE=2 SV=1 && -
MS_gene21900	0	22.81	120.66	139.41	144.87	-	-	- && sp|F4KFM8|LEA65_ARATH Late embryogenesis abundant protein At5g17165 OS=Arabidopsis thaliana OX=3702 GN=At5g17165 PE=3 SV=1 && -
MS_gene51557	0	27.05	35.89	44.75	50.87	-	-	- && sp|F4JWS8|QCR72_ARATH Cytochrome b-c1 complex subunit 7-2, mitochondrial OS=Arabidopsis thaliana OX=3702 GN=QCR7-2 PE=1 SV=1 && PF02271:Ubiquinol-cytochrome C reductase complex 14kD subunit
MS_gene002657	0	-1.12	27.48	59.78	101.85	-	-	- && sp|F4IS56|ILK1_ARATH Integrin-linked protein kinase 1 OS=Arabidopsis thaliana OX=3702 GN=ILK1 PE=1 SV=1 && PF12796:Ankyrin repeats (3 copies)|PF07714:Protein tyrosine kinase
MS_gene51102	0	1.16	93.68	99.78	251.09	-	-	- && sp|F4IH31|CAN2_ARATH Staphylococcal-like nuclease CAN2 OS=Arabidopsis thaliana OX=3702 GN=CAN2 PE=1 SV=1 && PF00565:Staphylococcal nuclease homologue
MS_gene071904	0	12.34	43.01	56.76	54.32	-	-	- && sp|B7FNA9|DRE2_MEDTR Anamorsin homolog OS=Medicago truncatula OX=3880 PE=2 SV=1 && PF05093:Cytokine-induced anti-apoptosis inhibitor 1, Fe-S biogenesis
MS_gene20047	0	17.54	64.6	128.04	290.68	-	-	- && sp|B4FUS3|CNR8_MAIZE Cell number regulator 8 OS=Zea mays OX=4577 GN=CNR8 PE=2 SV=1 && PF04749:PLAC8 family
MS_gene007450	0	11.93	83.59	82.03	120.67	-	-	- && sp|B4FUS3|CNR8_MAIZE Cell number regulator 8 OS=Zea mays OX=4577 GN=CNR8 PE=2 SV=1 && PF04749:PLAC8 family
MS_gene002698	0	16.04	77.78	136.8	195.25	-	-	- && sp|A9LIW2|CSC1L_BRAJU CSC1-like protein ERD4 OS=Brassica juncea OX=3707 GN=ERD4 PE=3 SV=2 && PF02714:Calcium-dependent channel, 7TM region, putative phosphate|PF13967:Late exocytosis, associated with Golgi transport|PF14703:Cytosolic domain of 10TM putative phosphate transporter
MS_gene069357	0	-7.55	30.61	26.36	63.55	-	-	- && sp|A8KYS5|TAL_FRASN Transaldolase OS=Frankia sp. (strain EAN1pec) OX=298653 GN=tal PE=3 SV=1 && PF00923:Transaldolase/Fructose-6-phosphate aldolase
MS_gene20354	0	-0.69	42.4	73.73	130.99	-	-	- && sp|A7VLV1|SGRW_PEA Protein STAY-GREEN, chloroplastic OS=Pisum sativum OX=3888 GN=SGR PE=2 SV=1 && PF12638:Staygreen protein
MS_gene024571	0	2.88	154.6	132.46	179.86	-	-	- && sp|A2Z7B3|GME1_ORYSI GDP-mannose 3,5-epimerase 1 OS=Oryza sativa subsp. indica OX=39946 GN=OsI_032456 PE=2 SV=1 && PF01370:NAD dependent epimerase/dehydratase family
MS_gene65256	0	18.34	17.89	38.16	63.84	Pseudo ARR-B	Pseudo ARR-B	- && sp|A2XFB7|PRR73_ORYSI Two-component response regulator-like PRR73 OS=Oryza sativa subsp. indica OX=39946 GN=PRR73 PE=2 SV=2 && PF00072:Response regulator receiver domain|PF06203:CCT motif
MS_gene76713	0	-49.52	458.97	974.4	1061.08	-	-	- && sp|A0AT31|NLTP5_LENCU Non-specific lipid-transfer protein 5 OS=Lens culinaris OX=3864 PE=3 SV=1 && PF00234:Protease inhibitor/seed storage/LTP family
MS_gene27426	0	8.27	43.95	50.56	105.19	-	-	- && sp|A0A2P1GIY9|REDX2_CATRO Protein REDOX 2 OS=Catharanthus roseus OX=4058 GN=Redox2 PE=1 SV=1 && PF00248:Aldo/keto reductase family
MS_gene049804	0	2.7	171.95	146.87	211.58	-	-	- && - && PF15365:Proline-rich nuclear receptor coactivator motif
MS_gene059897	0	-3.61	216.42	203.67	284.46	-	-	- && - && PF14364:Domain of unknown function (DUF4408)|PF05553:Cotton fibre expressed protein
MS_gene046988	0	-33.22	477.33	531.19	1009.61	-	-	- && - && PF13499:EF-hand domain pair
MS_gene29793	0	-0.47	133.95	207.91	551.29	-	-	- && - && PF13499:EF-hand domain pair
MS_gene95274	0	-0.65	35.68	37.85	47.02	-	-	- && - && PF09713:Plant protein 1589 of unknown function (A_thal_3526)
MS_gene36457	0	-7	72.07	75.51	178.53	-	-	- && - && PF07712:Stress up-regulated Nod 19
MS_gene25192	0	1.17	33.11	73.58	71.02	-	-	- && - && PF07676:WD40-like Beta Propeller Repeat
MS_gene006088	0	29.67	92.48	63.1	120.6	-	-	- && - && PF07343:Protein of unknown function (DUF1475)
MS_gene60748	0	4.79	67.87	78.67	106.23	-	-	- && - && PF07343:Protein of unknown function (DUF1475)
MS_gene93039	0	5.44	8.97	33.21	61.59	-	-	- && - && PF07082:Protein of unknown function (DUF1350)
MS_gene20549	0	-1.55	132.92	230.42	221.51	-	-	- && - && PF07059:Protein of unknown function (DUF1336)
MS_gene56736	0	6.13	60.81	93.03	128.09	-	-	- && - && PF07059:Protein of unknown function (DUF1336)
MS_gene28026	0	2	28.29	40.23	61.42	-	-	- && - && PF04724:Glycosyltransferase family 17
MS_gene50566	0	0.76	2.77	32.22	64.21	-	-	- && - && PF04720:PDDEXK-like family of unknown function
MS_gene057622	0	-6.95	136.05	152.66	235.04	-	-	- && - && PF04601:Domain of unknown function (DUF569)
MS_gene032748	0	-1.3	27.53	51.75	81.96	-	-	- && - && PF04601:Domain of unknown function (DUF569)
MS_gene49938	0	0.62	32.46	26.68	46.96	-	-	- && - && PF04398:Protein of unknown function, DUF538
MS_gene84538	0	4.59	310.83	466.7	468.83	-	-	- && - && PF03839:Translocation protein Sec62
MS_gene71128	0	7.26	37.1	62.71	60.81	-	-	- && - && PF03398:Regulator of Vps4 activity in the MVB pathway
MS_gene60686	0	-51.71	309.81	335.29	765.33	-	-	- && - && PF02496:ABA/WDS induced protein
MS_gene59221	0	41.12	184.46	257.9	268.1	-	-	- && - && PF02496:ABA/WDS induced protein
MS_gene51158	0	-18.1	85.96	105.91	183.13	-	-	- && - && PF02020:eIF4-gamma/eIF5/eIF2-epsilon
MS_gene31566	0	-29.21	62.39	106.91	187.81	Others	Others	- && - && PF00643:B-box zinc finger
MS_gene027728	0	5.31	19.64	64.09	103	-	-	- && - && PF00564:PB1 domain
MS_gene98856	0	0.33	3433.08	7607.3	10255	-	-	- && - && PF00257:Dehydrin
MS_gene68191	0	-28.65	1404.47	1438.5	2066.37	-	-	- && - && PF00257:Dehydrin
MS_gene042464	0	47.94	2239.15	7790.53	16093.1	-	-	- && - && -
MS_gene56488	0	-45.39	4040.4	8107.4	8421.25	-	-	- && - && -
MS_gene067857	0	16.84	1982	4308.17	8224.52	-	-	- && - && -
MS_gene62239	0	-0.16	913.21	3053.16	5630.31	-	-	- && - && -
MS_gene41741	0	56.06	1782.88	3316.77	5735.34	-	-	- && - && -
MS_gene008205	0	-1.16	1027.86	1231.14	2994.9	-	-	- && - && -
MS_gene006833	0	14.37	789.97	1915.9	2228.28	-	-	- && - && -
MS_gene063136	0	46.95	483.46	1164.06	1112.06	-	-	- && - && -
MS_gene006831	0	7.09	348.62	498.9	1352.35	-	-	- && - && -
MS_gene82354	0	-4.69	722.24	761.93	1205.9	-	-	- && - && -
MS_gene75612	0	94.27	805.26	817.73	1054.52	-	-	- && - && -
MS_gene83498	0	6.79	202.81	248.24	690.12	-	-	- && - && -
MS_gene49084	0	-0.16	273.83	341.95	625.15	-	-	- && - && -
MS_gene066164	0	0.69	111.77	352.73	537.61	-	-	- && - && -
MS_gene066166	0	-40.37	230.52	272.55	481.62	-	-	- && - && -
MS_gene60351	0	-8.83	145.43	176.59	357.1	-	-	- && - && -
MS_gene82732	0	1.6	72.67	220.67	478.43	-	-	- && - && -
MS_gene066165	0	-10.35	71.95	126.72	362.18	-	-	- && - && -
MS_gene25920	0	20.49	121.29	78.3	149.24	-	-	- && - && -
MS_gene063365	0	-0.41	27.04	135.85	244.44	-	-	- && - && -
MS_gene047331	0	0.17	40.87	96.49	276.22	-	-	- && - && -
MS_gene40835	0	-5.82	44.24	121.56	253.69	-	-	- && - && -
MS_gene01217	0	-9.81	118.53	210.97	218.47	-	-	- && - && -
MS_gene68627	0	4.34	40.28	94.05	255.02	-	-	- && - && -
MS_gene040578	0	0.5	30.82	72.57	148.44	-	-	- && - && -
MS_gene91391	0	1.21	65.34	142.33	154.49	-	-	- && - && -
MS_gene21383	0	11.16	8.18	15.57	29.15	-	-	- && - && -
MS_gene96699	0	-10.22	70.29	96.88	131.96	-	-	- && - && -
MS_gene05031	0	10	2.81	40.84	93.12	-	-	- && - && -
MS_gene053335	0	-3.25	73.53	73.86	104.76	-	-	- && - && -
MS_gene82731	0	0	28.57	71.61	118.36	-	-	- && - && -
MS_gene039108	0	-1.62	4.56	38.53	69.09	-	-	- && - && -
MS_gene84739	0	6.53	31.12	65.17	81.76	-	-	- && - && -
MS_gene56097	0	4.05	41.77	82.36	84.11	-	-	- && - && -
MS_gene048332	0	-2.45	15.55	56.61	90.9	-	-	- && - && -
MS_gene91316	0	0.06	34.4	56.56	57.47	-	-	- && - && -
MS_gene016658	0	-0.73	35.14	61.84	93.37	-	-	- && - && -
MS_gene01082	0	-3.44	31.16	67.09	73.58	-	-	- && - && -
MS_gene002472	0	0	13.22	30.16	88.77	-	-	- && - && -
MS_gene56490	0	-0.29	12.26	35.27	87.01	-	-	- && - && -
MS_gene037054	0	23.32	32.45	34.56	53.4	-	-	- && - && -
MS_gene04076	0	3.74	52.19	52.04	66.76	-	-	- && - && -
MS_gene97185	0	4.6	20.75	42.96	79.61	-	-	- && - && -
MS_gene27064	0	1.68	51.85	48.97	75.88	C2H2	C2H2	- && - && -
MS_gene36448	0	-0.43	37.69	30.66	76.26	-	-	- && - && -
MS_gene04421	0	5.48	48.62	71.34	61.12	-	-	- && - && -
MS_gene67279	0	10.44	11.25	38.79	48.1	-	-	- && - && -
MS_gene008893	0	0	4.76	20.07	52.36	-	-	- && - && -
MS_gene51100	0	4.35	29.25	43.19	37.39	-	-	- && - && -
MS_gene057289	0	12.72	5.31	37.9	59.36	-	-	- && - && -
MS_gene24285	0	-0.62	9.29	26.66	68.46	-	-	- && - && -
MS_gene93954	0	6.26	16.18	29.18	35.52	-	-	- && - && -
