# Supplementary material for: Transcriptomic analyses provide molecular insight into the cold stress response of cold-tolerant alfalfa
Source: BMC Plant Biol. 2024 Aug 3;24:741. doi: 10.1186/s12870-024-05136-y (PMC11297790; doi:10.1186/s12870-024-05136-y)
Supplement: Supplementary file 5 — Supplementary Material 5 [file 12870_2024_5136_MOESM5_ESM.xlsx]

## Sheet: Sheet1
Table S5 PPI network of DEGs in the group of T_0h_vs_CK
node1_gene	node2_gene	score	gene name1	gene name2	log2FC1	log2FC2
MS_gene01133	MS_gene06511	999	Ribosomal protein L44	Ribosomal protein S26e	-6.7723	7.79409
MS_gene01133	MS_gene003863	999	Ribosomal protein L44	60S ribosomal protein L38	-6.7723	-9.15722
MS_gene003863	MS_gene06511	999	60S ribosomal protein L38	Ribosomal protein S26e	-9.15722	7.79409
MS_gene35156	MS_gene038754	991	RPB7	TFIIE alpha subunit	4.50749	-5.82892
MS_gene01133	novel.5043	825	Ribosomal protein L44	Nascent polypeptide	-6.7723	5.95294
MS_gene004357	MS_gene014828	801	Eukaryotic initiation factor 4E	RNA-dependent RNA polymerase 6	7.09471	-7.83508
MS_gene56845	MS_gene21288	757	E2	E3 ubiquitin-protein ligase UPL1	-5.2151	4.61931
novel.5043	MS_gene003863	746	Nascent polypeptide	60S ribosomal protein L38	5.95294	-9.15722
MS_gene014804	MS_gene06178	744	Transketolase	Metallopeptidase family M24	-9.42338	5.4078
MS_gene062875	MS_gene57118	738	Trypsin-like peptidase domain	26S proteasome	-9.05314	5.85356
MS_gene44019	MS_gene014804	722	Zeta-carotene desaturase	Transketolase	8.41833	-9.42338
novel.5043	MS_gene06511	714	Nascent polypeptide	Ribosomal protein S26e	5.95294	7.79409
