# Supplementary material for: Transcriptomic analyses provide molecular insight into the cold stress response of cold-tolerant alfalfa
Source: BMC Plant Biol. 2024 Aug 3;24:741. doi: 10.1186/s12870-024-05136-y (PMC11297790; doi:10.1186/s12870-024-05136-y)
Supplement: Supplementary file 6 — Supplementary Material 6 [file 12870_2024_5136_MOESM6_ESM.xlsx]

## Sheet: Sheet1
Table S6 PPI network of DEGs in the group of T_12h_vs_CK
node1_gene	node2_gene	score	gene name1	gene name2	log2FC1	log2FC2
MS_gene051630	novel.12379	999	- && sp|Q9SGW3|PSD8A_ARATH 26S proteasome non-ATPase regulatory subunit 8 homolog A OS=Arabidopsis thaliana OX=3702 GN=RPN12A PE=1 SV=1 && PF10075:CSN8/PSMD8/EIF3K family	- && sp|Q9SR32|U161_ARATH UPF0161 protein At3g09310 OS=Arabidopsis thaliana OX=3702 GN=At3g09310 PE=2 SV=2 && -	9.10718	-7.54971
MS_gene051630	MS_gene47484	999	- && sp|Q9SGW3|PSD8A_ARATH 26S proteasome non-ATPase regulatory subunit 8 homolog A OS=Arabidopsis thaliana OX=3702 GN=RPN12A PE=1 SV=1 && PF10075:CSN8/PSMD8/EIF3K family	- && sp|Q9XI05|PSB3A_ARATH Proteasome subunit beta type-3-A OS=Arabidopsis thaliana OX=3702 GN=PBC1 PE=1 SV=2 && PF00227:Proteasome subunit	9.10718	-7.48648
novel.12379	MS_gene47484	999	- && sp|Q9SR32|U161_ARATH UPF0161 protein At3g09310 OS=Arabidopsis thaliana OX=3702 GN=At3g09310 PE=2 SV=2 && -	- && sp|Q9XI05|PSB3A_ARATH Proteasome subunit beta type-3-A OS=Arabidopsis thaliana OX=3702 GN=PBC1 PE=1 SV=2 && PF00227:Proteasome subunit	-7.54971	-7.48648
MS_gene60718	MS_gene30248	999	- && sp|Q9SQI2|GIGAN_ARATH Protein GIGANTEA OS=Arabidopsis thaliana OX=3702 GN=GI PE=1 SV=2 && -	- && sp|Q9C9W9|ADO3_ARATH Adagio protein 3 OS=Arabidopsis thaliana OX=3702 GN=ADO3 PE=1 SV=1 && PF13418:Galactose oxidase, central domain|PF07646:Kelch motif|PF13415:Galactose oxidase, central domain|PF13426:PAS domain	4.41222	6.9504
MS_gene01187	MS_gene58774	999	- && sp|O75533|SF3B1_HUMAN Splicing factor 3B subunit 1 OS=Homo sapiens OX=9606 GN=SF3B1 PE=1 SV=3 && PF08920:Splicing factor 3B subunit 1	- && sp|Q9LNC5|CLO_ARATH 110 kDa U5 small nuclear ribonucleoprotein component CLO OS=Arabidopsis thaliana OX=3702 GN=CLO PE=1 SV=1 && PF00009:Elongation factor Tu GTP binding domain|PF03764:Elongation factor G, domain IV|PF16004:116 kDa U5 small nuclear r	4.50577	-3.75609
novel.5030	MS_gene06511	999	- && sp|P49636|RL40_NICSY Ubiquitin-60S ribosomal protein L40 OS=Nicotiana sylvestris OX=4096 GN=UBICEP52-7 PE=2 SV=2 && PF01020:Ribosomal L40e family|PF00240:Ubiquitin family	- && sp|P49206|RS261_ARATH 40S ribosomal protein S26-1 OS=Arabidopsis thaliana OX=3702 GN=RPS26A PE=2 SV=2 && PF01283:Ribosomal protein S26e	-9.7813	6.92041
novel.5064	MS_gene06511	999	- && sp|O65751|RSSA_CICAR 40S ribosomal protein SA OS=Cicer arietinum OX=3827 GN=RAP40 PE=2 SV=1 && PF00318:Ribosomal protein S2	- && sp|P49206|RS261_ARATH 40S ribosomal protein S26-1 OS=Arabidopsis thaliana OX=3702 GN=RPS26A PE=2 SV=2 && PF01283:Ribosomal protein S26e	-4.8543	6.92041
MS_gene47484	MS_gene015436	999	- && sp|Q9XI05|PSB3A_ARATH Proteasome subunit beta type-3-A OS=Arabidopsis thaliana OX=3702 GN=PBC1 PE=1 SV=2 && PF00227:Proteasome subunit	- && sp|O23714|PSB2A_ARATH Proteasome subunit beta type-2-A OS=Arabidopsis thaliana OX=3702 GN=PBD1 PE=1 SV=1 && PF00227:Proteasome subunit	-7.48648	6.34315
MS_gene012371	MS_gene07393	999	- && sp|Q7ZVR1|WDR75_DANRE WD repeat-containing protein 75 OS=Danio rerio OX=7955 GN=wdr75 PE=2 SV=2 && -	- && sp|Q9C8Z4|HEAT1_ARATH Uncharacterized protein At3g06530 OS=Arabidopsis thaliana OX=3702 GN=At3g06530 PE=1 SV=3 && PF12397:U3 small nucleolar RNA-associated protein 10|PF08146:BP28CT (NUC211) domain	5.22414	5.77704
MS_gene051630	MS_gene015436	998	- && sp|Q9SGW3|PSD8A_ARATH 26S proteasome non-ATPase regulatory subunit 8 homolog A OS=Arabidopsis thaliana OX=3702 GN=RPN12A PE=1 SV=1 && PF10075:CSN8/PSMD8/EIF3K family	- && sp|O23714|PSB2A_ARATH Proteasome subunit beta type-2-A OS=Arabidopsis thaliana OX=3702 GN=PBD1 PE=1 SV=1 && PF00227:Proteasome subunit	9.10718	6.34315
novel.12379	MS_gene015436	998	- && sp|Q9SR32|U161_ARATH UPF0161 protein At3g09310 OS=Arabidopsis thaliana OX=3702 GN=At3g09310 PE=2 SV=2 && -	- && sp|O23714|PSB2A_ARATH Proteasome subunit beta type-2-A OS=Arabidopsis thaliana OX=3702 GN=PBD1 PE=1 SV=1 && PF00227:Proteasome subunit	-7.54971	6.34315
novel.5064	MS_gene59609	998	- && sp|O65751|RSSA_CICAR 40S ribosomal protein SA OS=Cicer arietinum OX=3827 GN=RAP40 PE=2 SV=1 && PF00318:Ribosomal protein S2	- && sp|Q8LBI1|RL51_ARATH 60S ribosomal protein L5-1 OS=Arabidopsis thaliana OX=3702 GN=RPL5A PE=1 SV=2 && PF17144:Ribosomal large subunit proteins 60S L5, and 50S L18|PF14204:Ribosomal L18 C-terminal region	-4.8543	5.5111
novel.5030	novel.5064	997	- && sp|P49636|RL40_NICSY Ubiquitin-60S ribosomal protein L40 OS=Nicotiana sylvestris OX=4096 GN=UBICEP52-7 PE=2 SV=2 && PF01020:Ribosomal L40e family|PF00240:Ubiquitin family	- && sp|O65751|RSSA_CICAR 40S ribosomal protein SA OS=Cicer arietinum OX=3827 GN=RAP40 PE=2 SV=1 && PF00318:Ribosomal protein S2	-9.7813	-4.8543
novel.5030	MS_gene59609	997	- && sp|P49636|RL40_NICSY Ubiquitin-60S ribosomal protein L40 OS=Nicotiana sylvestris OX=4096 GN=UBICEP52-7 PE=2 SV=2 && PF01020:Ribosomal L40e family|PF00240:Ubiquitin family	- && sp|Q8LBI1|RL51_ARATH 60S ribosomal protein L5-1 OS=Arabidopsis thaliana OX=3702 GN=RPL5A PE=1 SV=2 && PF17144:Ribosomal large subunit proteins 60S L5, and 50S L18|PF14204:Ribosomal L18 C-terminal region	-9.7813	5.5111
MS_gene59609	MS_gene06511	997	- && sp|Q8LBI1|RL51_ARATH 60S ribosomal protein L5-1 OS=Arabidopsis thaliana OX=3702 GN=RPL5A PE=1 SV=2 && PF17144:Ribosomal large subunit proteins 60S L5, and 50S L18|PF14204:Ribosomal L18 C-terminal region	- && sp|P49206|RS261_ARATH 40S ribosomal protein S26-1 OS=Arabidopsis thaliana OX=3702 GN=RPS26A PE=2 SV=2 && PF01283:Ribosomal protein S26e	5.5111	6.92041
MS_gene58774	novel.14956	997	- && sp|Q9LNC5|CLO_ARATH 110 kDa U5 small nuclear ribonucleoprotein component CLO OS=Arabidopsis thaliana OX=3702 GN=CLO PE=1 SV=1 && PF00009:Elongation factor Tu GTP binding domain|PF03764:Elongation factor G, domain IV|PF16004:116 kDa U5 small nuclear r	- && sp|Q5K654|CLF1_PARBR Pre-mRNA-splicing factor CLF1 OS=Paracoccidioides brasiliensis OX=121759 GN=CLF1 PE=3 SV=1 && -	-3.75609	-8.03419
MS_gene65495	MS_gene68213	996	- && sp|Q96524|CRY2_ARATH Cryptochrome-2 OS=Arabidopsis thaliana OX=3702 GN=CRY2 PE=1 SV=2 && PF03441:FAD binding domain of DNA photolyase|PF00875:DNA photolyase	- && sp|Q8GY61|BH063_ARATH Transcription factor bHLH63 OS=Arabidopsis thaliana OX=3702 GN=BHLH63 PE=1 SV=1 && -	9.65543	-7.21586
MS_gene65495	MS_gene003740	996	- && sp|Q96524|CRY2_ARATH Cryptochrome-2 OS=Arabidopsis thaliana OX=3702 GN=CRY2 PE=1 SV=2 && PF03441:FAD binding domain of DNA photolyase|PF00875:DNA photolyase	- && sp|Q9CAA9|BH049_ARATH Transcription factor bHLH49 OS=Arabidopsis thaliana OX=3702 GN=BHLH49 PE=1 SV=1 && PF00010:Helix-loop-helix DNA-binding domain	9.65543	-4.72237
MS_gene001673	MS_gene84301	996	- && sp|Q9C658|DCP5_ARATH Protein decapping 5 OS=Arabidopsis thaliana OX=3702 GN=DCP5 PE=1 SV=1 && PF09532:FDF domain|PF12701:Scd6-like Sm domain	- && sp|Q9SJF3|DCP1_ARATH mRNA-decapping enzyme-like protein OS=Arabidopsis thaliana OX=3702 GN=At1g08370 PE=1 SV=2 && PF06058:Dcp1-like decapping family	5.18381	6.84177
MS_gene01187	MS_gene008763	996	- && sp|O75533|SF3B1_HUMAN Splicing factor 3B subunit 1 OS=Homo sapiens OX=9606 GN=SF3B1 PE=1 SV=3 && PF08920:Splicing factor 3B subunit 1	- && sp|Q7XA66|ZOP1_ARATH Zinc finger protein ZOP1 OS=Arabidopsis thaliana OX=3702 GN=ZOP1 PE=1 SV=1 && PF13020:Domain of unknown function (DUF3883)	4.50577	-6.95149
MS_gene01187	novel.14956	995	- && sp|O75533|SF3B1_HUMAN Splicing factor 3B subunit 1 OS=Homo sapiens OX=9606 GN=SF3B1 PE=1 SV=3 && PF08920:Splicing factor 3B subunit 1	- && sp|Q5K654|CLF1_PARBR Pre-mRNA-splicing factor CLF1 OS=Paracoccidioides brasiliensis OX=121759 GN=CLF1 PE=3 SV=1 && -	4.50577	-8.03419
novel.2702	MS_gene74015	994	- && - && -	- && sp|P0DM58|DI3L2_ARATH DIS3-like exonuclease 2 OS=Arabidopsis thaliana OX=3702 GN=SOV PE=1 SV=1 && PF17849:Dis3-like cold-shock domain 2 (CSD2)|PF00773:RNB domain	-4.30287	5.9016
MS_gene55146	MS_gene07393	992	- && sp|B6JX19|UTP25_SCHJY U3 small nucleolar RNA-associated protein 25 OS=Schizosaccharomyces japonicus (strain yFS275 / FY16936) OX=402676 GN=utp25 PE=3 SV=1 && PF06862:Utp25, U3 small nucleolar RNA-associated SSU processome protein 25	- && sp|Q9C8Z4|HEAT1_ARATH Uncharacterized protein At3g06530 OS=Arabidopsis thaliana OX=3702 GN=At3g06530 PE=1 SV=3 && PF12397:U3 small nucleolar RNA-associated protein 10|PF08146:BP28CT (NUC211) domain	-6.84803	5.77704
MS_gene44107	MS_gene35163	991	- && sp|Q6A333|ALY2_ARATH Protein ALWAYS EARLY 2 OS=Arabidopsis thaliana OX=3702 GN=ALY2 PE=1 SV=1 && PF06584:DIRP|PF00249:Myb-like DNA-binding domain	- && sp|O22466|MSI1_SOLLC WD-40 repeat-containing protein MSI1 OS=Solanum lycopersicum OX=4081 GN=MSI1 PE=2 SV=1 && PF00400:WD domain, G-beta repeat|PF12265:Histone-binding protein RBBP4 or subunit C of CAF1 complex	5.26954	-7.59417
MS_gene55146	MS_gene012371	990	- && sp|B6JX19|UTP25_SCHJY U3 small nucleolar RNA-associated protein 25 OS=Schizosaccharomyces japonicus (strain yFS275 / FY16936) OX=402676 GN=utp25 PE=3 SV=1 && PF06862:Utp25, U3 small nucleolar RNA-associated SSU processome protein 25	- && sp|Q7ZVR1|WDR75_DANRE WD repeat-containing protein 75 OS=Danio rerio OX=7955 GN=wdr75 PE=2 SV=2 && -	-6.84803	5.22414
MS_gene008763	MS_gene58774	988	- && sp|Q7XA66|ZOP1_ARATH Zinc finger protein ZOP1 OS=Arabidopsis thaliana OX=3702 GN=ZOP1 PE=1 SV=1 && PF13020:Domain of unknown function (DUF3883)	- && sp|Q9LNC5|CLO_ARATH 110 kDa U5 small nuclear ribonucleoprotein component CLO OS=Arabidopsis thaliana OX=3702 GN=CLO PE=1 SV=1 && PF00009:Elongation factor Tu GTP binding domain|PF03764:Elongation factor G, domain IV|PF16004:116 kDa U5 small nuclear r	-6.95149	-3.75609
novel.2702	MS_gene012371	986	- && - && -	- && sp|Q7ZVR1|WDR75_DANRE WD repeat-containing protein 75 OS=Danio rerio OX=7955 GN=wdr75 PE=2 SV=2 && -	-4.30287	5.22414
MS_gene38584	MS_gene013945	984	- && sp|Q9M0S5|ISOA3_ARATH Isoamylase 3, chloroplastic OS=Arabidopsis thaliana OX=3702 GN=ISA3 PE=1 SV=2 && PF02922:Carbohydrate-binding module 48 (Isoamylase N-terminal domain)|PF00128:Alpha amylase, catalytic domain	- && sp|Q8RXD9|DPE2_ARATH 4-alpha-glucanotransferase DPE2 OS=Arabidopsis thaliana OX=3702 GN=DPE2 PE=1 SV=1 && PF00686:Starch binding domain|PF02446:4-alpha-glucanotransferase	5.81767	2.79535
MS_gene86224	MS_gene06511	977	- && sp|P49690|RL23_ARATH 60S ribosomal protein L23 OS=Arabidopsis thaliana OX=3702 GN=RPL23A PE=2 SV=3 && -	- && sp|P49206|RS261_ARATH 40S ribosomal protein S26-1 OS=Arabidopsis thaliana OX=3702 GN=RPS26A PE=2 SV=2 && PF01283:Ribosomal protein S26e	-10.1953	6.92041
MS_gene60718	MS_gene012835	976	- && sp|Q9SQI2|GIGAN_ARATH Protein GIGANTEA OS=Arabidopsis thaliana OX=3702 GN=GI PE=1 SV=2 && -	- && sp|O82804|ELF3_ARATH Protein EARLY FLOWERING 3 OS=Arabidopsis thaliana OX=3702 GN=ELF3 PE=1 SV=1 && -	4.41222	3.1874
novel.5030	MS_gene86224	975	- && sp|P49636|RL40_NICSY Ubiquitin-60S ribosomal protein L40 OS=Nicotiana sylvestris OX=4096 GN=UBICEP52-7 PE=2 SV=2 && PF01020:Ribosomal L40e family|PF00240:Ubiquitin family	- && sp|P49690|RL23_ARATH 60S ribosomal protein L23 OS=Arabidopsis thaliana OX=3702 GN=RPL23A PE=2 SV=3 && -	-9.7813	-10.1953
MS_gene59609	MS_gene86224	975	- && sp|Q8LBI1|RL51_ARATH 60S ribosomal protein L5-1 OS=Arabidopsis thaliana OX=3702 GN=RPL5A PE=1 SV=2 && PF17144:Ribosomal large subunit proteins 60S L5, and 50S L18|PF14204:Ribosomal L18 C-terminal region	- && sp|P49690|RL23_ARATH 60S ribosomal protein L23 OS=Arabidopsis thaliana OX=3702 GN=RPL23A PE=2 SV=3 && -	5.5111	-10.1953
MS_gene59609	MS_gene61640	973	- && sp|Q8LBI1|RL51_ARATH 60S ribosomal protein L5-1 OS=Arabidopsis thaliana OX=3702 GN=RPL5A PE=1 SV=2 && PF17144:Ribosomal large subunit proteins 60S L5, and 50S L18|PF14204:Ribosomal L18 C-terminal region	- && sp|Q9SJF1|LSG12_ARATH GTPase LSG1-2 OS=Arabidopsis thaliana OX=3702 GN=LSG1-2 PE=1 SV=1 && PF01926:50S ribosome-binding GTPase	5.5111	7.06152
novel.12379	novel.5030	972	- && sp|Q9SR32|U161_ARATH UPF0161 protein At3g09310 OS=Arabidopsis thaliana OX=3702 GN=At3g09310 PE=2 SV=2 && -	- && sp|P49636|RL40_NICSY Ubiquitin-60S ribosomal protein L40 OS=Nicotiana sylvestris OX=4096 GN=UBICEP52-7 PE=2 SV=2 && PF01020:Ribosomal L40e family|PF00240:Ubiquitin family	-7.54971	-9.7813
MS_gene61640	MS_gene038244	972	- && sp|Q9SJF1|LSG12_ARATH GTPase LSG1-2 OS=Arabidopsis thaliana OX=3702 GN=LSG1-2 PE=1 SV=1 && PF01926:50S ribosome-binding GTPase	- && - && -	7.06152	7.4503
MS_gene051630	novel.5030	971	- && sp|Q9SGW3|PSD8A_ARATH 26S proteasome non-ATPase regulatory subunit 8 homolog A OS=Arabidopsis thaliana OX=3702 GN=RPN12A PE=1 SV=1 && PF10075:CSN8/PSMD8/EIF3K family	- && sp|P49636|RL40_NICSY Ubiquitin-60S ribosomal protein L40 OS=Nicotiana sylvestris OX=4096 GN=UBICEP52-7 PE=2 SV=2 && PF01020:Ribosomal L40e family|PF00240:Ubiquitin family	9.10718	-9.7813
MS_gene07236	MS_gene01187	970	- && sp|Q9XFR5|SR30_ARATH Serine/arginine-rich splicing factor SR30 OS=Arabidopsis thaliana OX=3702 GN=SR30 PE=1 SV=1 && PF00538:linker histone H1 and H5 family|PF00076:RNA recognition motif. (a.k.a. RRM, RBD, or RNP domain)	- && sp|O75533|SF3B1_HUMAN Splicing factor 3B subunit 1 OS=Homo sapiens OX=9606 GN=SF3B1 PE=1 SV=3 && PF08920:Splicing factor 3B subunit 1	-3.17773	4.50577
MS_gene44107	MS_gene21825	969	- && sp|Q6A333|ALY2_ARATH Protein ALWAYS EARLY 2 OS=Arabidopsis thaliana OX=3702 GN=ALY2 PE=1 SV=1 && PF06584:DIRP|PF00249:Myb-like DNA-binding domain	- && sp|F4JIF5|TCX2_ARATH Protein tesmin/TSO1-like CXC 2 OS=Arabidopsis thaliana OX=3702 GN=TCX2 PE=1 SV=1 && PF03638:Tesmin/TSO1-like CXC domain, cysteine-rich domain	5.26954	-3.58474
MS_gene64879	MS_gene07393	969	- && sp|Q9ZUN8|HTD1_ARATH Protein HEAT STRESS TOLERANT DWD 1 OS=Arabidopsis thaliana OX=3702 GN=HTD1 PE=1 SV=1 && PF12265:Histone-binding protein RBBP4 or subunit C of CAF1 complex	- && sp|Q9C8Z4|HEAT1_ARATH Uncharacterized protein At3g06530 OS=Arabidopsis thaliana OX=3702 GN=At3g06530 PE=1 SV=3 && PF12397:U3 small nucleolar RNA-associated protein 10|PF08146:BP28CT (NUC211) domain	-8.15143	5.77704
novel.5030	MS_gene47484	964	- && sp|P49636|RL40_NICSY Ubiquitin-60S ribosomal protein L40 OS=Nicotiana sylvestris OX=4096 GN=UBICEP52-7 PE=2 SV=2 && PF01020:Ribosomal L40e family|PF00240:Ubiquitin family	- && sp|Q9XI05|PSB3A_ARATH Proteasome subunit beta type-3-A OS=Arabidopsis thaliana OX=3702 GN=PBC1 PE=1 SV=2 && PF00227:Proteasome subunit	-9.7813	-7.48648
MS_gene06605	MS_gene30248	964	- && sp|Q6LA42|APRR5_ARATH Two-component response regulator-like APRR5 OS=Arabidopsis thaliana OX=3702 GN=APRR5 PE=1 SV=2 && PF00072:Response regulator receiver domain|PF06203:CCT motif	- && sp|Q9C9W9|ADO3_ARATH Adagio protein 3 OS=Arabidopsis thaliana OX=3702 GN=ADO3 PE=1 SV=1 && PF13418:Galactose oxidase, central domain|PF07646:Kelch motif|PF13415:Galactose oxidase, central domain|PF13426:PAS domain	8.05488	6.9504
MS_gene61640	MS_gene64879	963	- && sp|Q9SJF1|LSG12_ARATH GTPase LSG1-2 OS=Arabidopsis thaliana OX=3702 GN=LSG1-2 PE=1 SV=1 && PF01926:50S ribosome-binding GTPase	- && sp|Q9ZUN8|HTD1_ARATH Protein HEAT STRESS TOLERANT DWD 1 OS=Arabidopsis thaliana OX=3702 GN=HTD1 PE=1 SV=1 && PF12265:Histone-binding protein RBBP4 or subunit C of CAF1 complex	7.06152	-8.15143
MS_gene013945	MS_gene54200	960	- && sp|Q8RXD9|DPE2_ARATH 4-alpha-glucanotransferase DPE2 OS=Arabidopsis thaliana OX=3702 GN=DPE2 PE=1 SV=1 && PF00686:Starch binding domain|PF02446:4-alpha-glucanotransferase	- && sp|O23553|BAM3_ARATH Beta-amylase 3, chloroplastic OS=Arabidopsis thaliana OX=3702 GN=BAM3 PE=1 SV=3 && PF01373:Glycosyl hydrolase family 14	2.79535	7.57681
MS_gene013945	MS_gene09695	960	- && sp|Q8RXD9|DPE2_ARATH 4-alpha-glucanotransferase DPE2 OS=Arabidopsis thaliana OX=3702 GN=DPE2 PE=1 SV=1 && PF00686:Starch binding domain|PF02446:4-alpha-glucanotransferase	- && sp|O23553|BAM3_ARATH Beta-amylase 3, chloroplastic OS=Arabidopsis thaliana OX=3702 GN=BAM3 PE=1 SV=3 && PF01373:Glycosyl hydrolase family 14	2.79535	13.595
MS_gene82097	MS_gene06193	955	- && sp|Q9M571|PEAMT_SPIOL Phosphoethanolamine N-methyltransferase OS=Spinacia oleracea OX=3562 GN=PEAMT PE=1 SV=1 && PF13649:Methyltransferase domain|PF13489:Methyltransferase domain	- && sp|Q9ZVI9|PECT1_ARATH Ethanolamine-phosphate cytidylyltransferase OS=Arabidopsis thaliana OX=3702 GN=PECT1 PE=1 SV=1 && PF01467:Cytidylyltransferase-like	-3.94105	5.13249
MS_gene65495	MS_gene012835	952	- && sp|Q96524|CRY2_ARATH Cryptochrome-2 OS=Arabidopsis thaliana OX=3702 GN=CRY2 PE=1 SV=2 && PF03441:FAD binding domain of DNA photolyase|PF00875:DNA photolyase	- && sp|O82804|ELF3_ARATH Protein EARLY FLOWERING 3 OS=Arabidopsis thaliana OX=3702 GN=ELF3 PE=1 SV=1 && -	9.65543	3.1874
MS_gene47387	MS_gene046908	951	- && sp|Q9ZSS6|THD1_ARATH Threonine dehydratase biosynthetic, chloroplastic OS=Arabidopsis thaliana OX=3702 GN=OMR1 PE=1 SV=1 && PF00585:C-terminal regulatory domain of Threonine dehydratase|PF00291:Pyridoxal-phosphate dependent enzyme	- && sp|O50046|TRPB_CAMAC Tryptophan synthase beta chain 2, chloroplastic OS=Camptotheca acuminata OX=16922 GN=TSB PE=2 SV=1 && PF00291:Pyridoxal-phosphate dependent enzyme	3.17843	-7.7866
novel.12379	MS_gene22409	951	- && sp|Q9SR32|U161_ARATH UPF0161 protein At3g09310 OS=Arabidopsis thaliana OX=3702 GN=At3g09310 PE=2 SV=2 && -	- && sp|Q9SCN8|CD48D_ARATH Cell division control protein 48 homolog D OS=Arabidopsis thaliana OX=3702 GN=CDC48D PE=1 SV=1 && PF17862:AAA+ lid domain|PF00004:ATPase family associated with various cellular activities (AAA)|PF02359:Cell division protein 48 (	-7.54971	3.4108
novel.5064	MS_gene86224	939	- && sp|O65751|RSSA_CICAR 40S ribosomal protein SA OS=Cicer arietinum OX=3827 GN=RAP40 PE=2 SV=1 && PF00318:Ribosomal protein S2	- && sp|P49690|RL23_ARATH 60S ribosomal protein L23 OS=Arabidopsis thaliana OX=3702 GN=RPL23A PE=2 SV=3 && -	-4.8543	-10.1953
novel.5030	MS_gene015436	936	- && sp|P49636|RL40_NICSY Ubiquitin-60S ribosomal protein L40 OS=Nicotiana sylvestris OX=4096 GN=UBICEP52-7 PE=2 SV=2 && PF01020:Ribosomal L40e family|PF00240:Ubiquitin family	- && sp|O23714|PSB2A_ARATH Proteasome subunit beta type-2-A OS=Arabidopsis thaliana OX=3702 GN=PBD1 PE=1 SV=1 && PF00227:Proteasome subunit	-9.7813	6.34315
novel.2702	MS_gene07393	925	- && - && -	- && sp|Q9C8Z4|HEAT1_ARATH Uncharacterized protein At3g06530 OS=Arabidopsis thaliana OX=3702 GN=At3g06530 PE=1 SV=3 && PF12397:U3 small nucleolar RNA-associated protein 10|PF08146:BP28CT (NUC211) domain	-4.30287	5.77704
MS_gene32077	MS_gene014488	912	- && sp|Q9HCG7|GBA2_HUMAN Non-lysosomal glucosylceramidase OS=Homo sapiens OX=9606 GN=GBA2 PE=1 SV=2 && PF04685:Glycosyl-hydrolase family 116, catalytic region|PF12215:beta-glucosidase 2, glycosyl-hydrolase family 116 N-term	- && sp|Q9SB50|AP4M_ARATH AP-4 complex subunit mu OS=Arabidopsis thaliana OX=3702 GN=AP4M PE=2 SV=1 && PF00928:Adaptor complexes medium subunit family|PF01217:Clathrin adaptor complex small chain	3.58183	4.68461
MS_gene65495	MS_gene30248	909	- && sp|Q96524|CRY2_ARATH Cryptochrome-2 OS=Arabidopsis thaliana OX=3702 GN=CRY2 PE=1 SV=2 && PF03441:FAD binding domain of DNA photolyase|PF00875:DNA photolyase	- && sp|Q9C9W9|ADO3_ARATH Adagio protein 3 OS=Arabidopsis thaliana OX=3702 GN=ADO3 PE=1 SV=1 && PF13418:Galactose oxidase, central domain|PF07646:Kelch motif|PF13415:Galactose oxidase, central domain|PF13426:PAS domain	9.65543	6.9504
novel.4947	MS_gene25933	906	- && sp|Q9SFC6|GDIR_ARATH Rho GDP-dissociation inhibitor 1 OS=Arabidopsis thaliana OX=3702 GN=GDI1 PE=1 SV=1 && PF02115:RHO protein GDP dissociation inhibitor	- && sp|Q9SU67|RAC8_ARATH Rac-like GTP-binding protein ARAC8 OS=Arabidopsis thaliana OX=3702 GN=ARAC8 PE=1 SV=2 && PF00071:Ras family	-5.70383	4.70421
MS_gene81957	MS_gene77397	899	- && sp|P12886|ADH1_PEA Alcohol dehydrogenase 1 OS=Pisum sativum OX=3888 PE=1 SV=1 && PF00107:Zinc-binding dehydrogenase|PF08240:Alcohol dehydrogenase GroES-like domain	- && sp|Q9FFT4|PDC2_ARATH Pyruvate decarboxylase 2 OS=Arabidopsis thaliana OX=3702 GN=PDC2 PE=2 SV=1 && PF00205:Thiamine pyrophosphate enzyme, central domain|PF02775:Thiamine pyrophosphate enzyme, C-terminal TPP binding domain|PF02776:Thiamine pyrophospha	5.62724	8.25216
MS_gene25931	MS_gene000732	899	- && - && PF14009:Domain of unknown function (DUF4228)	- && sp|Q6NLC8|Y1648_ARATH Uncharacterized protein At1g66480 OS=Arabidopsis thaliana OX=3702 GN=At1g66480 PE=2 SV=1 && PF14009:Domain of unknown function (DUF4228)	5.00546	-4.20883
MS_gene47387	MS_gene08168	898	- && sp|Q9ZSS6|THD1_ARATH Threonine dehydratase biosynthetic, chloroplastic OS=Arabidopsis thaliana OX=3702 GN=OMR1 PE=1 SV=1 && PF00585:C-terminal regulatory domain of Threonine dehydratase|PF00291:Pyridoxal-phosphate dependent enzyme	- && sp|O50008|METE1_ARATH 5-methyltetrahydropteroyltriglutamate--homocysteine methyltransferase 1 OS=Arabidopsis thaliana OX=3702 GN=MS1 PE=1 SV=1 && PF01717:Cobalamin-independent synthase, Catalytic domain|PF08267:Cobalamin-independent synthase, N-termi	3.17843	3.85459
MS_gene31736	MS_gene009529	895	- && sp|Q03460|GLSN_MEDSA Glutamate synthase [NADH], amyloplastic OS=Medicago sativa OX=3879 PE=1 SV=1 && PF07992:Pyridine nucleotide-disulphide oxidoreductase|PF00310:Glutamine amidotransferases class-II|PF01645:Conserved region in glutamate synthase|PF1	- && sp|Q40345|IDHP_MEDSA Isocitrate dehydrogenase [NADP], chloroplastic (Fragment) OS=Medicago sativa OX=3879 PE=2 SV=1 && PF00180:Isocitrate/isopropylmalate dehydrogenase	3.85603	3.56905
MS_gene75468	MS_gene062882	889	- && sp|Q94FB9|AB1D_ARATH ABC transporter D family member 1 OS=Arabidopsis thaliana OX=3702 GN=ABCD1 PE=1 SV=1 && PF00005:ABC transporter|PF06472:ABC transporter transmembrane region 2	- && sp|Q8GYN9|MENB_ARATH 1,4-dihydroxy-2-naphthoyl-CoA synthase, peroxisomal OS=Arabidopsis thaliana OX=3702 GN=MENB PE=1 SV=2 && PF00378:Enoyl-CoA hydratase/isomerase	2.74935	-4.00507
MS_gene35163	MS_gene21825	889	- && sp|O22466|MSI1_SOLLC WD-40 repeat-containing protein MSI1 OS=Solanum lycopersicum OX=4081 GN=MSI1 PE=2 SV=1 && PF00400:WD domain, G-beta repeat|PF12265:Histone-binding protein RBBP4 or subunit C of CAF1 complex	- && sp|F4JIF5|TCX2_ARATH Protein tesmin/TSO1-like CXC 2 OS=Arabidopsis thaliana OX=3702 GN=TCX2 PE=1 SV=1 && PF03638:Tesmin/TSO1-like CXC domain, cysteine-rich domain	-7.59417	-3.58474
MS_gene36317	MS_gene012982	888	- && sp|Q9SUI6|PSAH2_ARATH Photosystem I reaction center subunit VI-2, chloroplastic OS=Arabidopsis thaliana OX=3702 GN=PSAH2 PE=2 SV=1 && PF03244:Photosystem I reaction centre subunit VI	- && sp|Q9C639|LHCA5_ARATH Photosystem I chlorophyll a/b-binding protein 5, chloroplastic OS=Arabidopsis thaliana OX=3702 GN=LHCA5 PE=1 SV=1 && PF00504:Chlorophyll A-B binding protein	-3.09044	-3.22632
MS_gene012371	MS_gene64879	887	- && sp|Q7ZVR1|WDR75_DANRE WD repeat-containing protein 75 OS=Danio rerio OX=7955 GN=wdr75 PE=2 SV=2 && -	- && sp|Q9ZUN8|HTD1_ARATH Protein HEAT STRESS TOLERANT DWD 1 OS=Arabidopsis thaliana OX=3702 GN=HTD1 PE=1 SV=1 && PF12265:Histone-binding protein RBBP4 or subunit C of CAF1 complex	5.22414	-8.15143
MS_gene65495	MS_gene60718	886	- && sp|Q96524|CRY2_ARATH Cryptochrome-2 OS=Arabidopsis thaliana OX=3702 GN=CRY2 PE=1 SV=2 && PF03441:FAD binding domain of DNA photolyase|PF00875:DNA photolyase	- && sp|Q9SQI2|GIGAN_ARATH Protein GIGANTEA OS=Arabidopsis thaliana OX=3702 GN=GI PE=1 SV=2 && -	9.65543	4.41222
MS_gene06082	MS_gene06511	885	- && sp|Q9ZPY9|P4KG4_ARATH Phosphatidylinositol 4-kinase gamma 4 OS=Arabidopsis thaliana OX=3702 GN=PI4KG4 PE=1 SV=1 && PF00454:Phosphatidylinositol 3- and 4-kinase|PF00240:Ubiquitin family	- && sp|P49206|RS261_ARATH 40S ribosomal protein S26-1 OS=Arabidopsis thaliana OX=3702 GN=RPS26A PE=2 SV=2 && PF01283:Ribosomal protein S26e	-3.33296	6.92041
MS_gene26191	MS_gene06511	885	- && sp|Q84K34|SIL10_ARATH E3 ubiquitin-protein ligase SINA-like 10 OS=Arabidopsis thaliana OX=3702 GN=At5g37930 PE=2 SV=1 && PF03145:Seven in absentia protein family|PF00240:Ubiquitin family	- && sp|P49206|RS261_ARATH 40S ribosomal protein S26-1 OS=Arabidopsis thaliana OX=3702 GN=RPS26A PE=2 SV=2 && PF01283:Ribosomal protein S26e	-5.87461	6.92041
novel.5064	MS_gene07393	884	- && sp|O65751|RSSA_CICAR 40S ribosomal protein SA OS=Cicer arietinum OX=3827 GN=RAP40 PE=2 SV=1 && PF00318:Ribosomal protein S2	- && sp|Q9C8Z4|HEAT1_ARATH Uncharacterized protein At3g06530 OS=Arabidopsis thaliana OX=3702 GN=At3g06530 PE=1 SV=3 && PF12397:U3 small nucleolar RNA-associated protein 10|PF08146:BP28CT (NUC211) domain	-4.8543	5.77704
MS_gene31096	MS_gene77301	883	- && sp|Q9SYC8|LPAT3_ARATH 1-acyl-sn-glycerol-3-phosphate acyltransferase 3 OS=Arabidopsis thaliana OX=3702 GN=LPAT3 PE=2 SV=1 && PF01553:Acyltransferase|PF16076:Acyltransferase C-terminus	- && sp|O80437|GPAT6_ARATH Glycerol-3-phosphate 2-O-acyltransferase 6 OS=Arabidopsis thaliana OX=3702 GN=GPAT6 PE=1 SV=1 && -	7.51618	-4.18219
MS_gene37075	MS_gene06976	883	- && sp|Q01417|PM1_SOYBN 18 kDa seed maturation protein OS=Glycine max OX=3847 GN=GMPM1 PE=2 SV=1 && PF03760:Late embryogenesis abundant (LEA) group 1	- && sp|O82245|TSPO_ARATH Translocator protein homolog OS=Arabidopsis thaliana OX=3702 GN=TSPO PE=1 SV=1 && PF03073:TspO/MBR family	6.81723	6.61049
MS_gene029697	MS_gene58774	882	- && sp|F4I2J8|CATIN_ARATH Cactin OS=Arabidopsis thaliana OX=3702 GN=CTN PE=1 SV=1 && PF09732:Cactus-binding C-terminus of cactin protein|PF10312:Conserved mid region of cactin	- && sp|Q9LNC5|CLO_ARATH 110 kDa U5 small nuclear ribonucleoprotein component CLO OS=Arabidopsis thaliana OX=3702 GN=CLO PE=1 SV=1 && PF00009:Elongation factor Tu GTP binding domain|PF03764:Elongation factor G, domain IV|PF16004:116 kDa U5 small nuclear r	-7.05914	-3.75609
MS_gene61640	MS_gene012371	880	- && sp|Q9SJF1|LSG12_ARATH GTPase LSG1-2 OS=Arabidopsis thaliana OX=3702 GN=LSG1-2 PE=1 SV=1 && PF01926:50S ribosome-binding GTPase	- && sp|Q7ZVR1|WDR75_DANRE WD repeat-containing protein 75 OS=Danio rerio OX=7955 GN=wdr75 PE=2 SV=2 && -	7.06152	5.22414
MS_gene051630	MS_gene26191	879	- && sp|Q9SGW3|PSD8A_ARATH 26S proteasome non-ATPase regulatory subunit 8 homolog A OS=Arabidopsis thaliana OX=3702 GN=RPN12A PE=1 SV=1 && PF10075:CSN8/PSMD8/EIF3K family	- && sp|Q84K34|SIL10_ARATH E3 ubiquitin-protein ligase SINA-like 10 OS=Arabidopsis thaliana OX=3702 GN=At5g37930 PE=2 SV=1 && PF03145:Seven in absentia protein family|PF00240:Ubiquitin family	9.10718	-5.87461
MS_gene012835	MS_gene30562	878	- && sp|O82804|ELF3_ARATH Protein EARLY FLOWERING 3 OS=Arabidopsis thaliana OX=3702 GN=ELF3 PE=1 SV=1 && -	- && sp|Q9LTH4|PCLL_ARATH Transcription factor BOA OS=Arabidopsis thaliana OX=3702 GN=BOA PE=2 SV=1 && PF00249:Myb-like DNA-binding domain	3.1874	3.46678
MS_gene038220	MS_gene07393	878	- && sp|Q9LUW5|RH53_ARATH DEAD-box ATP-dependent RNA helicase 53, mitochondrial OS=Arabidopsis thaliana OX=3702 GN=RH53 PE=1 SV=1 && PF00270:DEAD/DEAH box helicase|PF00271:Helicase conserved C-terminal domain	- && sp|Q9C8Z4|HEAT1_ARATH Uncharacterized protein At3g06530 OS=Arabidopsis thaliana OX=3702 GN=At3g06530 PE=1 SV=3 && PF12397:U3 small nucleolar RNA-associated protein 10|PF08146:BP28CT (NUC211) domain	6.99888	5.77704
novel.1096	MS_gene88577	877	- && - && -	- && sp|Q9FMX6|DJC76_ARATH Chaperone protein dnaJ C76, chloroplastic OS=Arabidopsis thaliana OX=3702 GN=DJC76 PE=2 SV=1 && PF13370:4Fe-4S single cluster domain of Ferredoxin I|PF00226:DnaJ domain	7.92269	3.60665
novel.1096	MS_gene85208	875	- && - && -	- && - && -	7.92269	8.31388
MS_gene57938	MS_gene032794	875	- && sp|Q9ZV48|TPS11_ARATH Probable alpha,alpha-trehalose-phosphate synthase [UDP-forming] 11 OS=Arabidopsis thaliana OX=3702 GN=TPS11 PE=2 SV=1 && PF02358:Trehalose-phosphatase|PF00982:Glycosyltransferase family 20	- && sp|O64511|TLOV1_ARATH Protein TWIN LOV 1 OS=Arabidopsis thaliana OX=3702 GN=TLP1 PE=1 SV=2 && PF13426:PAS domain	4.6943	4.50124
MS_gene005387	MS_gene07393	874	- && sp|Q8L7S8|RH3_ARATH DEAD-box ATP-dependent RNA helicase 3, chloroplastic OS=Arabidopsis thaliana OX=3702 GN=RH3 PE=1 SV=2 && PF00271:Helicase conserved C-terminal domain|PF00270:DEAD/DEAH box helicase	- && sp|Q9C8Z4|HEAT1_ARATH Uncharacterized protein At3g06530 OS=Arabidopsis thaliana OX=3702 GN=At3g06530 PE=1 SV=3 && PF12397:U3 small nucleolar RNA-associated protein 10|PF08146:BP28CT (NUC211) domain	3.09297	5.77704
MS_gene22986	MS_gene21474	874	- && sp|Q9LHH7|FOLD2_ARATH Bifunctional protein FolD 2 OS=Arabidopsis thaliana OX=3702 GN=FOLD2 PE=2 SV=1 && PF00763:Tetrahydrofolate dehydrogenase/cyclohydrolase, catalytic domain|PF02882:Tetrahydrofolate dehydrogenase/cyclohydrolase, NAD(P)-binding doma	- && sp|P16048|GCSH_PEA Glycine cleavage system H protein, mitochondrial OS=Pisum sativum OX=3888 GN=GDCSH PE=1 SV=1 && PF01597:Glycine cleavage H-protein	-4.60274	-6.47564
novel.5064	MS_gene012371	872	- && sp|O65751|RSSA_CICAR 40S ribosomal protein SA OS=Cicer arietinum OX=3827 GN=RAP40 PE=2 SV=1 && PF00318:Ribosomal protein S2	- && sp|Q7ZVR1|WDR75_DANRE WD repeat-containing protein 75 OS=Danio rerio OX=7955 GN=wdr75 PE=2 SV=2 && -	-4.8543	5.22414
MS_gene042980	MS_gene052918	871	- && sp|Q93ZA0|NYC1_ARATH Probable chlorophyll(ide) b reductase NYC1, chloroplastic OS=Arabidopsis thaliana OX=3702 GN=NYC1 PE=1 SV=1 && PF00106:short chain dehydrogenase	- && sp|Q94AQ9|SGRL_ARATH Magnesium dechelatase SGRL, chloroplastic OS=Arabidopsis thaliana OX=3702 GN=SGRL PE=1 SV=1 && -	5.26115	-4.35349
MS_gene88577	MS_gene58774	869	- && sp|Q9FMX6|DJC76_ARATH Chaperone protein dnaJ C76, chloroplastic OS=Arabidopsis thaliana OX=3702 GN=DJC76 PE=2 SV=1 && PF13370:4Fe-4S single cluster domain of Ferredoxin I|PF00226:DnaJ domain	- && sp|Q9LNC5|CLO_ARATH 110 kDa U5 small nuclear ribonucleoprotein component CLO OS=Arabidopsis thaliana OX=3702 GN=CLO PE=1 SV=1 && PF00009:Elongation factor Tu GTP binding domain|PF03764:Elongation factor G, domain IV|PF16004:116 kDa U5 small nuclear r	3.60665	-3.75609
MS_gene84301	novel.2702	862	- && sp|Q9SJF3|DCP1_ARATH mRNA-decapping enzyme-like protein OS=Arabidopsis thaliana OX=3702 GN=At1g08370 PE=1 SV=2 && PF06058:Dcp1-like decapping family	- && - && -	6.84177	-4.30287
novel.5030	MS_gene06082	862	- && sp|P49636|RL40_NICSY Ubiquitin-60S ribosomal protein L40 OS=Nicotiana sylvestris OX=4096 GN=UBICEP52-7 PE=2 SV=2 && PF01020:Ribosomal L40e family|PF00240:Ubiquitin family	- && sp|Q9ZPY9|P4KG4_ARATH Phosphatidylinositol 4-kinase gamma 4 OS=Arabidopsis thaliana OX=3702 GN=PI4KG4 PE=1 SV=1 && PF00454:Phosphatidylinositol 3- and 4-kinase|PF00240:Ubiquitin family	-9.7813	-3.33296
MS_gene05030	MS_gene29178	855	- && sp|Q8H191|PAO4_ARATH Probable polyamine oxidase 4 OS=Arabidopsis thaliana OX=3702 GN=PAO4 PE=1 SV=1 && PF01593:Flavin containing amine oxidoreductase	- && sp|Q07121|AMO1_ARTS1 Primary amine oxidase OS=Arthrobacter sp. (strain P1) OX=47915 GN=maoI PE=1 SV=1 && PF02728:Copper amine oxidase, N3 domain|PF01179:Copper amine oxidase, enzyme domain	4.68596	3.74496
MS_gene61640	MS_gene07393	853	- && sp|Q9SJF1|LSG12_ARATH GTPase LSG1-2 OS=Arabidopsis thaliana OX=3702 GN=LSG1-2 PE=1 SV=1 && PF01926:50S ribosome-binding GTPase	- && sp|Q9C8Z4|HEAT1_ARATH Uncharacterized protein At3g06530 OS=Arabidopsis thaliana OX=3702 GN=At3g06530 PE=1 SV=3 && PF12397:U3 small nucleolar RNA-associated protein 10|PF08146:BP28CT (NUC211) domain	7.06152	5.77704
MS_gene55146	MS_gene64879	852	- && sp|B6JX19|UTP25_SCHJY U3 small nucleolar RNA-associated protein 25 OS=Schizosaccharomyces japonicus (strain yFS275 / FY16936) OX=402676 GN=utp25 PE=3 SV=1 && PF06862:Utp25, U3 small nucleolar RNA-associated SSU processome protein 25	- && sp|Q9ZUN8|HTD1_ARATH Protein HEAT STRESS TOLERANT DWD 1 OS=Arabidopsis thaliana OX=3702 GN=HTD1 PE=1 SV=1 && PF12265:Histone-binding protein RBBP4 or subunit C of CAF1 complex	-6.84803	-8.15143
MS_gene55146	MS_gene61640	848	- && sp|B6JX19|UTP25_SCHJY U3 small nucleolar RNA-associated protein 25 OS=Schizosaccharomyces japonicus (strain yFS275 / FY16936) OX=402676 GN=utp25 PE=3 SV=1 && PF06862:Utp25, U3 small nucleolar RNA-associated SSU processome protein 25	- && sp|Q9SJF1|LSG12_ARATH GTPase LSG1-2 OS=Arabidopsis thaliana OX=3702 GN=LSG1-2 PE=1 SV=1 && PF01926:50S ribosome-binding GTPase	-6.84803	7.06152
novel.5716	MS_gene59609	847	- && sp|P38548|RAN_VICFA GTP-binding nuclear protein Ran/TC4 OS=Vicia faba OX=3906 PE=2 SV=1 && PF00071:Ras family	- && sp|Q8LBI1|RL51_ARATH 60S ribosomal protein L5-1 OS=Arabidopsis thaliana OX=3702 GN=RPL5A PE=1 SV=2 && PF17144:Ribosomal large subunit proteins 60S L5, and 50S L18|PF14204:Ribosomal L18 C-terminal region	3.91622	5.5111
novel.12379	MS_gene26191	844	- && sp|Q9SR32|U161_ARATH UPF0161 protein At3g09310 OS=Arabidopsis thaliana OX=3702 GN=At3g09310 PE=2 SV=2 && -	- && sp|Q84K34|SIL10_ARATH E3 ubiquitin-protein ligase SINA-like 10 OS=Arabidopsis thaliana OX=3702 GN=At5g37930 PE=2 SV=1 && PF03145:Seven in absentia protein family|PF00240:Ubiquitin family	-7.54971	-5.87461
MS_gene01187	MS_gene50085	842	- && sp|O75533|SF3B1_HUMAN Splicing factor 3B subunit 1 OS=Homo sapiens OX=9606 GN=SF3B1 PE=1 SV=3 && PF08920:Splicing factor 3B subunit 1	- && sp|P49310|GRP1_SINAL Glycine-rich RNA-binding protein GRP1A OS=Sinapis alba OX=3728 PE=2 SV=1 && -	4.50577	6.12349
MS_gene60718	MS_gene032794	841	- && sp|Q9SQI2|GIGAN_ARATH Protein GIGANTEA OS=Arabidopsis thaliana OX=3702 GN=GI PE=1 SV=2 && -	- && sp|O64511|TLOV1_ARATH Protein TWIN LOV 1 OS=Arabidopsis thaliana OX=3702 GN=TLP1 PE=1 SV=2 && PF13426:PAS domain	4.41222	4.50124
MS_gene52135	MS_gene64879	840	- && sp|Q8W4I6|BPG2_ARATH GTP-binding protein BRASSINAZOLE INSENSITIVE PALE GREEN 2, chloroplastic OS=Arabidopsis thaliana OX=3702 GN=BPG2 PE=1 SV=1 && PF01926:50S ribosome-binding GTPase	- && sp|Q9ZUN8|HTD1_ARATH Protein HEAT STRESS TOLERANT DWD 1 OS=Arabidopsis thaliana OX=3702 GN=HTD1 PE=1 SV=1 && PF12265:Histone-binding protein RBBP4 or subunit C of CAF1 complex	-6.68306	-8.15143
novel.5030	MS_gene26191	837	- && sp|P49636|RL40_NICSY Ubiquitin-60S ribosomal protein L40 OS=Nicotiana sylvestris OX=4096 GN=UBICEP52-7 PE=2 SV=2 && PF01020:Ribosomal L40e family|PF00240:Ubiquitin family	- && sp|Q84K34|SIL10_ARATH E3 ubiquitin-protein ligase SINA-like 10 OS=Arabidopsis thaliana OX=3702 GN=At5g37930 PE=2 SV=1 && PF03145:Seven in absentia protein family|PF00240:Ubiquitin family	-9.7813	-5.87461
MS_gene88577	MS_gene30248	831	- && sp|Q9FMX6|DJC76_ARATH Chaperone protein dnaJ C76, chloroplastic OS=Arabidopsis thaliana OX=3702 GN=DJC76 PE=2 SV=1 && PF13370:4Fe-4S single cluster domain of Ferredoxin I|PF00226:DnaJ domain	- && sp|Q9C9W9|ADO3_ARATH Adagio protein 3 OS=Arabidopsis thaliana OX=3702 GN=ADO3 PE=1 SV=1 && PF13418:Galactose oxidase, central domain|PF07646:Kelch motif|PF13415:Galactose oxidase, central domain|PF13426:PAS domain	3.60665	6.9504
MS_gene014212	MS_gene28739	829	- && - && -	- && sp|Q05006|CDC22_MEDSA Cell division control protein 2 homolog 2 OS=Medicago sativa OX=3879 GN=CDC2B PE=2 SV=1 && PF00069:Protein kinase domain	6.34854	8.15419
novel.5030	MS_gene61640	827	- && sp|P49636|RL40_NICSY Ubiquitin-60S ribosomal protein L40 OS=Nicotiana sylvestris OX=4096 GN=UBICEP52-7 PE=2 SV=2 && PF01020:Ribosomal L40e family|PF00240:Ubiquitin family	- && sp|Q9SJF1|LSG12_ARATH GTPase LSG1-2 OS=Arabidopsis thaliana OX=3702 GN=LSG1-2 PE=1 SV=1 && PF01926:50S ribosome-binding GTPase	-9.7813	7.06152
MS_gene029697	novel.14956	826	- && sp|F4I2J8|CATIN_ARATH Cactin OS=Arabidopsis thaliana OX=3702 GN=CTN PE=1 SV=1 && PF09732:Cactus-binding C-terminus of cactin protein|PF10312:Conserved mid region of cactin	- && sp|Q5K654|CLF1_PARBR Pre-mRNA-splicing factor CLF1 OS=Paracoccidioides brasiliensis OX=121759 GN=CLF1 PE=3 SV=1 && -	-7.05914	-8.03419
MS_gene01187	MS_gene038220	825	- && sp|O75533|SF3B1_HUMAN Splicing factor 3B subunit 1 OS=Homo sapiens OX=9606 GN=SF3B1 PE=1 SV=3 && PF08920:Splicing factor 3B subunit 1	- && sp|Q9LUW5|RH53_ARATH DEAD-box ATP-dependent RNA helicase 53, mitochondrial OS=Arabidopsis thaliana OX=3702 GN=RH53 PE=1 SV=1 && PF00270:DEAD/DEAH box helicase|PF00271:Helicase conserved C-terminal domain	4.50577	6.99888
MS_gene038244	MS_gene07393	825	- && - && -	- && sp|Q9C8Z4|HEAT1_ARATH Uncharacterized protein At3g06530 OS=Arabidopsis thaliana OX=3702 GN=At3g06530 PE=1 SV=3 && PF12397:U3 small nucleolar RNA-associated protein 10|PF08146:BP28CT (NUC211) domain	7.4503	5.77704
novel.12379	MS_gene06082	821	- && sp|Q9SR32|U161_ARATH UPF0161 protein At3g09310 OS=Arabidopsis thaliana OX=3702 GN=At3g09310 PE=2 SV=2 && -	- && sp|Q9ZPY9|P4KG4_ARATH Phosphatidylinositol 4-kinase gamma 4 OS=Arabidopsis thaliana OX=3702 GN=PI4KG4 PE=1 SV=1 && PF00454:Phosphatidylinositol 3- and 4-kinase|PF00240:Ubiquitin family	-7.54971	-3.33296
MS_gene00616	MS_gene030575	821	- && sp|Q9C518|TCP8_ARATH Transcription factor TCP8 OS=Arabidopsis thaliana OX=3702 GN=TCP8 PE=1 SV=1 && PF03634:TCP family transcription factor	- && sp|Q9FME4|PP438_ARATH Pentatricopeptide repeat-containing protein PNM1, mitochondrial OS=Arabidopsis thaliana OX=3702 GN=PNM1 PE=1 SV=1 && PF13041:PPR repeat family	-5.10489	3.26772
MS_gene012835	MS_gene30248	819	- && sp|O82804|ELF3_ARATH Protein EARLY FLOWERING 3 OS=Arabidopsis thaliana OX=3702 GN=ELF3 PE=1 SV=1 && -	- && sp|Q9C9W9|ADO3_ARATH Adagio protein 3 OS=Arabidopsis thaliana OX=3702 GN=ADO3 PE=1 SV=1 && PF13418:Galactose oxidase, central domain|PF07646:Kelch motif|PF13415:Galactose oxidase, central domain|PF13426:PAS domain	3.1874	6.9504
novel.5064	MS_gene06082	818	- && sp|O65751|RSSA_CICAR 40S ribosomal protein SA OS=Cicer arietinum OX=3827 GN=RAP40 PE=2 SV=1 && PF00318:Ribosomal protein S2	- && sp|Q9ZPY9|P4KG4_ARATH Phosphatidylinositol 4-kinase gamma 4 OS=Arabidopsis thaliana OX=3702 GN=PI4KG4 PE=1 SV=1 && PF00454:Phosphatidylinositol 3- and 4-kinase|PF00240:Ubiquitin family	-4.8543	-3.33296
novel.5064	MS_gene26191	818	- && sp|O65751|RSSA_CICAR 40S ribosomal protein SA OS=Cicer arietinum OX=3827 GN=RAP40 PE=2 SV=1 && PF00318:Ribosomal protein S2	- && sp|Q84K34|SIL10_ARATH E3 ubiquitin-protein ligase SINA-like 10 OS=Arabidopsis thaliana OX=3702 GN=At5g37930 PE=2 SV=1 && PF03145:Seven in absentia protein family|PF00240:Ubiquitin family	-4.8543	-5.87461
MS_gene07236	MS_gene58774	817	- && sp|Q9XFR5|SR30_ARATH Serine/arginine-rich splicing factor SR30 OS=Arabidopsis thaliana OX=3702 GN=SR30 PE=1 SV=1 && PF00538:linker histone H1 and H5 family|PF00076:RNA recognition motif. (a.k.a. RRM, RBD, or RNP domain)	- && sp|Q9LNC5|CLO_ARATH 110 kDa U5 small nuclear ribonucleoprotein component CLO OS=Arabidopsis thaliana OX=3702 GN=CLO PE=1 SV=1 && PF00009:Elongation factor Tu GTP binding domain|PF03764:Elongation factor G, domain IV|PF16004:116 kDa U5 small nuclear r	-3.17773	-3.75609
MS_gene47387	MS_gene014641	811	- && sp|Q9ZSS6|THD1_ARATH Threonine dehydratase biosynthetic, chloroplastic OS=Arabidopsis thaliana OX=3702 GN=OMR1 PE=1 SV=1 && PF00585:C-terminal regulatory domain of Threonine dehydratase|PF00291:Pyridoxal-phosphate dependent enzyme	- && sp|Q8W593|LGUC_ARATH Probable lactoylglutathione lyase, chloroplastic OS=Arabidopsis thaliana OX=3702 GN=At1g67280 PE=1 SV=1 && -	3.17843	-5.2309
MS_gene64879	MS_gene06511	810	- && sp|Q9ZUN8|HTD1_ARATH Protein HEAT STRESS TOLERANT DWD 1 OS=Arabidopsis thaliana OX=3702 GN=HTD1 PE=1 SV=1 && PF12265:Histone-binding protein RBBP4 or subunit C of CAF1 complex	- && sp|P49206|RS261_ARATH 40S ribosomal protein S26-1 OS=Arabidopsis thaliana OX=3702 GN=RPS26A PE=2 SV=2 && PF01283:Ribosomal protein S26e	-8.15143	6.92041
MS_gene37075	MS_gene41428	807	- && sp|Q01417|PM1_SOYBN 18 kDa seed maturation protein OS=Glycine max OX=3847 GN=GMPM1 PE=2 SV=1 && PF03760:Late embryogenesis abundant (LEA) group 1	- && sp|Q04980|LTI65_ARATH Low-temperature-induced 65 kDa protein OS=Arabidopsis thaliana OX=3702 GN=LTI65 PE=2 SV=2 && -	6.81723	7.41242
MS_gene64879	MS_gene038244	802	- && sp|Q9ZUN8|HTD1_ARATH Protein HEAT STRESS TOLERANT DWD 1 OS=Arabidopsis thaliana OX=3702 GN=HTD1 PE=1 SV=1 && PF12265:Histone-binding protein RBBP4 or subunit C of CAF1 complex	- && - && -	-8.15143	7.4503
MS_gene54200	MS_gene09695	800	- && sp|O23553|BAM3_ARATH Beta-amylase 3, chloroplastic OS=Arabidopsis thaliana OX=3702 GN=BAM3 PE=1 SV=3 && PF01373:Glycosyl hydrolase family 14	- && sp|O23553|BAM3_ARATH Beta-amylase 3, chloroplastic OS=Arabidopsis thaliana OX=3702 GN=BAM3 PE=1 SV=3 && PF01373:Glycosyl hydrolase family 14	7.57681	13.595
MS_gene60718	MS_gene06605	799	- && sp|Q9SQI2|GIGAN_ARATH Protein GIGANTEA OS=Arabidopsis thaliana OX=3702 GN=GI PE=1 SV=2 && -	- && sp|Q6LA42|APRR5_ARATH Two-component response regulator-like APRR5 OS=Arabidopsis thaliana OX=3702 GN=APRR5 PE=1 SV=2 && PF00072:Response regulator receiver domain|PF06203:CCT motif	4.41222	8.05488
MS_gene051630	MS_gene06082	794	- && sp|Q9SGW3|PSD8A_ARATH 26S proteasome non-ATPase regulatory subunit 8 homolog A OS=Arabidopsis thaliana OX=3702 GN=RPN12A PE=1 SV=1 && PF10075:CSN8/PSMD8/EIF3K family	- && sp|Q9ZPY9|P4KG4_ARATH Phosphatidylinositol 4-kinase gamma 4 OS=Arabidopsis thaliana OX=3702 GN=PI4KG4 PE=1 SV=1 && PF00454:Phosphatidylinositol 3- and 4-kinase|PF00240:Ubiquitin family	9.10718	-3.33296
MS_gene50085	MS_gene58774	793	- && sp|P49310|GRP1_SINAL Glycine-rich RNA-binding protein GRP1A OS=Sinapis alba OX=3728 PE=2 SV=1 && -	- && sp|Q9LNC5|CLO_ARATH 110 kDa U5 small nuclear ribonucleoprotein component CLO OS=Arabidopsis thaliana OX=3702 GN=CLO PE=1 SV=1 && PF00009:Elongation factor Tu GTP binding domain|PF03764:Elongation factor G, domain IV|PF16004:116 kDa U5 small nuclear r	6.12349	-3.75609
MS_gene84301	MS_gene74015	792	- && sp|Q9SJF3|DCP1_ARATH mRNA-decapping enzyme-like protein OS=Arabidopsis thaliana OX=3702 GN=At1g08370 PE=1 SV=2 && PF06058:Dcp1-like decapping family	- && sp|P0DM58|DI3L2_ARATH DIS3-like exonuclease 2 OS=Arabidopsis thaliana OX=3702 GN=SOV PE=1 SV=1 && PF17849:Dis3-like cold-shock domain 2 (CSD2)|PF00773:RNB domain	6.84177	5.9016
novel.5064	MS_gene34307	790	- && sp|O65751|RSSA_CICAR 40S ribosomal protein SA OS=Cicer arietinum OX=3827 GN=RAP40 PE=2 SV=1 && PF00318:Ribosomal protein S2	- && sp|Q9SM09|VATA_CITUN V-type proton ATPase catalytic subunit A OS=Citrus unshiu OX=55188 PE=2 SV=1 && PF16886:ATPsynthase alpha/beta subunit N-term extension|PF02874:ATP synthase alpha/beta family, beta-barrel domain|PF00006:ATP synthase alpha/beta fa	-4.8543	3.50098
novel.5064	novel.5716	789	- && sp|O65751|RSSA_CICAR 40S ribosomal protein SA OS=Cicer arietinum OX=3827 GN=RAP40 PE=2 SV=1 && PF00318:Ribosomal protein S2	- && sp|P38548|RAN_VICFA GTP-binding nuclear protein Ran/TC4 OS=Vicia faba OX=3906 PE=2 SV=1 && PF00071:Ras family	-4.8543	3.91622
MS_gene012835	MS_gene28739	787	- && sp|O82804|ELF3_ARATH Protein EARLY FLOWERING 3 OS=Arabidopsis thaliana OX=3702 GN=ELF3 PE=1 SV=1 && -	- && sp|Q05006|CDC22_MEDSA Cell division control protein 2 homolog 2 OS=Medicago sativa OX=3879 GN=CDC2B PE=2 SV=1 && PF00069:Protein kinase domain	3.1874	8.15419
MS_gene34098	MS_gene75468	779	- && sp|Q7XA72|AB21G_ARATH ABC transporter G family member 21 OS=Arabidopsis thaliana OX=3702 GN=ABCG21 PE=2 SV=2 && PF01061:ABC-2 type transporter|PF00005:ABC transporter	- && sp|Q94FB9|AB1D_ARATH ABC transporter D family member 1 OS=Arabidopsis thaliana OX=3702 GN=ABCD1 PE=1 SV=1 && PF00005:ABC transporter|PF06472:ABC transporter transmembrane region 2	3.05003	2.74935
MS_gene75468	MS_gene72730	779	- && sp|Q94FB9|AB1D_ARATH ABC transporter D family member 1 OS=Arabidopsis thaliana OX=3702 GN=ABCD1 PE=1 SV=1 && PF00005:ABC transporter|PF06472:ABC transporter transmembrane region 2	- && sp|Q9C6W5|AB14G_ARATH ABC transporter G family member 14 OS=Arabidopsis thaliana OX=3702 GN=ABCG14 PE=1 SV=1 && PF01061:ABC-2 type transporter|PF00005:ABC transporter	2.74935	3.3113
MS_gene75468	MS_gene52138	779	- && sp|Q94FB9|AB1D_ARATH ABC transporter D family member 1 OS=Arabidopsis thaliana OX=3702 GN=ABCD1 PE=1 SV=1 && PF00005:ABC transporter|PF06472:ABC transporter transmembrane region 2	- && sp|Q6NW58|SPAST_DANRE Spastin OS=Danio rerio OX=7955 GN=spast PE=2 SV=2 && PF00004:ATPase family associated with various cellular activities (AAA)|PF17862:AAA+ lid domain	2.74935	-5.71146
MS_gene07013	MS_gene013945	778	- && sp|O24301|SUS2_PEA Sucrose synthase 2 OS=Pisum sativum OX=3888 GN=SUS2 PE=2 SV=1 && PF00534:Glycosyl transferases group 1|PF00862:Sucrose synthase	- && sp|Q8RXD9|DPE2_ARATH 4-alpha-glucanotransferase DPE2 OS=Arabidopsis thaliana OX=3702 GN=DPE2 PE=1 SV=1 && PF00686:Starch binding domain|PF02446:4-alpha-glucanotransferase	5.36519	2.79535
MS_gene60718	MS_gene30562	772	- && sp|Q9SQI2|GIGAN_ARATH Protein GIGANTEA OS=Arabidopsis thaliana OX=3702 GN=GI PE=1 SV=2 && -	- && sp|Q9LTH4|PCLL_ARATH Transcription factor BOA OS=Arabidopsis thaliana OX=3702 GN=BOA PE=2 SV=1 && PF00249:Myb-like DNA-binding domain	4.41222	3.46678
novel.1096	MS_gene30562	766	- && - && -	- && sp|Q9LTH4|PCLL_ARATH Transcription factor BOA OS=Arabidopsis thaliana OX=3702 GN=BOA PE=2 SV=1 && PF00249:Myb-like DNA-binding domain	7.92269	3.46678
MS_gene30862	MS_gene57961	766	- && sp|Q8VZC0|UXS1_ARATH UDP-glucuronic acid decarboxylase 1 OS=Arabidopsis thaliana OX=3702 GN=UXS1 PE=1 SV=1 && PF16363:GDP-mannose 4,6 dehydratase	- && sp|Q9M0B6|GAE1_ARATH UDP-glucuronate 4-epimerase 1 OS=Arabidopsis thaliana OX=3702 GN=GAE1 PE=1 SV=1 && PF01370:NAD dependent epimerase/dehydratase family	3.85478	3.92517
MS_gene015436	MS_gene26191	766	- && sp|O23714|PSB2A_ARATH Proteasome subunit beta type-2-A OS=Arabidopsis thaliana OX=3702 GN=PBD1 PE=1 SV=1 && PF00227:Proteasome subunit	- && sp|Q84K34|SIL10_ARATH E3 ubiquitin-protein ligase SINA-like 10 OS=Arabidopsis thaliana OX=3702 GN=At5g37930 PE=2 SV=1 && PF03145:Seven in absentia protein family|PF00240:Ubiquitin family	6.34315	-5.87461
novel.1096	MS_gene30248	762	- && - && -	- && sp|Q9C9W9|ADO3_ARATH Adagio protein 3 OS=Arabidopsis thaliana OX=3702 GN=ADO3 PE=1 SV=1 && PF13418:Galactose oxidase, central domain|PF07646:Kelch motif|PF13415:Galactose oxidase, central domain|PF13426:PAS domain	7.92269	6.9504
MS_gene69371	MS_gene06976	762	- && sp|Q0JIL1|NRX2_ORYSJ Probable nucleoredoxin 2 OS=Oryza sativa subsp. japonica OX=39947 GN=Os01g0794400 PE=2 SV=1 && PF03107:C1 domain|PF13905:Thioredoxin-like	- && sp|O82245|TSPO_ARATH Translocator protein homolog OS=Arabidopsis thaliana OX=3702 GN=TSPO PE=1 SV=1 && PF03073:TspO/MBR family	4.08255	6.61049
MS_gene44019	MS_gene063446	758	- && sp|Q9SMJ3|ZDS_CAPAN Zeta-carotene desaturase, chloroplastic/chromoplastic OS=Capsicum annuum OX=4072 GN=ZDS PE=1 SV=1 && PF01593:Flavin containing amine oxidoreductase	- && sp|Q9M6E8|NCED1_PHAVU 9-cis-epoxycarotenoid dioxygenase NCED1, chloroplastic OS=Phaseolus vulgaris OX=3885 GN=NCED1 PE=2 SV=1 && PF03055:Retinal pigment epithelial membrane protein	7.2252	7.66941
MS_gene44004	novel.9961	757	- && sp|O22768|UNE12_ARATH Transcription factor UNE12 OS=Arabidopsis thaliana OX=3702 GN=UNE12 PE=1 SV=2 && PF00010:Helix-loop-helix DNA-binding domain	- && sp|Q6LA43|APRR2_ARATH Two-component response regulator-like APRR2 OS=Arabidopsis thaliana OX=3702 GN=APRR2 PE=2 SV=2 && -	3.35616	-6.99833
MS_gene59609	MS_gene038244	757	- && sp|Q8LBI1|RL51_ARATH 60S ribosomal protein L5-1 OS=Arabidopsis thaliana OX=3702 GN=RPL5A PE=1 SV=2 && PF17144:Ribosomal large subunit proteins 60S L5, and 50S L18|PF14204:Ribosomal L18 C-terminal region	- && - && -	5.5111	7.4503
MS_gene57938	MS_gene96033	752	- && sp|Q9ZV48|TPS11_ARATH Probable alpha,alpha-trehalose-phosphate synthase [UDP-forming] 11 OS=Arabidopsis thaliana OX=3702 GN=TPS11 PE=2 SV=1 && PF02358:Trehalose-phosphatase|PF00982:Glycosyltransferase family 20	- && sp|Q9SYM4|TPS1_ARATH Alpha,alpha-trehalose-phosphate synthase [UDP-forming] 1 OS=Arabidopsis thaliana OX=3702 GN=TPS1 PE=1 SV=1 && PF02358:Trehalose-phosphatase|PF00982:Glycosyltransferase family 20	4.6943	4.3085
MS_gene005387	MS_gene012371	749	- && sp|Q8L7S8|RH3_ARATH DEAD-box ATP-dependent RNA helicase 3, chloroplastic OS=Arabidopsis thaliana OX=3702 GN=RH3 PE=1 SV=2 && PF00271:Helicase conserved C-terminal domain|PF00270:DEAD/DEAH box helicase	- && sp|Q7ZVR1|WDR75_DANRE WD repeat-containing protein 75 OS=Danio rerio OX=7955 GN=wdr75 PE=2 SV=2 && -	3.09297	5.22414
MS_gene82097	MS_gene58331	749	- && sp|Q9M571|PEAMT_SPIOL Phosphoethanolamine N-methyltransferase OS=Spinacia oleracea OX=3562 GN=PEAMT PE=1 SV=1 && PF13649:Methyltransferase domain|PF13489:Methyltransferase domain	- && sp|Q9T0A4|NDHS_ARATH NAD(P)H-quinone oxidoreductase subunit S, chloroplastic OS=Arabidopsis thaliana OX=3702 GN=ndhS PE=1 SV=1 && PF04321:RmlD substrate binding domain|PF11623:NAD(P)H dehydrogenase subunit S	-3.94105	-3.62564
MS_gene012371	MS_gene038220	749	- && sp|Q7ZVR1|WDR75_DANRE WD repeat-containing protein 75 OS=Danio rerio OX=7955 GN=wdr75 PE=2 SV=2 && -	- && sp|Q9LUW5|RH53_ARATH DEAD-box ATP-dependent RNA helicase 53, mitochondrial OS=Arabidopsis thaliana OX=3702 GN=RH53 PE=1 SV=1 && PF00270:DEAD/DEAH box helicase|PF00271:Helicase conserved C-terminal domain	5.22414	6.99888
MS_gene23997	MS_gene59455	742	- && sp|Q7XJ98|MUR3_ARATH Xyloglucan galactosyltransferase MUR3 OS=Arabidopsis thaliana OX=3702 GN=MUR3 PE=1 SV=1 && PF03016:Exostosin family	- && sp|Q9SNY3|GMD1_ARATH GDP-mannose 4,6 dehydratase 1 OS=Arabidopsis thaliana OX=3702 GN=GMD1 PE=1 SV=1 && PF16363:GDP-mannose 4,6 dehydratase	4.65627	3.77487
MS_gene031385	MS_gene38710	739	- && sp|A0A3Q7HH64|JA2L_SOLLC NAC domain-containing protein JA2L OS=Solanum lycopersicum OX=4081 GN=JA2L PE=2 SV=1 && PF02365:No apical meristem (NAM) protein	- && sp|Q9M7Q4|AI5L5_ARATH ABSCISIC ACID-INSENSITIVE 5-like protein 5 OS=Arabidopsis thaliana OX=3702 GN=ABF2 PE=1 SV=1 && PF00170:bZIP transcription factor	8.77231	3.07969
MS_gene005387	MS_gene64879	736	- && sp|Q8L7S8|RH3_ARATH DEAD-box ATP-dependent RNA helicase 3, chloroplastic OS=Arabidopsis thaliana OX=3702 GN=RH3 PE=1 SV=2 && PF00271:Helicase conserved C-terminal domain|PF00270:DEAD/DEAH box helicase	- && sp|Q9ZUN8|HTD1_ARATH Protein HEAT STRESS TOLERANT DWD 1 OS=Arabidopsis thaliana OX=3702 GN=HTD1 PE=1 SV=1 && PF12265:Histone-binding protein RBBP4 or subunit C of CAF1 complex	3.09297	-8.15143
MS_gene00015	MS_gene013945	736	- && sp|O04931|AGLU_BETVU Alpha-glucosidase OS=Beta vulgaris OX=161934 PE=1 SV=1 && PF13802:Galactose mutarotase-like|PF01055:Glycosyl hydrolases family 31|PF16863:N-terminal barrel of NtMGAM and CtMGAM, maltase-glucoamylase	- && sp|Q8RXD9|DPE2_ARATH 4-alpha-glucanotransferase DPE2 OS=Arabidopsis thaliana OX=3702 GN=DPE2 PE=1 SV=1 && PF00686:Starch binding domain|PF02446:4-alpha-glucanotransferase	-4.81817	2.79535
MS_gene64879	MS_gene038220	736	- && sp|Q9ZUN8|HTD1_ARATH Protein HEAT STRESS TOLERANT DWD 1 OS=Arabidopsis thaliana OX=3702 GN=HTD1 PE=1 SV=1 && PF12265:Histone-binding protein RBBP4 or subunit C of CAF1 complex	- && sp|Q9LUW5|RH53_ARATH DEAD-box ATP-dependent RNA helicase 53, mitochondrial OS=Arabidopsis thaliana OX=3702 GN=RH53 PE=1 SV=1 && PF00270:DEAD/DEAH box helicase|PF00271:Helicase conserved C-terminal domain	-8.15143	6.99888
MS_gene88577	novel.14956	733	- && sp|Q9FMX6|DJC76_ARATH Chaperone protein dnaJ C76, chloroplastic OS=Arabidopsis thaliana OX=3702 GN=DJC76 PE=2 SV=1 && PF13370:4Fe-4S single cluster domain of Ferredoxin I|PF00226:DnaJ domain	- && sp|Q5K654|CLF1_PARBR Pre-mRNA-splicing factor CLF1 OS=Paracoccidioides brasiliensis OX=121759 GN=CLF1 PE=3 SV=1 && -	3.60665	-8.03419
MS_gene46648	MS_gene21474	732	- && sp|P31336|PST2_GOSHI Photosystem II 5 kDa protein, chloroplastic OS=Gossypium hirsutum OX=3635 GN=PSBT PE=4 SV=1 && -	- && sp|P16048|GCSH_PEA Glycine cleavage system H protein, mitochondrial OS=Pisum sativum OX=3888 GN=GDCSH PE=1 SV=1 && PF01597:Glycine cleavage H-protein	-7.6538	-6.47564
novel.5030	MS_gene22409	732	- && sp|P49636|RL40_NICSY Ubiquitin-60S ribosomal protein L40 OS=Nicotiana sylvestris OX=4096 GN=UBICEP52-7 PE=2 SV=2 && PF01020:Ribosomal L40e family|PF00240:Ubiquitin family	- && sp|Q9SCN8|CD48D_ARATH Cell division control protein 48 homolog D OS=Arabidopsis thaliana OX=3702 GN=CDC48D PE=1 SV=1 && PF17862:AAA+ lid domain|PF00004:ATPase family associated with various cellular activities (AAA)|PF02359:Cell division protein 48 (	-9.7813	3.4108
MS_gene07013	MS_gene57961	731	- && sp|O24301|SUS2_PEA Sucrose synthase 2 OS=Pisum sativum OX=3888 GN=SUS2 PE=2 SV=1 && PF00534:Glycosyl transferases group 1|PF00862:Sucrose synthase	- && sp|Q9M0B6|GAE1_ARATH UDP-glucuronate 4-epimerase 1 OS=Arabidopsis thaliana OX=3702 GN=GAE1 PE=1 SV=1 && PF01370:NAD dependent epimerase/dehydratase family	5.36519	3.92517
novel.2702	MS_gene54197	730	- && - && -	- && sp|Q8RY73|DXO_ARATH NAD-capped RNA hydrolase DXO1 OS=Arabidopsis thaliana OX=3702 GN=DXO1 PE=1 SV=1 && PF08652:RAI1 like PD-(D/E)XK nuclease	-4.30287	4.47182
MS_gene75468	novel.15630	729	- && sp|Q94FB9|AB1D_ARATH ABC transporter D family member 1 OS=Arabidopsis thaliana OX=3702 GN=ABCD1 PE=1 SV=1 && PF00005:ABC transporter|PF06472:ABC transporter transmembrane region 2	- && - && -	2.74935	-6.90586
MS_gene47387	MS_gene37117	727	- && sp|Q9ZSS6|THD1_ARATH Threonine dehydratase biosynthetic, chloroplastic OS=Arabidopsis thaliana OX=3702 GN=OMR1 PE=1 SV=1 && PF00585:C-terminal regulatory domain of Threonine dehydratase|PF00291:Pyridoxal-phosphate dependent enzyme	- && sp|P92983|PROD1_ARATH Proline dehydrogenase 1, mitochondrial OS=Arabidopsis thaliana OX=3702 GN=POX1 PE=1 SV=2 && PF01619:Proline dehydrogenase	3.17843	7.09889
MS_gene07013	MS_gene96033	727	- && sp|O24301|SUS2_PEA Sucrose synthase 2 OS=Pisum sativum OX=3888 GN=SUS2 PE=2 SV=1 && PF00534:Glycosyl transferases group 1|PF00862:Sucrose synthase	- && sp|Q9SYM4|TPS1_ARATH Alpha,alpha-trehalose-phosphate synthase [UDP-forming] 1 OS=Arabidopsis thaliana OX=3702 GN=TPS1 PE=1 SV=1 && PF02358:Trehalose-phosphatase|PF00982:Glycosyltransferase family 20	5.36519	4.3085
novel.5030	MS_gene038244	727	- && sp|P49636|RL40_NICSY Ubiquitin-60S ribosomal protein L40 OS=Nicotiana sylvestris OX=4096 GN=UBICEP52-7 PE=2 SV=2 && PF01020:Ribosomal L40e family|PF00240:Ubiquitin family	- && - && -	-9.7813	7.4503
MS_gene86224	MS_gene61640	727	- && sp|P49690|RL23_ARATH 60S ribosomal protein L23 OS=Arabidopsis thaliana OX=3702 GN=RPL23A PE=2 SV=3 && -	- && sp|Q9SJF1|LSG12_ARATH GTPase LSG1-2 OS=Arabidopsis thaliana OX=3702 GN=LSG1-2 PE=1 SV=1 && PF01926:50S ribosome-binding GTPase	-10.1953	7.06152
MS_gene44019	MS_gene042980	726	- && sp|Q9SMJ3|ZDS_CAPAN Zeta-carotene desaturase, chloroplastic/chromoplastic OS=Capsicum annuum OX=4072 GN=ZDS PE=1 SV=1 && PF01593:Flavin containing amine oxidoreductase	- && sp|Q93ZA0|NYC1_ARATH Probable chlorophyll(ide) b reductase NYC1, chloroplastic OS=Arabidopsis thaliana OX=3702 GN=NYC1 PE=1 SV=1 && PF00106:short chain dehydrogenase	7.2252	5.26115
MS_gene012371	MS_gene038244	726	- && sp|Q7ZVR1|WDR75_DANRE WD repeat-containing protein 75 OS=Danio rerio OX=7955 GN=wdr75 PE=2 SV=2 && -	- && - && -	5.22414	7.4503
MS_gene013960	MS_gene21474	725	- && sp|Q9LXX5|PPD6_ARATH PsbP domain-containing protein 6, chloroplastic OS=Arabidopsis thaliana OX=3702 GN=PPD6 PE=1 SV=1 && PF01789:PsbP	- && sp|P16048|GCSH_PEA Glycine cleavage system H protein, mitochondrial OS=Pisum sativum OX=3888 GN=GDCSH PE=1 SV=1 && PF01597:Glycine cleavage H-protein	-3.68837	-6.47564
MS_gene28739	MS_gene038244	723	- && sp|Q05006|CDC22_MEDSA Cell division control protein 2 homolog 2 OS=Medicago sativa OX=3879 GN=CDC2B PE=2 SV=1 && PF00069:Protein kinase domain	- && - && -	8.15419	7.4503
MS_gene52135	MS_gene07393	723	- && sp|Q8W4I6|BPG2_ARATH GTP-binding protein BRASSINAZOLE INSENSITIVE PALE GREEN 2, chloroplastic OS=Arabidopsis thaliana OX=3702 GN=BPG2 PE=1 SV=1 && PF01926:50S ribosome-binding GTPase	- && sp|Q9C8Z4|HEAT1_ARATH Uncharacterized protein At3g06530 OS=Arabidopsis thaliana OX=3702 GN=At3g06530 PE=1 SV=3 && PF12397:U3 small nucleolar RNA-associated protein 10|PF08146:BP28CT (NUC211) domain	-6.68306	5.77704
MS_gene52948	MS_gene44107	720	- && sp|Q7XBH4|MYB4_ORYSJ Transcription factor MYB4 OS=Oryza sativa subsp. japonica OX=39947 GN=MYB4 PE=2 SV=2 && PF00249:Myb-like DNA-binding domain	- && sp|Q6A333|ALY2_ARATH Protein ALWAYS EARLY 2 OS=Arabidopsis thaliana OX=3702 GN=ALY2 PE=1 SV=1 && PF06584:DIRP|PF00249:Myb-like DNA-binding domain	-4.89021	5.26954
MS_gene44107	MS_gene005488	720	- && sp|Q6A333|ALY2_ARATH Protein ALWAYS EARLY 2 OS=Arabidopsis thaliana OX=3702 GN=ALY2 PE=1 SV=1 && PF06584:DIRP|PF00249:Myb-like DNA-binding domain	- && sp|Q10MB4|MYB2_ORYSJ Transcription factor MYB2 OS=Oryza sativa subsp. japonica OX=39947 GN=MYB2 PE=2 SV=1 && PF00249:Myb-like DNA-binding domain	5.26954	6.86594
MS_gene005591	MS_gene68213	719	- && sp|Q8LB72|PHR2_ARATH Blue-light photoreceptor PHR2 OS=Arabidopsis thaliana OX=3702 GN=PHR2 PE=2 SV=2 && PF00875:DNA photolyase	- && sp|Q8GY61|BH063_ARATH Transcription factor bHLH63 OS=Arabidopsis thaliana OX=3702 GN=BHLH63 PE=1 SV=1 && -	-6.43993	-7.21586
MS_gene005591	MS_gene003740	719	- && sp|Q8LB72|PHR2_ARATH Blue-light photoreceptor PHR2 OS=Arabidopsis thaliana OX=3702 GN=PHR2 PE=2 SV=2 && PF00875:DNA photolyase	- && sp|Q9CAA9|BH049_ARATH Transcription factor bHLH49 OS=Arabidopsis thaliana OX=3702 GN=BHLH49 PE=1 SV=1 && PF00010:Helix-loop-helix DNA-binding domain	-6.43993	-4.72237
MS_gene012371	MS_gene74015	719	- && sp|Q7ZVR1|WDR75_DANRE WD repeat-containing protein 75 OS=Danio rerio OX=7955 GN=wdr75 PE=2 SV=2 && -	- && sp|P0DM58|DI3L2_ARATH DIS3-like exonuclease 2 OS=Arabidopsis thaliana OX=3702 GN=SOV PE=1 SV=1 && PF17849:Dis3-like cold-shock domain 2 (CSD2)|PF00773:RNB domain	5.22414	5.9016
MS_gene058679	MS_gene064146	716	- && sp|P46519|LEA14_SOYBN Desiccation protectant protein Lea14 homolog OS=Glycine max OX=3847 PE=2 SV=1 && PF03168:Late embryogenesis abundant protein	- && - && -	6.98916	11.6877
MS_gene50085	novel.14956	716	- && sp|P49310|GRP1_SINAL Glycine-rich RNA-binding protein GRP1A OS=Sinapis alba OX=3728 PE=2 SV=1 && -	- && sp|Q5K654|CLF1_PARBR Pre-mRNA-splicing factor CLF1 OS=Paracoccidioides brasiliensis OX=121759 GN=CLF1 PE=3 SV=1 && -	6.12349	-8.03419
MS_gene54054	MS_gene64879	715	- && - && -	- && sp|Q9ZUN8|HTD1_ARATH Protein HEAT STRESS TOLERANT DWD 1 OS=Arabidopsis thaliana OX=3702 GN=HTD1 PE=1 SV=1 && PF12265:Histone-binding protein RBBP4 or subunit C of CAF1 complex	-4.18895	-8.15143
MS_gene005387	MS_gene01187	715	- && sp|Q8L7S8|RH3_ARATH DEAD-box ATP-dependent RNA helicase 3, chloroplastic OS=Arabidopsis thaliana OX=3702 GN=RH3 PE=1 SV=2 && PF00271:Helicase conserved C-terminal domain|PF00270:DEAD/DEAH box helicase	- && sp|O75533|SF3B1_HUMAN Splicing factor 3B subunit 1 OS=Homo sapiens OX=9606 GN=SF3B1 PE=1 SV=3 && PF08920:Splicing factor 3B subunit 1	3.09297	4.50577
MS_gene59609	MS_gene64879	711	- && sp|Q8LBI1|RL51_ARATH 60S ribosomal protein L5-1 OS=Arabidopsis thaliana OX=3702 GN=RPL5A PE=1 SV=2 && PF17144:Ribosomal large subunit proteins 60S L5, and 50S L18|PF14204:Ribosomal L18 C-terminal region	- && sp|Q9ZUN8|HTD1_ARATH Protein HEAT STRESS TOLERANT DWD 1 OS=Arabidopsis thaliana OX=3702 GN=HTD1 PE=1 SV=1 && PF12265:Histone-binding protein RBBP4 or subunit C of CAF1 complex	5.5111	-8.15143
MS_gene21825	MS_gene09591	710	- && sp|F4JIF5|TCX2_ARATH Protein tesmin/TSO1-like CXC 2 OS=Arabidopsis thaliana OX=3702 GN=TCX2 PE=1 SV=1 && PF03638:Tesmin/TSO1-like CXC domain, cysteine-rich domain	- && sp|Q9FJX5|BT4_ARATH BTB/POZ and TAZ domain-containing protein 4 OS=Arabidopsis thaliana OX=3702 GN=BT4 PE=1 SV=1 && PF00651:BTB/POZ domain|PF02135:TAZ zinc finger	-3.58474	6.58018
novel.2702	MS_gene64879	708	- && - && -	- && sp|Q9ZUN8|HTD1_ARATH Protein HEAT STRESS TOLERANT DWD 1 OS=Arabidopsis thaliana OX=3702 GN=HTD1 PE=1 SV=1 && PF12265:Histone-binding protein RBBP4 or subunit C of CAF1 complex	-4.30287	-8.15143
MS_gene06605	MS_gene012835	708	- && sp|Q6LA42|APRR5_ARATH Two-component response regulator-like APRR5 OS=Arabidopsis thaliana OX=3702 GN=APRR5 PE=1 SV=2 && PF00072:Response regulator receiver domain|PF06203:CCT motif	- && sp|O82804|ELF3_ARATH Protein EARLY FLOWERING 3 OS=Arabidopsis thaliana OX=3702 GN=ELF3 PE=1 SV=1 && -	8.05488	3.1874
MS_gene47484	MS_gene06082	708	- && sp|Q9XI05|PSB3A_ARATH Proteasome subunit beta type-3-A OS=Arabidopsis thaliana OX=3702 GN=PBC1 PE=1 SV=2 && PF00227:Proteasome subunit	- && sp|Q9ZPY9|P4KG4_ARATH Phosphatidylinositol 4-kinase gamma 4 OS=Arabidopsis thaliana OX=3702 GN=PI4KG4 PE=1 SV=1 && PF00454:Phosphatidylinositol 3- and 4-kinase|PF00240:Ubiquitin family	-7.48648	-3.33296
MS_gene47484	MS_gene26191	708	- && sp|Q9XI05|PSB3A_ARATH Proteasome subunit beta type-3-A OS=Arabidopsis thaliana OX=3702 GN=PBC1 PE=1 SV=2 && PF00227:Proteasome subunit	- && sp|Q84K34|SIL10_ARATH E3 ubiquitin-protein ligase SINA-like 10 OS=Arabidopsis thaliana OX=3702 GN=At5g37930 PE=2 SV=1 && PF03145:Seven in absentia protein family|PF00240:Ubiquitin family	-7.48648	-5.87461
MS_gene01457	MS_gene022807	704	- && sp|O22611|DRM1_PEA Dormancy-associated protein 1 OS=Pisum sativum OX=3888 GN=DRM1 PE=2 SV=1 && PF05564:Dormancy/auxin associated protein	- && sp|Q94BT2|AIR12_ARATH Auxin-induced in root cultures protein 12 OS=Arabidopsis thaliana OX=3702 GN=AIR12 PE=1 SV=3 && PF04526:Protein of unknown function (DUF568)	7.65186	6.26465
MS_gene68213	MS_gene30248	704	- && sp|Q8GY61|BH063_ARATH Transcription factor bHLH63 OS=Arabidopsis thaliana OX=3702 GN=BHLH63 PE=1 SV=1 && -	- && sp|Q9C9W9|ADO3_ARATH Adagio protein 3 OS=Arabidopsis thaliana OX=3702 GN=ADO3 PE=1 SV=1 && PF13418:Galactose oxidase, central domain|PF07646:Kelch motif|PF13415:Galactose oxidase, central domain|PF13426:PAS domain	-7.21586	6.9504
MS_gene003740	MS_gene30248	704	- && sp|Q9CAA9|BH049_ARATH Transcription factor bHLH49 OS=Arabidopsis thaliana OX=3702 GN=BHLH49 PE=1 SV=1 && PF00010:Helix-loop-helix DNA-binding domain	- && sp|Q9C9W9|ADO3_ARATH Adagio protein 3 OS=Arabidopsis thaliana OX=3702 GN=ADO3 PE=1 SV=1 && PF13418:Galactose oxidase, central domain|PF07646:Kelch motif|PF13415:Galactose oxidase, central domain|PF13426:PAS domain	-4.72237	6.9504
MS_gene054115	MS_gene069194	701	- && sp|Q65XK7|P2C51_ORYSJ Protein phosphatase 2C 51 OS=Oryza sativa subsp. japonica OX=39947 GN=PP2C51 PE=1 SV=1 && PF00481:Protein phosphatase 2C	- && sp|Q8VZS8|PYL1_ARATH Abscisic acid receptor PYL1 OS=Arabidopsis thaliana OX=3702 GN=PYL1 PE=1 SV=1 && PF10604:Polyketide cyclase / dehydrase and lipid transport	5.50384	-4.35754
MS_gene25946	MS_gene07393	700	- && - && -	- && sp|Q9C8Z4|HEAT1_ARATH Uncharacterized protein At3g06530 OS=Arabidopsis thaliana OX=3702 GN=At3g06530 PE=1 SV=3 && PF12397:U3 small nucleolar RNA-associated protein 10|PF08146:BP28CT (NUC211) domain	5.3976	5.77704
