# Supplementary material for: Transcriptomic analyses provide molecular insight into the cold stress response of cold-tolerant alfalfa
Source: BMC Plant Biol. 2024 Aug 3;24:741. doi: 10.1186/s12870-024-05136-y (PMC11297790; doi:10.1186/s12870-024-05136-y)
Supplement: Supplementary file 7 — Supplementary Material 7 [file 12870_2024_5136_MOESM7_ESM.xlsx]

## Sheet: Sheet1
Table S7 PPI network of DEGs in the group of T_24h_vs_CK
node1_gene	node2_gene	score	gene name1	gene name2	Log2FC1	Log2FC2
MS_gene24492	MS_gene06511	999	- && sp|P17093|RS11_SOYBN 40S ribosomal protein S11 OS=Glycine max OX=3847 GN=RPS11 PE=2 SV=2 && PF00366:Ribosomal protein S17|PF16205:Ribosomal_S17 N-terminal	- && sp|P49206|RS261_ARATH 40S ribosomal protein S26-1 OS=Arabidopsis thaliana OX=3702 GN=RPS26A PE=2 SV=2 && PF01283:Ribosomal protein S26e	5.81671	7.61167
MS_gene60718	MS_gene30248	999	- && sp|Q9SQI2|GIGAN_ARATH Protein GIGANTEA OS=Arabidopsis thaliana OX=3702 GN=GI PE=1 SV=2 && -	- && sp|Q9C9W9|ADO3_ARATH Adagio protein 3 OS=Arabidopsis thaliana OX=3702 GN=ADO3 PE=1 SV=1 && PF13418:Galactose oxidase, central domain|PF07646:Kelch motif|PF13415:Galactose oxidase, central domain|PF13426:PAS domain	3.59415	8.5805
MS_gene00612	MS_gene07393	999	- && sp|F4IH25|BOP1_ARATH Ribosome biogenesis protein BOP1 homolog OS=Arabidopsis thaliana OX=3702 GN=BOP1 PE=1 SV=1 && PF00400:WD domain, G-beta repeat|PF08145:BOP1NT (NUC169) domain	- && sp|Q9C8Z4|HEAT1_ARATH Uncharacterized protein At3g06530 OS=Arabidopsis thaliana OX=3702 GN=At3g06530 PE=1 SV=3 && PF12397:U3 small nucleolar RNA-associated protein 10|PF08146:BP28CT (NUC211) domain	5.50891	6.59926
MS_gene00612	MS_gene01635	999	- && sp|F4IH25|BOP1_ARATH Ribosome biogenesis protein BOP1 homolog OS=Arabidopsis thaliana OX=3702 GN=BOP1 PE=1 SV=1 && PF00400:WD domain, G-beta repeat|PF08145:BOP1NT (NUC169) domain	- && sp|A4FV84|MRT4_BOVIN mRNA turnover protein 4 homolog OS=Bos taurus OX=9913 GN=MRTO4 PE=2 SV=1 && PF00466:Ribosomal protein L10|PF17777:Insertion domain in 60S ribosomal protein L10P	5.50891	4.84151
MS_gene82038	MS_gene06511	999	- && sp|Q8VZB9|R10A1_ARATH 60S ribosomal protein L10a-1 OS=Arabidopsis thaliana OX=3702 GN=RPL10AA PE=1 SV=1 && PF00687:Ribosomal protein L1p/L10e family	- && sp|P49206|RS261_ARATH 40S ribosomal protein S26-1 OS=Arabidopsis thaliana OX=3702 GN=RPS26A PE=2 SV=2 && PF01283:Ribosomal protein S26e	4.71323	7.61167
MS_gene06992	MS_gene07393	999	- && sp|Q3T0Q8|UT14A_BOVIN U3 small nucleolar RNA-associated protein 14 homolog A OS=Bos taurus OX=9913 GN=UTP14A PE=2 SV=1 && PF04615:Utp14 protein	- && sp|Q9C8Z4|HEAT1_ARATH Uncharacterized protein At3g06530 OS=Arabidopsis thaliana OX=3702 GN=At3g06530 PE=1 SV=3 && PF12397:U3 small nucleolar RNA-associated protein 10|PF08146:BP28CT (NUC211) domain	3.93452	6.59926
MS_gene58134	MS_gene57118	999	- && sp|Q9FIB6|PS12A_ARATH 26S proteasome non-ATPase regulatory subunit 12 homolog A OS=Arabidopsis thaliana OX=3702 GN=RPN5A PE=1 SV=1 && PF18098:26S proteasome regulatory subunit RPN5 C-terminal domain|PF01399:PCI domain	- && sp|O48844|PSD1A_ARATH 26S proteasome non-ATPase regulatory subunit 1 homolog A OS=Arabidopsis thaliana OX=3702 GN=RPN2A PE=1 SV=1 && PF13646:HEAT repeats|PF18004:26S proteasome regulatory subunit RPN2 C-terminal domain	3.7933	5.52745
MS_gene00612	MS_gene027191	998	- && sp|F4IH25|BOP1_ARATH Ribosome biogenesis protein BOP1 homolog OS=Arabidopsis thaliana OX=3702 GN=BOP1 PE=1 SV=1 && PF00400:WD domain, G-beta repeat|PF08145:BOP1NT (NUC169) domain	- && sp|Q9ZRZ8|RH28_ARATH DEAD-box ATP-dependent RNA helicase 28 OS=Arabidopsis thaliana OX=3702 GN=RH28 PE=2 SV=1 && PF00271:Helicase conserved C-terminal domain|PF00270:DEAD/DEAH box helicase	5.50891	3.93047
MS_gene00612	MS_gene48045	997	- && sp|F4IH25|BOP1_ARATH Ribosome biogenesis protein BOP1 homolog OS=Arabidopsis thaliana OX=3702 GN=BOP1 PE=1 SV=1 && PF00400:WD domain, G-beta repeat|PF08145:BOP1NT (NUC169) domain	- && sp|Q84MA1|NOP2C_ARATH rRNA (cytosine-C(5))-methyltransferase NOP2C OS=Arabidopsis thaliana OX=3702 GN=NOP2C PE=2 SV=1 && PF01472:PUA domain|PF01189:16S rRNA methyltransferase RsmB/F	5.50891	3.35455
MS_gene87970	MS_gene31736	997	- && sp|Q9S7A0|DHE3_ARATH Probable glutamate dehydrogenase 3 OS=Arabidopsis thaliana OX=3702 GN=GSH3 PE=3 SV=1 && PF01087:Galactose-1-phosphate uridyl transferase, N-terminal domain|PF02812:Glu/Leu/Phe/Val dehydrogenase, dimerisation domain|PF00208:Glutam	- && sp|Q03460|GLSN_MEDSA Glutamate synthase [NADH], amyloplastic OS=Medicago sativa OX=3879 PE=1 SV=1 && PF07992:Pyridine nucleotide-disulphide oxidoreductase|PF00310:Glutamine amidotransferases class-II|PF01645:Conserved region in glutamate synthase|PF1	6.30266	5.71842
MS_gene65495	MS_gene68213	996	- && sp|Q96524|CRY2_ARATH Cryptochrome-2 OS=Arabidopsis thaliana OX=3702 GN=CRY2 PE=1 SV=2 && PF03441:FAD binding domain of DNA photolyase|PF00875:DNA photolyase	- && sp|Q8GY61|BH063_ARATH Transcription factor bHLH63 OS=Arabidopsis thaliana OX=3702 GN=BHLH63 PE=1 SV=1 && -	8.43716	-4.8318
MS_gene65495	MS_gene003740	996	- && sp|Q96524|CRY2_ARATH Cryptochrome-2 OS=Arabidopsis thaliana OX=3702 GN=CRY2 PE=1 SV=2 && PF03441:FAD binding domain of DNA photolyase|PF00875:DNA photolyase	- && sp|Q9CAA9|BH049_ARATH Transcription factor bHLH49 OS=Arabidopsis thaliana OX=3702 GN=BHLH49 PE=1 SV=1 && PF00010:Helix-loop-helix DNA-binding domain	8.43716	-4.82115
MS_gene01635	MS_gene48045	996	- && sp|A4FV84|MRT4_BOVIN mRNA turnover protein 4 homolog OS=Bos taurus OX=9913 GN=MRTO4 PE=2 SV=1 && PF00466:Ribosomal protein L10|PF17777:Insertion domain in 60S ribosomal protein L10P	- && sp|Q84MA1|NOP2C_ARATH rRNA (cytosine-C(5))-methyltransferase NOP2C OS=Arabidopsis thaliana OX=3702 GN=NOP2C PE=2 SV=1 && PF01472:PUA domain|PF01189:16S rRNA methyltransferase RsmB/F	4.84151	3.35455
MS_gene008425	MS_gene06511	996	- && sp|Q9SPB3|RL10_VITRI 60S ribosomal protein L10 OS=Vitis riparia OX=96939 GN=RPL10 PE=2 SV=1 && PF00252:Ribosomal protein L16p/L10e	- && sp|P49206|RS261_ARATH 40S ribosomal protein S26-1 OS=Arabidopsis thaliana OX=3702 GN=RPS26A PE=2 SV=2 && PF01283:Ribosomal protein S26e	8.69493	7.61167
MS_gene01187	novel.14956	995	- && sp|O75533|SF3B1_HUMAN Splicing factor 3B subunit 1 OS=Homo sapiens OX=9606 GN=SF3B1 PE=1 SV=3 && PF08920:Splicing factor 3B subunit 1	- && sp|Q5K654|CLF1_PARBR Pre-mRNA-splicing factor CLF1 OS=Paracoccidioides brasiliensis OX=121759 GN=CLF1 PE=3 SV=1 && -	5.48412	-7.85129
MS_gene008425	MS_gene82038	995	- && sp|Q9SPB3|RL10_VITRI 60S ribosomal protein L10 OS=Vitis riparia OX=96939 GN=RPL10 PE=2 SV=1 && PF00252:Ribosomal protein L16p/L10e	- && sp|Q8VZB9|R10A1_ARATH 60S ribosomal protein L10a-1 OS=Arabidopsis thaliana OX=3702 GN=RPL10AA PE=1 SV=1 && PF00687:Ribosomal protein L1p/L10e family	8.69493	4.71323
MS_gene00612	MS_gene61640	994	- && sp|F4IH25|BOP1_ARATH Ribosome biogenesis protein BOP1 homolog OS=Arabidopsis thaliana OX=3702 GN=BOP1 PE=1 SV=1 && PF00400:WD domain, G-beta repeat|PF08145:BOP1NT (NUC169) domain	- && sp|Q9SJF1|LSG12_ARATH GTPase LSG1-2 OS=Arabidopsis thaliana OX=3702 GN=LSG1-2 PE=1 SV=1 && PF01926:50S ribosome-binding GTPase	5.50891	7.75087
MS_gene027191	MS_gene48045	994	- && sp|Q9ZRZ8|RH28_ARATH DEAD-box ATP-dependent RNA helicase 28 OS=Arabidopsis thaliana OX=3702 GN=RH28 PE=2 SV=1 && PF00271:Helicase conserved C-terminal domain|PF00270:DEAD/DEAH box helicase	- && sp|Q84MA1|NOP2C_ARATH rRNA (cytosine-C(5))-methyltransferase NOP2C OS=Arabidopsis thaliana OX=3702 GN=NOP2C PE=2 SV=1 && PF01472:PUA domain|PF01189:16S rRNA methyltransferase RsmB/F	3.93047	3.35455
MS_gene69249	MS_gene06511	993	- && sp|O04202|EIF3F_ARATH Eukaryotic translation initiation factor 3 subunit F OS=Arabidopsis thaliana OX=3702 GN=TIF3F1 PE=1 SV=1 && PF01398:JAB1/Mov34/MPN/PAD-1 ubiquitin protease|PF13012:Maintenance of mitochondrial structure and function	- && sp|P49206|RS261_ARATH 40S ribosomal protein S26-1 OS=Arabidopsis thaliana OX=3702 GN=RPS26A PE=2 SV=2 && PF01283:Ribosomal protein S26e	4.19271	7.61167
MS_gene07393	MS_gene72163	993	- && sp|Q9C8Z4|HEAT1_ARATH Uncharacterized protein At3g06530 OS=Arabidopsis thaliana OX=3702 GN=At3g06530 PE=1 SV=3 && PF12397:U3 small nucleolar RNA-associated protein 10|PF08146:BP28CT (NUC211) domain	- && sp|Q9FLL1|NOB1_ARATH RNA-binding NOB1-like protein OS=Arabidopsis thaliana OX=3702 GN=NOB1 PE=1 SV=1 && PF17146:PIN domain of ribonuclease|PF08772:Nin one binding (NOB1) Zn-ribbon like	6.59926	3.96889
MS_gene24492	MS_gene008425	990	- && sp|P17093|RS11_SOYBN 40S ribosomal protein S11 OS=Glycine max OX=3847 GN=RPS11 PE=2 SV=2 && PF00366:Ribosomal protein S17|PF16205:Ribosomal_S17 N-terminal	- && sp|Q9SPB3|RL10_VITRI 60S ribosomal protein L10 OS=Vitis riparia OX=96939 GN=RPL10 PE=2 SV=1 && PF00252:Ribosomal protein L16p/L10e	5.81671	8.69493
MS_gene01635	MS_gene027191	990	- && sp|A4FV84|MRT4_BOVIN mRNA turnover protein 4 homolog OS=Bos taurus OX=9913 GN=MRTO4 PE=2 SV=1 && PF00466:Ribosomal protein L10|PF17777:Insertion domain in 60S ribosomal protein L10P	- && sp|Q9ZRZ8|RH28_ARATH DEAD-box ATP-dependent RNA helicase 28 OS=Arabidopsis thaliana OX=3702 GN=RH28 PE=2 SV=1 && PF00271:Helicase conserved C-terminal domain|PF00270:DEAD/DEAH box helicase	4.84151	3.93047
MS_gene24555	MS_gene28779	989	- && sp|F4ITL6|RTE1_ARATH Protein REVERSION-TO-ETHYLENE SENSITIVITY1 OS=Arabidopsis thaliana OX=3702 GN=RTE1 PE=1 SV=1 && PF05608:Protein of unknown function (DUF778)	- && sp|A2XL32|ERS1_ORYSI Probable ethylene response sensor 1 OS=Oryza sativa subsp. indica OX=39946 GN=ERS1 PE=2 SV=1 && PF00512:His Kinase A (phospho-acceptor) domain|PF02518:Histidine kinase-, DNA gyrase B-, and HSP90-like ATPase|PF01590:GAF domain	7.20114	4.96173
MS_gene01635	MS_gene61640	986	- && sp|A4FV84|MRT4_BOVIN mRNA turnover protein 4 homolog OS=Bos taurus OX=9913 GN=MRTO4 PE=2 SV=1 && PF00466:Ribosomal protein L10|PF17777:Insertion domain in 60S ribosomal protein L10P	- && sp|Q9SJF1|LSG12_ARATH GTPase LSG1-2 OS=Arabidopsis thaliana OX=3702 GN=LSG1-2 PE=1 SV=1 && PF01926:50S ribosome-binding GTPase	4.84151	7.75087
MS_gene01635	MS_gene82038	985	- && sp|A4FV84|MRT4_BOVIN mRNA turnover protein 4 homolog OS=Bos taurus OX=9913 GN=MRTO4 PE=2 SV=1 && PF00466:Ribosomal protein L10|PF17777:Insertion domain in 60S ribosomal protein L10P	- && sp|Q8VZB9|R10A1_ARATH 60S ribosomal protein L10a-1 OS=Arabidopsis thaliana OX=3702 GN=RPL10AA PE=1 SV=1 && PF00687:Ribosomal protein L1p/L10e family	4.84151	4.71323
MS_gene24492	MS_gene24329	984	- && sp|P17093|RS11_SOYBN 40S ribosomal protein S11 OS=Glycine max OX=3847 GN=RPS11 PE=2 SV=2 && PF00366:Ribosomal protein S17|PF16205:Ribosomal_S17 N-terminal	- && sp|Q9XJ27|RR9_ARATH 30S ribosomal protein S9, chloroplastic OS=Arabidopsis thaliana OX=3702 GN=RPS9 PE=2 SV=1 && PF00380:Ribosomal protein S9/S16	5.81671	4.15273
MS_gene08199	MS_gene030397	984	- && sp|Q56WH1|TBA3_ARATH Tubulin alpha-3 chain OS=Arabidopsis thaliana OX=3702 GN=TUBA3 PE=1 SV=2 && PF00091:Tubulin/FtsZ family, GTPase domain|PF03953:Tubulin C-terminal domain	- && sp|P12459|TBB1_SOYBN Tubulin beta-1 chain OS=Glycine max OX=3847 GN=TUBB1 PE=3 SV=1 && PF03953:Tubulin C-terminal domain	8.25247	-5.15013
MS_gene60568	MS_gene04094	983	- && - && PF10513:Enhancer of polycomb-like	- && sp|Q9DE27|RUVB2_XENLA RuvB-like 2 OS=Xenopus laevis OX=8355 GN=ruvbl2 PE=2 SV=1 && PF17856:TIP49 AAA-lid domain|PF06068:TIP49 P-loop domain	5.25869	4.36904
MS_gene24492	MS_gene82038	982	- && sp|P17093|RS11_SOYBN 40S ribosomal protein S11 OS=Glycine max OX=3847 GN=RPS11 PE=2 SV=2 && PF00366:Ribosomal protein S17|PF16205:Ribosomal_S17 N-terminal	- && sp|Q8VZB9|R10A1_ARATH 60S ribosomal protein L10a-1 OS=Arabidopsis thaliana OX=3702 GN=RPL10AA PE=1 SV=1 && PF00687:Ribosomal protein L1p/L10e family	5.81671	4.71323
MS_gene008425	MS_gene86224	980	- && sp|Q9SPB3|RL10_VITRI 60S ribosomal protein L10 OS=Vitis riparia OX=96939 GN=RPL10 PE=2 SV=1 && PF00252:Ribosomal protein L16p/L10e	- && sp|P49690|RL23_ARATH 60S ribosomal protein L23 OS=Arabidopsis thaliana OX=3702 GN=RPL23A PE=2 SV=3 && -	8.69493	-10.0221
MS_gene24492	MS_gene07393	979	- && sp|P17093|RS11_SOYBN 40S ribosomal protein S11 OS=Glycine max OX=3847 GN=RPS11 PE=2 SV=2 && PF00366:Ribosomal protein S17|PF16205:Ribosomal_S17 N-terminal	- && sp|Q9C8Z4|HEAT1_ARATH Uncharacterized protein At3g06530 OS=Arabidopsis thaliana OX=3702 GN=At3g06530 PE=1 SV=3 && PF12397:U3 small nucleolar RNA-associated protein 10|PF08146:BP28CT (NUC211) domain	5.81671	6.59926
MS_gene00612	MS_gene069544	979	- && sp|F4IH25|BOP1_ARATH Ribosome biogenesis protein BOP1 homolog OS=Arabidopsis thaliana OX=3702 GN=BOP1 PE=1 SV=1 && PF00400:WD domain, G-beta repeat|PF08145:BOP1NT (NUC169) domain	- && - && -	5.50891	4.28382
MS_gene86224	MS_gene06511	977	- && sp|P49690|RL23_ARATH 60S ribosomal protein L23 OS=Arabidopsis thaliana OX=3702 GN=RPL23A PE=2 SV=3 && -	- && sp|P49206|RS261_ARATH 40S ribosomal protein S26-1 OS=Arabidopsis thaliana OX=3702 GN=RPS26A PE=2 SV=2 && PF01283:Ribosomal protein S26e	-10.0221	7.61167
MS_gene60718	MS_gene012835	976	- && sp|Q9SQI2|GIGAN_ARATH Protein GIGANTEA OS=Arabidopsis thaliana OX=3702 GN=GI PE=1 SV=2 && -	- && sp|O82804|ELF3_ARATH Protein EARLY FLOWERING 3 OS=Arabidopsis thaliana OX=3702 GN=ELF3 PE=1 SV=1 && -	3.59415	3.90098
MS_gene24492	MS_gene69249	973	- && sp|P17093|RS11_SOYBN 40S ribosomal protein S11 OS=Glycine max OX=3847 GN=RPS11 PE=2 SV=2 && PF00366:Ribosomal protein S17|PF16205:Ribosomal_S17 N-terminal	- && sp|O04202|EIF3F_ARATH Eukaryotic translation initiation factor 3 subunit F OS=Arabidopsis thaliana OX=3702 GN=TIF3F1 PE=1 SV=1 && PF01398:JAB1/Mov34/MPN/PAD-1 ubiquitin protease|PF13012:Maintenance of mitochondrial structure and function	5.81671	4.19271
MS_gene027191	MS_gene06992	971	- && sp|Q9ZRZ8|RH28_ARATH DEAD-box ATP-dependent RNA helicase 28 OS=Arabidopsis thaliana OX=3702 GN=RH28 PE=2 SV=1 && PF00271:Helicase conserved C-terminal domain|PF00270:DEAD/DEAH box helicase	- && sp|Q3T0Q8|UT14A_BOVIN U3 small nucleolar RNA-associated protein 14 homolog A OS=Bos taurus OX=9913 GN=UTP14A PE=2 SV=1 && PF04615:Utp14 protein	3.93047	3.93452
MS_gene008425	MS_gene61640	971	- && sp|Q9SPB3|RL10_VITRI 60S ribosomal protein L10 OS=Vitis riparia OX=96939 GN=RPL10 PE=2 SV=1 && PF00252:Ribosomal protein L16p/L10e	- && sp|Q9SJF1|LSG12_ARATH GTPase LSG1-2 OS=Arabidopsis thaliana OX=3702 GN=LSG1-2 PE=1 SV=1 && PF01926:50S ribosome-binding GTPase	8.69493	7.75087
MS_gene23961	MS_gene72783	964	- && sp|Q3EDJ0|AB19I_ARATH ABC transporter I family member 19 OS=Arabidopsis thaliana OX=3702 GN=ABCI19 PE=2 SV=1 && PF00005:ABC transporter	- && sp|A8MS41|CCR4D_ARATH Carbon catabolite repressor protein 4 homolog 4 OS=Arabidopsis thaliana OX=3702 GN=CCR4-4 PE=1 SV=1 && PF03372:Endonuclease/Exonuclease/phosphatase family	4.90611	-2.79743
MS_gene06605	MS_gene30248	964	- && sp|Q6LA42|APRR5_ARATH Two-component response regulator-like APRR5 OS=Arabidopsis thaliana OX=3702 GN=APRR5 PE=1 SV=2 && PF00072:Response regulator receiver domain|PF06203:CCT motif	- && sp|Q9C9W9|ADO3_ARATH Adagio protein 3 OS=Arabidopsis thaliana OX=3702 GN=ADO3 PE=1 SV=1 && PF13418:Galactose oxidase, central domain|PF07646:Kelch motif|PF13415:Galactose oxidase, central domain|PF13426:PAS domain	7.70536	8.5805
MS_gene24329	MS_gene82038	961	- && sp|Q9XJ27|RR9_ARATH 30S ribosomal protein S9, chloroplastic OS=Arabidopsis thaliana OX=3702 GN=RPS9 PE=2 SV=1 && PF00380:Ribosomal protein S9/S16	- && sp|Q8VZB9|R10A1_ARATH 60S ribosomal protein L10a-1 OS=Arabidopsis thaliana OX=3702 GN=RPL10AA PE=1 SV=1 && PF00687:Ribosomal protein L1p/L10e family	4.15273	4.71323
MS_gene01635	MS_gene07393	955	- && sp|A4FV84|MRT4_BOVIN mRNA turnover protein 4 homolog OS=Bos taurus OX=9913 GN=MRTO4 PE=2 SV=1 && PF00466:Ribosomal protein L10|PF17777:Insertion domain in 60S ribosomal protein L10P	- && sp|Q9C8Z4|HEAT1_ARATH Uncharacterized protein At3g06530 OS=Arabidopsis thaliana OX=3702 GN=At3g06530 PE=1 SV=3 && PF12397:U3 small nucleolar RNA-associated protein 10|PF08146:BP28CT (NUC211) domain	4.84151	6.59926
MS_gene82097	MS_gene06193	955	- && sp|Q9M571|PEAMT_SPIOL Phosphoethanolamine N-methyltransferase OS=Spinacia oleracea OX=3562 GN=PEAMT PE=1 SV=1 && PF13649:Methyltransferase domain|PF13489:Methyltransferase domain	- && sp|Q9ZVI9|PECT1_ARATH Ethanolamine-phosphate cytidylyltransferase OS=Arabidopsis thaliana OX=3702 GN=PECT1 PE=1 SV=1 && PF01467:Cytidylyltransferase-like	-4.55131	4.77549
MS_gene00612	MS_gene038220	954	- && sp|F4IH25|BOP1_ARATH Ribosome biogenesis protein BOP1 homolog OS=Arabidopsis thaliana OX=3702 GN=BOP1 PE=1 SV=1 && PF00400:WD domain, G-beta repeat|PF08145:BOP1NT (NUC169) domain	- && sp|Q9LUW5|RH53_ARATH DEAD-box ATP-dependent RNA helicase 53, mitochondrial OS=Arabidopsis thaliana OX=3702 GN=RH53 PE=1 SV=1 && PF00270:DEAD/DEAH box helicase|PF00271:Helicase conserved C-terminal domain	5.50891	5.44876
MS_gene027191	MS_gene07393	954	- && sp|Q9ZRZ8|RH28_ARATH DEAD-box ATP-dependent RNA helicase 28 OS=Arabidopsis thaliana OX=3702 GN=RH28 PE=2 SV=1 && PF00271:Helicase conserved C-terminal domain|PF00270:DEAD/DEAH box helicase	- && sp|Q9C8Z4|HEAT1_ARATH Uncharacterized protein At3g06530 OS=Arabidopsis thaliana OX=3702 GN=At3g06530 PE=1 SV=3 && PF12397:U3 small nucleolar RNA-associated protein 10|PF08146:BP28CT (NUC211) domain	3.93047	6.59926
MS_gene00612	MS_gene72163	953	- && sp|F4IH25|BOP1_ARATH Ribosome biogenesis protein BOP1 homolog OS=Arabidopsis thaliana OX=3702 GN=BOP1 PE=1 SV=1 && PF00400:WD domain, G-beta repeat|PF08145:BOP1NT (NUC169) domain	- && sp|Q9FLL1|NOB1_ARATH RNA-binding NOB1-like protein OS=Arabidopsis thaliana OX=3702 GN=NOB1 PE=1 SV=1 && PF17146:PIN domain of ribonuclease|PF08772:Nin one binding (NOB1) Zn-ribbon like	5.50891	3.96889
MS_gene24329	MS_gene01635	952	- && sp|Q9XJ27|RR9_ARATH 30S ribosomal protein S9, chloroplastic OS=Arabidopsis thaliana OX=3702 GN=RPS9 PE=2 SV=1 && PF00380:Ribosomal protein S9/S16	- && sp|A4FV84|MRT4_BOVIN mRNA turnover protein 4 homolog OS=Bos taurus OX=9913 GN=MRTO4 PE=2 SV=1 && PF00466:Ribosomal protein L10|PF17777:Insertion domain in 60S ribosomal protein L10P	4.15273	4.84151
MS_gene65495	MS_gene012835	952	- && sp|Q96524|CRY2_ARATH Cryptochrome-2 OS=Arabidopsis thaliana OX=3702 GN=CRY2 PE=1 SV=2 && PF03441:FAD binding domain of DNA photolyase|PF00875:DNA photolyase	- && sp|O82804|ELF3_ARATH Protein EARLY FLOWERING 3 OS=Arabidopsis thaliana OX=3702 GN=ELF3 PE=1 SV=1 && -	8.43716	3.90098
MS_gene005387	MS_gene00612	951	- && sp|Q8L7S8|RH3_ARATH DEAD-box ATP-dependent RNA helicase 3, chloroplastic OS=Arabidopsis thaliana OX=3702 GN=RH3 PE=1 SV=2 && PF00271:Helicase conserved C-terminal domain|PF00270:DEAD/DEAH box helicase	- && sp|F4IH25|BOP1_ARATH Ribosome biogenesis protein BOP1 homolog OS=Arabidopsis thaliana OX=3702 GN=BOP1 PE=1 SV=1 && PF00400:WD domain, G-beta repeat|PF08145:BOP1NT (NUC169) domain	4.13308	5.50891
MS_gene00612	MS_gene00082	951	- && sp|F4IH25|BOP1_ARATH Ribosome biogenesis protein BOP1 homolog OS=Arabidopsis thaliana OX=3702 GN=BOP1 PE=1 SV=1 && PF00400:WD domain, G-beta repeat|PF08145:BOP1NT (NUC169) domain	- && sp|Q9SQV1|RH40_ARATH DEAD-box ATP-dependent RNA helicase 40 OS=Arabidopsis thaliana OX=3702 GN=RH40 PE=2 SV=1 && PF00397:WW domain|PF00270:DEAD/DEAH box helicase|PF00271:Helicase conserved C-terminal domain	5.50891	2.58967
MS_gene069544	MS_gene48045	951	- && - && -	- && sp|Q84MA1|NOP2C_ARATH rRNA (cytosine-C(5))-methyltransferase NOP2C OS=Arabidopsis thaliana OX=3702 GN=NOP2C PE=2 SV=1 && PF01472:PUA domain|PF01189:16S rRNA methyltransferase RsmB/F	4.28382	3.35455
MS_gene027191	MS_gene038220	951	- && sp|Q9ZRZ8|RH28_ARATH DEAD-box ATP-dependent RNA helicase 28 OS=Arabidopsis thaliana OX=3702 GN=RH28 PE=2 SV=1 && PF00271:Helicase conserved C-terminal domain|PF00270:DEAD/DEAH box helicase	- && sp|Q9LUW5|RH53_ARATH DEAD-box ATP-dependent RNA helicase 53, mitochondrial OS=Arabidopsis thaliana OX=3702 GN=RH53 PE=1 SV=1 && PF00270:DEAD/DEAH box helicase|PF00271:Helicase conserved C-terminal domain	3.93047	5.44876
MS_gene58039	MS_gene72783	951	- && - && -	- && sp|A8MS41|CCR4D_ARATH Carbon catabolite repressor protein 4 homolog 4 OS=Arabidopsis thaliana OX=3702 GN=CCR4-4 PE=1 SV=1 && PF03372:Endonuclease/Exonuclease/phosphatase family	3.78036	-2.79743
MS_gene00082	MS_gene027191	950	- && sp|Q9SQV1|RH40_ARATH DEAD-box ATP-dependent RNA helicase 40 OS=Arabidopsis thaliana OX=3702 GN=RH40 PE=2 SV=1 && PF00397:WW domain|PF00270:DEAD/DEAH box helicase|PF00271:Helicase conserved C-terminal domain	- && sp|Q9ZRZ8|RH28_ARATH DEAD-box ATP-dependent RNA helicase 28 OS=Arabidopsis thaliana OX=3702 GN=RH28 PE=2 SV=1 && PF00271:Helicase conserved C-terminal domain|PF00270:DEAD/DEAH box helicase	2.58967	3.93047
MS_gene027191	MS_gene61640	950	- && sp|Q9ZRZ8|RH28_ARATH DEAD-box ATP-dependent RNA helicase 28 OS=Arabidopsis thaliana OX=3702 GN=RH28 PE=2 SV=1 && PF00271:Helicase conserved C-terminal domain|PF00270:DEAD/DEAH box helicase	- && sp|Q9SJF1|LSG12_ARATH GTPase LSG1-2 OS=Arabidopsis thaliana OX=3702 GN=LSG1-2 PE=1 SV=1 && PF01926:50S ribosome-binding GTPase	3.93047	7.75087
MS_gene61640	MS_gene72163	950	- && sp|Q9SJF1|LSG12_ARATH GTPase LSG1-2 OS=Arabidopsis thaliana OX=3702 GN=LSG1-2 PE=1 SV=1 && PF01926:50S ribosome-binding GTPase	- && sp|Q9FLL1|NOB1_ARATH RNA-binding NOB1-like protein OS=Arabidopsis thaliana OX=3702 GN=NOB1 PE=1 SV=1 && PF17146:PIN domain of ribonuclease|PF08772:Nin one binding (NOB1) Zn-ribbon like	7.75087	3.96889
MS_gene005387	MS_gene027191	949	- && sp|Q8L7S8|RH3_ARATH DEAD-box ATP-dependent RNA helicase 3, chloroplastic OS=Arabidopsis thaliana OX=3702 GN=RH3 PE=1 SV=2 && PF00271:Helicase conserved C-terminal domain|PF00270:DEAD/DEAH box helicase	- && sp|Q9ZRZ8|RH28_ARATH DEAD-box ATP-dependent RNA helicase 28 OS=Arabidopsis thaliana OX=3702 GN=RH28 PE=2 SV=1 && PF00271:Helicase conserved C-terminal domain|PF00270:DEAD/DEAH box helicase	4.13308	3.93047
MS_gene24329	MS_gene86224	948	- && sp|Q9XJ27|RR9_ARATH 30S ribosomal protein S9, chloroplastic OS=Arabidopsis thaliana OX=3702 GN=RPS9 PE=2 SV=1 && PF00380:Ribosomal protein S9/S16	- && sp|P49690|RL23_ARATH 60S ribosomal protein L23 OS=Arabidopsis thaliana OX=3702 GN=RPL23A PE=2 SV=3 && -	4.15273	-10.0221
MS_gene053056	MS_gene88657	948	- && sp|Q9SCL7|NAGK_ARATH Acetylglutamate kinase, chloroplastic OS=Arabidopsis thaliana OX=3702 GN=NAGK PE=1 SV=1 && PF00696:Amino acid kinase family	- && sp|B0F481|BIODA_ARATH Bifunctional dethiobiotin synthetase/7,8-diamino-pelargonic acid aminotransferase, mitochondrial OS=Arabidopsis thaliana OX=3702 GN=BIO3-BIO1 PE=1 SV=1 && PF00202:Aminotransferase class-III	-6.17971	-6.38073
MS_gene01635	MS_gene06992	947	- && sp|A4FV84|MRT4_BOVIN mRNA turnover protein 4 homolog OS=Bos taurus OX=9913 GN=MRTO4 PE=2 SV=1 && PF00466:Ribosomal protein L10|PF17777:Insertion domain in 60S ribosomal protein L10P	- && sp|Q3T0Q8|UT14A_BOVIN U3 small nucleolar RNA-associated protein 14 homolog A OS=Bos taurus OX=9913 GN=UTP14A PE=2 SV=1 && PF04615:Utp14 protein	4.84151	3.93452
MS_gene48045	MS_gene72163	946	- && sp|Q84MA1|NOP2C_ARATH rRNA (cytosine-C(5))-methyltransferase NOP2C OS=Arabidopsis thaliana OX=3702 GN=NOP2C PE=2 SV=1 && PF01472:PUA domain|PF01189:16S rRNA methyltransferase RsmB/F	- && sp|Q9FLL1|NOB1_ARATH RNA-binding NOB1-like protein OS=Arabidopsis thaliana OX=3702 GN=NOB1 PE=1 SV=1 && PF17146:PIN domain of ribonuclease|PF08772:Nin one binding (NOB1) Zn-ribbon like	3.35455	3.96889
MS_gene24329	MS_gene008425	945	- && sp|Q9XJ27|RR9_ARATH 30S ribosomal protein S9, chloroplastic OS=Arabidopsis thaliana OX=3702 GN=RPS9 PE=2 SV=1 && PF00380:Ribosomal protein S9/S16	- && sp|Q9SPB3|RL10_VITRI 60S ribosomal protein L10 OS=Vitis riparia OX=96939 GN=RPL10 PE=2 SV=1 && PF00252:Ribosomal protein L16p/L10e	4.15273	8.69493
MS_gene24492	MS_gene86224	944	- && sp|P17093|RS11_SOYBN 40S ribosomal protein S11 OS=Glycine max OX=3847 GN=RPS11 PE=2 SV=2 && PF00366:Ribosomal protein S17|PF16205:Ribosomal_S17 N-terminal	- && sp|P49690|RL23_ARATH 60S ribosomal protein L23 OS=Arabidopsis thaliana OX=3702 GN=RPL23A PE=2 SV=3 && -	5.81671	-10.0221
MS_gene06511	MS_gene72163	944	- && sp|P49206|RS261_ARATH 40S ribosomal protein S26-1 OS=Arabidopsis thaliana OX=3702 GN=RPS26A PE=2 SV=2 && PF01283:Ribosomal protein S26e	- && sp|Q9FLL1|NOB1_ARATH RNA-binding NOB1-like protein OS=Arabidopsis thaliana OX=3702 GN=NOB1 PE=1 SV=1 && PF17146:PIN domain of ribonuclease|PF08772:Nin one binding (NOB1) Zn-ribbon like	7.61167	3.96889
MS_gene82038	MS_gene86224	943	- && sp|Q8VZB9|R10A1_ARATH 60S ribosomal protein L10a-1 OS=Arabidopsis thaliana OX=3702 GN=RPL10AA PE=1 SV=1 && PF00687:Ribosomal protein L1p/L10e family	- && sp|P49690|RL23_ARATH 60S ribosomal protein L23 OS=Arabidopsis thaliana OX=3702 GN=RPL23A PE=2 SV=3 && -	4.71323	-10.0221
MS_gene49045	MS_gene01187	942	- && sp|P92966|SRS41_ARATH Serine/arginine-rich splicing factor RS41 OS=Arabidopsis thaliana OX=3702 GN=RS41 PE=1 SV=2 && PF00076:RNA recognition motif. (a.k.a. RRM, RBD, or RNP domain)	- && sp|O75533|SF3B1_HUMAN Splicing factor 3B subunit 1 OS=Homo sapiens OX=9606 GN=SF3B1 PE=1 SV=3 && PF08920:Splicing factor 3B subunit 1	8.59066	5.48412
MS_gene01635	MS_gene06511	942	- && sp|A4FV84|MRT4_BOVIN mRNA turnover protein 4 homolog OS=Bos taurus OX=9913 GN=MRTO4 PE=2 SV=1 && PF00466:Ribosomal protein L10|PF17777:Insertion domain in 60S ribosomal protein L10P	- && sp|P49206|RS261_ARATH 40S ribosomal protein S26-1 OS=Arabidopsis thaliana OX=3702 GN=RPS26A PE=2 SV=2 && PF01283:Ribosomal protein S26e	4.84151	7.61167
MS_gene00612	MS_gene06992	941	- && sp|F4IH25|BOP1_ARATH Ribosome biogenesis protein BOP1 homolog OS=Arabidopsis thaliana OX=3702 GN=BOP1 PE=1 SV=1 && PF00400:WD domain, G-beta repeat|PF08145:BOP1NT (NUC169) domain	- && sp|Q3T0Q8|UT14A_BOVIN U3 small nucleolar RNA-associated protein 14 homolog A OS=Bos taurus OX=9913 GN=UTP14A PE=2 SV=1 && PF04615:Utp14 protein	5.50891	3.93452
MS_gene01187	MS_gene50823	940	- && sp|O75533|SF3B1_HUMAN Splicing factor 3B subunit 1 OS=Homo sapiens OX=9606 GN=SF3B1 PE=1 SV=3 && PF08920:Splicing factor 3B subunit 1	- && sp|Q944S1|RH22_ARATH DEAD-box ATP-dependent RNA helicase 22 OS=Arabidopsis thaliana OX=3702 GN=RH22 PE=2 SV=1 && PF00271:Helicase conserved C-terminal domain|PF00270:DEAD/DEAH box helicase	5.48412	7.23897
MS_gene069544	MS_gene72163	940	- && - && -	- && sp|Q9FLL1|NOB1_ARATH RNA-binding NOB1-like protein OS=Arabidopsis thaliana OX=3702 GN=NOB1 PE=1 SV=1 && PF17146:PIN domain of ribonuclease|PF08772:Nin one binding (NOB1) Zn-ribbon like	4.28382	3.96889
MS_gene06992	MS_gene72163	936	- && sp|Q3T0Q8|UT14A_BOVIN U3 small nucleolar RNA-associated protein 14 homolog A OS=Bos taurus OX=9913 GN=UTP14A PE=2 SV=1 && PF04615:Utp14 protein	- && sp|Q9FLL1|NOB1_ARATH RNA-binding NOB1-like protein OS=Arabidopsis thaliana OX=3702 GN=NOB1 PE=1 SV=1 && PF17146:PIN domain of ribonuclease|PF08772:Nin one binding (NOB1) Zn-ribbon like	3.93452	3.96889
MS_gene38584	MS_gene86122	932	- && sp|Q9M0S5|ISOA3_ARATH Isoamylase 3, chloroplastic OS=Arabidopsis thaliana OX=3702 GN=ISA3 PE=1 SV=2 && PF02922:Carbohydrate-binding module 48 (Isoamylase N-terminal domain)|PF00128:Alpha amylase, catalytic domain	- && sp|P53536|PHSL_VICFA Alpha-1,4 glucan phosphorylase L isozyme, chloroplastic/amyloplastic OS=Vicia faba OX=3906 GN=PHO1 PE=2 SV=2 && PF00343:Carbohydrate phosphorylase	5.17963	2.62032
MS_gene01635	MS_gene069544	930	- && sp|A4FV84|MRT4_BOVIN mRNA turnover protein 4 homolog OS=Bos taurus OX=9913 GN=MRTO4 PE=2 SV=1 && PF00466:Ribosomal protein L10|PF17777:Insertion domain in 60S ribosomal protein L10P	- && - && -	4.84151	4.28382
MS_gene35775	MS_gene023245	929	- && sp|O23372|ATXR3_ARATH Histone-lysine N-methyltransferase ATXR3 OS=Arabidopsis thaliana OX=3702 GN=ATXR3 PE=2 SV=2 && PF14237:GYF domain 2|PF00856:SET domain	- && sp|Q9ZUM9|ASHR2_ARATH Histone-lysine N-methyltransferase ASHR2 OS=Arabidopsis thaliana OX=3702 GN=ASHR2 PE=2 SV=3 && PF00856:SET domain	5.08223	5.80934
novel.2702	MS_gene07393	925	- && - && -	- && sp|Q9C8Z4|HEAT1_ARATH Uncharacterized protein At3g06530 OS=Arabidopsis thaliana OX=3702 GN=At3g06530 PE=1 SV=3 && PF12397:U3 small nucleolar RNA-associated protein 10|PF08146:BP28CT (NUC211) domain	-4.65798	6.59926
MS_gene04094	MS_gene75695	924	- && sp|Q9DE27|RUVB2_XENLA RuvB-like 2 OS=Xenopus laevis OX=8355 GN=ruvbl2 PE=2 SV=1 && PF17856:TIP49 AAA-lid domain|PF06068:TIP49 P-loop domain	- && sp|B9DG24|TAF7_ARATH Transcription initiation factor TFIID subunit 7 OS=Arabidopsis thaliana OX=3702 GN=TAF7 PE=1 SV=1 && PF04658:TAFII55 protein conserved region	4.36904	-5.92647
MS_gene069544	MS_gene61640	923	- && - && -	- && sp|Q9SJF1|LSG12_ARATH GTPase LSG1-2 OS=Arabidopsis thaliana OX=3702 GN=LSG1-2 PE=1 SV=1 && PF01926:50S ribosome-binding GTPase	4.28382	7.75087
MS_gene79893	MS_gene54464	921	- && sp|P50246|SAHH_MEDSA Adenosylhomocysteinase OS=Medicago sativa OX=3879 GN=SAHH PE=2 SV=1 && PF00670:S-adenosyl-L-homocysteine hydrolase, NAD binding domain	- && sp|C0SQ89|CMT3_ORYSJ DNA (cytosine-5)-methyltransferase CMT3 OS=Oryza sativa subsp. japonica OX=39947 GN=CMT3 PE=2 SV=1 && PF01426:BAH domain|PF00385:Chromo (CHRromatin Organisation MOdifier) domain|PF00145:C-5 cytosine-specific DNA methylase	3.30587	6.18482
MS_gene01635	MS_gene72163	918	- && sp|A4FV84|MRT4_BOVIN mRNA turnover protein 4 homolog OS=Bos taurus OX=9913 GN=MRTO4 PE=2 SV=1 && PF00466:Ribosomal protein L10|PF17777:Insertion domain in 60S ribosomal protein L10P	- && sp|Q9FLL1|NOB1_ARATH RNA-binding NOB1-like protein OS=Arabidopsis thaliana OX=3702 GN=NOB1 PE=1 SV=1 && PF17146:PIN domain of ribonuclease|PF08772:Nin one binding (NOB1) Zn-ribbon like	4.84151	3.96889
MS_gene05813	MS_gene66769	918	- && sp|A7XDQ9|B3GTK_ARATH Hydroxyproline O-galactosyltransferase GALT2 OS=Arabidopsis thaliana OX=3702 GN=GALT2 PE=1 SV=1 && PF00337:Galactoside-binding lectin|PF01762:Galactosyltransferase	- && sp|Q9SGD2|GT29A_ARATH Beta-1,6-galactosyltransferase GALT29A OS=Arabidopsis thaliana OX=3702 GN=GALT29A PE=1 SV=1 && PF00777:Glycosyltransferase family 29 (sialyltransferase)	3.99195	-3.65736
MS_gene24492	MS_gene72163	914	- && sp|P17093|RS11_SOYBN 40S ribosomal protein S11 OS=Glycine max OX=3847 GN=RPS11 PE=2 SV=2 && PF00366:Ribosomal protein S17|PF16205:Ribosomal_S17 N-terminal	- && sp|Q9FLL1|NOB1_ARATH RNA-binding NOB1-like protein OS=Arabidopsis thaliana OX=3702 GN=NOB1 PE=1 SV=1 && PF17146:PIN domain of ribonuclease|PF08772:Nin one binding (NOB1) Zn-ribbon like	5.81671	3.96889
MS_gene61640	MS_gene48045	914	- && sp|Q9SJF1|LSG12_ARATH GTPase LSG1-2 OS=Arabidopsis thaliana OX=3702 GN=LSG1-2 PE=1 SV=1 && PF01926:50S ribosome-binding GTPase	- && sp|Q84MA1|NOP2C_ARATH rRNA (cytosine-C(5))-methyltransferase NOP2C OS=Arabidopsis thaliana OX=3702 GN=NOP2C PE=2 SV=1 && PF01472:PUA domain|PF01189:16S rRNA methyltransferase RsmB/F	7.75087	3.35455
MS_gene027191	MS_gene50823	912	- && sp|Q9ZRZ8|RH28_ARATH DEAD-box ATP-dependent RNA helicase 28 OS=Arabidopsis thaliana OX=3702 GN=RH28 PE=2 SV=1 && PF00271:Helicase conserved C-terminal domain|PF00270:DEAD/DEAH box helicase	- && sp|Q944S1|RH22_ARATH DEAD-box ATP-dependent RNA helicase 22 OS=Arabidopsis thaliana OX=3702 GN=RH22 PE=2 SV=1 && PF00271:Helicase conserved C-terminal domain|PF00270:DEAD/DEAH box helicase	3.93047	7.23897
MS_gene65495	MS_gene30248	909	- && sp|Q96524|CRY2_ARATH Cryptochrome-2 OS=Arabidopsis thaliana OX=3702 GN=CRY2 PE=1 SV=2 && PF03441:FAD binding domain of DNA photolyase|PF00875:DNA photolyase	- && sp|Q9C9W9|ADO3_ARATH Adagio protein 3 OS=Arabidopsis thaliana OX=3702 GN=ADO3 PE=1 SV=1 && PF13418:Galactose oxidase, central domain|PF07646:Kelch motif|PF13415:Galactose oxidase, central domain|PF13426:PAS domain	8.43716	8.5805
MS_gene054115	MS_gene026409	907	- && sp|Q65XK7|P2C51_ORYSJ Protein phosphatase 2C 51 OS=Oryza sativa subsp. japonica OX=39947 GN=PP2C51 PE=1 SV=1 && PF00481:Protein phosphatase 2C	- && sp|Q940H6|SRK2E_ARATH Serine/threonine-protein kinase SRK2E OS=Arabidopsis thaliana OX=3702 GN=SRK2E PE=1 SV=1 && PF00069:Protein kinase domain	5.18962	3.95476
MS_gene01187	MS_gene31022	906	- && sp|O75533|SF3B1_HUMAN Splicing factor 3B subunit 1 OS=Homo sapiens OX=9606 GN=SF3B1 PE=1 SV=3 && PF08920:Splicing factor 3B subunit 1	- && sp|Q5RC80|RBM39_PONAB RNA-binding protein 39 OS=Pongo abelii OX=9601 GN=RBM39 PE=2 SV=1 && PF00076:RNA recognition motif. (a.k.a. RRM, RBD, or RNP domain)|PF15519:linker between RRM2 and RRM3 domains in RBM39 protein	5.48412	4.28545
MS_gene005387	MS_gene01635	904	- && sp|Q8L7S8|RH3_ARATH DEAD-box ATP-dependent RNA helicase 3, chloroplastic OS=Arabidopsis thaliana OX=3702 GN=RH3 PE=1 SV=2 && PF00271:Helicase conserved C-terminal domain|PF00270:DEAD/DEAH box helicase	- && sp|A4FV84|MRT4_BOVIN mRNA turnover protein 4 homolog OS=Bos taurus OX=9913 GN=MRTO4 PE=2 SV=1 && PF00466:Ribosomal protein L10|PF17777:Insertion domain in 60S ribosomal protein L10P	4.13308	4.84151
MS_gene01635	MS_gene008425	904	- && sp|A4FV84|MRT4_BOVIN mRNA turnover protein 4 homolog OS=Bos taurus OX=9913 GN=MRTO4 PE=2 SV=1 && PF00466:Ribosomal protein L10|PF17777:Insertion domain in 60S ribosomal protein L10P	- && sp|Q9SPB3|RL10_VITRI 60S ribosomal protein L10 OS=Vitis riparia OX=96939 GN=RPL10 PE=2 SV=1 && PF00252:Ribosomal protein L16p/L10e	4.84151	8.69493
MS_gene01635	MS_gene038220	904	- && sp|A4FV84|MRT4_BOVIN mRNA turnover protein 4 homolog OS=Bos taurus OX=9913 GN=MRTO4 PE=2 SV=1 && PF00466:Ribosomal protein L10|PF17777:Insertion domain in 60S ribosomal protein L10P	- && sp|Q9LUW5|RH53_ARATH DEAD-box ATP-dependent RNA helicase 53, mitochondrial OS=Arabidopsis thaliana OX=3702 GN=RH53 PE=1 SV=1 && PF00270:DEAD/DEAH box helicase|PF00271:Helicase conserved C-terminal domain	4.84151	5.44876
MS_gene01635	MS_gene00082	904	- && sp|A4FV84|MRT4_BOVIN mRNA turnover protein 4 homolog OS=Bos taurus OX=9913 GN=MRTO4 PE=2 SV=1 && PF00466:Ribosomal protein L10|PF17777:Insertion domain in 60S ribosomal protein L10P	- && sp|Q9SQV1|RH40_ARATH DEAD-box ATP-dependent RNA helicase 40 OS=Arabidopsis thaliana OX=3702 GN=RH40 PE=2 SV=1 && PF00397:WW domain|PF00270:DEAD/DEAH box helicase|PF00271:Helicase conserved C-terminal domain	4.84151	2.58967
MS_gene82038	MS_gene61640	904	- && sp|Q8VZB9|R10A1_ARATH 60S ribosomal protein L10a-1 OS=Arabidopsis thaliana OX=3702 GN=RPL10AA PE=1 SV=1 && PF00687:Ribosomal protein L1p/L10e family	- && sp|Q9SJF1|LSG12_ARATH GTPase LSG1-2 OS=Arabidopsis thaliana OX=3702 GN=LSG1-2 PE=1 SV=1 && PF01926:50S ribosome-binding GTPase	4.71323	7.75087
MS_gene06703	MS_gene38584	903	- && sp|Q9FNF2|SSY1_ARATH Starch synthase 1, chloroplastic/amyloplastic OS=Arabidopsis thaliana OX=3702 GN=SS1 PE=2 SV=1 && PF08323:Starch synthase catalytic domain|PF00534:Glycosyl transferases group 1	- && sp|Q9M0S5|ISOA3_ARATH Isoamylase 3, chloroplastic OS=Arabidopsis thaliana OX=3702 GN=ISA3 PE=1 SV=2 && PF02922:Carbohydrate-binding module 48 (Isoamylase N-terminal domain)|PF00128:Alpha amylase, catalytic domain	2.8562	5.17963
MS_gene81957	MS_gene77397	899	- && sp|P12886|ADH1_PEA Alcohol dehydrogenase 1 OS=Pisum sativum OX=3888 PE=1 SV=1 && PF00107:Zinc-binding dehydrogenase|PF08240:Alcohol dehydrogenase GroES-like domain	- && sp|Q9FFT4|PDC2_ARATH Pyruvate decarboxylase 2 OS=Arabidopsis thaliana OX=3702 GN=PDC2 PE=2 SV=1 && PF00205:Thiamine pyrophosphate enzyme, central domain|PF02775:Thiamine pyrophosphate enzyme, C-terminal TPP binding domain|PF02776:Thiamine pyrophospha	4.86879	7.89114
MS_gene02657	MS_gene77397	899	- && sp|P12886|ADH1_PEA Alcohol dehydrogenase 1 OS=Pisum sativum OX=3888 PE=1 SV=1 && -	- && sp|Q9FFT4|PDC2_ARATH Pyruvate decarboxylase 2 OS=Arabidopsis thaliana OX=3702 GN=PDC2 PE=2 SV=1 && PF00205:Thiamine pyrophosphate enzyme, central domain|PF02775:Thiamine pyrophosphate enzyme, C-terminal TPP binding domain|PF02776:Thiamine pyrophospha	3.47579	7.89114
MS_gene069544	MS_gene027191	898	- && - && -	- && sp|Q9ZRZ8|RH28_ARATH DEAD-box ATP-dependent RNA helicase 28 OS=Arabidopsis thaliana OX=3702 GN=RH28 PE=2 SV=1 && PF00271:Helicase conserved C-terminal domain|PF00270:DEAD/DEAH box helicase	4.28382	3.93047
MS_gene87970	MS_gene66373	896	- && sp|Q9S7A0|DHE3_ARATH Probable glutamate dehydrogenase 3 OS=Arabidopsis thaliana OX=3702 GN=GSH3 PE=3 SV=1 && PF01087:Galactose-1-phosphate uridyl transferase, N-terminal domain|PF02812:Glu/Leu/Phe/Val dehydrogenase, dimerisation domain|PF00208:Glutam	- && sp|Q9M0G0|GAGT3_ARATH Glutathione hydrolase 3 OS=Arabidopsis thaliana OX=3702 GN=GGT3 PE=2 SV=1 && PF00445:Ribonuclease T2 family|PF01019:Gamma-glutamyltranspeptidase	6.30266	6.3064
MS_gene027191	MS_gene82038	891	- && sp|Q9ZRZ8|RH28_ARATH DEAD-box ATP-dependent RNA helicase 28 OS=Arabidopsis thaliana OX=3702 GN=RH28 PE=2 SV=1 && PF00271:Helicase conserved C-terminal domain|PF00270:DEAD/DEAH box helicase	- && sp|Q8VZB9|R10A1_ARATH 60S ribosomal protein L10a-1 OS=Arabidopsis thaliana OX=3702 GN=RPL10AA PE=1 SV=1 && PF00687:Ribosomal protein L1p/L10e family	3.93047	4.71323
MS_gene00612	novel.2702	889	- && sp|F4IH25|BOP1_ARATH Ribosome biogenesis protein BOP1 homolog OS=Arabidopsis thaliana OX=3702 GN=BOP1 PE=1 SV=1 && PF00400:WD domain, G-beta repeat|PF08145:BOP1NT (NUC169) domain	- && - && -	5.50891	-4.65798
MS_gene54054	MS_gene00612	888	- && - && -	- && sp|F4IH25|BOP1_ARATH Ribosome biogenesis protein BOP1 homolog OS=Arabidopsis thaliana OX=3702 GN=BOP1 PE=1 SV=1 && PF00400:WD domain, G-beta repeat|PF08145:BOP1NT (NUC169) domain	-5.13084	5.50891
MS_gene027191	MS_gene72163	888	- && sp|Q9ZRZ8|RH28_ARATH DEAD-box ATP-dependent RNA helicase 28 OS=Arabidopsis thaliana OX=3702 GN=RH28 PE=2 SV=1 && PF00271:Helicase conserved C-terminal domain|PF00270:DEAD/DEAH box helicase	- && sp|Q9FLL1|NOB1_ARATH RNA-binding NOB1-like protein OS=Arabidopsis thaliana OX=3702 GN=NOB1 PE=1 SV=1 && PF17146:PIN domain of ribonuclease|PF08772:Nin one binding (NOB1) Zn-ribbon like	3.93047	3.96889
MS_gene65495	MS_gene60718	886	- && sp|Q96524|CRY2_ARATH Cryptochrome-2 OS=Arabidopsis thaliana OX=3702 GN=CRY2 PE=1 SV=2 && PF03441:FAD binding domain of DNA photolyase|PF00875:DNA photolyase	- && sp|Q9SQI2|GIGAN_ARATH Protein GIGANTEA OS=Arabidopsis thaliana OX=3702 GN=GI PE=1 SV=2 && -	8.43716	3.59415
MS_gene00612	MS_gene82038	886	- && sp|F4IH25|BOP1_ARATH Ribosome biogenesis protein BOP1 homolog OS=Arabidopsis thaliana OX=3702 GN=BOP1 PE=1 SV=1 && PF00400:WD domain, G-beta repeat|PF08145:BOP1NT (NUC169) domain	- && sp|Q8VZB9|R10A1_ARATH 60S ribosomal protein L10a-1 OS=Arabidopsis thaliana OX=3702 GN=RPL10AA PE=1 SV=1 && PF00687:Ribosomal protein L1p/L10e family	5.50891	4.71323
MS_gene06082	MS_gene06511	885	- && sp|Q9ZPY9|P4KG4_ARATH Phosphatidylinositol 4-kinase gamma 4 OS=Arabidopsis thaliana OX=3702 GN=PI4KG4 PE=1 SV=1 && PF00454:Phosphatidylinositol 3- and 4-kinase|PF00240:Ubiquitin family	- && sp|P49206|RS261_ARATH 40S ribosomal protein S26-1 OS=Arabidopsis thaliana OX=3702 GN=RPS26A PE=2 SV=2 && PF01283:Ribosomal protein S26e	-3.95199	7.61167
MS_gene37075	MS_gene06976	883	- && sp|Q01417|PM1_SOYBN 18 kDa seed maturation protein OS=Glycine max OX=3847 GN=GMPM1 PE=2 SV=1 && PF03760:Late embryogenesis abundant (LEA) group 1	- && sp|O82245|TSPO_ARATH Translocator protein homolog OS=Arabidopsis thaliana OX=3702 GN=TSPO PE=1 SV=1 && PF03073:TspO/MBR family	5.66923	6.30764
MS_gene01635	novel.2702	881	- && sp|A4FV84|MRT4_BOVIN mRNA turnover protein 4 homolog OS=Bos taurus OX=9913 GN=MRTO4 PE=2 SV=1 && PF00466:Ribosomal protein L10|PF17777:Insertion domain in 60S ribosomal protein L10P	- && - && -	4.84151	-4.65798
MS_gene69249	MS_gene58134	881	- && sp|O04202|EIF3F_ARATH Eukaryotic translation initiation factor 3 subunit F OS=Arabidopsis thaliana OX=3702 GN=TIF3F1 PE=1 SV=1 && PF01398:JAB1/Mov34/MPN/PAD-1 ubiquitin protease|PF13012:Maintenance of mitochondrial structure and function	- && sp|Q9FIB6|PS12A_ARATH 26S proteasome non-ATPase regulatory subunit 12 homolog A OS=Arabidopsis thaliana OX=3702 GN=RPN5A PE=1 SV=1 && PF18098:26S proteasome regulatory subunit RPN5 C-terminal domain|PF01399:PCI domain	4.19271	3.7933
MS_gene012835	MS_gene30562	878	- && sp|O82804|ELF3_ARATH Protein EARLY FLOWERING 3 OS=Arabidopsis thaliana OX=3702 GN=ELF3 PE=1 SV=1 && -	- && sp|Q9LTH4|PCLL_ARATH Transcription factor BOA OS=Arabidopsis thaliana OX=3702 GN=BOA PE=2 SV=1 && PF00249:Myb-like DNA-binding domain	3.90098	3.29293
MS_gene038220	MS_gene07393	878	- && sp|Q9LUW5|RH53_ARATH DEAD-box ATP-dependent RNA helicase 53, mitochondrial OS=Arabidopsis thaliana OX=3702 GN=RH53 PE=1 SV=1 && PF00270:DEAD/DEAH box helicase|PF00271:Helicase conserved C-terminal domain	- && sp|Q9C8Z4|HEAT1_ARATH Uncharacterized protein At3g06530 OS=Arabidopsis thaliana OX=3702 GN=At3g06530 PE=1 SV=3 && PF12397:U3 small nucleolar RNA-associated protein 10|PF08146:BP28CT (NUC211) domain	5.44876	6.59926
novel.1096	MS_gene88577	877	- && - && -	- && sp|Q9FMX6|DJC76_ARATH Chaperone protein dnaJ C76, chloroplastic OS=Arabidopsis thaliana OX=3702 GN=DJC76 PE=2 SV=1 && PF13370:4Fe-4S single cluster domain of Ferredoxin I|PF00226:DnaJ domain	8.33428	5.09434
MS_gene06703	MS_gene86122	877	- && sp|Q9FNF2|SSY1_ARATH Starch synthase 1, chloroplastic/amyloplastic OS=Arabidopsis thaliana OX=3702 GN=SS1 PE=2 SV=1 && PF08323:Starch synthase catalytic domain|PF00534:Glycosyl transferases group 1	- && sp|P53536|PHSL_VICFA Alpha-1,4 glucan phosphorylase L isozyme, chloroplastic/amyloplastic OS=Vicia faba OX=3906 GN=PHO1 PE=2 SV=2 && PF00343:Carbohydrate phosphorylase	2.8562	2.62032
MS_gene24098	MS_gene74501	876	- && sp|Q9SGS4|CDSP_ARATH Thioredoxin-like protein CDSP32, chloroplastic OS=Arabidopsis thaliana OX=3702 GN=CDSP32 PE=1 SV=1 && PF00085:Thioredoxin	- && sp|Q7Y0D4|TR164_ORYSJ Thioredoxin-like protein HCF164, chloroplastic OS=Oryza sativa subsp. japonica OX=39947 GN=Os03g0767500 PE=2 SV=1 && PF00085:Thioredoxin	-4.87961	4.57421
MS_gene84205	MS_gene77397	876	- && sp|A1L4Y2|ADHL3_ARATH Alcohol dehydrogenase-like 3 OS=Arabidopsis thaliana OX=3702 GN=At1g32780 PE=2 SV=1 && PF08240:Alcohol dehydrogenase GroES-like domain|PF00107:Zinc-binding dehydrogenase	- && sp|Q9FFT4|PDC2_ARATH Pyruvate decarboxylase 2 OS=Arabidopsis thaliana OX=3702 GN=PDC2 PE=2 SV=1 && PF00205:Thiamine pyrophosphate enzyme, central domain|PF02775:Thiamine pyrophosphate enzyme, C-terminal TPP binding domain|PF02776:Thiamine pyrophospha	-3.14152	7.89114
MS_gene053517	MS_gene026409	876	- && sp|Q9M7Q2|AI5L7_ARATH ABSCISIC ACID-INSENSITIVE 5-like protein 7 OS=Arabidopsis thaliana OX=3702 GN=ABF4 PE=1 SV=1 && PF00170:bZIP transcription factor	- && sp|Q940H6|SRK2E_ARATH Serine/threonine-protein kinase SRK2E OS=Arabidopsis thaliana OX=3702 GN=SRK2E PE=1 SV=1 && PF00069:Protein kinase domain	5.31919	3.95476
novel.1096	MS_gene85208	875	- && - && -	- && - && -	8.33428	7.30269
MS_gene40560	MS_gene069544	875	- && sp|Q9LKA5|MORF8_ARATH Multiple organellar RNA editing factor 8, chloroplastic/mitochondrial OS=Arabidopsis thaliana OX=3702 GN=MORF8 PE=1 SV=1 && -	- && - && -	4.27379	4.28382
MS_gene005387	MS_gene07393	874	- && sp|Q8L7S8|RH3_ARATH DEAD-box ATP-dependent RNA helicase 3, chloroplastic OS=Arabidopsis thaliana OX=3702 GN=RH3 PE=1 SV=2 && PF00271:Helicase conserved C-terminal domain|PF00270:DEAD/DEAH box helicase	- && sp|Q9C8Z4|HEAT1_ARATH Uncharacterized protein At3g06530 OS=Arabidopsis thaliana OX=3702 GN=At3g06530 PE=1 SV=3 && PF12397:U3 small nucleolar RNA-associated protein 10|PF08146:BP28CT (NUC211) domain	4.13308	6.59926
MS_gene00082	MS_gene07393	874	- && sp|Q9SQV1|RH40_ARATH DEAD-box ATP-dependent RNA helicase 40 OS=Arabidopsis thaliana OX=3702 GN=RH40 PE=2 SV=1 && PF00397:WW domain|PF00270:DEAD/DEAH box helicase|PF00271:Helicase conserved C-terminal domain	- && sp|Q9C8Z4|HEAT1_ARATH Uncharacterized protein At3g06530 OS=Arabidopsis thaliana OX=3702 GN=At3g06530 PE=1 SV=3 && PF12397:U3 small nucleolar RNA-associated protein 10|PF08146:BP28CT (NUC211) domain	2.58967	6.59926
MS_gene48045	MS_gene07393	874	- && sp|Q84MA1|NOP2C_ARATH rRNA (cytosine-C(5))-methyltransferase NOP2C OS=Arabidopsis thaliana OX=3702 GN=NOP2C PE=2 SV=1 && PF01472:PUA domain|PF01189:16S rRNA methyltransferase RsmB/F	- && sp|Q9C8Z4|HEAT1_ARATH Uncharacterized protein At3g06530 OS=Arabidopsis thaliana OX=3702 GN=At3g06530 PE=1 SV=3 && PF12397:U3 small nucleolar RNA-associated protein 10|PF08146:BP28CT (NUC211) domain	3.35455	6.59926
novel.2702	MS_gene06992	872	- && - && -	- && sp|Q3T0Q8|UT14A_BOVIN U3 small nucleolar RNA-associated protein 14 homolog A OS=Bos taurus OX=9913 GN=UTP14A PE=2 SV=1 && PF04615:Utp14 protein	-4.65798	3.93452
MS_gene042980	MS_gene052918	871	- && sp|Q93ZA0|NYC1_ARATH Probable chlorophyll(ide) b reductase NYC1, chloroplastic OS=Arabidopsis thaliana OX=3702 GN=NYC1 PE=1 SV=1 && PF00106:short chain dehydrogenase	- && sp|Q94AQ9|SGRL_ARATH Magnesium dechelatase SGRL, chloroplastic OS=Arabidopsis thaliana OX=3702 GN=SGRL PE=1 SV=1 && -	3.12986	-3.38273
novel.4149	novel.14956	870	- && - && -	- && sp|Q5K654|CLF1_PARBR Pre-mRNA-splicing factor CLF1 OS=Paracoccidioides brasiliensis OX=121759 GN=CLF1 PE=3 SV=1 && -	-7.45689	-7.85129
MS_gene069544	MS_gene07393	870	- && - && -	- && sp|Q9C8Z4|HEAT1_ARATH Uncharacterized protein At3g06530 OS=Arabidopsis thaliana OX=3702 GN=At3g06530 PE=1 SV=3 && PF12397:U3 small nucleolar RNA-associated protein 10|PF08146:BP28CT (NUC211) domain	4.28382	6.59926
novel.4149	MS_gene01187	869	- && - && -	- && sp|O75533|SF3B1_HUMAN Splicing factor 3B subunit 1 OS=Homo sapiens OX=9606 GN=SF3B1 PE=1 SV=3 && PF08920:Splicing factor 3B subunit 1	-7.45689	5.48412
MS_gene49045	MS_gene04963	869	- && sp|P92966|SRS41_ARATH Serine/arginine-rich splicing factor RS41 OS=Arabidopsis thaliana OX=3702 GN=RS41 PE=1 SV=2 && PF00076:RNA recognition motif. (a.k.a. RRM, RBD, or RNP domain)	- && sp|Q6NQ72|THO4D_ARATH THO complex subunit 4D OS=Arabidopsis thaliana OX=3702 GN=ALY4 PE=1 SV=1 && PF00076:RNA recognition motif. (a.k.a. RRM, RBD, or RNP domain)	8.59066	3.04686
novel.2702	MS_gene027191	868	- && - && -	- && sp|Q9ZRZ8|RH28_ARATH DEAD-box ATP-dependent RNA helicase 28 OS=Arabidopsis thaliana OX=3702 GN=RH28 PE=2 SV=1 && PF00271:Helicase conserved C-terminal domain|PF00270:DEAD/DEAH box helicase	-4.65798	3.93047
MS_gene01799	MS_gene028475	867	- && sp|Q94AP0|ALN_ARATH Allantoinase OS=Arabidopsis thaliana OX=3702 GN=ALN PE=1 SV=1 && PF01979:Amidohydrolase family	- && sp|Q8H183|BUP1_ARATH Beta-ureidopropionase OS=Arabidopsis thaliana OX=3702 GN=PYD3 PE=1 SV=1 && PF00795:Carbon-nitrogen hydrolase	4.38329	-4.34691
MS_gene24492	MS_gene06992	863	- && sp|P17093|RS11_SOYBN 40S ribosomal protein S11 OS=Glycine max OX=3847 GN=RPS11 PE=2 SV=2 && PF00366:Ribosomal protein S17|PF16205:Ribosomal_S17 N-terminal	- && sp|Q3T0Q8|UT14A_BOVIN U3 small nucleolar RNA-associated protein 14 homolog A OS=Bos taurus OX=9913 GN=UTP14A PE=2 SV=1 && PF04615:Utp14 protein	5.81671	3.93452
MS_gene06992	MS_gene61640	863	- && sp|Q3T0Q8|UT14A_BOVIN U3 small nucleolar RNA-associated protein 14 homolog A OS=Bos taurus OX=9913 GN=UTP14A PE=2 SV=1 && PF04615:Utp14 protein	- && sp|Q9SJF1|LSG12_ARATH GTPase LSG1-2 OS=Arabidopsis thaliana OX=3702 GN=LSG1-2 PE=1 SV=1 && PF01926:50S ribosome-binding GTPase	3.93452	7.75087
MS_gene24492	MS_gene00612	861	- && sp|P17093|RS11_SOYBN 40S ribosomal protein S11 OS=Glycine max OX=3847 GN=RPS11 PE=2 SV=2 && PF00366:Ribosomal protein S17|PF16205:Ribosomal_S17 N-terminal	- && sp|F4IH25|BOP1_ARATH Ribosome biogenesis protein BOP1 homolog OS=Arabidopsis thaliana OX=3702 GN=BOP1 PE=1 SV=1 && PF00400:WD domain, G-beta repeat|PF08145:BOP1NT (NUC169) domain	5.81671	5.50891
MS_gene61640	MS_gene07393	853	- && sp|Q9SJF1|LSG12_ARATH GTPase LSG1-2 OS=Arabidopsis thaliana OX=3702 GN=LSG1-2 PE=1 SV=1 && PF01926:50S ribosome-binding GTPase	- && sp|Q9C8Z4|HEAT1_ARATH Uncharacterized protein At3g06530 OS=Arabidopsis thaliana OX=3702 GN=At3g06530 PE=1 SV=3 && PF12397:U3 small nucleolar RNA-associated protein 10|PF08146:BP28CT (NUC211) domain	7.75087	6.59926
MS_gene87970	MS_gene88657	852	- && sp|Q9S7A0|DHE3_ARATH Probable glutamate dehydrogenase 3 OS=Arabidopsis thaliana OX=3702 GN=GSH3 PE=3 SV=1 && PF01087:Galactose-1-phosphate uridyl transferase, N-terminal domain|PF02812:Glu/Leu/Phe/Val dehydrogenase, dimerisation domain|PF00208:Glutam	- && sp|B0F481|BIODA_ARATH Bifunctional dethiobiotin synthetase/7,8-diamino-pelargonic acid aminotransferase, mitochondrial OS=Arabidopsis thaliana OX=3702 GN=BIO3-BIO1 PE=1 SV=1 && PF00202:Aminotransferase class-III	6.30266	-6.38073
MS_gene96394	MS_gene83936	851	- && sp|P53118|ROG1_YEAST Putative lipase ROG1 OS=Saccharomyces cerevisiae (strain ATCC 204508 / S288c) OX=559292 GN=ROG1 PE=1 SV=1 && PF05057:Putative serine esterase (DUF676)	- && sp|Q9LFD5|BPA1_ARATH Binding partner of ACD11 1 OS=Arabidopsis thaliana OX=3702 GN=BPA1 PE=1 SV=1 && PF00076:RNA recognition motif. (a.k.a. RRM, RBD, or RNP domain)	3.40119	-7.56163
MS_gene31096	MS_gene035953	850	- && sp|Q9SYC8|LPAT3_ARATH 1-acyl-sn-glycerol-3-phosphate acyltransferase 3 OS=Arabidopsis thaliana OX=3702 GN=LPAT3 PE=2 SV=1 && PF01553:Acyltransferase|PF16076:Acyltransferase C-terminus	- && sp|Q9SYJ2|GPAT3_ARATH Probable glycerol-3-phosphate acyltransferase 3 OS=Arabidopsis thaliana OX=3702 GN=GPAT3 PE=2 SV=1 && PF01553:Acyltransferase	6.62234	-5.63975
MS_gene24492	MS_gene01635	849	- && sp|P17093|RS11_SOYBN 40S ribosomal protein S11 OS=Glycine max OX=3847 GN=RPS11 PE=2 SV=2 && PF00366:Ribosomal protein S17|PF16205:Ribosomal_S17 N-terminal	- && sp|A4FV84|MRT4_BOVIN mRNA turnover protein 4 homolog OS=Bos taurus OX=9913 GN=MRTO4 PE=2 SV=1 && PF00466:Ribosomal protein L10|PF17777:Insertion domain in 60S ribosomal protein L10P	5.81671	4.84151
MS_gene01635	MS_gene86224	846	- && sp|A4FV84|MRT4_BOVIN mRNA turnover protein 4 homolog OS=Bos taurus OX=9913 GN=MRTO4 PE=2 SV=1 && PF00466:Ribosomal protein L10|PF17777:Insertion domain in 60S ribosomal protein L10P	- && sp|P49690|RL23_ARATH 60S ribosomal protein L23 OS=Arabidopsis thaliana OX=3702 GN=RPL23A PE=2 SV=3 && -	4.84151	-10.0221
MS_gene069544	novel.2702	845	- && - && -	- && - && -	4.28382	-4.65798
MS_gene22409	MS_gene57118	844	- && sp|Q9SCN8|CD48D_ARATH Cell division control protein 48 homolog D OS=Arabidopsis thaliana OX=3702 GN=CDC48D PE=1 SV=1 && PF17862:AAA+ lid domain|PF00004:ATPase family associated with various cellular activities (AAA)|PF02359:Cell division protein 48 (	- && sp|O48844|PSD1A_ARATH 26S proteasome non-ATPase regulatory subunit 1 homolog A OS=Arabidopsis thaliana OX=3702 GN=RPN2A PE=1 SV=1 && PF13646:HEAT repeats|PF18004:26S proteasome regulatory subunit RPN2 C-terminal domain	4.47796	5.52745
MS_gene01187	MS_gene45666	842	- && sp|O75533|SF3B1_HUMAN Splicing factor 3B subunit 1 OS=Homo sapiens OX=9606 GN=SF3B1 PE=1 SV=3 && PF08920:Splicing factor 3B subunit 1	- && sp|P49310|GRP1_SINAL Glycine-rich RNA-binding protein GRP1A OS=Sinapis alba OX=3728 PE=2 SV=1 && PF00076:RNA recognition motif. (a.k.a. RRM, RBD, or RNP domain)	5.48412	4.29647
MS_gene01187	MS_gene02857	842	- && sp|O75533|SF3B1_HUMAN Splicing factor 3B subunit 1 OS=Homo sapiens OX=9606 GN=SF3B1 PE=1 SV=3 && PF08920:Splicing factor 3B subunit 1	- && sp|Q94BY1|Y3515_ARATH Uncharacterized protein At3g52155, chloroplastic OS=Arabidopsis thaliana OX=3702 GN=At3g52155 PE=1 SV=1 && PF00300:Histidine phosphatase superfamily (branch 1)	5.48412	-6.86759
MS_gene82037	MS_gene014488	842	- && sp|Q0WNJ6|CLAH1_ARATH Clathrin heavy chain 1 OS=Arabidopsis thaliana OX=3702 GN=CHC1 PE=1 SV=1 && PF00637:Region in Clathrin and VPS|PF09268:Clathrin, heavy-chain linker|PF13838:Clathrin-H-link|PF01394:Clathrin propeller repeat	- && sp|Q9SB50|AP4M_ARATH AP-4 complex subunit mu OS=Arabidopsis thaliana OX=3702 GN=AP4M PE=2 SV=1 && PF00928:Adaptor complexes medium subunit family|PF01217:Clathrin adaptor complex small chain	3.12844	5.55044
MS_gene69249	MS_gene82038	837	- && sp|O04202|EIF3F_ARATH Eukaryotic translation initiation factor 3 subunit F OS=Arabidopsis thaliana OX=3702 GN=TIF3F1 PE=1 SV=1 && PF01398:JAB1/Mov34/MPN/PAD-1 ubiquitin protease|PF13012:Maintenance of mitochondrial structure and function	- && sp|Q8VZB9|R10A1_ARATH 60S ribosomal protein L10a-1 OS=Arabidopsis thaliana OX=3702 GN=RPL10AA PE=1 SV=1 && PF00687:Ribosomal protein L1p/L10e family	4.19271	4.71323
novel.2702	MS_gene04094	833	- && - && -	- && sp|Q9DE27|RUVB2_XENLA RuvB-like 2 OS=Xenopus laevis OX=8355 GN=ruvbl2 PE=2 SV=1 && PF17856:TIP49 AAA-lid domain|PF06068:TIP49 P-loop domain	-4.65798	4.36904
MS_gene88577	MS_gene30248	831	- && sp|Q9FMX6|DJC76_ARATH Chaperone protein dnaJ C76, chloroplastic OS=Arabidopsis thaliana OX=3702 GN=DJC76 PE=2 SV=1 && PF13370:4Fe-4S single cluster domain of Ferredoxin I|PF00226:DnaJ domain	- && sp|Q9C9W9|ADO3_ARATH Adagio protein 3 OS=Arabidopsis thaliana OX=3702 GN=ADO3 PE=1 SV=1 && PF13418:Galactose oxidase, central domain|PF07646:Kelch motif|PF13415:Galactose oxidase, central domain|PF13426:PAS domain	5.09434	8.5805
MS_gene40099	MS_gene88657	830	- && sp|P49295|HEM12_CUCSA Glutamyl-tRNA reductase 2, chloroplastic OS=Cucumis sativus OX=3659 GN=HEMA2 PE=2 SV=1 && PF00745:Glutamyl-tRNAGlu reductase, dimerisation domain|PF01488:Shikimate / quinate 5-dehydrogenase|PF05201:Glutamyl-tRNAGlu reductase, N-	- && sp|B0F481|BIODA_ARATH Bifunctional dethiobiotin synthetase/7,8-diamino-pelargonic acid aminotransferase, mitochondrial OS=Arabidopsis thaliana OX=3702 GN=BIO3-BIO1 PE=1 SV=1 && PF00202:Aminotransferase class-III	-6.06667	-6.38073
MS_gene69249	MS_gene57118	829	- && sp|O04202|EIF3F_ARATH Eukaryotic translation initiation factor 3 subunit F OS=Arabidopsis thaliana OX=3702 GN=TIF3F1 PE=1 SV=1 && PF01398:JAB1/Mov34/MPN/PAD-1 ubiquitin protease|PF13012:Maintenance of mitochondrial structure and function	- && sp|O48844|PSD1A_ARATH 26S proteasome non-ATPase regulatory subunit 1 homolog A OS=Arabidopsis thaliana OX=3702 GN=RPN2A PE=1 SV=1 && PF13646:HEAT repeats|PF18004:26S proteasome regulatory subunit RPN2 C-terminal domain	4.19271	5.52745
MS_gene06724	MS_gene014212	829	- && sp|Q9LV04|PAP14_ARATH Probable plastid-lipid-associated protein 14, chloroplastic OS=Arabidopsis thaliana OX=3702 GN=PAP14 PE=1 SV=1 && PF04755:PAP_fibrillin	- && - && -	3.30286	6.49656
MS_gene029697	novel.14956	826	- && sp|F4I2J8|CATIN_ARATH Cactin OS=Arabidopsis thaliana OX=3702 GN=CTN PE=1 SV=1 && PF09732:Cactus-binding C-terminus of cactin protein|PF10312:Conserved mid region of cactin	- && sp|Q5K654|CLF1_PARBR Pre-mRNA-splicing factor CLF1 OS=Paracoccidioides brasiliensis OX=121759 GN=CLF1 PE=3 SV=1 && -	-6.88339	-7.85129
MS_gene01187	MS_gene038220	825	- && sp|O75533|SF3B1_HUMAN Splicing factor 3B subunit 1 OS=Homo sapiens OX=9606 GN=SF3B1 PE=1 SV=3 && PF08920:Splicing factor 3B subunit 1	- && sp|Q9LUW5|RH53_ARATH DEAD-box ATP-dependent RNA helicase 53, mitochondrial OS=Arabidopsis thaliana OX=3702 GN=RH53 PE=1 SV=1 && PF00270:DEAD/DEAH box helicase|PF00271:Helicase conserved C-terminal domain	5.48412	5.44876
MS_gene00616	MS_gene030575	821	- && sp|Q9C518|TCP8_ARATH Transcription factor TCP8 OS=Arabidopsis thaliana OX=3702 GN=TCP8 PE=1 SV=1 && PF03634:TCP family transcription factor	- && sp|Q9FME4|PP438_ARATH Pentatricopeptide repeat-containing protein PNM1, mitochondrial OS=Arabidopsis thaliana OX=3702 GN=PNM1 PE=1 SV=1 && PF13041:PPR repeat family	-8.46835	3.42265
MS_gene012835	MS_gene30248	819	- && sp|O82804|ELF3_ARATH Protein EARLY FLOWERING 3 OS=Arabidopsis thaliana OX=3702 GN=ELF3 PE=1 SV=1 && -	- && sp|Q9C9W9|ADO3_ARATH Adagio protein 3 OS=Arabidopsis thaliana OX=3702 GN=ADO3 PE=1 SV=1 && PF13418:Galactose oxidase, central domain|PF07646:Kelch motif|PF13415:Galactose oxidase, central domain|PF13426:PAS domain	3.90098	8.5805
MS_gene64006	MS_gene37879	814	- && sp|K4BVL1|SPA_SOLLC Protein SPA, chloroplastic OS=Solanum lycopersicum OX=4081 GN=SPA PE=2 SV=1 && -	- && sp|Q9C699|RLP7_ARATH Receptor-like protein 7 OS=Arabidopsis thaliana OX=3702 GN=RLP7 PE=3 SV=2 && -	-4.29013	-4.45467
MS_gene008425	MS_gene69249	809	- && sp|Q9SPB3|RL10_VITRI 60S ribosomal protein L10 OS=Vitis riparia OX=96939 GN=RPL10 PE=2 SV=1 && PF00252:Ribosomal protein L16p/L10e	- && sp|O04202|EIF3F_ARATH Eukaryotic translation initiation factor 3 subunit F OS=Arabidopsis thaliana OX=3702 GN=TIF3F1 PE=1 SV=1 && PF01398:JAB1/Mov34/MPN/PAD-1 ubiquitin protease|PF13012:Maintenance of mitochondrial structure and function	8.69493	4.19271
MS_gene37075	MS_gene41428	807	- && sp|Q01417|PM1_SOYBN 18 kDa seed maturation protein OS=Glycine max OX=3847 GN=GMPM1 PE=2 SV=1 && PF03760:Late embryogenesis abundant (LEA) group 1	- && sp|Q04980|LTI65_ARATH Low-temperature-induced 65 kDa protein OS=Arabidopsis thaliana OX=3702 GN=LTI65 PE=2 SV=2 && -	5.66923	7.31203
MS_gene31096	MS_gene92281	806	- && sp|Q9SYC8|LPAT3_ARATH 1-acyl-sn-glycerol-3-phosphate acyltransferase 3 OS=Arabidopsis thaliana OX=3702 GN=LPAT3 PE=2 SV=1 && PF01553:Acyltransferase|PF16076:Acyltransferase C-terminus	- && sp|Q9XFW4|LPAT2_BRANA 1-acyl-sn-glycerol-3-phosphate acyltransferase 2 OS=Brassica napus OX=3708 GN=LPAT2 PE=2 SV=1 && PF16076:Acyltransferase C-terminus|PF01553:Acyltransferase	6.62234	3.24824
MS_gene20600	MS_gene43694	806	- && sp|Q8L7C2|CFM2_ARATH CRM-domain containing factor CFM2, chloroplastic OS=Arabidopsis thaliana OX=3702 GN=CFM2 PE=1 SV=1 && PF01985:CRS1 / YhbY (CRM) domain	- && sp|P73625|MUTS2_SYNY3 Endonuclease MutS2 OS=Synechocystis sp. (strain PCC 6803 / Kazusa) OX=1111708 GN=mutS2 PE=3 SV=1 && PF00488:MutS domain V	2.88393	-5.03629
novel.13690	MS_gene002471	805	- && sp|Q9M0L0|DRE1A_ARATH Dehydration-responsive element-binding protein 1A OS=Arabidopsis thaliana OX=3702 GN=DREB1A PE=1 SV=2 && PF00847:AP2 domain	- && - && -	6.93694	8.49984
MS_gene00612	MS_gene22409	804	- && sp|F4IH25|BOP1_ARATH Ribosome biogenesis protein BOP1 homolog OS=Arabidopsis thaliana OX=3702 GN=BOP1 PE=1 SV=1 && PF00400:WD domain, G-beta repeat|PF08145:BOP1NT (NUC169) domain	- && sp|Q9SCN8|CD48D_ARATH Cell division control protein 48 homolog D OS=Arabidopsis thaliana OX=3702 GN=CDC48D PE=1 SV=1 && PF17862:AAA+ lid domain|PF00004:ATPase family associated with various cellular activities (AAA)|PF02359:Cell division protein 48 (	5.50891	4.47796
MS_gene81957	MS_gene02657	801	- && sp|P12886|ADH1_PEA Alcohol dehydrogenase 1 OS=Pisum sativum OX=3888 PE=1 SV=1 && PF00107:Zinc-binding dehydrogenase|PF08240:Alcohol dehydrogenase GroES-like domain	- && sp|P12886|ADH1_PEA Alcohol dehydrogenase 1 OS=Pisum sativum OX=3888 PE=1 SV=1 && -	4.86879	3.47579
MS_gene005387	MS_gene48045	800	- && sp|Q8L7S8|RH3_ARATH DEAD-box ATP-dependent RNA helicase 3, chloroplastic OS=Arabidopsis thaliana OX=3702 GN=RH3 PE=1 SV=2 && PF00271:Helicase conserved C-terminal domain|PF00270:DEAD/DEAH box helicase	- && sp|Q84MA1|NOP2C_ARATH rRNA (cytosine-C(5))-methyltransferase NOP2C OS=Arabidopsis thaliana OX=3702 GN=NOP2C PE=2 SV=1 && PF01472:PUA domain|PF01189:16S rRNA methyltransferase RsmB/F	4.13308	3.35455
MS_gene01231	MS_gene02146	800	- && sp|Q9CAI3|CADH1_ARATH Probable cinnamyl alcohol dehydrogenase 1 OS=Arabidopsis thaliana OX=3702 GN=CAD1 PE=2 SV=1 && PF00107:Zinc-binding dehydrogenase|PF08240:Alcohol dehydrogenase GroES-like domain	- && sp|Q93ZA3|BBE13_ARATH Berberine bridge enzyme-like 13 OS=Arabidopsis thaliana OX=3702 GN=At1g30760 PE=1 SV=1 && PF08031:Berberine and berberine like|PF01565:FAD binding domain	5.75285	5.0013
MS_gene00082	MS_gene48045	800	- && sp|Q9SQV1|RH40_ARATH DEAD-box ATP-dependent RNA helicase 40 OS=Arabidopsis thaliana OX=3702 GN=RH40 PE=2 SV=1 && PF00397:WW domain|PF00270:DEAD/DEAH box helicase|PF00271:Helicase conserved C-terminal domain	- && sp|Q84MA1|NOP2C_ARATH rRNA (cytosine-C(5))-methyltransferase NOP2C OS=Arabidopsis thaliana OX=3702 GN=NOP2C PE=2 SV=1 && PF01472:PUA domain|PF01189:16S rRNA methyltransferase RsmB/F	2.58967	3.35455
MS_gene20600	MS_gene038220	800	- && sp|Q8L7C2|CFM2_ARATH CRM-domain containing factor CFM2, chloroplastic OS=Arabidopsis thaliana OX=3702 GN=CFM2 PE=1 SV=1 && PF01985:CRS1 / YhbY (CRM) domain	- && sp|Q9LUW5|RH53_ARATH DEAD-box ATP-dependent RNA helicase 53, mitochondrial OS=Arabidopsis thaliana OX=3702 GN=RH53 PE=1 SV=1 && PF00270:DEAD/DEAH box helicase|PF00271:Helicase conserved C-terminal domain	2.88393	5.44876
MS_gene97201	MS_gene06101	800	- && sp|Q9LLC1|BCCP2_ARATH Biotin carboxyl carrier protein of acetyl-CoA carboxylase 2, chloroplastic OS=Arabidopsis thaliana OX=3702 GN=BCCP2 PE=1 SV=1 && PF00364:Biotin-requiring enzyme	- && sp|P52410|KASC1_ARATH 3-oxoacyl-[acyl-carrier-protein] synthase I, chloroplastic OS=Arabidopsis thaliana OX=3702 GN=KAS1 PE=1 SV=2 && PF00109:Beta-ketoacyl synthase, N-terminal domain|PF02801:Beta-ketoacyl synthase, C-terminal domain	-2.61752	-7.48678
MS_gene54200	MS_gene09695	800	- && sp|O23553|BAM3_ARATH Beta-amylase 3, chloroplastic OS=Arabidopsis thaliana OX=3702 GN=BAM3 PE=1 SV=3 && PF01373:Glycosyl hydrolase family 14	- && sp|O23553|BAM3_ARATH Beta-amylase 3, chloroplastic OS=Arabidopsis thaliana OX=3702 GN=BAM3 PE=1 SV=3 && PF01373:Glycosyl hydrolase family 14	8.9141	12.2688
MS_gene038220	MS_gene48045	800	- && sp|Q9LUW5|RH53_ARATH DEAD-box ATP-dependent RNA helicase 53, mitochondrial OS=Arabidopsis thaliana OX=3702 GN=RH53 PE=1 SV=1 && PF00270:DEAD/DEAH box helicase|PF00271:Helicase conserved C-terminal domain	- && sp|Q84MA1|NOP2C_ARATH rRNA (cytosine-C(5))-methyltransferase NOP2C OS=Arabidopsis thaliana OX=3702 GN=NOP2C PE=2 SV=1 && PF01472:PUA domain|PF01189:16S rRNA methyltransferase RsmB/F	5.44876	3.35455
MS_gene60718	MS_gene06605	799	- && sp|Q9SQI2|GIGAN_ARATH Protein GIGANTEA OS=Arabidopsis thaliana OX=3702 GN=GI PE=1 SV=2 && -	- && sp|Q6LA42|APRR5_ARATH Two-component response regulator-like APRR5 OS=Arabidopsis thaliana OX=3702 GN=APRR5 PE=1 SV=2 && PF00072:Response regulator receiver domain|PF06203:CCT motif	3.59415	7.70536
MS_gene02146	MS_gene023245	799	- && sp|Q93ZA3|BBE13_ARATH Berberine bridge enzyme-like 13 OS=Arabidopsis thaliana OX=3702 GN=At1g30760 PE=1 SV=1 && PF08031:Berberine and berberine like|PF01565:FAD binding domain	- && sp|Q9ZUM9|ASHR2_ARATH Histone-lysine N-methyltransferase ASHR2 OS=Arabidopsis thaliana OX=3702 GN=ASHR2 PE=2 SV=3 && PF00856:SET domain	5.0013	5.80934
MS_gene069544	MS_gene007227	798	- && - && -	- && sp|O80990|CIA1_ARATH Protein CIA1 OS=Arabidopsis thaliana OX=3702 GN=CIA1 PE=1 SV=2 && PF00400:WD domain, G-beta repeat	4.28382	5.00295
novel.14956	MS_gene50823	795	- && sp|Q5K654|CLF1_PARBR Pre-mRNA-splicing factor CLF1 OS=Paracoccidioides brasiliensis OX=121759 GN=CLF1 PE=3 SV=1 && -	- && sp|Q944S1|RH22_ARATH DEAD-box ATP-dependent RNA helicase 22 OS=Arabidopsis thaliana OX=3702 GN=RH22 PE=2 SV=1 && PF00271:Helicase conserved C-terminal domain|PF00270:DEAD/DEAH box helicase	-7.85129	7.23897
MS_gene82037	MS_gene42352	793	- && sp|Q0WNJ6|CLAH1_ARATH Clathrin heavy chain 1 OS=Arabidopsis thaliana OX=3702 GN=CHC1 PE=1 SV=1 && PF00637:Region in Clathrin and VPS|PF09268:Clathrin, heavy-chain linker|PF13838:Clathrin-H-link|PF01394:Clathrin propeller repeat	- && sp|Q9C9Q4|JAC1_ARATH J domain-containing protein required for chloroplast accumulation response 1 OS=Arabidopsis thaliana OX=3702 GN=JAC1 PE=1 SV=1 && -	3.12844	-3.71213
MS_gene69249	novel.5043	792	- && sp|O04202|EIF3F_ARATH Eukaryotic translation initiation factor 3 subunit F OS=Arabidopsis thaliana OX=3702 GN=TIF3F1 PE=1 SV=1 && PF01398:JAB1/Mov34/MPN/PAD-1 ubiquitin protease|PF13012:Maintenance of mitochondrial structure and function	- && sp|Q94JX9|NACA2_ARATH Nascent polypeptide-associated complex subunit alpha-like protein 2 OS=Arabidopsis thaliana OX=3702 GN=At3g49470 PE=2 SV=2 && -	4.19271	5.50288
MS_gene24492	MS_gene06082	786	- && sp|P17093|RS11_SOYBN 40S ribosomal protein S11 OS=Glycine max OX=3847 GN=RPS11 PE=2 SV=2 && PF00366:Ribosomal protein S17|PF16205:Ribosomal_S17 N-terminal	- && sp|Q9ZPY9|P4KG4_ARATH Phosphatidylinositol 4-kinase gamma 4 OS=Arabidopsis thaliana OX=3702 GN=PI4KG4 PE=1 SV=1 && PF00454:Phosphatidylinositol 3- and 4-kinase|PF00240:Ubiquitin family	5.81671	-3.95199
novel.2702	MS_gene20600	780	- && - && -	- && sp|Q8L7C2|CFM2_ARATH CRM-domain containing factor CFM2, chloroplastic OS=Arabidopsis thaliana OX=3702 GN=CFM2 PE=1 SV=1 && PF01985:CRS1 / YhbY (CRM) domain	-4.65798	2.88393
MS_gene92281	MS_gene035953	777	- && sp|Q9XFW4|LPAT2_BRANA 1-acyl-sn-glycerol-3-phosphate acyltransferase 2 OS=Brassica napus OX=3708 GN=LPAT2 PE=2 SV=1 && PF16076:Acyltransferase C-terminus|PF01553:Acyltransferase	- && sp|Q9SYJ2|GPAT3_ARATH Probable glycerol-3-phosphate acyltransferase 3 OS=Arabidopsis thaliana OX=3702 GN=GPAT3 PE=2 SV=1 && PF01553:Acyltransferase	3.24824	-5.63975
MS_gene06992	MS_gene48045	777	- && sp|Q3T0Q8|UT14A_BOVIN U3 small nucleolar RNA-associated protein 14 homolog A OS=Bos taurus OX=9913 GN=UTP14A PE=2 SV=1 && PF04615:Utp14 protein	- && sp|Q84MA1|NOP2C_ARATH rRNA (cytosine-C(5))-methyltransferase NOP2C OS=Arabidopsis thaliana OX=3702 GN=NOP2C PE=2 SV=1 && PF01472:PUA domain|PF01189:16S rRNA methyltransferase RsmB/F	3.93452	3.35455
MS_gene60718	MS_gene30562	772	- && sp|Q9SQI2|GIGAN_ARATH Protein GIGANTEA OS=Arabidopsis thaliana OX=3702 GN=GI PE=1 SV=2 && -	- && sp|Q9LTH4|PCLL_ARATH Transcription factor BOA OS=Arabidopsis thaliana OX=3702 GN=BOA PE=2 SV=1 && PF00249:Myb-like DNA-binding domain	3.59415	3.29293
MS_gene01187	MS_gene72783	769	- && sp|O75533|SF3B1_HUMAN Splicing factor 3B subunit 1 OS=Homo sapiens OX=9606 GN=SF3B1 PE=1 SV=3 && PF08920:Splicing factor 3B subunit 1	- && sp|A8MS41|CCR4D_ARATH Carbon catabolite repressor protein 4 homolog 4 OS=Arabidopsis thaliana OX=3702 GN=CCR4-4 PE=1 SV=1 && PF03372:Endonuclease/Exonuclease/phosphatase family	5.48412	-2.79743
novel.1096	MS_gene30562	766	- && - && -	- && sp|Q9LTH4|PCLL_ARATH Transcription factor BOA OS=Arabidopsis thaliana OX=3702 GN=BOA PE=2 SV=1 && PF00249:Myb-like DNA-binding domain	8.33428	3.29293
MS_gene002471	MS_gene68785	765	- && - && -	- && - && PF00257:Dehydrin	8.49984	5.24953
MS_gene053056	MS_gene31736	764	- && sp|Q9SCL7|NAGK_ARATH Acetylglutamate kinase, chloroplastic OS=Arabidopsis thaliana OX=3702 GN=NAGK PE=1 SV=1 && PF00696:Amino acid kinase family	- && sp|Q03460|GLSN_MEDSA Glutamate synthase [NADH], amyloplastic OS=Medicago sativa OX=3879 PE=1 SV=1 && PF07992:Pyridine nucleotide-disulphide oxidoreductase|PF00310:Glutamine amidotransferases class-II|PF01645:Conserved region in glutamate synthase|PF1	-6.17971	5.71842
MS_gene54054	MS_gene027191	763	- && - && -	- && sp|Q9ZRZ8|RH28_ARATH DEAD-box ATP-dependent RNA helicase 28 OS=Arabidopsis thaliana OX=3702 GN=RH28 PE=2 SV=1 && PF00271:Helicase conserved C-terminal domain|PF00270:DEAD/DEAH box helicase	-5.13084	3.93047
MS_gene49045	MS_gene027191	763	- && sp|P92966|SRS41_ARATH Serine/arginine-rich splicing factor RS41 OS=Arabidopsis thaliana OX=3702 GN=RS41 PE=1 SV=2 && PF00076:RNA recognition motif. (a.k.a. RRM, RBD, or RNP domain)	- && sp|Q9ZRZ8|RH28_ARATH DEAD-box ATP-dependent RNA helicase 28 OS=Arabidopsis thaliana OX=3702 GN=RH28 PE=2 SV=1 && PF00271:Helicase conserved C-terminal domain|PF00270:DEAD/DEAH box helicase	8.59066	3.93047
novel.1096	MS_gene30248	762	- && - && -	- && sp|Q9C9W9|ADO3_ARATH Adagio protein 3 OS=Arabidopsis thaliana OX=3702 GN=ADO3 PE=1 SV=1 && PF13418:Galactose oxidase, central domain|PF07646:Kelch motif|PF13415:Galactose oxidase, central domain|PF13426:PAS domain	8.33428	8.5805
novel.2702	MS_gene48045	760	- && - && -	- && sp|Q84MA1|NOP2C_ARATH rRNA (cytosine-C(5))-methyltransferase NOP2C OS=Arabidopsis thaliana OX=3702 GN=NOP2C PE=2 SV=1 && PF01472:PUA domain|PF01189:16S rRNA methyltransferase RsmB/F	-4.65798	3.35455
MS_gene44019	MS_gene063446	758	- && sp|Q9SMJ3|ZDS_CAPAN Zeta-carotene desaturase, chloroplastic/chromoplastic OS=Capsicum annuum OX=4072 GN=ZDS PE=1 SV=1 && PF01593:Flavin containing amine oxidoreductase	- && sp|Q9M6E8|NCED1_PHAVU 9-cis-epoxycarotenoid dioxygenase NCED1, chloroplastic OS=Phaseolus vulgaris OX=3885 GN=NCED1 PE=2 SV=1 && PF03055:Retinal pigment epithelial membrane protein	6.65629	5.91746
MS_gene031835	MS_gene06178	758	- && sp|Q84P54|GATP1_SOLLC Gamma aminobutyrate transaminase 1, mitochondrial OS=Solanum lycopersicum OX=4081 GN=GABA-TP1 PE=1 SV=1 && PF00202:Aminotransferase class-III	- && sp|P12955|PEPD_HUMAN Xaa-Pro dipeptidase OS=Homo sapiens OX=9606 GN=PEPD PE=1 SV=3 && PF05195:Aminopeptidase P, N-terminal domain|PF00557:Metallopeptidase family M24	3.13633	4.97446
MS_gene44004	novel.9961	757	- && sp|O22768|UNE12_ARATH Transcription factor UNE12 OS=Arabidopsis thaliana OX=3702 GN=UNE12 PE=1 SV=2 && PF00010:Helix-loop-helix DNA-binding domain	- && sp|Q6LA43|APRR2_ARATH Two-component response regulator-like APRR2 OS=Arabidopsis thaliana OX=3702 GN=APRR2 PE=2 SV=2 && -	4.57915	-6.82112
MS_gene20203	MS_gene31736	756	- && sp|Q9C723|NADE_ARATH Glutamine-dependent NAD(+) synthetase OS=Arabidopsis thaliana OX=3702 GN=At1g55090 PE=2 SV=1 && PF00795:Carbon-nitrogen hydrolase|PF02540:NAD synthase	- && sp|Q03460|GLSN_MEDSA Glutamate synthase [NADH], amyloplastic OS=Medicago sativa OX=3879 PE=1 SV=1 && PF07992:Pyridine nucleotide-disulphide oxidoreductase|PF00310:Glutamine amidotransferases class-II|PF01645:Conserved region in glutamate synthase|PF1	-3.96056	5.71842
MS_gene86122	MS_gene09695	756	- && sp|P53536|PHSL_VICFA Alpha-1,4 glucan phosphorylase L isozyme, chloroplastic/amyloplastic OS=Vicia faba OX=3906 GN=PHO1 PE=2 SV=2 && PF00343:Carbohydrate phosphorylase	- && sp|O23553|BAM3_ARATH Beta-amylase 3, chloroplastic OS=Arabidopsis thaliana OX=3702 GN=BAM3 PE=1 SV=3 && PF01373:Glycosyl hydrolase family 14	2.62032	12.2688
MS_gene86122	MS_gene54200	756	- && sp|P53536|PHSL_VICFA Alpha-1,4 glucan phosphorylase L isozyme, chloroplastic/amyloplastic OS=Vicia faba OX=3906 GN=PHO1 PE=2 SV=2 && PF00343:Carbohydrate phosphorylase	- && sp|O23553|BAM3_ARATH Beta-amylase 3, chloroplastic OS=Arabidopsis thaliana OX=3702 GN=BAM3 PE=1 SV=3 && PF01373:Glycosyl hydrolase family 14	2.62032	8.9141
MS_gene22409	MS_gene58134	754	- && sp|Q9SCN8|CD48D_ARATH Cell division control protein 48 homolog D OS=Arabidopsis thaliana OX=3702 GN=CDC48D PE=1 SV=1 && PF17862:AAA+ lid domain|PF00004:ATPase family associated with various cellular activities (AAA)|PF02359:Cell division protein 48 (	- && sp|Q9FIB6|PS12A_ARATH 26S proteasome non-ATPase regulatory subunit 12 homolog A OS=Arabidopsis thaliana OX=3702 GN=RPN5A PE=1 SV=1 && PF18098:26S proteasome regulatory subunit RPN5 C-terminal domain|PF01399:PCI domain	4.47796	3.7933
MS_gene00612	novel.5043	753	- && sp|F4IH25|BOP1_ARATH Ribosome biogenesis protein BOP1 homolog OS=Arabidopsis thaliana OX=3702 GN=BOP1 PE=1 SV=1 && PF00400:WD domain, G-beta repeat|PF08145:BOP1NT (NUC169) domain	- && sp|Q94JX9|NACA2_ARATH Nascent polypeptide-associated complex subunit alpha-like protein 2 OS=Arabidopsis thaliana OX=3702 GN=At3g49470 PE=2 SV=2 && -	5.50891	5.50288
MS_gene01635	MS_gene22409	753	- && sp|A4FV84|MRT4_BOVIN mRNA turnover protein 4 homolog OS=Bos taurus OX=9913 GN=MRTO4 PE=2 SV=1 && PF00466:Ribosomal protein L10|PF17777:Insertion domain in 60S ribosomal protein L10P	- && sp|Q9SCN8|CD48D_ARATH Cell division control protein 48 homolog D OS=Arabidopsis thaliana OX=3702 GN=CDC48D PE=1 SV=1 && PF17862:AAA+ lid domain|PF00004:ATPase family associated with various cellular activities (AAA)|PF02359:Cell division protein 48 (	4.84151	4.47796
MS_gene57938	MS_gene96033	752	- && sp|Q9ZV48|TPS11_ARATH Probable alpha,alpha-trehalose-phosphate synthase [UDP-forming] 11 OS=Arabidopsis thaliana OX=3702 GN=TPS11 PE=2 SV=1 && PF02358:Trehalose-phosphatase|PF00982:Glycosyltransferase family 20	- && sp|Q9SYM4|TPS1_ARATH Alpha,alpha-trehalose-phosphate synthase [UDP-forming] 1 OS=Arabidopsis thaliana OX=3702 GN=TPS1 PE=1 SV=1 && PF02358:Trehalose-phosphatase|PF00982:Glycosyltransferase family 20	6.29493	4.29159
MS_gene002471	MS_gene41428	750	- && - && -	- && sp|Q04980|LTI65_ARATH Low-temperature-induced 65 kDa protein OS=Arabidopsis thaliana OX=3702 GN=LTI65 PE=2 SV=2 && -	8.49984	7.31203
MS_gene31096	MS_gene49724	750	- && sp|Q9SYC8|LPAT3_ARATH 1-acyl-sn-glycerol-3-phosphate acyltransferase 3 OS=Arabidopsis thaliana OX=3702 GN=LPAT3 PE=2 SV=1 && PF01553:Acyltransferase|PF16076:Acyltransferase C-terminus	- && sp|Q9FFN7|DGK2_ARATH Diacylglycerol kinase 2 OS=Arabidopsis thaliana OX=3702 GN=DGK2 PE=1 SV=1 && PF00609:Diacylglycerol kinase accessory domain|PF00781:Diacylglycerol kinase catalytic domain|PF00130:Phorbol esters/diacylglycerol binding domain (C1 d	6.62234	2.96396
MS_gene92281	MS_gene49724	750	- && sp|Q9XFW4|LPAT2_BRANA 1-acyl-sn-glycerol-3-phosphate acyltransferase 2 OS=Brassica napus OX=3708 GN=LPAT2 PE=2 SV=1 && PF16076:Acyltransferase C-terminus|PF01553:Acyltransferase	- && sp|Q9FFN7|DGK2_ARATH Diacylglycerol kinase 2 OS=Arabidopsis thaliana OX=3702 GN=DGK2 PE=1 SV=1 && PF00609:Diacylglycerol kinase accessory domain|PF00781:Diacylglycerol kinase catalytic domain|PF00130:Phorbol esters/diacylglycerol binding domain (C1 d	3.24824	2.96396
MS_gene00612	MS_gene50823	749	- && sp|F4IH25|BOP1_ARATH Ribosome biogenesis protein BOP1 homolog OS=Arabidopsis thaliana OX=3702 GN=BOP1 PE=1 SV=1 && PF00400:WD domain, G-beta repeat|PF08145:BOP1NT (NUC169) domain	- && sp|Q944S1|RH22_ARATH DEAD-box ATP-dependent RNA helicase 22 OS=Arabidopsis thaliana OX=3702 GN=RH22 PE=2 SV=1 && PF00271:Helicase conserved C-terminal domain|PF00270:DEAD/DEAH box helicase	5.50891	7.23897
MS_gene82097	MS_gene58331	749	- && sp|Q9M571|PEAMT_SPIOL Phosphoethanolamine N-methyltransferase OS=Spinacia oleracea OX=3562 GN=PEAMT PE=1 SV=1 && PF13649:Methyltransferase domain|PF13489:Methyltransferase domain	- && sp|Q9T0A4|NDHS_ARATH NAD(P)H-quinone oxidoreductase subunit S, chloroplastic OS=Arabidopsis thaliana OX=3702 GN=ndhS PE=1 SV=1 && PF04321:RmlD substrate binding domain|PF11623:NAD(P)H dehydrogenase subunit S	-4.55131	-4.10605
MS_gene062875	MS_gene58134	749	- && - && PF13180:PDZ domain|PF13365:Trypsin-like peptidase domain	- && sp|Q9FIB6|PS12A_ARATH 26S proteasome non-ATPase regulatory subunit 12 homolog A OS=Arabidopsis thaliana OX=3702 GN=RPN5A PE=1 SV=1 && PF18098:26S proteasome regulatory subunit RPN5 C-terminal domain|PF01399:PCI domain	-9.07924	3.7933
MS_gene24331	MS_gene67260	747	- && sp|Q9SX85|SEC3A_ARATH Exocyst complex component SEC3A OS=Arabidopsis thaliana OX=3702 GN=SEC3A PE=1 SV=1 && PF09763:Exocyst complex component Sec3|PF15277:Exocyst complex component SEC3 N-terminal PIP2 binding PH	- && - && -	6.10126	-4.64763
MS_gene87637	MS_gene061325	747	- && sp|P87027|SPG1_SCHPO Septum-promoting GTP-binding protein 1 OS=Schizosaccharomyces pombe (strain 972 / ATCC 24843) OX=284812 GN=spg1 PE=1 SV=1 && PF00071:Ras family	- && sp|Q9ZVP5|M3K18_ARATH Mitogen-activated protein kinase kinase kinase 18 OS=Arabidopsis thaliana OX=3702 GN=MAPKKK18 PE=1 SV=1 && PF00069:Protein kinase domain	5.07318	6.30409
MS_gene06976	MS_gene033344	745	- && sp|O82245|TSPO_ARATH Translocator protein homolog OS=Arabidopsis thaliana OX=3702 GN=TSPO PE=1 SV=1 && PF03073:TspO/MBR family	- && - && -	6.30764	5.10682
MS_gene24329	MS_gene25121	744	- && sp|Q9XJ27|RR9_ARATH 30S ribosomal protein S9, chloroplastic OS=Arabidopsis thaliana OX=3702 GN=RPS9 PE=2 SV=1 && PF00380:Ribosomal protein S9/S16	- && sp|Q9LVJ3|RSH2C_ARATH Probable GTP diphosphokinase RSH2, chloroplastic OS=Arabidopsis thaliana OX=3702 GN=RSH2 PE=2 SV=1 && PF13328:HD domain|PF04607:Region found in RelA / SpoT proteins	4.15273	4.72895
MS_gene07013	MS_gene86122	743	- && sp|O24301|SUS2_PEA Sucrose synthase 2 OS=Pisum sativum OX=3888 GN=SUS2 PE=2 SV=1 && PF00534:Glycosyl transferases group 1|PF00862:Sucrose synthase	- && sp|P53536|PHSL_VICFA Alpha-1,4 glucan phosphorylase L isozyme, chloroplastic/amyloplastic OS=Vicia faba OX=3906 GN=PHO1 PE=2 SV=2 && PF00343:Carbohydrate phosphorylase	5.76099	2.62032
MS_gene23997	MS_gene59455	742	- && sp|Q7XJ98|MUR3_ARATH Xyloglucan galactosyltransferase MUR3 OS=Arabidopsis thaliana OX=3702 GN=MUR3 PE=1 SV=1 && PF03016:Exostosin family	- && sp|Q9SNY3|GMD1_ARATH GDP-mannose 4,6 dehydratase 1 OS=Arabidopsis thaliana OX=3702 GN=GMD1 PE=1 SV=1 && PF16363:GDP-mannose 4,6 dehydratase	4.60013	3.54873
MS_gene44108	MS_gene062249	740	- && sp|Q944A6|SNF4_ARATH Sucrose nonfermenting 4-like protein OS=Arabidopsis thaliana OX=3702 GN=SNF4 PE=1 SV=1 && PF16561:Glycogen recognition site of AMP-activated protein kinase|PF00571:CBS domain	- && sp|Q9XIW0|CIPK7_ARATH CBL-interacting serine/threonine-protein kinase 7 OS=Arabidopsis thaliana OX=3702 GN=CIPK7 PE=1 SV=1 && PF03822:NAF domain|PF00069:Protein kinase domain	-3.45562	8.01425
MS_gene44108	MS_gene026409	740	- && sp|Q944A6|SNF4_ARATH Sucrose nonfermenting 4-like protein OS=Arabidopsis thaliana OX=3702 GN=SNF4 PE=1 SV=1 && PF16561:Glycogen recognition site of AMP-activated protein kinase|PF00571:CBS domain	- && sp|Q940H6|SRK2E_ARATH Serine/threonine-protein kinase SRK2E OS=Arabidopsis thaliana OX=3702 GN=SRK2E PE=1 SV=1 && PF00069:Protein kinase domain	-3.45562	3.95476
MS_gene44108	novel.4738	740	- && sp|Q944A6|SNF4_ARATH Sucrose nonfermenting 4-like protein OS=Arabidopsis thaliana OX=3702 GN=SNF4 PE=1 SV=1 && PF16561:Glycogen recognition site of AMP-activated protein kinase|PF00571:CBS domain	- && sp|Q94CG0|CIPKL_ARATH CBL-interacting serine/threonine-protein kinase 21 OS=Arabidopsis thaliana OX=3702 GN=CIPK21 PE=1 SV=1 && -	-3.45562	-8.64524
MS_gene062875	MS_gene57118	738	- && - && PF13180:PDZ domain|PF13365:Trypsin-like peptidase domain	- && sp|O48844|PSD1A_ARATH 26S proteasome non-ATPase regulatory subunit 1 homolog A OS=Arabidopsis thaliana OX=3702 GN=RPN2A PE=1 SV=1 && PF13646:HEAT repeats|PF18004:26S proteasome regulatory subunit RPN2 C-terminal domain	-9.07924	5.52745
MS_gene47113	MS_gene22409	735	- && sp|Q9LK22|PUX1_ARATH Plant UBX domain-containing protein 1 OS=Arabidopsis thaliana OX=3702 GN=PUX1 PE=1 SV=1 && PF00789:UBX domain	- && sp|Q9SCN8|CD48D_ARATH Cell division control protein 48 homolog D OS=Arabidopsis thaliana OX=3702 GN=CDC48D PE=1 SV=1 && PF17862:AAA+ lid domain|PF00004:ATPase family associated with various cellular activities (AAA)|PF02359:Cell division protein 48 (	-5.0693	4.47796
MS_gene88577	novel.14956	733	- && sp|Q9FMX6|DJC76_ARATH Chaperone protein dnaJ C76, chloroplastic OS=Arabidopsis thaliana OX=3702 GN=DJC76 PE=2 SV=1 && PF13370:4Fe-4S single cluster domain of Ferredoxin I|PF00226:DnaJ domain	- && sp|Q5K654|CLF1_PARBR Pre-mRNA-splicing factor CLF1 OS=Paracoccidioides brasiliensis OX=121759 GN=CLF1 PE=3 SV=1 && -	5.09434	-7.85129
MS_gene005387	MS_gene069544	731	- && sp|Q8L7S8|RH3_ARATH DEAD-box ATP-dependent RNA helicase 3, chloroplastic OS=Arabidopsis thaliana OX=3702 GN=RH3 PE=1 SV=2 && PF00271:Helicase conserved C-terminal domain|PF00270:DEAD/DEAH box helicase	- && - && -	4.13308	4.28382
MS_gene07013	MS_gene57961	731	- && sp|O24301|SUS2_PEA Sucrose synthase 2 OS=Pisum sativum OX=3888 GN=SUS2 PE=2 SV=1 && PF00534:Glycosyl transferases group 1|PF00862:Sucrose synthase	- && sp|Q9M0B6|GAE1_ARATH UDP-glucuronate 4-epimerase 1 OS=Arabidopsis thaliana OX=3702 GN=GAE1 PE=1 SV=1 && PF01370:NAD dependent epimerase/dehydratase family	5.76099	3.79681
MS_gene00082	MS_gene069544	731	- && sp|Q9SQV1|RH40_ARATH DEAD-box ATP-dependent RNA helicase 40 OS=Arabidopsis thaliana OX=3702 GN=RH40 PE=2 SV=1 && PF00397:WW domain|PF00270:DEAD/DEAH box helicase|PF00271:Helicase conserved C-terminal domain	- && - && -	2.58967	4.28382
MS_gene069544	MS_gene038220	731	- && - && -	- && sp|Q9LUW5|RH53_ARATH DEAD-box ATP-dependent RNA helicase 53, mitochondrial OS=Arabidopsis thaliana OX=3702 GN=RH53 PE=1 SV=1 && PF00270:DEAD/DEAH box helicase|PF00271:Helicase conserved C-terminal domain	4.28382	5.44876
MS_gene07013	MS_gene96033	727	- && sp|O24301|SUS2_PEA Sucrose synthase 2 OS=Pisum sativum OX=3888 GN=SUS2 PE=2 SV=1 && PF00534:Glycosyl transferases group 1|PF00862:Sucrose synthase	- && sp|Q9SYM4|TPS1_ARATH Alpha,alpha-trehalose-phosphate synthase [UDP-forming] 1 OS=Arabidopsis thaliana OX=3702 GN=TPS1 PE=1 SV=1 && PF02358:Trehalose-phosphatase|PF00982:Glycosyltransferase family 20	5.76099	4.29159
MS_gene01996	MS_gene041795	727	- && sp|Q8RWU6|NHX6_ARATH Sodium/hydrogen exchanger 6 OS=Arabidopsis thaliana OX=3702 GN=NHX6 PE=1 SV=3 && PF00999:Sodium/hydrogen exchanger family	- && sp|Q9FDX6|CP1_ARATH Calcium-binding protein CP1 OS=Arabidopsis thaliana OX=3702 GN=CP1 PE=2 SV=1 && PF13499:EF-hand domain pair	3.35124	4.7322
MS_gene86224	MS_gene61640	727	- && sp|P49690|RL23_ARATH 60S ribosomal protein L23 OS=Arabidopsis thaliana OX=3702 GN=RPL23A PE=2 SV=3 && -	- && sp|Q9SJF1|LSG12_ARATH GTPase LSG1-2 OS=Arabidopsis thaliana OX=3702 GN=LSG1-2 PE=1 SV=1 && PF01926:50S ribosome-binding GTPase	-10.0221	7.75087
MS_gene44019	MS_gene042980	726	- && sp|Q9SMJ3|ZDS_CAPAN Zeta-carotene desaturase, chloroplastic/chromoplastic OS=Capsicum annuum OX=4072 GN=ZDS PE=1 SV=1 && PF01593:Flavin containing amine oxidoreductase	- && sp|Q93ZA0|NYC1_ARATH Probable chlorophyll(ide) b reductase NYC1, chloroplastic OS=Arabidopsis thaliana OX=3702 GN=NYC1 PE=1 SV=1 && PF00106:short chain dehydrogenase	6.65629	3.12986
novel.5716	MS_gene28962	726	- && sp|P38548|RAN_VICFA GTP-binding nuclear protein Ran/TC4 OS=Vicia faba OX=3906 PE=2 SV=1 && PF00071:Ras family	- && - && -	3.36136	5.0167
MS_gene033846	MS_gene04099	723	- && sp|Q7X9I4|ERO2_ARATH Endoplasmic reticulum oxidoreductin-2 OS=Arabidopsis thaliana OX=3702 GN=AERO2 PE=1 SV=1 && PF04137:Endoplasmic Reticulum Oxidoreductin 1 (ERO1)	- && - && PF03839:Translocation protein Sec62	4.6656	5.29553
MS_gene39949	MS_gene06656	721	- && sp|Q9SV13|SUT31_ARATH Sulfate transporter 3.1 OS=Arabidopsis thaliana OX=3702 GN=SULTR3;1 PE=2 SV=1 && PF00916:Sulfate permease family|PF01740:STAS domain	- && sp|Q1KKV8|MFSD5_TAKRU Molybdate-anion transporter OS=Takifugu rubripes OX=31033 GN=mfsd5 PE=3 SV=1 && PF05631:Sugar-tranasporters, 12 TM	-4.71129	4.89428
MS_gene49045	MS_gene45666	720	- && sp|P92966|SRS41_ARATH Serine/arginine-rich splicing factor RS41 OS=Arabidopsis thaliana OX=3702 GN=RS41 PE=1 SV=2 && PF00076:RNA recognition motif. (a.k.a. RRM, RBD, or RNP domain)	- && sp|P49310|GRP1_SINAL Glycine-rich RNA-binding protein GRP1A OS=Sinapis alba OX=3728 PE=2 SV=1 && PF00076:RNA recognition motif. (a.k.a. RRM, RBD, or RNP domain)	8.59066	4.29647
MS_gene49045	MS_gene02857	720	- && sp|P92966|SRS41_ARATH Serine/arginine-rich splicing factor RS41 OS=Arabidopsis thaliana OX=3702 GN=RS41 PE=1 SV=2 && PF00076:RNA recognition motif. (a.k.a. RRM, RBD, or RNP domain)	- && sp|Q94BY1|Y3515_ARATH Uncharacterized protein At3g52155, chloroplastic OS=Arabidopsis thaliana OX=3702 GN=At3g52155 PE=1 SV=1 && PF00300:Histidine phosphatase superfamily (branch 1)	8.59066	-6.86759
MS_gene58332	MS_gene49724	720	- && sp|Q9FLT2|IPMKB_ARATH Inositol polyphosphate multikinase beta OS=Arabidopsis thaliana OX=3702 GN=IPK2b PE=1 SV=1 && PF03770:Inositol polyphosphate kinase	- && sp|Q9FFN7|DGK2_ARATH Diacylglycerol kinase 2 OS=Arabidopsis thaliana OX=3702 GN=DGK2 PE=1 SV=1 && PF00609:Diacylglycerol kinase accessory domain|PF00781:Diacylglycerol kinase catalytic domain|PF00130:Phorbol esters/diacylglycerol binding domain (C1 d	4.94738	2.96396
MS_gene76543	MS_gene28779	718	- && sp|Q9LU15|AHP4_ARATH Histidine-containing phosphotransfer protein 4 OS=Arabidopsis thaliana OX=3702 GN=AHP4 PE=1 SV=2 && PF01627:Hpt domain	- && sp|A2XL32|ERS1_ORYSI Probable ethylene response sensor 1 OS=Oryza sativa subsp. indica OX=39946 GN=ERS1 PE=2 SV=1 && PF00512:His Kinase A (phospho-acceptor) domain|PF02518:Histidine kinase-, DNA gyrase B-, and HSP90-like ATPase|PF01590:GAF domain	4.1303	4.96173
MS_gene02857	novel.14956	716	- && sp|Q94BY1|Y3515_ARATH Uncharacterized protein At3g52155, chloroplastic OS=Arabidopsis thaliana OX=3702 GN=At3g52155 PE=1 SV=1 && PF00300:Histidine phosphatase superfamily (branch 1)	- && sp|Q5K654|CLF1_PARBR Pre-mRNA-splicing factor CLF1 OS=Paracoccidioides brasiliensis OX=121759 GN=CLF1 PE=3 SV=1 && -	-6.86759	-7.85129
MS_gene45666	novel.14956	716	- && sp|P49310|GRP1_SINAL Glycine-rich RNA-binding protein GRP1A OS=Sinapis alba OX=3728 PE=2 SV=1 && PF00076:RNA recognition motif. (a.k.a. RRM, RBD, or RNP domain)	- && sp|Q5K654|CLF1_PARBR Pre-mRNA-splicing factor CLF1 OS=Paracoccidioides brasiliensis OX=121759 GN=CLF1 PE=3 SV=1 && -	4.29647	-7.85129
MS_gene06082	MS_gene58134	716	- && sp|Q9ZPY9|P4KG4_ARATH Phosphatidylinositol 4-kinase gamma 4 OS=Arabidopsis thaliana OX=3702 GN=PI4KG4 PE=1 SV=1 && PF00454:Phosphatidylinositol 3- and 4-kinase|PF00240:Ubiquitin family	- && sp|Q9FIB6|PS12A_ARATH 26S proteasome non-ATPase regulatory subunit 12 homolog A OS=Arabidopsis thaliana OX=3702 GN=RPN5A PE=1 SV=1 && PF18098:26S proteasome regulatory subunit RPN5 C-terminal domain|PF01399:PCI domain	-3.95199	3.7933
MS_gene005387	MS_gene01187	715	- && sp|Q8L7S8|RH3_ARATH DEAD-box ATP-dependent RNA helicase 3, chloroplastic OS=Arabidopsis thaliana OX=3702 GN=RH3 PE=1 SV=2 && PF00271:Helicase conserved C-terminal domain|PF00270:DEAD/DEAH box helicase	- && sp|O75533|SF3B1_HUMAN Splicing factor 3B subunit 1 OS=Homo sapiens OX=9606 GN=SF3B1 PE=1 SV=3 && PF08920:Splicing factor 3B subunit 1	4.13308	5.48412
MS_gene01187	MS_gene00082	715	- && sp|O75533|SF3B1_HUMAN Splicing factor 3B subunit 1 OS=Homo sapiens OX=9606 GN=SF3B1 PE=1 SV=3 && PF08920:Splicing factor 3B subunit 1	- && sp|Q9SQV1|RH40_ARATH DEAD-box ATP-dependent RNA helicase 40 OS=Arabidopsis thaliana OX=3702 GN=RH40 PE=2 SV=1 && PF00397:WW domain|PF00270:DEAD/DEAH box helicase|PF00271:Helicase conserved C-terminal domain	5.48412	2.58967
novel.5043	MS_gene06511	714	- && sp|Q94JX9|NACA2_ARATH Nascent polypeptide-associated complex subunit alpha-like protein 2 OS=Arabidopsis thaliana OX=3702 GN=At3g49470 PE=2 SV=2 && -	- && sp|P49206|RS261_ARATH 40S ribosomal protein S26-1 OS=Arabidopsis thaliana OX=3702 GN=RPS26A PE=2 SV=2 && PF01283:Ribosomal protein S26e	5.50288	7.61167
MS_gene069544	MS_gene06992	713	- && - && -	- && sp|Q3T0Q8|UT14A_BOVIN U3 small nucleolar RNA-associated protein 14 homolog A OS=Bos taurus OX=9913 GN=UTP14A PE=2 SV=1 && PF04615:Utp14 protein	4.28382	3.93452
MS_gene027191	MS_gene22409	712	- && sp|Q9ZRZ8|RH28_ARATH DEAD-box ATP-dependent RNA helicase 28 OS=Arabidopsis thaliana OX=3702 GN=RH28 PE=2 SV=1 && PF00271:Helicase conserved C-terminal domain|PF00270:DEAD/DEAH box helicase	- && sp|Q9SCN8|CD48D_ARATH Cell division control protein 48 homolog D OS=Arabidopsis thaliana OX=3702 GN=CDC48D PE=1 SV=1 && PF17862:AAA+ lid domain|PF00004:ATPase family associated with various cellular activities (AAA)|PF02359:Cell division protein 48 (	3.93047	4.47796
MS_gene06605	MS_gene012835	708	- && sp|Q6LA42|APRR5_ARATH Two-component response regulator-like APRR5 OS=Arabidopsis thaliana OX=3702 GN=APRR5 PE=1 SV=2 && PF00072:Response regulator receiver domain|PF06203:CCT motif	- && sp|O82804|ELF3_ARATH Protein EARLY FLOWERING 3 OS=Arabidopsis thaliana OX=3702 GN=ELF3 PE=1 SV=1 && -	7.70536	3.90098
MS_gene04094	MS_gene041625	707	- && sp|Q9DE27|RUVB2_XENLA RuvB-like 2 OS=Xenopus laevis OX=8355 GN=ruvbl2 PE=2 SV=1 && PF17856:TIP49 AAA-lid domain|PF06068:TIP49 P-loop domain	- && sp|Q9LRZ0|TPR2_ARATH Topless-related protein 2 OS=Arabidopsis thaliana OX=3702 GN=TPR2 PE=1 SV=2 && -	4.36904	2.63506
MS_gene24555	MS_gene35184	706	- && sp|F4ITL6|RTE1_ARATH Protein REVERSION-TO-ETHYLENE SENSITIVITY1 OS=Arabidopsis thaliana OX=3702 GN=RTE1 PE=1 SV=1 && PF05608:Protein of unknown function (DUF778)	- && sp|Q9S7J8|HMA7_ARATH Copper-transporting ATPase RAN1 OS=Arabidopsis thaliana OX=3702 GN=RAN1 PE=1 SV=1 && PF00702:haloacid dehalogenase-like hydrolase|PF00122:E1-E2 ATPase|PF00403:Heavy-metal-associated domain	7.20114	3.4783
MS_gene07276	MS_gene26560	706	- && sp|Q57951|Y531_METJA Universal stress protein MJ0531 OS=Methanocaldococcus jannaschii (strain ATCC 43067 / DSM 2661 / JAL-1 / JCM 10045 / NBRC 100440) OX=243232 GN=MJ0531 PE=3 SV=1 && PF00582:Universal stress protein family	- && sp|Q9XIM0|MEE14_ARATH CCG-binding protein 1 OS=Arabidopsis thaliana OX=3702 GN=MEE14 PE=1 SV=1 && -	8.53103	4.91327
MS_gene35775	MS_gene041625	706	- && sp|O23372|ATXR3_ARATH Histone-lysine N-methyltransferase ATXR3 OS=Arabidopsis thaliana OX=3702 GN=ATXR3 PE=2 SV=2 && PF14237:GYF domain 2|PF00856:SET domain	- && sp|Q9LRZ0|TPR2_ARATH Topless-related protein 2 OS=Arabidopsis thaliana OX=3702 GN=TPR2 PE=1 SV=2 && -	5.08223	2.63506
MS_gene68213	MS_gene30248	704	- && sp|Q8GY61|BH063_ARATH Transcription factor bHLH63 OS=Arabidopsis thaliana OX=3702 GN=BHLH63 PE=1 SV=1 && -	- && sp|Q9C9W9|ADO3_ARATH Adagio protein 3 OS=Arabidopsis thaliana OX=3702 GN=ADO3 PE=1 SV=1 && PF13418:Galactose oxidase, central domain|PF07646:Kelch motif|PF13415:Galactose oxidase, central domain|PF13426:PAS domain	-4.8318	8.5805
MS_gene003740	MS_gene30248	704	- && sp|Q9CAA9|BH049_ARATH Transcription factor bHLH49 OS=Arabidopsis thaliana OX=3702 GN=BHLH49 PE=1 SV=1 && PF00010:Helix-loop-helix DNA-binding domain	- && sp|Q9C9W9|ADO3_ARATH Adagio protein 3 OS=Arabidopsis thaliana OX=3702 GN=ADO3 PE=1 SV=1 && PF13418:Galactose oxidase, central domain|PF07646:Kelch motif|PF13415:Galactose oxidase, central domain|PF13426:PAS domain	-4.82115	8.5805
MS_gene065894	MS_gene016292	702	- && sp|Q6NVR9|ATAD3_XENTR ATPase family AAA domain-containing protein 3 OS=Xenopus tropicalis OX=8364 GN=atad3 PE=2 SV=1 && PF00004:ATPase family associated with various cellular activities (AAA)|PF12037:Domain of unknown function (DUF3523)	- && sp|O04331|PHB3_ARATH Prohibitin-3, mitochondrial OS=Arabidopsis thaliana OX=3702 GN=PHB3 PE=1 SV=1 && PF01145:SPFH domain / Band 7 family	6.0324	4.83482
MS_gene31907	MS_gene04094	701	- && - && -	- && sp|Q9DE27|RUVB2_XENLA RuvB-like 2 OS=Xenopus laevis OX=8355 GN=ruvbl2 PE=2 SV=1 && PF17856:TIP49 AAA-lid domain|PF06068:TIP49 P-loop domain	-5.64462	4.36904
MS_gene054115	MS_gene069194	701	- && sp|Q65XK7|P2C51_ORYSJ Protein phosphatase 2C 51 OS=Oryza sativa subsp. japonica OX=39947 GN=PP2C51 PE=1 SV=1 && PF00481:Protein phosphatase 2C	- && sp|Q8VZS8|PYL1_ARATH Abscisic acid receptor PYL1 OS=Arabidopsis thaliana OX=3702 GN=PYL1 PE=1 SV=1 && PF10604:Polyketide cyclase / dehydrase and lipid transport	5.18962	-4.55538
MS_gene25946	MS_gene07393	700	- && - && -	- && sp|Q9C8Z4|HEAT1_ARATH Uncharacterized protein At3g06530 OS=Arabidopsis thaliana OX=3702 GN=At3g06530 PE=1 SV=3 && PF12397:U3 small nucleolar RNA-associated protein 10|PF08146:BP28CT (NUC211) domain	5.08889	6.59926
MS_gene069194	MS_gene026409	700	- && sp|Q8VZS8|PYL1_ARATH Abscisic acid receptor PYL1 OS=Arabidopsis thaliana OX=3702 GN=PYL1 PE=1 SV=1 && PF10604:Polyketide cyclase / dehydrase and lipid transport	- && sp|Q940H6|SRK2E_ARATH Serine/threonine-protein kinase SRK2E OS=Arabidopsis thaliana OX=3702 GN=SRK2E PE=1 SV=1 && PF00069:Protein kinase domain	-4.55538	3.95476
