# Supplementary material for: Transcriptomic analyses provide molecular insight into the cold stress response of cold-tolerant alfalfa
Source: BMC Plant Biol. 2024 Aug 3;24:741. doi: 10.1186/s12870-024-05136-y (PMC11297790; doi:10.1186/s12870-024-05136-y)
Supplement: Supplementary file 9 — Supplementary Material 9 [file 12870_2024_5136_MOESM9_ESM.xlsx]

## Sheet: Sheet1
Table S11 Expression levels of gibberellin genes after cold stress
gene_id	T_0hvsCK	T_12hvsCK	T_24hvsCK	T_36hvsCK	gene_name	Subfamily	Family	gene_description
MS_gene005188	-1.39808	-1.72644	-1.16582	-2.98644	GID1C	-	-	- && sp|Q940G6|GID1C_ARATH Gibberellin receptor GID1C OS=Arabidopsis thaliana OX=3702 GN=GID1C PE=1 SV=1 && PF07859:alpha/beta hydrolase fold
MS_gene52704	NA	NA	4.21548	NA	GID1B	-	-	- && sp|Q9LYC1|GID1B_ARATH Gibberellin receptor GID1B OS=Arabidopsis thaliana OX=3702 GN=GID1B PE=1 SV=1 && PF07859:alpha/beta hydrolase fold
MS_gene005657	2.00066	5.97294	4.35872	9.10771	GID1B	-	-	- && sp|Q9LYC1|GID1B_ARATH Gibberellin receptor GID1B OS=Arabidopsis thaliana OX=3702 GN=GID1B PE=1 SV=1 && PF07859:alpha/beta hydrolase fold
MS_gene07155	1.51505	3.60768	3.81261	3.60811	GID1B	-	-	- && sp|Q9LYC1|GID1B_ARATH Gibberellin receptor GID1B OS=Arabidopsis thaliana OX=3702 GN=GID1B PE=1 SV=1 && PF07859:alpha/beta hydrolase fold
MS_gene21543	-0.914162	2.59279	1.45889	4.02695	GID1B	-	-	- && sp|Q9LYC1|GID1B_ARATH Gibberellin receptor GID1B OS=Arabidopsis thaliana OX=3702 GN=GID1B PE=1 SV=1 && PF07859:alpha/beta hydrolase fold
MS_gene03000	-2.21377	1.4944	1.48957	1.85245	GID1B	-	-	- && sp|Q9LYC1|GID1B_ARATH Gibberellin receptor GID1B OS=Arabidopsis thaliana OX=3702 GN=GID1B PE=1 SV=1 && PF07859:alpha/beta hydrolase fold
MS_gene018032	-2.70723	1.66425	2.28589	2.64963	GID1B	-	-	- && sp|Q9LYC1|GID1B_ARATH Gibberellin receptor GID1B OS=Arabidopsis thaliana OX=3702 GN=GID1B PE=1 SV=1 && PF07859:alpha/beta hydrolase fold
MS_gene54701	NA	NA	3.00362	NA	GASAE	-	-	- && sp|Q9LFR3|GASAE_ARATH Gibberellin-regulated protein 14 OS=Arabidopsis thaliana OX=3702 GN=GASA14 PE=1 SV=1 && PF02704:Gibberellin regulated protein
MS_gene71473	NA	NA	3.43063	NA	GASAE	-	-	- && sp|Q9LFR3|GASAE_ARATH Gibberellin-regulated protein 14 OS=Arabidopsis thaliana OX=3702 GN=GASA14 PE=1 SV=1 && PF02704:Gibberellin regulated protein
MS_gene69470	3.81048	NA	NA	NA	GASAE	-	-	- && sp|Q9LFR3|GASAE_ARATH Gibberellin-regulated protein 14 OS=Arabidopsis thaliana OX=3702 GN=GASA14 PE=1 SV=1 && PF02704:Gibberellin regulated protein
MS_gene57122	0.941593	NA	0.0715028	NA	GASAE	-	-	- && sp|Q9LFR3|GASAE_ARATH Gibberellin-regulated protein 14 OS=Arabidopsis thaliana OX=3702 GN=GASA14 PE=1 SV=1 && PF02704:Gibberellin regulated protein
MS_gene39107	2.43314	-6.76368	-5.62837	-6.76724	GASA6	-	-	- && sp|Q6NMQ7|GASA6_ARATH Gibberellin-regulated protein 6 OS=Arabidopsis thaliana OX=3702 GN=GASA6 PE=3 SV=1 && PF02704:Gibberellin regulated protein
MS_gene50963	4.4463	-2.74921	-2.57535	-2.75247	GASA6	-	-	- && sp|Q6NMQ7|GASA6_ARATH Gibberellin-regulated protein 6 OS=Arabidopsis thaliana OX=3702 GN=GASA6 PE=3 SV=1 && -
MS_gene018940	0.131111	-3.93716	-2.8049	-3.94019	GASA6	-	-	- && sp|Q6NMQ7|GASA6_ARATH Gibberellin-regulated protein 6 OS=Arabidopsis thaliana OX=3702 GN=GASA6 PE=3 SV=1 && -
MS_gene93341	-0.127328	-4.93967	-4.7697	-4.94437	GASA6	-	-	- && sp|Q6NMQ7|GASA6_ARATH Gibberellin-regulated protein 6 OS=Arabidopsis thaliana OX=3702 GN=GASA6 PE=3 SV=1 && -
novel.5910	-0.569521	-5.24649	-5.07885	-5.2519	GASA6	-	-	- && sp|Q6NMQ7|GASA6_ARATH Gibberellin-regulated protein 6 OS=Arabidopsis thaliana OX=3702 GN=GASA6 PE=3 SV=1 && -
novel.5377	-0.7026	-5.13596	-4.96685	-5.14148	GASA6	-	-	- && sp|Q6NMQ7|GASA6_ARATH Gibberellin-regulated protein 6 OS=Arabidopsis thaliana OX=3702 GN=GASA6 PE=3 SV=1 && -
novel.7492	-0.852573	-7.92495	-7.75938	-7.9323	GASA6	-	-	- && sp|Q6NMQ7|GASA6_ARATH Gibberellin-regulated protein 6 OS=Arabidopsis thaliana OX=3702 GN=GASA6 PE=3 SV=1 && -
MS_gene79588	5.18136	4.27258	5.11267	5.90095	GASA4	-	-	- && sp|P46690|GASA4_ARATH Gibberellin-regulated protein 4 OS=Arabidopsis thaliana OX=3702 GN=GASA4 PE=1 SV=2 && PF02704:Gibberellin regulated protein
novel.9251	-1.02387	-6.73366	-6.56879	-1.32112	GASA12	-	-	- && sp|Q6GKX7|GASAC_ARATH Gibberellin-regulated protein 12 OS=Arabidopsis thaliana OX=3702 GN=GASA12 PE=3 SV=1 && -
MS_gene033216	1.37294	2.58989	2.34289	3.41867	GASA11	-	-	- && sp|F4IQJ4|GASAB_ARATH Gibberellin-regulated protein 11 OS=Arabidopsis thaliana OX=3702 GN=GASA11 PE=3 SV=1 && PF02704:Gibberellin regulated protein
MS_gene60339	-4.0274	-1.26183	-2.28466	-2.53439	GASA11	-	-	- && sp|F4IQJ4|GASAB_ARATH Gibberellin-regulated protein 11 OS=Arabidopsis thaliana OX=3702 GN=GASA11 PE=3 SV=1 && PF02704:Gibberellin regulated protein
MS_gene56956	-5.45799	-3.27737	-0.153936	-1.85502	GASA11	-	-	- && sp|F4IQJ4|GASAB_ARATH Gibberellin-regulated protein 11 OS=Arabidopsis thaliana OX=3702 GN=GASA11 PE=3 SV=1 && PF02704:Gibberellin regulated protein
MS_gene24183	NA	NA	6.40079	NA	GASA1	-	-	- && sp|P46689|GASA1_ARATH Gibberellin-regulated protein 1 OS=Arabidopsis thaliana OX=3702 GN=GASA1 PE=2 SV=2 && PF02704:Gibberellin regulated protein
MS_gene44250	NA	NA	1.1339	NA	GASA1	-	-	- && sp|P46689|GASA1_ARATH Gibberellin-regulated protein 1 OS=Arabidopsis thaliana OX=3702 GN=GASA1 PE=2 SV=2 && PF02704:Gibberellin regulated protein
MS_gene017644	2.02239	NA	2.68768	NA	GASA1	-	-	- && sp|P46689|GASA1_ARATH Gibberellin-regulated protein 1 OS=Arabidopsis thaliana OX=3702 GN=GASA1 PE=2 SV=2 && PF02704:Gibberellin regulated protein
MS_gene69400	-2.30644	1.15644	-2.37305	-1.58414	GASA1	-	-	- && sp|P46689|GASA1_ARATH Gibberellin-regulated protein 1 OS=Arabidopsis thaliana OX=3702 GN=GASA1 PE=2 SV=2 && PF02704:Gibberellin regulated protein
MS_gene24152	-2.42299	-1.89691	-1.5119	-2.66391	GASA1	-	-	- && sp|P46689|GASA1_ARATH Gibberellin-regulated protein 1 OS=Arabidopsis thaliana OX=3702 GN=GASA1 PE=2 SV=2 && PF02704:Gibberellin regulated protein
MS_gene42257	NA	NA	3.43063	NA	GASA1	-	-	- && sp|P46689|GASA1_ARATH Gibberellin-regulated protein 1 OS=Arabidopsis thaliana OX=3702 GN=GASA1 PE=2 SV=2 && -
novel.5770	NA	3.2928	NA	NA	GASA1	-	-	- && sp|P46689|GASA1_ARATH Gibberellin-regulated protein 1 OS=Arabidopsis thaliana OX=3702 GN=GASA1 PE=2 SV=2 && -
MS_gene64015	7.16009	0.781326	1.53443	0.714639	GASA1	-	-	- && sp|P46689|GASA1_ARATH Gibberellin-regulated protein 1 OS=Arabidopsis thaliana OX=3702 GN=GASA1 PE=2 SV=2 && -
MS_gene64219	1.67068	3.06636	3.60754	5.16725	GASA1	-	-	- && sp|P46689|GASA1_ARATH Gibberellin-regulated protein 1 OS=Arabidopsis thaliana OX=3702 GN=GASA1 PE=2 SV=2 && -
MS_gene64016	1.24844	2.80621	3.41227	3.99864	GASA1	-	-	- && sp|P46689|GASA1_ARATH Gibberellin-regulated protein 1 OS=Arabidopsis thaliana OX=3702 GN=GASA1 PE=2 SV=2 && -
MS_gene27076	1.2294	2.05096	2.54366	3.48323	GASA1	-	-	- && sp|P46689|GASA1_ARATH Gibberellin-regulated protein 1 OS=Arabidopsis thaliana OX=3702 GN=GASA1 PE=2 SV=2 && -
novel.1558	0.112656	-0.964897	-3.74856	-3.92449	GASA1	-	-	- && sp|P46689|GASA1_ARATH Gibberellin-regulated protein 1 OS=Arabidopsis thaliana OX=3702 GN=GASA1 PE=2 SV=2 && -
MS_gene38821	1.72822	-2.5387	-2.37305	-2.54591	GASA1	-	-	- && sp|P27057|GAST1_SOLLC Protein GAST1 OS=Solanum lycopersicum OX=4081 GN=GAST1 PE=2 SV=1 && PF02704:Gibberellin regulated protein
MS_gene017810	0.291934	-10.7473	-9.61684	-9.79126	GASA1	-	-	- && sp|P27057|GAST1_SOLLC Protein GAST1 OS=Solanum lycopersicum OX=4081 GN=GAST1 PE=2 SV=1 && PF02704:Gibberellin regulated protein
MS_gene014052	-2.4406	-11.2512	-8.1987	-11.2585	GASA1	-	-	- && sp|P27057|GAST1_SOLLC Protein GAST1 OS=Solanum lycopersicum OX=4081 GN=GAST1 PE=2 SV=1 && PF02704:Gibberellin regulated protein
MS_gene20611	3.219	NA	NA	NA	GASA	-	-	- && - && PF02704:Gibberellin regulated protein
MS_gene27755	NA	4.02942	NA	NA	GAOXL	-	-	- && sp|F4KBY0|GAOXL_ARATH Gibberellin 20-oxidase-like protein OS=Arabidopsis thaliana OX=3702 GN=At5g51310 PE=2 SV=1 && PF14226:non-haem dioxygenase in morphine synthesis N-terminal|PF03171:2OG-Fe(II) oxygenase superfamily|PF03478:Protein of unknown function (DUF295)
MS_gene019631	NA	0.842748	0.0715028	2.62145	GAOXL	-	-	- && sp|F4KBY0|GAOXL_ARATH Gibberellin 20-oxidase-like protein OS=Arabidopsis thaliana OX=3702 GN=At5g51310 PE=2 SV=1 && PF14226:non-haem dioxygenase in morphine synthesis N-terminal|PF03171:2OG-Fe(II) oxygenase superfamily
MS_gene056780	NA	3.62998	NA	3.31625	GAOXL	-	-	- && sp|F4KBY0|GAOXL_ARATH Gibberellin 20-oxidase-like protein OS=Arabidopsis thaliana OX=3702 GN=At5g51310 PE=2 SV=1 && PF14226:non-haem dioxygenase in morphine synthesis N-terminal|PF03171:2OG-Fe(II) oxygenase superfamily
MS_gene066423	-4.3255	-2.78437	-0.23793	-0.717343	GAOXL	-	-	- && sp|F4KBY0|GAOXL_ARATH Gibberellin 20-oxidase-like protein OS=Arabidopsis thaliana OX=3702 GN=At5g51310 PE=2 SV=1 && PF03171:2OG-Fe(II) oxygenase superfamily|PF14226:non-haem dioxygenase in morphine synthesis N-terminal
MS_gene019407	NA	1.84786	1.96285	NA	GAOX4	-	-	- && sp|Q9C955|GAOX4_ARATH Gibberellin 20 oxidase 4 OS=Arabidopsis thaliana OX=3702 GN=GA20OX4 PE=2 SV=1 && PF14226:non-haem dioxygenase in morphine synthesis N-terminal
MS_gene37516	NA	1.61413	2.31007	2.78119	GAOX4	-	-	- && sp|Q9C955|GAOX4_ARATH Gibberellin 20 oxidase 4 OS=Arabidopsis thaliana OX=3702 GN=GA20OX4 PE=2 SV=1 && PF14226:non-haem dioxygenase in morphine synthesis N-terminal
MS_gene049268	-2.4963	-0.209328	0.268752	0.453435	GAOX2	-	-	- && sp|Q39111|GAOX2_ARATH Gibberellin 20 oxidase 2 OS=Arabidopsis thaliana OX=3702 GN=GA20OX2 PE=2 SV=1 && PF14226:non-haem dioxygenase in morphine synthesis N-terminal|PF03171:2OG-Fe(II) oxygenase superfamily
MS_gene34428	NA	NA	NA	2.7754	GAOX2	-	-	- && sp|Q39111|GAOX2_ARATH Gibberellin 20 oxidase 2 OS=Arabidopsis thaliana OX=3702 GN=GA20OX2 PE=2 SV=1 && PF14226:non-haem dioxygenase in morphine synthesis N-terminal
MS_gene30795	0.723763	-6.9785	-6.81345	-6.98621	GAOX2	-	-	- && sp|Q39111|GAOX2_ARATH Gibberellin 20 oxidase 2 OS=Arabidopsis thaliana OX=3702 GN=GA20OX2 PE=2 SV=1 && PF14226:non-haem dioxygenase in morphine synthesis N-terminal
MS_gene96611	0.500753	-5.85142	-7.61483	-7.78769	GAOX2	-	-	- && sp|Q39111|GAOX2_ARATH Gibberellin 20 oxidase 2 OS=Arabidopsis thaliana OX=3702 GN=GA20OX2 PE=2 SV=1 && PF14226:non-haem dioxygenase in morphine synthesis N-terminal
MS_gene070998	-1.34467	1.72176	2.35901	-0.0825517	GAOX2	-	-	- && sp|Q39111|GAOX2_ARATH Gibberellin 20 oxidase 2 OS=Arabidopsis thaliana OX=3702 GN=GA20OX2 PE=2 SV=1 && PF14226:non-haem dioxygenase in morphine synthesis N-terminal
MS_gene69897	3.39555	-2.61168	-1.48079	-2.61747	GAOX2	-	-	- && sp|Q39111|GAOX2_ARATH Gibberellin 20 oxidase 2 OS=Arabidopsis thaliana OX=3702 GN=GA20OX2 PE=2 SV=1 && PF03171:2OG-Fe(II) oxygenase superfamily|PF14226:non-haem dioxygenase in morphine synthesis N-terminal
MS_gene005175	1.05201	-4.27459	-4.10952	-4.28224	GAOX2	-	-	- && sp|Q39111|GAOX2_ARATH Gibberellin 20 oxidase 2 OS=Arabidopsis thaliana OX=3702 GN=GA20OX2 PE=2 SV=1 && PF03171:2OG-Fe(II) oxygenase superfamily|PF14226:non-haem dioxygenase in morphine synthesis N-terminal
MS_gene70788	0.428451	-3.27509	-3.10976	-3.28254	GAOX2	-	-	- && sp|Q39111|GAOX2_ARATH Gibberellin 20 oxidase 2 OS=Arabidopsis thaliana OX=3702 GN=GA20OX2 PE=2 SV=1 && PF03171:2OG-Fe(II) oxygenase superfamily|PF14226:non-haem dioxygenase in morphine synthesis N-terminal
MS_gene013299	-0.758303	-2.68663	-3.15848	-2.39579	GAOX2	-	-	- && sp|Q39111|GAOX2_ARATH Gibberellin 20 oxidase 2 OS=Arabidopsis thaliana OX=3702 GN=GA20OX2 PE=2 SV=1 && PF03171:2OG-Fe(II) oxygenase superfamily
MS_gene70200	4.33632	NA	NA	5.42219	GAOX2	-	-	- && sp|P0C5H5|GAOX2_ORYSI Gibberellin 20 oxidase 2 OS=Oryza sativa subsp. indica OX=39946 GN=20ox2 PE=1 SV=1 && PF14226:non-haem dioxygenase in morphine synthesis N-terminal
MS_gene001342	-0.482834	-2.9426	-3.72147	-1.47244	GAOX2	-	-	- && sp|P0C5H5|GAOX2_ORYSI Gibberellin 20 oxidase 2 OS=Oryza sativa subsp. indica OX=39946 GN=20ox2 PE=1 SV=1 && PF14226:non-haem dioxygenase in morphine synthesis N-terminal
novel.5069	-0.216045	-6.76851	-6.60322	-5.81431	GAOX2	-	-	- && sp|P0C5H5|GAOX2_ORYSI Gibberellin 20 oxidase 2 OS=Oryza sativa subsp. indica OX=39946 GN=20ox2 PE=1 SV=1 && PF03171:2OG-Fe(II) oxygenase superfamily
MS_gene006360	-3.63718	0.0418127	-0.575964	0.285337	GAOX1	-	-	- && sp|Q39110|GAOX1_ARATH Gibberellin 20 oxidase 1 OS=Arabidopsis thaliana OX=3702 GN=GA20OX1 PE=2 SV=2 && PF14226:non-haem dioxygenase in morphine synthesis N-terminal|PF03171:2OG-Fe(II) oxygenase superfamily
MS_gene20404	0.881281	-8.34983	-9.13871	-8.3514	GAOX1	-	-	- && sp|Q39110|GAOX1_ARATH Gibberellin 20 oxidase 1 OS=Arabidopsis thaliana OX=3702 GN=GA20OX1 PE=2 SV=2 && PF14226:non-haem dioxygenase in morphine synthesis N-terminal
MS_gene97908	1.77973	-3.76024	-3.59506	-3.7678	GAOX1	-	-	- && sp|Q39110|GAOX1_ARATH Gibberellin 20 oxidase 1 OS=Arabidopsis thaliana OX=3702 GN=GA20OX1 PE=2 SV=2 && PF03171:2OG-Fe(II) oxygenase superfamily
MS_gene89085	-0.997518	-0.872332	-2.70153	-2.15048	G3OX	-	-	- && sp|O24648|G3OX_PEA Gibberellin 3-beta-dioxygenase 1 OS=Pisum sativum OX=3888 GN=LE PE=1 SV=1 && PF14226:non-haem dioxygenase in morphine synthesis N-terminal|PF03171:2OG-Fe(II) oxygenase superfamily
MS_gene001345	-1.92196	-1.40235	-3.80453	-3.08917	G3OX	-	-	- && sp|O24648|G3OX_PEA Gibberellin 3-beta-dioxygenase 1 OS=Pisum sativum OX=3888 GN=LE PE=1 SV=1 && PF14226:non-haem dioxygenase in morphine synthesis N-terminal|PF03171:2OG-Fe(II) oxygenase superfamily
MS_gene36270	-0.501438	-2.49565	-2.31562	-2.49139	G3OX	-	-	- && sp|O24648|G3OX_PEA Gibberellin 3-beta-dioxygenase 1 OS=Pisum sativum OX=3888 GN=LE PE=1 SV=1 && PF14226:non-haem dioxygenase in morphine synthesis N-terminal
MS_gene36269	-1.624	-3.76024	-3.59506	-3.7678	G3OX	-	-	- && sp|O24648|G3OX_PEA Gibberellin 3-beta-dioxygenase 1 OS=Pisum sativum OX=3888 GN=LE PE=1 SV=1 && PF03171:2OG-Fe(II) oxygenase superfamily|PF14226:non-haem dioxygenase in morphine synthesis N-terminal
MS_gene043659	NA	2.43684	NA	4.89359	G2OX8	-	-	- && sp|O49561|G2OX8_ARATH Gibberellin 2-beta-dioxygenase 8 OS=Arabidopsis thaliana OX=3702 GN=GA2OX8 PE=1 SV=2 && PF14226:non-haem dioxygenase in morphine synthesis N-terminal|PF03171:2OG-Fe(II) oxygenase superfamily
MS_gene010964	NA	4.64778	3.10642	6.20282	G2OX8	-	-	- && sp|O49561|G2OX8_ARATH Gibberellin 2-beta-dioxygenase 8 OS=Arabidopsis thaliana OX=3702 GN=GA2OX8 PE=1 SV=2 && PF14226:non-haem dioxygenase in morphine synthesis N-terminal|PF03171:2OG-Fe(II) oxygenase superfamily
MS_gene048486	1.50316	1.81731	0.0748542	-2.75247	G2OX8	-	-	- && sp|O49561|G2OX8_ARATH Gibberellin 2-beta-dioxygenase 8 OS=Arabidopsis thaliana OX=3702 GN=GA2OX8 PE=1 SV=2 && PF14226:non-haem dioxygenase in morphine synthesis N-terminal|PF03171:2OG-Fe(II) oxygenase superfamily
MS_gene99822	0.974474	2.2951	1.92571	-0.361036	G2OX8	-	-	- && sp|O49561|G2OX8_ARATH Gibberellin 2-beta-dioxygenase 8 OS=Arabidopsis thaliana OX=3702 GN=GA2OX8 PE=1 SV=2 && PF14226:non-haem dioxygenase in morphine synthesis N-terminal|PF03171:2OG-Fe(II) oxygenase superfamily
MS_gene008696	0.72192	-4.61509	-0.405005	-0.0358854	G2OX8	-	-	- && sp|O49561|G2OX8_ARATH Gibberellin 2-beta-dioxygenase 8 OS=Arabidopsis thaliana OX=3702 GN=GA2OX8 PE=1 SV=2 && PF14226:non-haem dioxygenase in morphine synthesis N-terminal|PF03171:2OG-Fe(II) oxygenase superfamily
MS_gene05723	0.318261	-1.1987	-0.801605	-3.14625	G2OX8	-	-	- && sp|O49561|G2OX8_ARATH Gibberellin 2-beta-dioxygenase 8 OS=Arabidopsis thaliana OX=3702 GN=GA2OX8 PE=1 SV=2 && PF14226:non-haem dioxygenase in morphine synthesis N-terminal|PF03171:2OG-Fe(II) oxygenase superfamily
MS_gene046913	NA	NA	NA	2.3733	G2OX8	-	-	- && sp|O49561|G2OX8_ARATH Gibberellin 2-beta-dioxygenase 8 OS=Arabidopsis thaliana OX=3702 GN=GA2OX8 PE=1 SV=2 && PF03171:2OG-Fe(II) oxygenase superfamily|PF14226:non-haem dioxygenase in morphine synthesis N-terminal
MS_gene30436	NA	1.84786	NA	5.1833	G2OX8	-	-	- && sp|O49561|G2OX8_ARATH Gibberellin 2-beta-dioxygenase 8 OS=Arabidopsis thaliana OX=3702 GN=GA2OX8 PE=1 SV=2 && PF03171:2OG-Fe(II) oxygenase superfamily|PF14226:non-haem dioxygenase in morphine synthesis N-terminal
MS_gene87289	2.8982	NA	NA	NA	G2OX8	-	-	- && sp|O49561|G2OX8_ARATH Gibberellin 2-beta-dioxygenase 8 OS=Arabidopsis thaliana OX=3702 GN=GA2OX8 PE=1 SV=2 && PF03171:2OG-Fe(II) oxygenase superfamily|PF14226:non-haem dioxygenase in morphine synthesis N-terminal
MS_gene031260	0.117557	4.26735	1.86487	2.44052	G2OX8	-	-	- && sp|O49561|G2OX8_ARATH Gibberellin 2-beta-dioxygenase 8 OS=Arabidopsis thaliana OX=3702 GN=GA2OX8 PE=1 SV=2 && PF03171:2OG-Fe(II) oxygenase superfamily|PF14226:non-haem dioxygenase in morphine synthesis N-terminal
MS_gene87283	-0.892389	-4.88661	-0.849392	-0.324632	G2OX8	-	-	- && sp|O49561|G2OX8_ARATH Gibberellin 2-beta-dioxygenase 8 OS=Arabidopsis thaliana OX=3702 GN=GA2OX8 PE=1 SV=2 && PF03171:2OG-Fe(II) oxygenase superfamily|PF14226:non-haem dioxygenase in morphine synthesis N-terminal
MS_gene03967	-4.99116	-0.0819393	-0.580241	-1.18384	G2OX8	-	-	- && sp|O49561|G2OX8_ARATH Gibberellin 2-beta-dioxygenase 8 OS=Arabidopsis thaliana OX=3702 GN=GA2OX8 PE=1 SV=2 && PF03171:2OG-Fe(II) oxygenase superfamily|PF14226:non-haem dioxygenase in morphine synthesis N-terminal
MS_gene003504	NA	2.89477	0.0715028	-0.103449	G2OX6	-	-	- && sp|Q7XP65|G2OX6_ORYSJ Gibberellin 2-beta-dioxygenase 6 OS=Oryza sativa subsp. japonica OX=39947 GN=GA2OX6 PE=1 SV=1 && PF03171:2OG-Fe(II) oxygenase superfamily|PF14226:non-haem dioxygenase in morphine synthesis N-terminal
MS_gene52094	1.90337	NA	NA	NA	G2OX6	-	-	- && sp|Q7XP65|G2OX6_ORYSJ Gibberellin 2-beta-dioxygenase 6 OS=Oryza sativa subsp. japonica OX=39947 GN=GA2OX6 PE=1 SV=1 && PF03171:2OG-Fe(II) oxygenase superfamily|PF14226:non-haem dioxygenase in morphine synthesis N-terminal
MS_gene90960	0.14951	-1.04651	-3.58417	-0.840223	G2OX6	-	-	- && sp|Q7XP65|G2OX6_ORYSJ Gibberellin 2-beta-dioxygenase 6 OS=Oryza sativa subsp. japonica OX=39947 GN=GA2OX6 PE=1 SV=1 && PF03171:2OG-Fe(II) oxygenase superfamily|PF14226:non-haem dioxygenase in morphine synthesis N-terminal
MS_gene057727	-2.58694	-2.76402	-2.57987	-1.79302	G2OX6	-	-	- && sp|Q7XP65|G2OX6_ORYSJ Gibberellin 2-beta-dioxygenase 6 OS=Oryza sativa subsp. japonica OX=39947 GN=GA2OX6 PE=1 SV=1 && PF03171:2OG-Fe(II) oxygenase superfamily|PF14226:non-haem dioxygenase in morphine synthesis N-terminal
MS_gene005491	-3.75014	6.52342	7.45609	4.76499	G2OX2	-	-	- && sp|Q9XHM5|G2OX2_PEA Gibberellin 2-beta-dioxygenase 2 OS=Pisum sativum OX=3888 GN=GA2OX2 PE=2 SV=1 && PF14226:non-haem dioxygenase in morphine synthesis N-terminal|PF03171:2OG-Fe(II) oxygenase superfamily
MS_gene20879	NA	11.3527	12.0416	11.8154	G2OX2	-	-	- && sp|Q9XHM5|G2OX2_PEA Gibberellin 2-beta-dioxygenase 2 OS=Pisum sativum OX=3888 GN=GA2OX2 PE=2 SV=1 && PF03171:2OG-Fe(II) oxygenase superfamily|PF14226:non-haem dioxygenase in morphine synthesis N-terminal
MS_gene07330	-1.62516	7.90443	7.64963	7.80304	G2OX2	-	-	- && sp|Q9XHM5|G2OX2_PEA Gibberellin 2-beta-dioxygenase 2 OS=Pisum sativum OX=3888 GN=GA2OX2 PE=2 SV=1 && PF03171:2OG-Fe(II) oxygenase superfamily|PF14226:non-haem dioxygenase in morphine synthesis N-terminal
MS_gene068653	NA	5.37124	4.64291	4.38474	G2OX1	-	-	- && sp|Q9SQ80|G2OX1_PEA Gibberellin 2-beta-dioxygenase 1 OS=Pisum sativum OX=3888 GN=GA2OX1 PE=1 SV=1 && PF14226:non-haem dioxygenase in morphine synthesis N-terminal|PF03171:2OG-Fe(II) oxygenase superfamily
MS_gene90749	NA	NA	2.0304	1.74588	G2OX1	-	-	- && sp|Q9SQ80|G2OX1_PEA Gibberellin 2-beta-dioxygenase 1 OS=Pisum sativum OX=3888 GN=GA2OX1 PE=1 SV=1 && PF14226:non-haem dioxygenase in morphine synthesis N-terminal|PF03171:2OG-Fe(II) oxygenase superfamily
MS_gene062813	NA	NA	1.85207	2.76048	G2OX1	-	-	- && sp|Q9SQ80|G2OX1_PEA Gibberellin 2-beta-dioxygenase 1 OS=Pisum sativum OX=3888 GN=GA2OX1 PE=1 SV=1 && PF14226:non-haem dioxygenase in morphine synthesis N-terminal|PF03171:2OG-Fe(II) oxygenase superfamily
MS_gene062814	NA	1.45911	2.96407	4.55715	G2OX1	-	-	- && sp|Q9SQ80|G2OX1_PEA Gibberellin 2-beta-dioxygenase 1 OS=Pisum sativum OX=3888 GN=GA2OX1 PE=1 SV=1 && PF14226:non-haem dioxygenase in morphine synthesis N-terminal|PF03171:2OG-Fe(II) oxygenase superfamily
MS_gene039221	-0.965684	5.41317	5.20044	5.86139	G2OX1	-	-	- && sp|Q9SQ80|G2OX1_PEA Gibberellin 2-beta-dioxygenase 1 OS=Pisum sativum OX=3888 GN=GA2OX1 PE=1 SV=1 && PF14226:non-haem dioxygenase in morphine synthesis N-terminal|PF03171:2OG-Fe(II) oxygenase superfamily
MS_gene007810	-1.59754	4.85737	6.47384	4.77426	G2OX1	-	-	- && sp|Q9SQ80|G2OX1_PEA Gibberellin 2-beta-dioxygenase 1 OS=Pisum sativum OX=3888 GN=GA2OX1 PE=1 SV=1 && PF03171:2OG-Fe(II) oxygenase superfamily|PF14226:non-haem dioxygenase in morphine synthesis N-terminal
novel.18526	NA	5.63002	5.11722	6.55155	G2OX1	-	-	- && sp|Q9SQ80|G2OX1_PEA Gibberellin 2-beta-dioxygenase 1 OS=Pisum sativum OX=3888 GN=GA2OX1 PE=1 SV=1 && PF03171:2OG-Fe(II) oxygenase superfamily
novel.18013	NA	5.81719	5.89607	5.82643	G2OX1	-	-	- && sp|Q9SQ80|G2OX1_PEA Gibberellin 2-beta-dioxygenase 1 OS=Pisum sativum OX=3888 GN=GA2OX1 PE=1 SV=1 && PF03171:2OG-Fe(II) oxygenase superfamily
novel.17447	NA	7.28445	8.58456	8.163	G2OX1	-	-	- && sp|Q9SQ80|G2OX1_PEA Gibberellin 2-beta-dioxygenase 1 OS=Pisum sativum OX=3888 GN=GA2OX1 PE=1 SV=1 && PF03171:2OG-Fe(II) oxygenase superfamily
MS_gene36494	-3.23924	1.03126	-1.6518	-0.591617	G2OX	-	-	- && sp|Q9XG83|G2OX_PHACN Gibberellin 2-beta-dioxygenase OS=Phaseolus coccineus OX=3886 GN=GA2OX1 PE=2 SV=1 && PF14226:non-haem dioxygenase in morphine synthesis N-terminal|PF03171:2OG-Fe(II) oxygenase superfamily
MS_gene023156	-6.47983	-2.8657	-4.08589	-2.84879	G2OX	-	-	- && sp|Q9XG83|G2OX_PHACN Gibberellin 2-beta-dioxygenase OS=Phaseolus coccineus OX=3886 GN=GA2OX1 PE=2 SV=1 && PF14226:non-haem dioxygenase in morphine synthesis N-terminal|PF03171:2OG-Fe(II) oxygenase superfamily
MS_gene002734	-2.58694	6.80013	7.36591	5.83185	G2OX	-	-	- && sp|Q9XG83|G2OX_PHACN Gibberellin 2-beta-dioxygenase OS=Phaseolus coccineus OX=3886 GN=GA2OX1 PE=2 SV=1 && PF03171:2OG-Fe(II) oxygenase superfamily|PF14226:non-haem dioxygenase in morphine synthesis N-terminal
MS_gene004422	-3.75014	4.05362	6.16796	4.85575	G2OX	-	-	- && sp|Q9XG83|G2OX_PHACN Gibberellin 2-beta-dioxygenase OS=Phaseolus coccineus OX=3886 GN=GA2OX1 PE=2 SV=1 && PF03171:2OG-Fe(II) oxygenase superfamily|PF14226:non-haem dioxygenase in morphine synthesis N-terminal
MS_gene028298	-4.23765	-7.11794	-2.62746	-3.4732	G2OX	-	-	- && sp|Q9XG83|G2OX_PHACN Gibberellin 2-beta-dioxygenase OS=Phaseolus coccineus OX=3886 GN=GA2OX1 PE=2 SV=1 && PF03171:2OG-Fe(II) oxygenase superfamily|PF14226:non-haem dioxygenase in morphine synthesis N-terminal
MS_gene96237	-5.10095	3.50917	4.34777	3.61451	G2OX	-	-	- && sp|Q9XG83|G2OX_PHACN Gibberellin 2-beta-dioxygenase OS=Phaseolus coccineus OX=3886 GN=GA2OX1 PE=2 SV=1 && PF03171:2OG-Fe(II) oxygenase superfamily|PF14226:non-haem dioxygenase in morphine synthesis N-terminal
MS_gene031301	-1.53451	5.66383	4.66823	6.31538	CIGR1	GRAS	GRAS	- && sp|Q69VG1|CIGR1_ORYSJ Chitin-inducible gibberellin-responsive protein 1 OS=Oryza sativa subsp. japonica OX=39947 GN=CIGR1 PE=2 SV=1 && PF03514:GRAS domain family
MS_gene032056	-2.03691	6.61069	4.38176	5.37956	CIGR1	GRAS	GRAS	- && sp|Q69VG1|CIGR1_ORYSJ Chitin-inducible gibberellin-responsive protein 1 OS=Oryza sativa subsp. japonica OX=39947 GN=CIGR1 PE=2 SV=1 && PF03514:GRAS domain family
MS_gene032055	-4.35184	5.40842	4.28851	4.14813	CIGR1	GRAS	GRAS	- && sp|Q69VG1|CIGR1_ORYSJ Chitin-inducible gibberellin-responsive protein 1 OS=Oryza sativa subsp. japonica OX=39947 GN=CIGR1 PE=2 SV=1 && PF03514:GRAS domain family
novel.61	-1.71708	5.61598	4.52567	4.49285	CIGR1	GRAS	GRAS	- && sp|Q69VG1|CIGR1_ORYSJ Chitin-inducible gibberellin-responsive protein 1 OS=Oryza sativa subsp. japonica OX=39947 GN=CIGR1 PE=2 SV=1 && -
MS_gene46957	1.99505	-1.68399	-1.16354	-1.26927	PIF4	bHLH	bHLH	- && sp|Q8W2F3|PIF4_ARATH Transcription factor PIF4 OS=Arabidopsis thaliana OX=3702 GN=PIF4 PE=1 SV=1 && PF00010:Helix-loop-helix DNA-binding domain
MS_gene22222	-0.323611	-4.24716	-4.67048	-4.50066	PIF4	bHLH	bHLH	- && sp|Q8W2F3|PIF4_ARATH Transcription factor PIF4 OS=Arabidopsis thaliana OX=3702 GN=PIF4 PE=1 SV=1 && PF00010:Helix-loop-helix DNA-binding domain
MS_gene66904	3.13699	-1.09201	-4.63067	-1.69948	DELLA	GRAS	GRAS	- && sp|Q8S4W7|GAI1_VITVI DELLA protein GAI1 OS=Vitis vinifera OX=29760 GN=GAI1 PE=2 SV=1 && PF12041:Transcriptional regulator DELLA protein N terminal|PF03514:GRAS domain family
MS_gene92631	0.844416	-3.74169	-6.11565	-6.29134	DELLA	GRAS	GRAS	- && sp|Q8S4W7|GAI1_VITVI DELLA protein GAI1 OS=Vitis vinifera OX=29760 GN=GAI1 PE=2 SV=1 && PF12041:Transcriptional regulator DELLA protein N terminal|PF03514:GRAS domain family
MS_gene038895	1.79581	-4.16673	-1.94723	-2.67245	DELLA	GRAS	GRAS	- && sp|Q8S4W7|GAI1_VITVI DELLA protein GAI1 OS=Vitis vinifera OX=29760 GN=GAI1 PE=2 SV=1 && PF03514:GRAS domain family|PF12041:Transcriptional regulator DELLA protein N terminal
MS_gene64380	0.233985	-3.29993	-4.17741	-3.38877	DELLA	GRAS	GRAS	- && sp|Q8S4W7|GAI1_VITVI DELLA protein GAI1 OS=Vitis vinifera OX=29760 GN=GAI1 PE=2 SV=1 && PF03514:GRAS domain family|PF12041:Transcriptional regulator DELLA protein N terminal
MS_gene00167	1.28724	3.85534	1.90634	-1.76963	DELLA	GRAS	GRAS	- && sp|Q8GXW1|RGL2_ARATH DELLA protein RGL2 OS=Arabidopsis thaliana OX=3702 GN=RGL2 PE=1 SV=2 && PF03514:GRAS domain family
MS_gene55999	1.23586	0.569369	-1.46269	-3.49651	DELLA	GRAS	GRAS	- && sp|Q8GXW1|RGL2_ARATH DELLA protein RGL2 OS=Arabidopsis thaliana OX=3702 GN=RGL2 PE=1 SV=2 && PF03514:GRAS domain family
MS_gene070233	-3.52749	0.19856	-3.59506	0.281213	DELLA	GRAS	GRAS	- && sp|Q8GXW1|RGL2_ARATH DELLA protein RGL2 OS=Arabidopsis thaliana OX=3702 GN=RGL2 PE=1 SV=2 && PF03514:GRAS domain family
MS_gene058226	-4.52698	-1.80622	-4.59492	-3.80596	DELLA	GRAS	GRAS	- && sp|Q8GXW1|RGL2_ARATH DELLA protein RGL2 OS=Arabidopsis thaliana OX=3702 GN=RGL2 PE=1 SV=2 && PF03514:GRAS domain family
MS_gene070232	-2.83137	-1.98322	-4.41075	-5.54517	DELLA	GRAS	GRAS	- && sp|Q7Y1B6|GAI_SOLLC DELLA protein GAI OS=Solanum lycopersicum OX=4081 GN=GAI PE=2 SV=1 && PF03514:GRAS domain family
MS_gene058227	-3.2832	-2.54656	-1.66326	-3.5122	DELLA	GRAS	GRAS	- && sp|Q7Y1B6|GAI_SOLLC DELLA protein GAI OS=Solanum lycopersicum OX=4081 GN=GAI PE=2 SV=1 && PF03514:GRAS domain family
MS_gene44834	5.5638	4.84174	5.30498	2.91452	DELLA	-	-	- && sp|P46257|ALF2_PEA Fructose-bisphosphate aldolase, cytoplasmic isozyme 2 OS=Pisum sativum OX=3888 PE=3 SV=1 && PF12041:Transcriptional regulator DELLA protein N terminal|PF00274:Fructose-bisphosphate aldolase class-I
MS_gene009955	0.375888	1.82639	2.50267	0.245839	DELLA	-	-	- && sp|P46257|ALF2_PEA Fructose-bisphosphate aldolase, cytoplasmic isozyme 2 OS=Pisum sativum OX=3888 PE=3 SV=1 && PF12041:Transcriptional regulator DELLA protein N terminal|PF00274:Fructose-bisphosphate aldolase class-I
MS_gene04937	1.45928	-3.56291	-1.0705	-1.03087	DELLA	GRAS	GRAS	- && sp|A0A396IUP1|DELA1_MEDTR DELLA protein 1 OS=Medicago truncatula OX=3880 GN=DELLA1 PE=1 SV=1 && PF03514:GRAS domain family|PF12041:Transcriptional regulator DELLA protein N terminal
MS_gene04936	-0.235155	0.21084	-0.641207	-3.21452	DELLA	GRAS	GRAS	- && sp|A0A396IUP1|DELA1_MEDTR DELLA protein 1 OS=Medicago truncatula OX=3880 GN=DELLA1 PE=1 SV=1 && PF03514:GRAS domain family|PF12041:Transcriptional regulator DELLA protein N terminal
MS_gene34928	-2.64492	-2.70688	-1.06454	-0.550632	DELLA	GRAS	GRAS	- && sp|A0A396GMX6|DELA2_MEDTR DELLA protein 2 OS=Medicago truncatula OX=3880 GN=DELLA2 PE=2 SV=1 && PF12041:Transcriptional regulator DELLA protein N terminal|PF03514:GRAS domain family
