# Supplementary material for: Transcriptomic analyses provide molecular insight into the cold stress response of cold-tolerant alfalfa
Source: BMC Plant Biol. 2024 Aug 3;24:741. doi: 10.1186/s12870-024-05136-y (PMC11297790; doi:10.1186/s12870-024-05136-y)
Supplement: Supplementary file 10 — Supplementary Material 10 [file 12870_2024_5136_MOESM10_ESM.xlsx]

## Sheet: Sheet1
Table S13 Expression levels of ethylene genes after cold stress
gene_id	T_0hvsCK	T_12hvsCK	T_24hvsCK	T_36hvsCK	gene_description	Subfamily	Family	gene_description
MS_gene77808	NA	2.26132	NA	NA	WRI1	AP2/ERF-AP2	AP2/ERF->AP2/ERF-AP2	- && sp|Q6X5Y6|WRI1_ARATH Ethylene-responsive transcription factor WRI1 OS=Arabidopsis thaliana OX=3702 GN=WRI1 PE=1 SV=1 && PF00847:AP2 domain
MS_gene016370	NA	NA	NA	2.80607	WRI1	AP2/ERF-AP2	AP2/ERF->AP2/ERF-AP2	- && sp|Q6X5Y6|WRI1_ARATH Ethylene-responsive transcription factor WRI1 OS=Arabidopsis thaliana OX=3702 GN=WRI1 PE=1 SV=1 && PF00847:AP2 domain
MS_gene59804	NA	2.65714	2.09569	NA	WRI1	AP2/ERF-AP2	AP2/ERF->AP2/ERF-AP2	- && sp|Q6X5Y6|WRI1_ARATH Ethylene-responsive transcription factor WRI1 OS=Arabidopsis thaliana OX=3702 GN=WRI1 PE=1 SV=1 && PF00847:AP2 domain
MS_gene016368	-1.12902	0.503862	2.0941	4.15535	WRI1	AP2/ERF-AP2	AP2/ERF->AP2/ERF-AP2	- && sp|Q6X5Y6|WRI1_ARATH Ethylene-responsive transcription factor WRI1 OS=Arabidopsis thaliana OX=3702 GN=WRI1 PE=1 SV=1 && PF00847:AP2 domain
MS_gene59806	-2.82424	-0.165912	1.04033	3.21007	WRI1	AP2/ERF-AP2	AP2/ERF->AP2/ERF-AP2	- && sp|Q6X5Y6|WRI1_ARATH Ethylene-responsive transcription factor WRI1 OS=Arabidopsis thaliana OX=3702 GN=WRI1 PE=1 SV=1 && PF00847:AP2 domain
MS_gene77806	-3.07839	1.16036	2.50063	3.96895	WRI1	AP2/ERF-AP2	AP2/ERF->AP2/ERF-AP2	- && sp|Q6X5Y6|WRI1_ARATH Ethylene-responsive transcription factor WRI1 OS=Arabidopsis thaliana OX=3702 GN=WRI1 PE=1 SV=1 && PF00847:AP2 domain
MS_gene030996	-3.38917	-0.277103	-3.38018	-3.5551	WRI1	AP2/ERF-ERF	AP2/ERF->AP2/ERF-ERF	- && sp|Q6X5Y6|WRI1_ARATH Ethylene-responsive transcription factor WRI1 OS=Arabidopsis thaliana OX=3702 GN=WRI1 PE=1 SV=1 && PF00847:AP2 domain
MS_gene94061	-6.19084	-0.529931	-0.220603	1.82432	WRI1	AP2/ERF-AP2	AP2/ERF->AP2/ERF-AP2	- && sp|Q6X5Y6|WRI1_ARATH Ethylene-responsive transcription factor WRI1 OS=Arabidopsis thaliana OX=3702 GN=WRI1 PE=1 SV=1 && PF00847:AP2 domain
MS_gene014381	0.314175	2.01113	2.15825	2.66923	SMT2	-	-	- && sp|Q39227|SMT2_ARATH 24-methylenesterol C-methyltransferase 2 OS=Arabidopsis thaliana OX=3702 GN=SMT2 PE=1 SV=2 && PF08241:Methyltransferase domain|PF08498:Sterol methyltransferase C-terminal
MS_gene94546	0.0981451	-0.612452	-2.05472	-1.94101	SIS8	-	-	- && sp|Q9C9U5|SIS8_ARATH Probable serine/threonine-protein kinase SIS8 OS=Arabidopsis thaliana OX=3702 GN=SIS8 PE=1 SV=1 && PF14381:Ethylene-responsive protein kinase Le-CTR1|PF07714:Protein tyrosine kinase
MS_gene046983	-0.0280383	-1.67047	3.94205	-2.53405	SIS8	-	-	- && sp|Q9C9U5|SIS8_ARATH Probable serine/threonine-protein kinase SIS8 OS=Arabidopsis thaliana OX=3702 GN=SIS8 PE=1 SV=1 && PF14381:Ethylene-responsive protein kinase Le-CTR1|PF07714:Protein tyrosine kinase
MS_gene37816	-3.63354	-2.41841	-5.49293	-2.48467	SIS8	-	-	- && sp|Q9C9U5|SIS8_ARATH Probable serine/threonine-protein kinase SIS8 OS=Arabidopsis thaliana OX=3702 GN=SIS8 PE=1 SV=1 && PF14381:Ethylene-responsive protein kinase Le-CTR1|PF07714:Protein tyrosine kinase
MS_gene040134	-0.632377	-2.06277	-2.18566	-1.56062	SIS8	-	-	- && sp|Q9C9U5|SIS8_ARATH Probable serine/threonine-protein kinase SIS8 OS=Arabidopsis thaliana OX=3702 GN=SIS8 PE=1 SV=1 && PF14381:Ethylene-responsive protein kinase Le-CTR1
MS_gene040133	1.59965	-2.11731	-3.2762	-1.32858	SIS8	-	-	- && sp|Q9C9U5|SIS8_ARATH Probable serine/threonine-protein kinase SIS8 OS=Arabidopsis thaliana OX=3702 GN=SIS8 PE=1 SV=1 && PF07714:Protein tyrosine kinase|PF14381:Ethylene-responsive protein kinase Le-CTR1
MS_gene05283	-0.811279	-1.47473	-2.16882	-1.53595	SIS8	-	-	- && sp|Q9C9U5|SIS8_ARATH Probable serine/threonine-protein kinase SIS8 OS=Arabidopsis thaliana OX=3702 GN=SIS8 PE=1 SV=1 && PF07714:Protein tyrosine kinase|PF14381:Ethylene-responsive protein kinase Le-CTR1
MS_gene32993	-4.07661	-0.63389	0.0232129	0.622645	SIS8	-	-	- && sp|Q9C9U5|SIS8_ARATH Probable serine/threonine-protein kinase SIS8 OS=Arabidopsis thaliana OX=3702 GN=SIS8 PE=1 SV=1 && PF07714:Protein tyrosine kinase|PF14381:Ethylene-responsive protein kinase Le-CTR1
MS_gene072897	3.9918	4.72332	2.77941	2.76983	SHN3	AP2/ERF-ERF	AP2/ERF->AP2/ERF-ERF	- && sp|Q3E958|SHN3_ARATH Ethylene-responsive transcription factor SHINE 3 OS=Arabidopsis thaliana OX=3702 GN=SHN3 PE=2 SV=1 && PF00847:AP2 domain
MS_gene014829	-7.70866	-0.300489	2.31645	-2.16099	SHN3	AP2/ERF-ERF	AP2/ERF->AP2/ERF-ERF	- && sp|Q3E958|SHN3_ARATH Ethylene-responsive transcription factor SHINE 3 OS=Arabidopsis thaliana OX=3702 GN=SHN3 PE=2 SV=1 && PF00847:AP2 domain
MS_gene67059	1.59178	-0.103045	3.37013	2.36471	SHN3	AP2/ERF-ERF	AP2/ERF->AP2/ERF-ERF	- && sp|Q3E958|SHN3_ARATH Ethylene-responsive transcription factor SHINE 3 OS=Arabidopsis thaliana OX=3702 GN=SHN3 PE=2 SV=1 && -
MS_gene015983	NA	3.09103	NA	NA	SHN2	AP2/ERF-ERF	AP2/ERF->AP2/ERF-ERF	- && sp|Q9LFN7|SHN2_ARATH Ethylene-responsive transcription factor SHINE 2 OS=Arabidopsis thaliana OX=3702 GN=SHN2 PE=2 SV=1 && PF00847:AP2 domain
MS_gene60279	NA	2.80774	NA	NA	SHN2	AP2/ERF-ERF	AP2/ERF->AP2/ERF-ERF	- && sp|Q9LFN7|SHN2_ARATH Ethylene-responsive transcription factor SHINE 2 OS=Arabidopsis thaliana OX=3702 GN=SHN2 PE=2 SV=1 && PF00847:AP2 domain
MS_gene32989	4.06377	7.8931	2.36445	7.71733	RTE1	-	-	- && sp|F4ITL6|RTE1_ARATH Protein REVERSION-TO-ETHYLENE SENSITIVITY1 OS=Arabidopsis thaliana OX=3702 GN=RTE1 PE=1 SV=1 && PF05608:Protein of unknown function (DUF778)
MS_gene24555	-0.390225	3.42191	7.20114	3.83316	RTE1	-	-	- && sp|F4ITL6|RTE1_ARATH Protein REVERSION-TO-ETHYLENE SENSITIVITY1 OS=Arabidopsis thaliana OX=3702 GN=RTE1 PE=1 SV=1 && PF05608:Protein of unknown function (DUF778)
MS_gene051618	-2.76892	3.02123	2.18108	1.96472	RTE1	-	-	- && sp|F4ITL6|RTE1_ARATH Protein REVERSION-TO-ETHYLENE SENSITIVITY1 OS=Arabidopsis thaliana OX=3702 GN=RTE1 PE=1 SV=1 && PF05608:Protein of unknown function (DUF778)
MS_gene57231	-4.78541	-1.72059	-3.94485	-4.95012	RTE1	-	-	- && sp|F4ITL6|RTE1_ARATH Protein REVERSION-TO-ETHYLENE SENSITIVITY1 OS=Arabidopsis thaliana OX=3702 GN=RTE1 PE=1 SV=1 && PF05608:Protein of unknown function (DUF778)
MS_gene022500	0.305947	-1.31774	-2.99151	-2.5871	RAP2-4	AP2/ERF-ERF	AP2/ERF->AP2/ERF-ERF	- && sp|Q8H1E4|RAP24_ARATH Ethylene-responsive transcription factor RAP2-4 OS=Arabidopsis thaliana OX=3702 GN=RAP2-4 PE=1 SV=1 && PF00847:AP2 domain
MS_gene89502	0.000976287	0.334382	-3.14784	0.1626	RAP2-4	AP2/ERF-ERF	AP2/ERF->AP2/ERF-ERF	- && sp|Q8H1E4|RAP24_ARATH Ethylene-responsive transcription factor RAP2-4 OS=Arabidopsis thaliana OX=3702 GN=RAP2-4 PE=1 SV=1 && PF00847:AP2 domain
MS_gene29840	-0.0452454	-0.585544	-2.65877	-2.68818	RAP2-4	AP2/ERF-ERF	AP2/ERF->AP2/ERF-ERF	- && sp|Q8H1E4|RAP24_ARATH Ethylene-responsive transcription factor RAP2-4 OS=Arabidopsis thaliana OX=3702 GN=RAP2-4 PE=1 SV=1 && PF00847:AP2 domain
MS_gene035911	-0.0706231	-0.110192	-2.72569	1.10132	RAP2-4	AP2/ERF-ERF	AP2/ERF->AP2/ERF-ERF	- && sp|Q8H1E4|RAP24_ARATH Ethylene-responsive transcription factor RAP2-4 OS=Arabidopsis thaliana OX=3702 GN=RAP2-4 PE=1 SV=1 && PF00847:AP2 domain
MS_gene063044	-1.84242	-0.710213	-4.94809	-1.52976	RAP2-4	AP2/ERF-ERF	AP2/ERF->AP2/ERF-ERF	- && sp|Q8H1E4|RAP24_ARATH Ethylene-responsive transcription factor RAP2-4 OS=Arabidopsis thaliana OX=3702 GN=RAP2-4 PE=1 SV=1 && PF00847:AP2 domain
MS_gene35611	-2.04885	-0.77627	-2.62205	-2.15441	RAP2-4	AP2/ERF-ERF	AP2/ERF->AP2/ERF-ERF	- && sp|Q8H1E4|RAP24_ARATH Ethylene-responsive transcription factor RAP2-4 OS=Arabidopsis thaliana OX=3702 GN=RAP2-4 PE=1 SV=1 && PF00847:AP2 domain
MS_gene010235	-2.8882	-0.703431	-2.66602	-0.651686	RAP2-4	AP2/ERF-ERF	AP2/ERF->AP2/ERF-ERF	- && sp|Q8H1E4|RAP24_ARATH Ethylene-responsive transcription factor RAP2-4 OS=Arabidopsis thaliana OX=3702 GN=RAP2-4 PE=1 SV=1 && PF00847:AP2 domain
MS_gene07243	NA	NA	2.68768	1.72624	RAP23	AP2/ERF-ERF	AP2/ERF->AP2/ERF-ERF	- && sp|P42736|RAP23_ARATH Ethylene-responsive transcription factor RAP2-3 OS=Arabidopsis thaliana OX=3702 GN=RAP2-3 PE=1 SV=2 && PF00847:AP2 domain
MS_gene20765	2.30587	1.02663	2.78312	0.12709	RAP23	AP2/ERF-ERF	AP2/ERF->AP2/ERF-ERF	- && sp|P42736|RAP23_ARATH Ethylene-responsive transcription factor RAP2-3 OS=Arabidopsis thaliana OX=3702 GN=RAP2-3 PE=1 SV=2 && PF00847:AP2 domain
MS_gene071876	-0.688161	1.01278	1.39061	2.02914	RAP23	AP2/ERF-ERF	AP2/ERF->AP2/ERF-ERF	- && sp|P42736|RAP23_ARATH Ethylene-responsive transcription factor RAP2-3 OS=Arabidopsis thaliana OX=3702 GN=RAP2-3 PE=1 SV=2 && PF00847:AP2 domain
MS_gene046350	1.00853	3.37642	2.98262	2.97283	RAP22	AP2/ERF-ERF	AP2/ERF->AP2/ERF-ERF	- && sp|Q9LUM4|RAP22_ARATH Ethylene-responsive transcription factor RAP2-2 OS=Arabidopsis thaliana OX=3702 GN=RAP2-2 PE=1 SV=2 && PF00847:AP2 domain
novel.3253	0.117557	-0.103045	NA	NA	RAP22	AP2/ERF-ERF	AP2/ERF->AP2/ERF-ERF	- && sp|Q9LUM4|RAP22_ARATH Ethylene-responsive transcription factor RAP2-2 OS=Arabidopsis thaliana OX=3702 GN=RAP2-2 PE=1 SV=2 && PF00847:AP2 domain
MS_gene92256	0.0445396	2.81548	1.05087	1.79477	RAP22	AP2/ERF-ERF	AP2/ERF->AP2/ERF-ERF	- && sp|Q9LUM4|RAP22_ARATH Ethylene-responsive transcription factor RAP2-2 OS=Arabidopsis thaliana OX=3702 GN=RAP2-2 PE=1 SV=2 && PF00847:AP2 domain
MS_gene25061	-0.877205	3.08456	3.88813	3.33385	RAP22	AP2/ERF-ERF	AP2/ERF->AP2/ERF-ERF	- && sp|Q9LUM4|RAP22_ARATH Ethylene-responsive transcription factor RAP2-2 OS=Arabidopsis thaliana OX=3702 GN=RAP2-2 PE=1 SV=2 && PF00847:AP2 domain
MS_gene83522	-2.16653	-0.268387	-0.125738	-1.02072	RAP22	AP2/ERF-ERF	AP2/ERF->AP2/ERF-ERF	- && sp|Q9LUM4|RAP22_ARATH Ethylene-responsive transcription factor RAP2-2 OS=Arabidopsis thaliana OX=3702 GN=RAP2-2 PE=1 SV=2 && PF00847:AP2 domain
MS_gene051043	-3.56982	0.517204	3.98461	1.36817	RAP22	AP2/ERF-ERF	AP2/ERF->AP2/ERF-ERF	- && sp|Q9LUM4|RAP22_ARATH Ethylene-responsive transcription factor RAP2-2 OS=Arabidopsis thaliana OX=3702 GN=RAP2-2 PE=1 SV=2 && PF00847:AP2 domain
MS_gene012956	0.285509	2.98059	3.30689	3.31804	RAP2-10	AP2/ERF-ERF	AP2/ERF->AP2/ERF-ERF	- && sp|Q9SW63|RA210_ARATH Ethylene-responsive transcription factor RAP2-10 OS=Arabidopsis thaliana OX=3702 GN=RAP2-10 PE=2 SV=1 && -
MS_gene044066	-0.242859	4.5082	4.66234	6.06847	RAP21	AP2/ERF-ERF	AP2/ERF->AP2/ERF-ERF	- && sp|Q8LC30|RAP21_ARATH Ethylene-responsive transcription factor RAP2-1 OS=Arabidopsis thaliana OX=3702 GN=RAP2-1 PE=2 SV=1 && PF00847:AP2 domain
MS_gene38367	-0.697988	3.90027	4.86896	3.4424	RAP21	AP2/ERF-ERF	AP2/ERF->AP2/ERF-ERF	- && sp|Q8LC30|RAP21_ARATH Ethylene-responsive transcription factor RAP2-1 OS=Arabidopsis thaliana OX=3702 GN=RAP2-1 PE=2 SV=1 && PF00847:AP2 domain
MS_gene38697	-1.60091	3.34237	1.99133	3.32976	RAP21	AP2/ERF-ERF	AP2/ERF->AP2/ERF-ERF	- && sp|Q8LC30|RAP21_ARATH Ethylene-responsive transcription factor RAP2-1 OS=Arabidopsis thaliana OX=3702 GN=RAP2-1 PE=2 SV=1 && PF00847:AP2 domain
MS_gene003945	1.96379	NA	NA	NA	PLT2	AP2/ERF-AP2	AP2/ERF->AP2/ERF-AP2	- && sp|Q5YGP7|PLET2_ARATH AP2-like ethylene-responsive transcription factor PLT2 OS=Arabidopsis thaliana OX=3702 GN=PLT2 PE=2 SV=1 && PF00847:AP2 domain
MS_gene062361	-1.23567	3.18449	-2.30906	1.44854	PARP3	-	-	- && sp|Q1SGF1|PARP3_MEDTR Protein ADP-ribosyltransferase PARP3 OS=Medicago truncatula OX=3880 GN=PARP3 PE=3 SV=1 && PF14381:Ethylene-responsive protein kinase Le-CTR1|PF02877:Poly(ADP-ribose) polymerase, regulatory domain
MS_gene93854	NA	5.94725	5.251	6.46278	NPK1	-	-	- && sp|Q40541|NPK1_TOBAC Mitogen-activated protein kinase kinase kinase NPK1 OS=Nicotiana tabacum OX=4097 GN=NPK1 PE=1 SV=1 && PF00069:Protein kinase domain
MS_gene49961	NA	3.39386	3.2069	1.81226	NPK1	-	-	- && sp|Q40541|NPK1_TOBAC Mitogen-activated protein kinase kinase kinase NPK1 OS=Nicotiana tabacum OX=4097 GN=NPK1 PE=1 SV=1 && PF00069:Protein kinase domain
MS_gene99653	NA	6.61179	7.25031	7.81552	NPK1	-	-	- && sp|Q40541|NPK1_TOBAC Mitogen-activated protein kinase kinase kinase NPK1 OS=Nicotiana tabacum OX=4097 GN=NPK1 PE=1 SV=1 && PF00069:Protein kinase domain
MS_gene91412	2.8982	6.21728	5.0373	5.74507	NPK1	-	-	- && sp|Q40541|NPK1_TOBAC Mitogen-activated protein kinase kinase kinase NPK1 OS=Nicotiana tabacum OX=4097 GN=NPK1 PE=1 SV=1 && PF00069:Protein kinase domain
MS_gene066564	-1.18877	-3.87181	-3.62237	-3.53469	NPK1	-	-	- && sp|Q40541|NPK1_TOBAC Mitogen-activated protein kinase kinase kinase NPK1 OS=Nicotiana tabacum OX=4097 GN=NPK1 PE=1 SV=1 && PF00069:Protein kinase domain
MS_gene35975	0.117557	NA	1.06862	NA	MTHR2	-	-	- && sp|O80585|MTHR2_ARATH Methylenetetrahydrofolate reductase 2 OS=Arabidopsis thaliana OX=3702 GN=MTHFR2 PE=1 SV=2 && PF02219:Methylenetetrahydrofolate reductase|PF01466:Skp1 family, dimerisation domain
MS_gene34696	NA	NA	1.92349	NA	MTHR2	-	-	- && sp|O80585|MTHR2_ARATH Methylenetetrahydrofolate reductase 2 OS=Arabidopsis thaliana OX=3702 GN=MTHFR2 PE=1 SV=2 && PF02219:Methylenetetrahydrofolate reductase
MS_gene055871	NA	2.19238	2.09569	2.35992	MTHR2	-	-	- && sp|O80585|MTHR2_ARATH Methylenetetrahydrofolate reductase 2 OS=Arabidopsis thaliana OX=3702 GN=MTHFR2 PE=1 SV=2 && PF02219:Methylenetetrahydrofolate reductase
MS_gene25461	NA	NA	1.73458	NA	MTHR2	-	-	- && sp|O80585|MTHR2_ARATH Methylenetetrahydrofolate reductase 2 OS=Arabidopsis thaliana OX=3702 GN=MTHFR2 PE=1 SV=2 && PF02219:Methylenetetrahydrofolate reductase
MS_gene88638	-0.524221	-0.713423	1.22056	2.01379	MTHR2	-	-	- && sp|O80585|MTHR2_ARATH Methylenetetrahydrofolate reductase 2 OS=Arabidopsis thaliana OX=3702 GN=MTHFR2 PE=1 SV=2 && PF02219:Methylenetetrahydrofolate reductase
MS_gene85040	9.61935	7.25788	8.70128	9.59902	MTHR	-	-	- && sp|Q75HE6|MTHR_ORYSJ Probable methylenetetrahydrofolate reductase OS=Oryza sativa subsp. japonica OX=39947 GN=Os03g0815200 PE=2 SV=1 && PF02219:Methylenetetrahydrofolate reductase
MS_gene52575	NA	NA	NA	3.81831	MBS2	-	-	- && sp|Q9FFD8|MBS2_ARATH Protein METHYLENE BLUE SENSITIVITY 2 OS=Arabidopsis thaliana OX=3702 GN=MBS2 PE=1 SV=1 && -
MS_gene033470	8.62871	10.9558	9.30655	8.92476	MBS2	-	-	- && sp|Q9FFD8|MBS2_ARATH Protein METHYLENE BLUE SENSITIVITY 2 OS=Arabidopsis thaliana OX=3702 GN=MBS2 PE=1 SV=1 && -
MS_gene024034	4.58002	3.96753	2.118	-5.18085	MBS2	-	-	- && sp|Q9FFD8|MBS2_ARATH Protein METHYLENE BLUE SENSITIVITY 2 OS=Arabidopsis thaliana OX=3702 GN=MBS2 PE=1 SV=1 && -
MS_gene048819	8.1243	3.59793	1.73458	1.67717	MAPKKKYODA	-	-	- && sp|Q9CAD5|YODA_ARATH Mitogen-activated protein kinase kinase kinase YODA OS=Arabidopsis thaliana OX=3702 GN=YDA PE=1 SV=1 && PF00069:Protein kinase domain
MS_gene030379	1.11139	-3.49382	-3.30945	-3.48448	MAPKKKYODA	-	-	- && sp|Q9CAD5|YODA_ARATH Mitogen-activated protein kinase kinase kinase YODA OS=Arabidopsis thaliana OX=3702 GN=YDA PE=1 SV=1 && PF00069:Protein kinase domain
MS_gene49123	-7.28908	-5.08281	-0.7105	-0.237123	MAPKKKYODA	-	-	- && sp|Q9CAD5|YODA_ARATH Mitogen-activated protein kinase kinase kinase YODA OS=Arabidopsis thaliana OX=3702 GN=YDA PE=1 SV=1 && PF00069:Protein kinase domain
MS_gene34136	-7.47491	-0.133191	-0.45866	-0.281111	MAPKKKYODA	-	-	- && sp|Q9CAD5|YODA_ARATH Mitogen-activated protein kinase kinase kinase YODA OS=Arabidopsis thaliana OX=3702 GN=YDA PE=1 SV=1 && PF00069:Protein kinase domain
MS_gene061153	-9.70509	0.129944	-1.44745	-1.9741	MAPKKKYODA	-	-	- && sp|Q9CAD5|YODA_ARATH Mitogen-activated protein kinase kinase kinase YODA OS=Arabidopsis thaliana OX=3702 GN=YDA PE=1 SV=1 && PF00069:Protein kinase domain
novel.10635	-5.70593	-5.87986	-5.69538	-5.87042	MAPKKKYODA	-	-	- && sp|Q9CAD5|YODA_ARATH Mitogen-activated protein kinase kinase kinase YODA OS=Arabidopsis thaliana OX=3702 GN=YDA PE=1 SV=1 && -
MS_gene40649	0.795458	5.56775	1.9516	4.09556	MAPKKKA	-	-	- && sp|Q54R82|MKKA_DICDI Mitogen-activated protein kinase kinase kinase A OS=Dictyostelium discoideum OX=44689 GN=mkkA PE=1 SV=2 && PF14381:Ethylene-responsive protein kinase Le-CTR1|PF13855:Leucine rich repeat|PF00069:Protein kinase domain
MS_gene40649	0.795458	5.56775	1.9516	4.09556	MAPKKKA	-	-	- && sp|Q54R82|MKKA_DICDI Mitogen-activated protein kinase kinase kinase A OS=Dictyostelium discoideum OX=44689 GN=mkkA PE=1 SV=2 && PF14381:Ethylene-responsive protein kinase Le-CTR1|PF13855:Leucine rich repeat|PF00069:Protein kinase domain
MS_gene00576	NA	NA	NA	3.07709	MAPKKKA	-	-	- && sp|Q54R82|MKKA_DICDI Mitogen-activated protein kinase kinase kinase A OS=Dictyostelium discoideum OX=44689 GN=mkkA PE=1 SV=2 && PF00069:Protein kinase domain
MS_gene072104	-0.0280383	0.760113	-2.35674	-0.303321	MAPKKKA	-	-	- && sp|Q54R82|MKKA_DICDI Mitogen-activated protein kinase kinase kinase A OS=Dictyostelium discoideum OX=44689 GN=mkkA PE=1 SV=2 && PF00069:Protein kinase domain
MS_gene010393	NA	NA	NA	3.25452	MAPKKK5	-	-	- && sp|Q9C5H5|M3K5G_ARATH Mitogen-activated protein kinase kinase kinase 5 OS=Arabidopsis thaliana OX=3702 GN=MAPKKK5 PE=1 SV=1 && PF00069:Protein kinase domain
novel.7716	NA	0.652347	1.4316	2.41229	MAPKKK5	-	-	- && sp|Q9C5H5|M3K5G_ARATH Mitogen-activated protein kinase kinase kinase 5 OS=Arabidopsis thaliana OX=3702 GN=MAPKKK5 PE=1 SV=1 && PF00069:Protein kinase domain
MS_gene041125	NA	NA	NA	3.37881	MAPKKK5	-	-	- && sp|Q9C5H5|M3K5G_ARATH Mitogen-activated protein kinase kinase kinase 5 OS=Arabidopsis thaliana OX=3702 GN=MAPKKK5 PE=1 SV=1 && PF00069:Protein kinase domain
MS_gene047668	-0.444574	-5.71175	-5.54462	-3.8342	MAPKKK5	-	-	- && sp|Q9C5H5|M3K5G_ARATH Mitogen-activated protein kinase kinase kinase 5 OS=Arabidopsis thaliana OX=3702 GN=MAPKKK5 PE=1 SV=1 && PF00069:Protein kinase domain
MS_gene013015	-2.13683	2.1405	1.47577	0.821036	MAPKKK5	-	-	- && sp|Q9C5H5|M3K5G_ARATH Mitogen-activated protein kinase kinase kinase 5 OS=Arabidopsis thaliana OX=3702 GN=MAPKKK5 PE=1 SV=1 && PF00069:Protein kinase domain
MS_gene48473	-3.00504	1.48016	0.864784	1.23496	MAPKKK5	-	-	- && sp|Q9C5H5|M3K5G_ARATH Mitogen-activated protein kinase kinase kinase 5 OS=Arabidopsis thaliana OX=3702 GN=MAPKKK5 PE=1 SV=1 && -
MS_gene030616	1.59314	4.00381	4.13856	3.22526	MAPKKK3	-	-	- && sp|F4HRJ4|M3K3A_ARATH Mitogen-activated protein kinase kinase kinase 3 OS=Arabidopsis thaliana OX=3702 GN=MAPKKK3 PE=1 SV=1 && PF00069:Protein kinase domain|PF00071:Ras family
MS_gene28386	0.934553	1.74578	2.20632	2.88902	MAPKKK3	-	-	- && sp|F4HRJ4|M3K3A_ARATH Mitogen-activated protein kinase kinase kinase 3 OS=Arabidopsis thaliana OX=3702 GN=MAPKKK3 PE=1 SV=1 && PF00069:Protein kinase domain
MS_gene70217	-0.283475	2.05092	1.88891	0.840014	MAPKKK3	-	-	- && sp|F4HRJ4|M3K3A_ARATH Mitogen-activated protein kinase kinase kinase 3 OS=Arabidopsis thaliana OX=3702 GN=MAPKKK3 PE=1 SV=1 && PF00069:Protein kinase domain
MS_gene054955	-1.55408	-2.72227	-2.37658	-2.09246	MAPKKK3	-	-	- && sp|F4HRJ4|M3K3A_ARATH Mitogen-activated protein kinase kinase kinase 3 OS=Arabidopsis thaliana OX=3702 GN=MAPKKK3 PE=1 SV=1 && -
MS_gene041069	NA	6.39284	4.43484	5.65817	MAPKKK20	-	-	- && sp|Q9SND6|M3K20_ARATH Mitogen-activated protein kinase kinase kinase 20 OS=Arabidopsis thaliana OX=3702 GN=MAPKKK20 PE=1 SV=1 && PF00069:Protein kinase domain
MS_gene99206	NA	7.83028	7.55391	8.14585	MAPKKK20	-	-	- && sp|Q9SND6|M3K20_ARATH Mitogen-activated protein kinase kinase kinase 20 OS=Arabidopsis thaliana OX=3702 GN=MAPKKK20 PE=1 SV=1 && PF00069:Protein kinase domain
MS_gene010337	NA	3.87885	1.58727	3.10147	MAPKKK20	-	-	- && sp|Q9SND6|M3K20_ARATH Mitogen-activated protein kinase kinase kinase 20 OS=Arabidopsis thaliana OX=3702 GN=MAPKKK20 PE=1 SV=1 && PF00069:Protein kinase domain
MS_gene015165	NA	4.43195	2.68768	NA	MAPKKK20	-	-	- && sp|Q9SND6|M3K20_ARATH Mitogen-activated protein kinase kinase kinase 20 OS=Arabidopsis thaliana OX=3702 GN=MAPKKK20 PE=1 SV=1 && PF00069:Protein kinase domain
MS_gene99208	4.46293	10.9393	8.68631	9.88222	MAPKKK20	-	-	- && sp|Q9SND6|M3K20_ARATH Mitogen-activated protein kinase kinase kinase 20 OS=Arabidopsis thaliana OX=3702 GN=MAPKKK20 PE=1 SV=1 && PF00069:Protein kinase domain
MS_gene56787	3.32463	10.1255	5.61838	8.22954	MAPKKK20	-	-	- && sp|Q9SND6|M3K20_ARATH Mitogen-activated protein kinase kinase kinase 20 OS=Arabidopsis thaliana OX=3702 GN=MAPKKK20 PE=1 SV=1 && PF00069:Protein kinase domain
MS_gene56785	3.00234	11.1137	7.08577	8.32062	MAPKKK20	-	-	- && sp|Q9SND6|M3K20_ARATH Mitogen-activated protein kinase kinase kinase 20 OS=Arabidopsis thaliana OX=3702 GN=MAPKKK20 PE=1 SV=1 && PF00069:Protein kinase domain
MS_gene011807	2.60138	8.00274	5.81079	6.45338	MAPKKK20	-	-	- && sp|Q9SND6|M3K20_ARATH Mitogen-activated protein kinase kinase kinase 20 OS=Arabidopsis thaliana OX=3702 GN=MAPKKK20 PE=1 SV=1 && PF00069:Protein kinase domain
MS_gene011810	2.11558	9.42325	7.43902	8.2113	MAPKKK20	-	-	- && sp|Q9SND6|M3K20_ARATH Mitogen-activated protein kinase kinase kinase 20 OS=Arabidopsis thaliana OX=3702 GN=MAPKKK20 PE=1 SV=1 && PF00069:Protein kinase domain
MS_gene011814	2.00066	13.2008	10.6798	11.8159	MAPKKK20	-	-	- && sp|Q9SND6|M3K20_ARATH Mitogen-activated protein kinase kinase kinase 20 OS=Arabidopsis thaliana OX=3702 GN=MAPKKK20 PE=1 SV=1 && PF00069:Protein kinase domain
MS_gene99203	1.86384	8.38502	6.92699	7.60843	MAPKKK20	-	-	- && sp|Q9SND6|M3K20_ARATH Mitogen-activated protein kinase kinase kinase 20 OS=Arabidopsis thaliana OX=3702 GN=MAPKKK20 PE=1 SV=1 && PF00069:Protein kinase domain
MS_gene90504	1.83882	9.13976	7.75273	7.28075	MAPKKK20	-	-	- && sp|Q9SND6|M3K20_ARATH Mitogen-activated protein kinase kinase kinase 20 OS=Arabidopsis thaliana OX=3702 GN=MAPKKK20 PE=1 SV=1 && PF00069:Protein kinase domain
MS_gene56786	1.00045	11.3152	6.96117	9.4924	MAPKKK20	-	-	- && sp|Q9SND6|M3K20_ARATH Mitogen-activated protein kinase kinase kinase 20 OS=Arabidopsis thaliana OX=3702 GN=MAPKKK20 PE=1 SV=1 && PF00069:Protein kinase domain
MS_gene011812	0.529142	8.00954	4.08151	6.25536	MAPKKK20	-	-	- && sp|Q9SND6|M3K20_ARATH Mitogen-activated protein kinase kinase kinase 20 OS=Arabidopsis thaliana OX=3702 GN=MAPKKK20 PE=1 SV=1 && PF00069:Protein kinase domain
MS_gene99207	-1.74978	6.7114	8.27563	7.79494	MAPKKK20	-	-	- && sp|Q9SND6|M3K20_ARATH Mitogen-activated protein kinase kinase kinase 20 OS=Arabidopsis thaliana OX=3702 GN=MAPKKK20 PE=1 SV=1 && PF00069:Protein kinase domain
MS_gene90501	-1.90432	9.45218	7.39111	8.52739	MAPKKK20	-	-	- && sp|Q9SND6|M3K20_ARATH Mitogen-activated protein kinase kinase kinase 20 OS=Arabidopsis thaliana OX=3702 GN=MAPKKK20 PE=1 SV=1 && PF00069:Protein kinase domain
MS_gene90505	-2.02104	6.50921	4.17534	5.07197	MAPKKK20	-	-	- && sp|Q9SND6|M3K20_ARATH Mitogen-activated protein kinase kinase kinase 20 OS=Arabidopsis thaliana OX=3702 GN=MAPKKK20 PE=1 SV=1 && PF00069:Protein kinase domain
MS_gene011811	-3.24215	7.72939	5.15607	7.08636	MAPKKK20	-	-	- && sp|Q9SND6|M3K20_ARATH Mitogen-activated protein kinase kinase kinase 20 OS=Arabidopsis thaliana OX=3702 GN=MAPKKK20 PE=1 SV=1 && PF00069:Protein kinase domain
MS_gene56784	-3.37816	5.65688	4.65409	5.14519	MAPKKK20	-	-	- && sp|Q9SND6|M3K20_ARATH Mitogen-activated protein kinase kinase kinase 20 OS=Arabidopsis thaliana OX=3702 GN=MAPKKK20 PE=1 SV=1 && PF00069:Protein kinase domain
MS_gene90503	-3.53654	6.12909	3.29159	4.56964	MAPKKK20	-	-	- && sp|Q9SND6|M3K20_ARATH Mitogen-activated protein kinase kinase kinase 20 OS=Arabidopsis thaliana OX=3702 GN=MAPKKK20 PE=1 SV=1 && PF00069:Protein kinase domain
MS_gene66596	NA	7.97264	7.30333	5.95642	MAPKKK18	-	-	- && sp|Q9ZVP5|M3K18_ARATH Mitogen-activated protein kinase kinase kinase 18 OS=Arabidopsis thaliana OX=3702 GN=MAPKKK18 PE=1 SV=1 && PF00069:Protein kinase domain
MS_gene02357	NA	5.02965	3.10642	3.30856	MAPKKK18	-	-	- && sp|Q9ZVP5|M3K18_ARATH Mitogen-activated protein kinase kinase kinase 18 OS=Arabidopsis thaliana OX=3702 GN=MAPKKK18 PE=1 SV=1 && PF00069:Protein kinase domain
MS_gene070771	NA	8.83436	8.24886	7.33146	MAPKKK18	-	-	- && sp|Q9ZVP5|M3K18_ARATH Mitogen-activated protein kinase kinase kinase 18 OS=Arabidopsis thaliana OX=3702 GN=MAPKKK18 PE=1 SV=1 && PF00069:Protein kinase domain
MS_gene061325	NA	8.09738	6.30409	7.90639	MAPKKK18	-	-	- && sp|Q9ZVP5|M3K18_ARATH Mitogen-activated protein kinase kinase kinase 18 OS=Arabidopsis thaliana OX=3702 GN=MAPKKK18 PE=1 SV=1 && PF00069:Protein kinase domain
MS_gene002989	-2.9787	1.58	0.82925	1.36114	MAPKKK18	-	-	- && sp|Q9ZVP5|M3K18_ARATH Mitogen-activated protein kinase kinase kinase 18 OS=Arabidopsis thaliana OX=3702 GN=MAPKKK18 PE=1 SV=1 && PF00069:Protein kinase domain
MS_gene43078	3.014	3.33556	2.59647	3.68274	MAPKKK18	-	-	- && sp|Q9ZVP5|M3K18_ARATH Mitogen-activated protein kinase kinase kinase 18 OS=Arabidopsis thaliana OX=3702 GN=MAPKKK18 PE=1 SV=1 && -
MS_gene61599	NA	8.66295	7.53504	6.71915	MAPKKK17	-	-	- && sp|O80888|M3K17_ARATH Mitogen-activated protein kinase kinase kinase 17 OS=Arabidopsis thaliana OX=3702 GN=MAPKKK17 PE=1 SV=1 && PF00069:Protein kinase domain
MS_gene64345	NA	3.8887	NA	2.73493	MAPKKK17	-	-	- && sp|O80888|M3K17_ARATH Mitogen-activated protein kinase kinase kinase 17 OS=Arabidopsis thaliana OX=3702 GN=MAPKKK17 PE=1 SV=1 && PF00069:Protein kinase domain
MS_gene034347	NA	NA	NA	2.39978	MAPKKK17	-	-	- && sp|O80888|M3K17_ARATH Mitogen-activated protein kinase kinase kinase 17 OS=Arabidopsis thaliana OX=3702 GN=MAPKKK17 PE=1 SV=1 && PF00069:Protein kinase domain
MS_gene57008	0.857842	6.77659	4.46481	6.55243	MAPKKK17	-	-	- && sp|O80888|M3K17_ARATH Mitogen-activated protein kinase kinase kinase 17 OS=Arabidopsis thaliana OX=3702 GN=MAPKKK17 PE=1 SV=1 && PF00069:Protein kinase domain
MS_gene54187	-0.00664821	5.4851	3.93482	6.48038	MAPKKK17	-	-	- && sp|O80888|M3K17_ARATH Mitogen-activated protein kinase kinase kinase 17 OS=Arabidopsis thaliana OX=3702 GN=MAPKKK17 PE=1 SV=1 && PF00069:Protein kinase domain
MS_gene50190	-0.689036	5.20132	3.25583	6.36815	MAPKKK17	-	-	- && sp|O80888|M3K17_ARATH Mitogen-activated protein kinase kinase kinase 17 OS=Arabidopsis thaliana OX=3702 GN=MAPKKK17 PE=1 SV=1 && PF00069:Protein kinase domain
MS_gene009824	-1.68195	6.9703	3.21865	6.13865	MAPKKK17	-	-	- && sp|O80888|M3K17_ARATH Mitogen-activated protein kinase kinase kinase 17 OS=Arabidopsis thaliana OX=3702 GN=MAPKKK17 PE=1 SV=1 && PF00069:Protein kinase domain
MS_gene58984	-2.62145	3.32974	4.81897	5.43466	MAPKKK17	-	-	- && sp|O80888|M3K17_ARATH Mitogen-activated protein kinase kinase kinase 17 OS=Arabidopsis thaliana OX=3702 GN=MAPKKK17 PE=1 SV=1 && PF00069:Protein kinase domain
MS_gene21573	2.58672	4.00014	1.96285	4.75462	MAPKKK13A	-	-	- && sp|A7J1T2|M313A_XENLA Mitogen-activated protein kinase kinase kinase 13-A OS=Xenopus laevis OX=8355 GN=map3k13-a PE=2 SV=1 && PF00564:PB1 domain|PF07714:Protein tyrosine kinase
MS_gene73932	6.29299	1.642	3.07728	-0.103449	MAPKKK1	-	-	- && sp|Q39008|M3K1_ARATH Mitogen-activated protein kinase kinase kinase 1 OS=Arabidopsis thaliana OX=3702 GN=MEKK1 PE=1 SV=2 && PF00069:Protein kinase domain
MS_gene35650	1.70004	2.71442	2.29212	3.20921	MAPKKK1	-	-	- && sp|Q39008|M3K1_ARATH Mitogen-activated protein kinase kinase kinase 1 OS=Arabidopsis thaliana OX=3702 GN=MEKK1 PE=1 SV=2 && PF00069:Protein kinase domain
MS_gene28743	0.861946	1.21715	-1.22557	2.02234	MAPKKK1	-	-	- && sp|Q39008|M3K1_ARATH Mitogen-activated protein kinase kinase kinase 1 OS=Arabidopsis thaliana OX=3702 GN=MEKK1 PE=1 SV=2 && PF00069:Protein kinase domain
MS_gene30759	-0.379482	2.07318	1.8836	1.86577	MAPKKK1	-	-	- && sp|Q39008|M3K1_ARATH Mitogen-activated protein kinase kinase kinase 1 OS=Arabidopsis thaliana OX=3702 GN=MEKK1 PE=1 SV=2 && PF00069:Protein kinase domain
MS_gene053726	-0.415103	0.192457	2.21513	1.17489	MAPKKK1	-	-	- && sp|Q39008|M3K1_ARATH Mitogen-activated protein kinase kinase kinase 1 OS=Arabidopsis thaliana OX=3702 GN=MEKK1 PE=1 SV=2 && PF00069:Protein kinase domain
MS_gene035986	-0.865861	2.96826	3.05146	2.10393	MAPKKK1	-	-	- && sp|Q39008|M3K1_ARATH Mitogen-activated protein kinase kinase kinase 1 OS=Arabidopsis thaliana OX=3702 GN=MEKK1 PE=1 SV=2 && PF00069:Protein kinase domain
MS_gene36420	-2.0976	-1.45326	-0.475254	-0.824258	MAPKKK1	-	-	- && sp|Q39008|M3K1_ARATH Mitogen-activated protein kinase kinase kinase 1 OS=Arabidopsis thaliana OX=3702 GN=MEKK1 PE=1 SV=2 && PF00069:Protein kinase domain
MS_gene73938	-2.87481	0.857987	0.941584	1.20834	MAPKKK1	-	-	- && sp|Q39008|M3K1_ARATH Mitogen-activated protein kinase kinase kinase 1 OS=Arabidopsis thaliana OX=3702 GN=MEKK1 PE=1 SV=2 && PF00069:Protein kinase domain
MS_gene29111	-3.21505	-0.46355	-3.23372	-3.40785	MAPKKK1	-	-	- && sp|Q39008|M3K1_ARATH Mitogen-activated protein kinase kinase kinase 1 OS=Arabidopsis thaliana OX=3702 GN=MEKK1 PE=1 SV=2 && PF00069:Protein kinase domain
MS_gene73935	-6.5462	-21.9884	0.134664	-0.448166	MAPKKK1	-	-	- && sp|Q39008|M3K1_ARATH Mitogen-activated protein kinase kinase kinase 1 OS=Arabidopsis thaliana OX=3702 GN=MEKK1 PE=1 SV=2 && PF00069:Protein kinase domain
MS_gene051832	1.30202	-3.88469	2.004	-2.9586	MAPKK2	-	-	- && sp|Q9S7U9|M2K2_ARATH Mitogen-activated protein kinase kinase 2 OS=Arabidopsis thaliana OX=3702 GN=MKK2 PE=1 SV=2 && PF00069:Protein kinase domain
MS_gene012243	-2.84528	-3.40832	-0.657486	0.195532	MAPKK2	-	-	- && sp|Q9S7U9|M2K2_ARATH Mitogen-activated protein kinase kinase 2 OS=Arabidopsis thaliana OX=3702 GN=MKK2 PE=1 SV=2 && PF00069:Protein kinase domain
MS_gene051207	-3.21856	-1.49283	-2.90212	-2.55532	MAPKK2	-	-	- && sp|Q9S7U9|M2K2_ARATH Mitogen-activated protein kinase kinase 2 OS=Arabidopsis thaliana OX=3702 GN=MKK2 PE=1 SV=2 && PF00069:Protein kinase domain
MS_gene83626	-3.87657	-0.991404	-2.26351	-3.19301	MAPKK2	-	-	- && sp|Q9S7U9|M2K2_ARATH Mitogen-activated protein kinase kinase 2 OS=Arabidopsis thaliana OX=3702 GN=MKK2 PE=1 SV=2 && PF00069:Protein kinase domain
MS_gene22518	-5.02774	-1.76984	-1.33583	-3.15538	MAPKK2	-	-	- && sp|Q9S7U9|M2K2_ARATH Mitogen-activated protein kinase kinase 2 OS=Arabidopsis thaliana OX=3702 GN=MKK2 PE=1 SV=2 && PF00069:Protein kinase domain
MS_gene025170	-7.15789	-1.87253	-2.66889	-2.7248	MAPKK2	-	-	- && sp|Q9S7U9|M2K2_ARATH Mitogen-activated protein kinase kinase 2 OS=Arabidopsis thaliana OX=3702 GN=MKK2 PE=1 SV=2 && PF00069:Protein kinase domain
MS_gene97713	1.96379	NA	NA	3.10596	MAPKK2	-	-	- && sp|Q9M8J5|M2K8_ARATH Mitogen-activated protein kinase kinase 8 OS=Arabidopsis thaliana OX=3702 GN=MKK8 PE=3 SV=2 && PF00069:Protein kinase domain
MS_gene93975	0.664641	0.505928	-3.44609	-1.27299	MAPKK2	-	-	- && sp|Q9FX43|M2K9_ARATH Mitogen-activated protein kinase kinase 9 OS=Arabidopsis thaliana OX=3702 GN=MKK9 PE=1 SV=1 && PF00069:Protein kinase domain
MS_gene022193	-1.00698	-1.5763	-4.28582	-0.79211	MAPKK2	-	-	- && sp|Q9FX43|M2K9_ARATH Mitogen-activated protein kinase kinase 9 OS=Arabidopsis thaliana OX=3702 GN=MKK9 PE=1 SV=1 && PF00069:Protein kinase domain
MS_gene72614	-1.61001	-1.52803	-2.3821	-2.51	MAPKK2	-	-	- && sp|Q9FX43|M2K9_ARATH Mitogen-activated protein kinase kinase 9 OS=Arabidopsis thaliana OX=3702 GN=MKK9 PE=1 SV=1 && PF00069:Protein kinase domain
MS_gene042909	-4.01688	-0.923469	-5.85494	-1.46785	MAPKK2	-	-	- && sp|Q9FX43|M2K9_ARATH Mitogen-activated protein kinase kinase 9 OS=Arabidopsis thaliana OX=3702 GN=MKK9 PE=1 SV=1 && PF00069:Protein kinase domain
MS_gene063324	3.99004	6.43966	NA	3.7761	MAPKK2	-	-	- && sp|Q9FJV0|M2K6_ARATH Mitogen-activated protein kinase kinase 6 OS=Arabidopsis thaliana OX=3702 GN=MKK6 PE=1 SV=1 && PF00069:Protein kinase domain
MS_gene66409	1.95262	5.90396	8.08196	5.55025	MAPKK2	-	-	- && sp|Q9FJV0|M2K6_ARATH Mitogen-activated protein kinase kinase 6 OS=Arabidopsis thaliana OX=3702 GN=MKK6 PE=1 SV=1 && PF00069:Protein kinase domain
MS_gene22544	-0.825076	-3.04646	0.0333065	-4.23819	MAPKK1	-	-	- && sp|Q94A06|M2K1_ARATH Mitogen-activated protein kinase kinase 1 OS=Arabidopsis thaliana OX=3702 GN=MKK1 PE=1 SV=2 && PF00069:Protein kinase domain
MS_gene025160	-1.48542	-6.36461	-1.66583	-0.227902	MAPKK1	-	-	- && sp|Q94A06|M2K1_ARATH Mitogen-activated protein kinase kinase 1 OS=Arabidopsis thaliana OX=3702 GN=MKK1 PE=1 SV=2 && PF00069:Protein kinase domain
MS_gene025159	-2.20631	-3.34382	-3.15941	-3.33433	MAPKK1	-	-	- && sp|Q94A06|M2K1_ARATH Mitogen-activated protein kinase kinase 1 OS=Arabidopsis thaliana OX=3702 GN=MKK1 PE=1 SV=2 && PF00069:Protein kinase domain
novel.16549	-2.05761	0.0052377	-1.2944	-1.51706	MAPKK1	-	-	- && sp|Q94A06|M2K1_ARATH Mitogen-activated protein kinase kinase 1 OS=Arabidopsis thaliana OX=3702 GN=MKK1 PE=1 SV=2 && -
MS_gene053421	-2.30644	1.15104	1.57447	-1.58414	ETR2	Others	Others	- && sp|Q0WPQ2|ETR2_ARATH Ethylene receptor 2 OS=Arabidopsis thaliana OX=3702 GN=ETR2 PE=1 SV=2 && PF01590:GAF domain|PF00072:Response regulator receiver domain
MS_gene004757	-1.57241	0.710903	0.289267	3.0137	ETR2	Others	Others	- && sp|Q0WPQ2|ETR2_ARATH Ethylene receptor 2 OS=Arabidopsis thaliana OX=3702 GN=ETR2 PE=1 SV=2 && PF00512:His Kinase A (phospho-acceptor) domain|PF02518:Histidine kinase-, DNA gyrase B-, and HSP90-like ATPase|PF01590:GAF domain|PF00072:Response regulator receiver domain
MS_gene63969	-2.01742	1.35557	0.234947	2.27443	ETR2	Others	Others	- && sp|Q0WPQ2|ETR2_ARATH Ethylene receptor 2 OS=Arabidopsis thaliana OX=3702 GN=ETR2 PE=1 SV=2 && PF00512:His Kinase A (phospho-acceptor) domain|PF02518:Histidine kinase-, DNA gyrase B-, and HSP90-like ATPase|PF01590:GAF domain|PF00072:Response regulator receiver domain
MS_gene51452	-2.64411	0.734381	-0.0048412	1.71217	ETR2	Others	Others	- && sp|Q0WPQ2|ETR2_ARATH Ethylene receptor 2 OS=Arabidopsis thaliana OX=3702 GN=ETR2 PE=1 SV=2 && PF00072:Response regulator receiver domain|PF01590:GAF domain|PF00512:His Kinase A (phospho-acceptor) domain|PF02518:Histidine kinase-, DNA gyrase B-, and HSP90-like ATPase
MS_gene88045	-2.82226	-0.179451	-1.22962	0.157611	ETR1	Others	Others	- && sp|O81122|ETR1_MALDO Ethylene receptor OS=Malus domestica OX=3750 GN=ETR1 PE=2 SV=1 && PF00072:Response regulator receiver domain|PF00512:His Kinase A (phospho-acceptor) domain|PF01590:GAF domain|PF02518:Histidine kinase-, DNA gyrase B-, and HSP90-like ATPase
MS_gene052783	5.11551	NA	3.10642	NA	ETO1	-	-	- && sp|O65020|ETO1_ARATH Ethylene-overproduction protein 1 OS=Arabidopsis thaliana OX=3702 GN=ETO1 PE=1 SV=2 && -
MS_gene009440	3.70308	21.7356	3.40291	NA	ETO1	-	-	- && sp|O65020|ETO1_ARATH Ethylene-overproduction protein 1 OS=Arabidopsis thaliana OX=3702 GN=ETO1 PE=1 SV=2 && -
MS_gene03921	2.69314	2.0285	0.532194	1.91016	ETO1	-	-	- && sp|O65020|ETO1_ARATH Ethylene-overproduction protein 1 OS=Arabidopsis thaliana OX=3702 GN=ETO1 PE=1 SV=2 && -
MS_gene33460	2.33047	-3.06443	-0.32687	2.15962	ETO1	-	-	- && sp|O65020|ETO1_ARATH Ethylene-overproduction protein 1 OS=Arabidopsis thaliana OX=3702 GN=ETO1 PE=1 SV=2 && -
MS_gene05764	2.20668	1.60713	1.27543	1.26869	ETO1	-	-	- && sp|O65020|ETO1_ARATH Ethylene-overproduction protein 1 OS=Arabidopsis thaliana OX=3702 GN=ETO1 PE=1 SV=2 && -
MS_gene048542	2.17505	2.43118	1.74712	1.42553	ETO1	-	-	- && sp|O65020|ETO1_ARATH Ethylene-overproduction protein 1 OS=Arabidopsis thaliana OX=3702 GN=ETO1 PE=1 SV=2 && -
MS_gene77415	-0.767718	-1.95218	-2.67744	-1.83702	ETO1	TRAF	TRAF	- && sp|O65020|ETO1_ARATH Ethylene-overproduction protein 1 OS=Arabidopsis thaliana OX=3702 GN=ETO1 PE=1 SV=2 && -
MS_gene86225	NA	1.84786	NA	NA	ESR2	AP2/ERF-ERF	AP2/ERF->AP2/ERF-ERF	- && sp|Q9FYK5|ESR2_ARATH Ethylene-responsive transcription factor ESR2 OS=Arabidopsis thaliana OX=3702 GN=ESR2 PE=1 SV=1 && PF00847:AP2 domain
MS_gene027733	-3.16795	-0.918477	-3.15941	-3.33433	ESR1	AP2/ERF-ERF	AP2/ERF->AP2/ERF-ERF	- && sp|Q9SAD4|ESR1_ARATH Ethylene-responsive transcription factor ESR1 OS=Arabidopsis thaliana OX=3702 GN=ESR1 PE=1 SV=1 && PF00847:AP2 domain
MS_gene07021	NA	3.5869	3.55945	2.39978	ERS1	-	-	- && sp|A2XL32|ERS1_ORYSI Probable ethylene response sensor 1 OS=Oryza sativa subsp. indica OX=39946 GN=ERS1 PE=2 SV=1 && PF01590:GAF domain|PF00512:His Kinase A (phospho-acceptor) domain|PF02518:Histidine kinase-, DNA gyrase B-, and HSP90-like ATPase
MS_gene28779	1.85868	5.43584	4.96173	4.99503	ERS1	-	-	- && sp|A2XL32|ERS1_ORYSI Probable ethylene response sensor 1 OS=Oryza sativa subsp. indica OX=39946 GN=ERS1 PE=2 SV=1 && PF00512:His Kinase A (phospho-acceptor) domain|PF02518:Histidine kinase-, DNA gyrase B-, and HSP90-like ATPase|PF01590:GAF domain
MS_gene22508	NA	0.652347	0.0715028	0.764461	ERS1	-	-	- && sp|A2XL32|ERS1_ORYSI Probable ethylene response sensor 1 OS=Oryza sativa subsp. indica OX=39946 GN=ERS1 PE=2 SV=1 && PF00512:His Kinase A (phospho-acceptor) domain|PF01590:GAF domain|PF02518:Histidine kinase-, DNA gyrase B-, and HSP90-like ATPase
MS_gene006814	NA	2.43684	NA	NA	ERN3	AP2/ERF-ERF	AP2/ERF->AP2/ERF-ERF	- && sp|A9Y0K9|ERN3_MEDTR Ethylene-responsive transcription factor ERN3 OS=Medicago truncatula OX=3880 GN=ERN3 PE=2 SV=1 && PF00847:AP2 domain
MS_gene09077	2.28334	-1.95433	-1.7883	-1.96126	ERN3	AP2/ERF-ERF	AP2/ERF->AP2/ERF-ERF	- && sp|A9Y0K9|ERN3_MEDTR Ethylene-responsive transcription factor ERN3 OS=Medicago truncatula OX=3880 GN=ERN3 PE=2 SV=1 && PF00847:AP2 domain
MS_gene08662	NA	NA	3.10642	NA	ERN3	AP2/ERF-ERF	AP2/ERF->AP2/ERF-ERF	- && sp|A9Y0K9|ERN3_MEDTR Ethylene-responsive transcription factor ERN3 OS=Medicago truncatula OX=3880 GN=ERN3 PE=2 SV=1 && -
MS_gene031100	NA	NA	2.31007	NA	ERN1	AP2/ERF-ERF	AP2/ERF->AP2/ERF-ERF	- && sp|A2Q5W1|ERN1_MEDTR Ethylene-responsive transcription factor ERN1 OS=Medicago truncatula OX=3880 GN=ERN1 PE=2 SV=1 && PF00847:AP2 domain
MS_gene031099	-1.90432	-2.15601	-1.98214	-2.15918	ERN1	AP2/ERF-ERF	AP2/ERF->AP2/ERF-ERF	- && sp|A2Q5W1|ERN1_MEDTR Ethylene-responsive transcription factor ERN1 OS=Medicago truncatula OX=3880 GN=ERN1 PE=2 SV=1 && PF00847:AP2 domain
MS_gene067817	-2.30644	-0.587806	-0.709979	-2.54591	ERN1	AP2/ERF-ERF	AP2/ERF->AP2/ERF-ERF	- && sp|A2Q5W1|ERN1_MEDTR Ethylene-responsive transcription factor ERN1 OS=Medicago truncatula OX=3880 GN=ERN1 PE=2 SV=1 && PF00847:AP2 domain
MS_gene63682	NA	1.84786	NA	NA	ERN1	AP2/ERF-ERF	AP2/ERF->AP2/ERF-ERF	- && sp|A0A1X9PY88|ERN1_LOTJA Ethylene-responsive transcription factor ERN1 OS=Lotus japonicus OX=34305 GN=ERN1 PE=2 SV=1 && PF00847:AP2 domain
MS_gene051717	0.781958	-4.58161	-2.52536	-2.15268	ERFL1	AP2/ERF-ERF	AP2/ERF->AP2/ERF-ERF	- && sp|Q56XP9|ERFL1_ARATH Ethylene-responsive transcription factor-like protein At4g13040 OS=Arabidopsis thaliana OX=3702 GN=At4g13040 PE=2 SV=2 && -
MS_gene83927	0.34171	-3.86744	-1.63584	-2.05463	ERFL1	AP2/ERF-ERF	AP2/ERF->AP2/ERF-ERF	- && sp|Q56XP9|ERFL1_ARATH Ethylene-responsive transcription factor-like protein At4g13040 OS=Arabidopsis thaliana OX=3702 GN=At4g13040 PE=2 SV=2 && -
MS_gene020017	-0.441948	-1.74687	-1.81434	-2.57724	ERFL1	AP2/ERF-ERF	AP2/ERF->AP2/ERF-ERF	- && sp|Q56XP9|ERFL1_ARATH Ethylene-responsive transcription factor-like protein At4g13040 OS=Arabidopsis thaliana OX=3702 GN=At4g13040 PE=2 SV=2 && -
MS_gene022984	-0.93676	-2.79397	-3.82163	-3.2797	ERFL1	AP2/ERF-ERF	AP2/ERF->AP2/ERF-ERF	- && sp|Q56XP9|ERFL1_ARATH Ethylene-responsive transcription factor-like protein At4g13040 OS=Arabidopsis thaliana OX=3702 GN=At4g13040 PE=2 SV=2 && -
MS_gene022855	-1.18365	-1.38781	-2.76657	-3.58194	ERFL1	AP2/ERF-ERF	AP2/ERF->AP2/ERF-ERF	- && sp|Q56XP9|ERFL1_ARATH Ethylene-responsive transcription factor-like protein At4g13040 OS=Arabidopsis thaliana OX=3702 GN=At4g13040 PE=2 SV=2 && -
MS_gene03807	NA	NA	NA	2.35992	ERFC3	AP2/ERF-ERF	AP2/ERF->AP2/ERF-ERF	- && sp|A0A3Q7I5Y9|ERFC3_SOLLC Ethylene-response factor C3 OS=Solanum lycopersicum OX=4081 GN=ERF.C.3 PE=2 SV=1 && PF00847:AP2 domain
MS_gene61504	7.66406	6.58492	2.96472	6.6203	ERFC3	AP2/ERF-ERF	AP2/ERF->AP2/ERF-ERF	- && sp|A0A3Q7I5Y9|ERFC3_SOLLC Ethylene-response factor C3 OS=Solanum lycopersicum OX=4081 GN=ERF.C.3 PE=2 SV=1 && PF00847:AP2 domain
MS_gene011809	4.62808	2.74353	2.94545	0.41622	ERFC3	AP2/ERF-ERF	AP2/ERF->AP2/ERF-ERF	- && sp|A0A3Q7I5Y9|ERFC3_SOLLC Ethylene-response factor C3 OS=Solanum lycopersicum OX=4081 GN=ERF.C.3 PE=2 SV=1 && PF00847:AP2 domain
MS_gene94595	3.74201	4.3836	2.71177	2.48199	ERFC3	AP2/ERF-ERF	AP2/ERF->AP2/ERF-ERF	- && sp|A0A3Q7I5Y9|ERFC3_SOLLC Ethylene-response factor C3 OS=Solanum lycopersicum OX=4081 GN=ERF.C.3 PE=2 SV=1 && PF00847:AP2 domain
MS_gene53025	-4.16375	-1.3861	-0.540064	0.474292	ERFC3	AP2/ERF-ERF	AP2/ERF->AP2/ERF-ERF	- && sp|A0A3Q7I5Y9|ERFC3_SOLLC Ethylene-response factor C3 OS=Solanum lycopersicum OX=4081 GN=ERF.C.3 PE=2 SV=1 && PF00847:AP2 domain
MS_gene72418	NA	2.3916	NA	NA	ERF99	AP2/ERF-ERF	AP2/ERF->AP2/ERF-ERF	- && sp|Q8L9K1|ERF99_ARATH Ethylene-responsive transcription factor 13 OS=Arabidopsis thaliana OX=3702 GN=ERF13 PE=1 SV=2 && PF00847:AP2 domain
MS_gene061353	-2.30644	-2.5387	0.519982	0.866646	ERF99	AP2/ERF-ERF	AP2/ERF->AP2/ERF-ERF	- && sp|Q8L9K1|ERF99_ARATH Ethylene-responsive transcription factor 13 OS=Arabidopsis thaliana OX=3702 GN=ERF13 PE=1 SV=2 && PF00847:AP2 domain
MS_gene055377	-3.47013	-3.67993	-1.03381	-3.68067	ERF99	AP2/ERF-ERF	AP2/ERF->AP2/ERF-ERF	- && sp|Q8L9K1|ERF99_ARATH Ethylene-responsive transcription factor 13 OS=Arabidopsis thaliana OX=3702 GN=ERF13 PE=1 SV=2 && PF00847:AP2 domain
MS_gene022579	-1.3028	-2.47922	-1.34635	-0.653123	ERF99	-	-	- && sp|Q8L9K1|ERF99_ARATH Ethylene-responsive transcription factor 13 OS=Arabidopsis thaliana OX=3702 GN=ERF13 PE=1 SV=2 && -
MS_gene91785	-1.30569	1.60288	0.687101	-2.23099	ERF99	-	-	- && sp|Q8L9K1|ERF99_ARATH Ethylene-responsive transcription factor 13 OS=Arabidopsis thaliana OX=3702 GN=ERF13 PE=1 SV=2 && -
MS_gene004774	2.60943	NA	3.03706	NA	ERF98	AP2/ERF-ERF	AP2/ERF->AP2/ERF-ERF	- && sp|Q9LTC5|ERF98_ARATH Ethylene-responsive transcription factor ERF098 OS=Arabidopsis thaliana OX=3702 GN=ERF098 PE=1 SV=1 && PF00847:AP2 domain
MS_gene020360	-2.17563	-2.35384	-2.16994	-2.34487	ERF98	AP2/ERF-ERF	AP2/ERF->AP2/ERF-ERF	- && sp|Q9LTC5|ERF98_ARATH Ethylene-responsive transcription factor ERF098 OS=Arabidopsis thaliana OX=3702 GN=ERF098 PE=1 SV=1 && PF00847:AP2 domain
MS_gene036091	-4.18993	-4.37567	-4.19476	-4.36942	ERF98	AP2/ERF-ERF	AP2/ERF->AP2/ERF-ERF	- && sp|Q9LTC5|ERF98_ARATH Ethylene-responsive transcription factor ERF098 OS=Arabidopsis thaliana OX=3702 GN=ERF098 PE=1 SV=1 && PF00847:AP2 domain
MS_gene23493	-5.33198	-5.50605	-5.32161	-5.49665	ERF98	AP2/ERF-ERF	AP2/ERF->AP2/ERF-ERF	- && sp|Q9LTC5|ERF98_ARATH Ethylene-responsive transcription factor ERF098 OS=Arabidopsis thaliana OX=3702 GN=ERF098 PE=1 SV=1 && PF00847:AP2 domain
MS_gene79273	-21.7483	-21.9153	-21.7454	-21.9036	ERF98	AP2/ERF-ERF	AP2/ERF->AP2/ERF-ERF	- && sp|Q9LTC5|ERF98_ARATH Ethylene-responsive transcription factor ERF098 OS=Arabidopsis thaliana OX=3702 GN=ERF098 PE=1 SV=1 && PF00847:AP2 domain
MS_gene32162	-2.58694	-2.76402	-2.57987	-0.251574	ERF97	AP2/ERF-ERF	AP2/ERF->AP2/ERF-ERF	- && sp|P93822|ERF97_ARATH Ethylene-responsive transcription factor 14 OS=Arabidopsis thaliana OX=3702 GN=ERF14 PE=2 SV=1 && PF00847:AP2 domain
MS_gene058814	-5.78601	-4.99899	-2.25609	-3.48951	ERF96	AP2/ERF-ERF	AP2/ERF->AP2/ERF-ERF	- && sp|Q9LSX0|ERF96_ARATH Ethylene-responsive transcription factor ERF096 OS=Arabidopsis thaliana OX=3702 GN=ERF096 PE=1 SV=1 && PF00847:AP2 domain
MS_gene004771	-8.5089	-4.87632	-5.54884	-5.18045	ERF96	AP2/ERF-ERF	AP2/ERF->AP2/ERF-ERF	- && sp|Q9LSX0|ERF96_ARATH Ethylene-responsive transcription factor ERF096 OS=Arabidopsis thaliana OX=3702 GN=ERF096 PE=1 SV=1 && PF00847:AP2 domain
MS_gene018717	NA	NA	NA	4.40386	ERF95	AP2/ERF-ERF	AP2/ERF->AP2/ERF-ERF	- && sp|Q9LTC6|ERF95_ARATH Ethylene-responsive transcription factor ERF095 OS=Arabidopsis thaliana OX=3702 GN=ERF095 PE=1 SV=1 && PF14291:Domain of unknown function (DUF4371)|PF00847:AP2 domain
MS_gene50623	2.26582	-2.96226	-4.67643	-4.85189	ERF95	AP2/ERF-ERF	AP2/ERF->AP2/ERF-ERF	- && sp|Q9LTC6|ERF95_ARATH Ethylene-responsive transcription factor ERF095 OS=Arabidopsis thaliana OX=3702 GN=ERF095 PE=1 SV=1 && PF00847:AP2 domain
MS_gene79268	0.349582	-6.87572	-6.69503	-6.86968	ERF95	AP2/ERF-ERF	AP2/ERF->AP2/ERF-ERF	- && sp|Q9LTC6|ERF95_ARATH Ethylene-responsive transcription factor ERF095 OS=Arabidopsis thaliana OX=3702 GN=ERF095 PE=1 SV=1 && PF00847:AP2 domain
MS_gene49302	-0.394349	-4.15786	-7.46699	-7.64256	ERF95	AP2/ERF-ERF	AP2/ERF->AP2/ERF-ERF	- && sp|Q9LTC6|ERF95_ARATH Ethylene-responsive transcription factor ERF095 OS=Arabidopsis thaliana OX=3702 GN=ERF095 PE=1 SV=1 && PF00847:AP2 domain
MS_gene036099	-0.929075	-7.1388	-6.96137	-7.13717	ERF95	AP2/ERF-ERF	AP2/ERF->AP2/ERF-ERF	- && sp|Q9LTC6|ERF95_ARATH Ethylene-responsive transcription factor ERF095 OS=Arabidopsis thaliana OX=3702 GN=ERF095 PE=1 SV=1 && PF00847:AP2 domain
MS_gene23498	-3.43986	2.59976	0.0909887	-3.69179	ERF95	AP2/ERF-ERF	AP2/ERF->AP2/ERF-ERF	- && sp|Q9LTC6|ERF95_ARATH Ethylene-responsive transcription factor ERF095 OS=Arabidopsis thaliana OX=3702 GN=ERF095 PE=1 SV=1 && PF00847:AP2 domain
MS_gene23492	-2.17563	-2.35384	-0.50687	-2.34487	ERF94	AP2/ERF-ERF	AP2/ERF->AP2/ERF-ERF	- && sp|Q9LND1|ERF94_ARATH Ethylene-responsive transcription factor ERF094 OS=Arabidopsis thaliana OX=3702 GN=ERF094 PE=2 SV=1 && PF00847:AP2 domain
MS_gene018713	-4.93718	-1.30471	-2.96594	-0.985451	ERF94	AP2/ERF-ERF	AP2/ERF->AP2/ERF-ERF	- && sp|Q9LND1|ERF94_ARATH Ethylene-responsive transcription factor ERF094 OS=Arabidopsis thaliana OX=3702 GN=ERF094 PE=2 SV=1 && PF00847:AP2 domain
novel.2242	-5.22109	-4.43465	-5.21077	-5.38581	ERF94	AP2/ERF-ERF	AP2/ERF->AP2/ERF-ERF	- && sp|Q9LND1|ERF94_ARATH Ethylene-responsive transcription factor ERF094 OS=Arabidopsis thaliana OX=3702 GN=ERF094 PE=2 SV=1 && PF00847:AP2 domain
MS_gene50627	NA	NA	NA	2.25852	ERF92	AP2/ERF-ERF	AP2/ERF->AP2/ERF-ERF	- && sp|Q8LDC8|ERF92_ARATH Ethylene-responsive transcription factor 1B OS=Arabidopsis thaliana OX=3702 GN=ERF1B PE=1 SV=2 && PF00847:AP2 domain
MS_gene69395	NA	1.61413	NA	NA	ERF92	AP2/ERF-ERF	AP2/ERF->AP2/ERF-ERF	- && sp|Q8LDC8|ERF92_ARATH Ethylene-responsive transcription factor 1B OS=Arabidopsis thaliana OX=3702 GN=ERF1B PE=1 SV=2 && PF00847:AP2 domain
MS_gene49292	NA	3.81783	NA	NA	ERF92	AP2/ERF-ERF	AP2/ERF->AP2/ERF-ERF	- && sp|Q8LDC8|ERF92_ARATH Ethylene-responsive transcription factor 1B OS=Arabidopsis thaliana OX=3702 GN=ERF1B PE=1 SV=2 && PF00847:AP2 domain
MS_gene79269	NA	NA	2.54905	1.81226	ERF92	AP2/ERF-ERF	AP2/ERF->AP2/ERF-ERF	- && sp|Q8LDC8|ERF92_ARATH Ethylene-responsive transcription factor 1B OS=Arabidopsis thaliana OX=3702 GN=ERF1B PE=1 SV=2 && PF00847:AP2 domain
MS_gene50625	4.47995	NA	NA	NA	ERF92	AP2/ERF-ERF	AP2/ERF->AP2/ERF-ERF	- && sp|Q8LDC8|ERF92_ARATH Ethylene-responsive transcription factor 1B OS=Arabidopsis thaliana OX=3702 GN=ERF1B PE=1 SV=2 && PF00847:AP2 domain
MS_gene70111	3.4109	0.487435	-0.39511	-0.0901685	ERF92	AP2/ERF-ERF	AP2/ERF->AP2/ERF-ERF	- && sp|Q8LDC8|ERF92_ARATH Ethylene-responsive transcription factor 1B OS=Arabidopsis thaliana OX=3702 GN=ERF1B PE=1 SV=2 && PF00847:AP2 domain
MS_gene49298	2.60943	NA	NA	NA	ERF92	AP2/ERF-ERF	AP2/ERF->AP2/ERF-ERF	- && sp|Q8LDC8|ERF92_ARATH Ethylene-responsive transcription factor 1B OS=Arabidopsis thaliana OX=3702 GN=ERF1B PE=1 SV=2 && PF00847:AP2 domain
MS_gene32168	-1.59754	1.71638	1.83101	3.10434	ERF92	AP2/ERF-ERF	AP2/ERF->AP2/ERF-ERF	- && sp|Q8LDC8|ERF92_ARATH Ethylene-responsive transcription factor 1B OS=Arabidopsis thaliana OX=3702 GN=ERF1B PE=1 SV=2 && PF00847:AP2 domain
MS_gene036097	-1.90432	-2.15601	-1.98214	-2.15918	ERF92	AP2/ERF-ERF	AP2/ERF->AP2/ERF-ERF	- && sp|Q8LDC8|ERF92_ARATH Ethylene-responsive transcription factor 1B OS=Arabidopsis thaliana OX=3702 GN=ERF1B PE=1 SV=2 && PF00847:AP2 domain
MS_gene062865	-2.01156	-2.99688	-0.813828	-3.57644	ERF92	AP2/ERF-ERF	AP2/ERF->AP2/ERF-ERF	- && sp|Q8LDC8|ERF92_ARATH Ethylene-responsive transcription factor 1B OS=Arabidopsis thaliana OX=3702 GN=ERF1B PE=1 SV=2 && PF00847:AP2 domain
novel.10465	-2.58694	1.63053	-2.57987	-2.75479	ERF92	AP2/ERF-ERF	AP2/ERF->AP2/ERF-ERF	- && sp|Q8LDC8|ERF92_ARATH Ethylene-responsive transcription factor 1B OS=Arabidopsis thaliana OX=3702 GN=ERF1B PE=1 SV=2 && PF00847:AP2 domain
MS_gene97009	-2.90653	1.87649	0.454594	0.0990675	ERF92	AP2/ERF-ERF	AP2/ERF->AP2/ERF-ERF	- && sp|Q8LDC8|ERF92_ARATH Ethylene-responsive transcription factor 1B OS=Arabidopsis thaliana OX=3702 GN=ERF1B PE=1 SV=2 && PF00847:AP2 domain
MS_gene036090	-5.12173	-0.175227	-3.42584	-5.29799	ERF92	AP2/ERF-ERF	AP2/ERF->AP2/ERF-ERF	- && sp|Q8LDC8|ERF92_ARATH Ethylene-responsive transcription factor 1B OS=Arabidopsis thaliana OX=3702 GN=ERF1B PE=1 SV=2 && PF00847:AP2 domain
MS_gene50632	-5.80799	-2.4689	-5.80405	-5.97932	ERF92	AP2/ERF-ERF	AP2/ERF->AP2/ERF-ERF	- && sp|Q8LDC8|ERF92_ARATH Ethylene-responsive transcription factor 1B OS=Arabidopsis thaliana OX=3702 GN=ERF1B PE=1 SV=2 && PF00847:AP2 domain
MS_gene004776	-6.19084	-1.9449	-6.18005	-2.66939	ERF92	AP2/ERF-ERF	AP2/ERF->AP2/ERF-ERF	- && sp|Q8LDC8|ERF92_ARATH Ethylene-responsive transcription factor 1B OS=Arabidopsis thaliana OX=3702 GN=ERF1B PE=1 SV=2 && PF00847:AP2 domain
MS_gene79276	-6.62014	-6.79378	-6.60914	-6.78418	ERF92	AP2/ERF-ERF	AP2/ERF->AP2/ERF-ERF	- && sp|Q8LDC8|ERF92_ARATH Ethylene-responsive transcription factor 1B OS=Arabidopsis thaliana OX=3702 GN=ERF1B PE=1 SV=2 && PF00847:AP2 domain
MS_gene053409	-6.95797	-2.438	-2.91273	-2.1162	ERF92	AP2/ERF-ERF	AP2/ERF->AP2/ERF-ERF	- && sp|Q8LDC8|ERF92_ARATH Ethylene-responsive transcription factor 1B OS=Arabidopsis thaliana OX=3702 GN=ERF1B PE=1 SV=2 && PF00847:AP2 domain
MS_gene79275	-8.45273	-7.66502	-6.73502	-6.71486	ERF92	AP2/ERF-ERF	AP2/ERF->AP2/ERF-ERF	- && sp|Q8LDC8|ERF92_ARATH Ethylene-responsive transcription factor 1B OS=Arabidopsis thaliana OX=3702 GN=ERF1B PE=1 SV=2 && PF00847:AP2 domain
MS_gene49293	-20.6986	-4.22167	-5.06998	-5.63307	ERF92	AP2/ERF-ERF	AP2/ERF->AP2/ERF-ERF	- && sp|Q8LDC8|ERF92_ARATH Ethylene-responsive transcription factor 1B OS=Arabidopsis thaliana OX=3702 GN=ERF1B PE=1 SV=2 && PF00847:AP2 domain
MS_gene01505	1.90337	NA	NA	NA	ERF91	AP2/ERF-ERF	AP2/ERF->AP2/ERF-ERF	- && sp|O49515|ERF91_ARATH Ethylene-responsive transcription factor ERF091 OS=Arabidopsis thaliana OX=3702 GN=ERF091 PE=1 SV=1 && PF00847:AP2 domain
MS_gene01461	-6.0161	5.12043	0.409973	2.25622	ERF81	AP2/ERF-ERF	AP2/ERF->AP2/ERF-ERF	- && sp|Q94ID6|ERF81_ARATH Ethylene-responsive transcription factor 12 OS=Arabidopsis thaliana OX=3702 GN=ERF12 PE=1 SV=1 && PF00847:AP2 domain
MS_gene072732	-0.835959	1.6975	2.64407	2.66169	ERF61	AP2/ERF-ERF	AP2/ERF->AP2/ERF-ERF	- && sp|Q9C7W2|ERF61_ARATH Ethylene-responsive transcription factor ERF061 OS=Arabidopsis thaliana OX=3702 GN=ERF061 PE=2 SV=1 && PF00847:AP2 domain
MS_gene024679	-0.900099	3.5656	3.96929	3.24686	ERF61	AP2/ERF-ERF	AP2/ERF->AP2/ERF-ERF	- && sp|Q9C7W2|ERF61_ARATH Ethylene-responsive transcription factor ERF061 OS=Arabidopsis thaliana OX=3702 GN=ERF061 PE=2 SV=1 && PF00847:AP2 domain
MS_gene21659	-0.139073	5.00556	2.3445	3.21026	ERF61	AP2/ERF-ERF	AP2/ERF->AP2/ERF-ERF	- && sp|Q9C7W2|ERF61_ARATH Ethylene-responsive transcription factor ERF061 OS=Arabidopsis thaliana OX=3702 GN=ERF061 PE=2 SV=1 && -
MS_gene22314	-4.31154	2.26828	2.69064	2.07141	ERF61	AP2/ERF-ERF	AP2/ERF->AP2/ERF-ERF	- && sp|Q9C7W2|ERF61_ARATH Ethylene-responsive transcription factor ERF061 OS=Arabidopsis thaliana OX=3702 GN=ERF061 PE=2 SV=1 && -
MS_gene030784	1.53164	2.72256	0.833934	1.29824	ERF60	AP2/ERF-ERF	AP2/ERF->AP2/ERF-ERF	- && sp|O65665|ERF60_ARATH Ethylene-responsive transcription factor ERF060 OS=Arabidopsis thaliana OX=3702 GN=ERF060 PE=1 SV=1 && PF00847:AP2 domain
MS_gene28098	1.4775	-0.314933	1.7248	2.74587	ERF60	AP2/ERF-ERF	AP2/ERF->AP2/ERF-ERF	- && sp|O65665|ERF60_ARATH Ethylene-responsive transcription factor ERF060 OS=Arabidopsis thaliana OX=3702 GN=ERF060 PE=1 SV=1 && PF00847:AP2 domain
MS_gene57426	2.02239	NA	NA	NA	ERF60	-	-	- && sp|O65665|ERF60_ARATH Ethylene-responsive transcription factor ERF060 OS=Arabidopsis thaliana OX=3702 GN=ERF060 PE=1 SV=1 && -
MS_gene61292	-2.45879	-4.38189	-2.32494	-2.46121	ERF6	AP2/ERF-ERF	AP2/ERF->AP2/ERF-ERF	- && sp|Q8VZ91|EF103_ARATH Ethylene-responsive transcription factor 6 OS=Arabidopsis thaliana OX=3702 GN=ERF6 PE=1 SV=2 && PF00847:AP2 domain
MS_gene72344	-4.53785	-1.47639	-1.66505	-1.65586	ERF6	AP2/ERF-ERF	AP2/ERF->AP2/ERF-ERF	- && sp|Q8VZ91|EF103_ARATH Ethylene-responsive transcription factor 6 OS=Arabidopsis thaliana OX=3702 GN=ERF6 PE=1 SV=2 && PF00847:AP2 domain
MS_gene028928	NA	9.69178	8.33587	5.25053	ERF53	AP2/ERF-ERF	AP2/ERF->AP2/ERF-ERF	- && sp|Q9SKT1|ERF53_ARATH Ethylene-responsive transcription factor ERF053 OS=Arabidopsis thaliana OX=3702 GN=ERF053 PE=1 SV=1 && PF00847:AP2 domain
MS_gene31493	2.02239	10.4367	7.95726	7.95892	ERF53	AP2/ERF-ERF	AP2/ERF->AP2/ERF-ERF	- && sp|Q9SKT1|ERF53_ARATH Ethylene-responsive transcription factor ERF053 OS=Arabidopsis thaliana OX=3702 GN=ERF053 PE=1 SV=1 && PF00847:AP2 domain
MS_gene055836	-1.34422	6.78896	7.12698	5.2037	ERF53	AP2/ERF-ERF	AP2/ERF->AP2/ERF-ERF	- && sp|Q9SKT1|ERF53_ARATH Ethylene-responsive transcription factor ERF053 OS=Arabidopsis thaliana OX=3702 GN=ERF053 PE=1 SV=1 && PF00847:AP2 domain
MS_gene043401	-6.17995	7.08293	4.50857	3.77447	ERF53	AP2/ERF-ERF	AP2/ERF->AP2/ERF-ERF	- && sp|Q9SKT1|ERF53_ARATH Ethylene-responsive transcription factor ERF053 OS=Arabidopsis thaliana OX=3702 GN=ERF053 PE=1 SV=1 && PF00847:AP2 domain
MS_gene037967	4.4853	-0.888271	0.503597	1.62179	ERF5	AP2/ERF-ERF	AP2/ERF->AP2/ERF-ERF	- && sp|Q40478|ERF5_TOBAC Ethylene-responsive transcription factor 5 OS=Nicotiana tabacum OX=4097 GN=ERF5 PE=2 SV=1 && PF00847:AP2 domain
MS_gene41274	0.501727	-1.98409	-4.60617	-2.93834	ERF5	AP2/ERF-ERF	AP2/ERF->AP2/ERF-ERF	- && sp|Q40478|ERF5_TOBAC Ethylene-responsive transcription factor 5 OS=Nicotiana tabacum OX=4097 GN=ERF5 PE=2 SV=1 && PF00847:AP2 domain
MS_gene99338	-1.17292	-3.23532	-5.94039	-4.27426	ERF5	AP2/ERF-ERF	AP2/ERF->AP2/ERF-ERF	- && sp|Q40478|ERF5_TOBAC Ethylene-responsive transcription factor 5 OS=Nicotiana tabacum OX=4097 GN=ERF5 PE=2 SV=1 && PF00847:AP2 domain
MS_gene96391	-2.65677	-4.47192	-5.56698	-5.32463	ERF5	AP2/ERF-ERF	AP2/ERF->AP2/ERF-ERF	- && sp|Q40478|ERF5_TOBAC Ethylene-responsive transcription factor 5 OS=Nicotiana tabacum OX=4097 GN=ERF5 PE=2 SV=1 && PF00847:AP2 domain
MS_gene71984	0.77821	-0.94886	-0.337841	-2.21294	ERF5	AP2/ERF-ERF	AP2/ERF->AP2/ERF-ERF	- && sp|O80341|EF102_ARATH Ethylene-responsive transcription factor 5 OS=Arabidopsis thaliana OX=3702 GN=ERF5 PE=2 SV=1 && PF00847:AP2 domain
MS_gene61291	-2.74851	-2.92212	-0.974259	-1.13588	ERF5	AP2/ERF-ERF	AP2/ERF->AP2/ERF-ERF	- && sp|O80341|EF102_ARATH Ethylene-responsive transcription factor 5 OS=Arabidopsis thaliana OX=3702 GN=ERF5 PE=2 SV=1 && PF00847:AP2 domain
MS_gene72345	-3.87066	-1.54121	-2.09533	-1.33316	ERF5	AP2/ERF-ERF	AP2/ERF->AP2/ERF-ERF	- && sp|O80341|EF102_ARATH Ethylene-responsive transcription factor 5 OS=Arabidopsis thaliana OX=3702 GN=ERF5 PE=2 SV=1 && PF00847:AP2 domain
MS_gene85143	6.11497	NA	NA	NA	ERF42	AP2/ERF-ERF	AP2/ERF->AP2/ERF-ERF	- && sp|Q52QU1|ERF42_ARATH Ethylene-responsive transcription factor ERF042 OS=Arabidopsis thaliana OX=3702 GN=ERF042 PE=2 SV=1 && PF00847:AP2 domain
MS_gene76528	3.50262	NA	NA	-0.103449	ERF42	AP2/ERF-ERF	AP2/ERF->AP2/ERF-ERF	- && sp|Q52QU1|ERF42_ARATH Ethylene-responsive transcription factor ERF042 OS=Arabidopsis thaliana OX=3702 GN=ERF042 PE=2 SV=1 && PF00847:AP2 domain
MS_gene060687	-0.554309	2.34875	-0.337508	3.25613	ERF4	AP2/ERF-ERF	AP2/ERF->AP2/ERF-ERF	- && sp|O80340|ERF78_ARATH Ethylene-responsive transcription factor 4 OS=Arabidopsis thaliana OX=3702 GN=ERF4 PE=1 SV=1 && PF00847:AP2 domain
MS_gene58366	-1.27952	2.75014	1.60382	3.21141	ERF4	AP2/ERF-ERF	AP2/ERF->AP2/ERF-ERF	- && sp|O80340|ERF78_ARATH Ethylene-responsive transcription factor 4 OS=Arabidopsis thaliana OX=3702 GN=ERF4 PE=1 SV=1 && PF00847:AP2 domain
MS_gene059766	-1.39654	2.30781	2.36041	1.4173	ERF4	AP2/ERF-ERF	AP2/ERF->AP2/ERF-ERF	- && sp|O80340|ERF78_ARATH Ethylene-responsive transcription factor 4 OS=Arabidopsis thaliana OX=3702 GN=ERF4 PE=1 SV=1 && PF00847:AP2 domain
MS_gene71873	-2.71967	1.92223	0.427966	2.66557	ERF4	AP2/ERF-ERF	AP2/ERF->AP2/ERF-ERF	- && sp|O80340|ERF78_ARATH Ethylene-responsive transcription factor 4 OS=Arabidopsis thaliana OX=3702 GN=ERF4 PE=1 SV=1 && PF00847:AP2 domain
MS_gene043632	-0.541135	1.24156	2.11265	1.91146	ERF4	AP2/ERF-ERF	AP2/ERF->AP2/ERF-ERF	- && sp|Q40477|ERF4_TOBAC Ethylene-responsive transcription factor 4 OS=Nicotiana tabacum OX=4097 GN=ERF4 PE=1 SV=1 && PF00847:AP2 domain
MS_gene045576	-0.967921	2.35443	2.12733	3.30906	ERF4	AP2/ERF-ERF	AP2/ERF->AP2/ERF-ERF	- && sp|Q40477|ERF4_TOBAC Ethylene-responsive transcription factor 4 OS=Nicotiana tabacum OX=4097 GN=ERF4 PE=1 SV=1 && PF00847:AP2 domain
MS_gene006620	-1.67143	1.71602	1.3842	2.44966	ERF4	AP2/ERF-ERF	AP2/ERF->AP2/ERF-ERF	- && sp|Q40477|ERF4_TOBAC Ethylene-responsive transcription factor 4 OS=Nicotiana tabacum OX=4097 GN=ERF4 PE=1 SV=1 && PF00847:AP2 domain
MS_gene031689	-1.80789	3.18119	0.867969	2.76565	ERF4	AP2/ERF-ERF	AP2/ERF->AP2/ERF-ERF	- && sp|Q40477|ERF4_TOBAC Ethylene-responsive transcription factor 4 OS=Nicotiana tabacum OX=4097 GN=ERF4 PE=1 SV=1 && PF00847:AP2 domain
MS_gene01464	-3.55438	0.423968	0.287894	-0.427234	ERF4	AP2/ERF-ERF	AP2/ERF->AP2/ERF-ERF	- && sp|Q40477|ERF4_TOBAC Ethylene-responsive transcription factor 4 OS=Nicotiana tabacum OX=4097 GN=ERF4 PE=1 SV=1 && PF00847:AP2 domain
MS_gene022898	NA	NA	NA	1.67717	ERF39	AP2/ERF-ERF	AP2/ERF->AP2/ERF-ERF	- && sp|Q9SUK8|ERF39_ARATH Ethylene-responsive transcription factor ERF039 OS=Arabidopsis thaliana OX=3702 GN=ERF039 PE=2 SV=1 && PF00847:AP2 domain
MS_gene71969	0.38954	0.120682	-0.684013	-2.75247	ERF39	AP2/ERF-ERF	AP2/ERF->AP2/ERF-ERF	- && sp|Q9SUK8|ERF39_ARATH Ethylene-responsive transcription factor ERF039 OS=Arabidopsis thaliana OX=3702 GN=ERF039 PE=2 SV=1 && PF00847:AP2 domain
MS_gene011550	-0.221889	-2.88877	-5.16861	-2.4746	ERF39	AP2/ERF-ERF	AP2/ERF->AP2/ERF-ERF	- && sp|Q9SUK8|ERF39_ARATH Ethylene-responsive transcription factor ERF039 OS=Arabidopsis thaliana OX=3702 GN=ERF039 PE=2 SV=1 && PF00847:AP2 domain
MS_gene36782	-1.01606	-1.03849	-3.0375	-2.28015	ERF39	AP2/ERF-ERF	AP2/ERF->AP2/ERF-ERF	- && sp|Q9SUK8|ERF39_ARATH Ethylene-responsive transcription factor ERF039 OS=Arabidopsis thaliana OX=3702 GN=ERF039 PE=2 SV=1 && PF00847:AP2 domain
MS_gene91822	NA	2.92344	NA	NA	ERF34	AP2/ERF-ERF	AP2/ERF->AP2/ERF-ERF	- && sp|Q8LBQ7|ERF34_ARATH Ethylene-responsive transcription factor ERF034 OS=Arabidopsis thaliana OX=3702 GN=ERF034 PE=2 SV=2 && PF00847:AP2 domain
MS_gene022547	3.61168	2.3916	NA	1.77411	ERF34	AP2/ERF-ERF	AP2/ERF->AP2/ERF-ERF	- && sp|Q8LBQ7|ERF34_ARATH Ethylene-responsive transcription factor ERF034 OS=Arabidopsis thaliana OX=3702 GN=ERF034 PE=2 SV=2 && PF00847:AP2 domain
MS_gene054480	2.34636	-0.103045	0.0715028	0.812329	ERF34	AP2/ERF-ERF	AP2/ERF->AP2/ERF-ERF	- && sp|Q8LBQ7|ERF34_ARATH Ethylene-responsive transcription factor ERF034 OS=Arabidopsis thaliana OX=3702 GN=ERF034 PE=2 SV=2 && PF00847:AP2 domain
MS_gene010829	1.90759	-1.71806	0.759958	-2.68627	ERF34	AP2/ERF-ERF	AP2/ERF->AP2/ERF-ERF	- && sp|Q8LBQ7|ERF34_ARATH Ethylene-responsive transcription factor ERF034 OS=Arabidopsis thaliana OX=3702 GN=ERF034 PE=2 SV=2 && PF00847:AP2 domain
MS_gene072262	1.90337	NA	2.44508	NA	ERF34	AP2/ERF-ERF	AP2/ERF->AP2/ERF-ERF	- && sp|Q8LBQ7|ERF34_ARATH Ethylene-responsive transcription factor ERF034 OS=Arabidopsis thaliana OX=3702 GN=ERF034 PE=2 SV=2 && PF00847:AP2 domain
MS_gene035821	4.11847	3.2515	3.02265	3.12598	ERF3	AP2/ERF-ERF	AP2/ERF->AP2/ERF-ERF	- && sp|Q9SXS8|ERF3_TOBAC Ethylene-responsive transcription factor 3 OS=Nicotiana tabacum OX=4097 GN=ERF3 PE=2 SV=1 && PF00847:AP2 domain
MS_gene34448	NA	NA	5.14432	3.9667	ERF26	AP2/ERF-ERF	AP2/ERF->AP2/ERF-ERF	- && sp|Q9CAN9|ERF26_ARATH Ethylene-responsive transcription factor ERF026 OS=Arabidopsis thaliana OX=3702 GN=ERF026 PE=2 SV=1 && PF00847:AP2 domain
MS_gene49042	NA	4.80277	8.48084	7.67149	ERF26	AP2/ERF-ERF	AP2/ERF->AP2/ERF-ERF	- && sp|Q9CAN9|ERF26_ARATH Ethylene-responsive transcription factor ERF026 OS=Arabidopsis thaliana OX=3702 GN=ERF026 PE=2 SV=1 && PF00847:AP2 domain
MS_gene006340	NA	4.5915	7.39637	5.66365	ERF26	AP2/ERF-ERF	AP2/ERF->AP2/ERF-ERF	- && sp|Q9CAN9|ERF26_ARATH Ethylene-responsive transcription factor ERF026 OS=Arabidopsis thaliana OX=3702 GN=ERF026 PE=2 SV=1 && PF00847:AP2 domain
MS_gene41388	1.90337	2.19238	7.90744	5.27178	ERF26	AP2/ERF-ERF	AP2/ERF->AP2/ERF-ERF	- && sp|Q9CAN9|ERF26_ARATH Ethylene-responsive transcription factor ERF026 OS=Arabidopsis thaliana OX=3702 GN=ERF026 PE=2 SV=1 && PF00847:AP2 domain
MS_gene62807	NA	NA	5.57156	2.81617	ERF25	AP2/ERF-ERF	AP2/ERF->AP2/ERF-ERF	- && sp|Q9FJ90|ERF25_ARATH Ethylene-responsive transcription factor ERF025 OS=Arabidopsis thaliana OX=3702 GN=ERF025 PE=2 SV=1 && PF00847:AP2 domain
MS_gene025893	1.78847	-1.46103	-1.74274	-4.29687	ERF23	AP2/ERF-ERF	AP2/ERF->AP2/ERF-ERF	- && sp|Q1ECI2|ERF23_ARATH Ethylene-responsive transcription factor ERF023 OS=Arabidopsis thaliana OX=3702 GN=ERF023 PE=2 SV=1 && PF00847:AP2 domain
MS_gene59520	1.44435	-2.203	0.586728	-0.347877	ERF23	AP2/ERF-ERF	AP2/ERF->AP2/ERF-ERF	- && sp|Q1ECI2|ERF23_ARATH Ethylene-responsive transcription factor ERF023 OS=Arabidopsis thaliana OX=3702 GN=ERF023 PE=2 SV=1 && PF00847:AP2 domain
MS_gene050662	0.747087	-3.08289	-2.89858	-0.196628	ERF23	AP2/ERF-ERF	AP2/ERF->AP2/ERF-ERF	- && sp|Q1ECI2|ERF23_ARATH Ethylene-responsive transcription factor ERF023 OS=Arabidopsis thaliana OX=3702 GN=ERF023 PE=2 SV=1 && PF00847:AP2 domain
MS_gene85966	0.301377	0.408099	-1.62435	2.10915	ERF23	AP2/ERF-ERF	AP2/ERF->AP2/ERF-ERF	- && sp|Q1ECI2|ERF23_ARATH Ethylene-responsive transcription factor ERF023 OS=Arabidopsis thaliana OX=3702 GN=ERF023 PE=2 SV=1 && PF00847:AP2 domain
MS_gene024425	-0.659804	-3.68065	-4.25124	-3.12067	ERF23	AP2/ERF-ERF	AP2/ERF->AP2/ERF-ERF	- && sp|Q1ECI2|ERF23_ARATH Ethylene-responsive transcription factor ERF023 OS=Arabidopsis thaliana OX=3702 GN=ERF023 PE=2 SV=1 && PF00847:AP2 domain
novel.9094	-3.52749	-3.76024	-2.63335	-0.611139	ERF23	AP2/ERF-ERF	AP2/ERF->AP2/ERF-ERF	- && sp|Q1ECI2|ERF23_ARATH Ethylene-responsive transcription factor ERF023 OS=Arabidopsis thaliana OX=3702 GN=ERF023 PE=2 SV=1 && PF00847:AP2 domain
MS_gene001088	0.429355	-0.484345	-2.58441	3.99403	ERF23	-	-	- && sp|Q1ECI2|ERF23_ARATH Ethylene-responsive transcription factor ERF023 OS=Arabidopsis thaliana OX=3702 GN=ERF023 PE=2 SV=1 && -
MS_gene054350	NA	NA	3.10642	NA	ERF22	-	-	- && sp|Q9LQ28|ERF22_ARATH Ethylene-responsive transcription factor ERF022 OS=Arabidopsis thaliana OX=3702 GN=ERF022 PE=2 SV=1 && -
MS_gene85859	3.73961	0.341605	1.94559	0.973994	ERF22	-	-	- && sp|Q9LQ28|ERF22_ARATH Ethylene-responsive transcription factor ERF022 OS=Arabidopsis thaliana OX=3702 GN=ERF022 PE=2 SV=1 && -
MS_gene024730	-3.23924	0.22909	-3.31932	-0.575309	ERF21	AP2/ERF-ERF	AP2/ERF->AP2/ERF-ERF	- && sp|Q9C9I2|ERF21_ARATH Ethylene-responsive transcription factor ERF021 OS=Arabidopsis thaliana OX=3702 GN=ERF021 PE=2 SV=1 && PF00847:AP2 domain
MS_gene001400	NA	1.61413	NA	4.62637	ERF1A	AP2/ERF-ERF	AP2/ERF->AP2/ERF-ERF	- && sp|O80337|EF100_ARATH Ethylene-responsive transcription factor 1A OS=Arabidopsis thaliana OX=3702 GN=ERF1A PE=1 SV=2 && PF00847:AP2 domain
MS_gene61289	-1.54633	-2.60367	-0.490178	-0.726676	ERF1A	AP2/ERF-ERF	AP2/ERF->AP2/ERF-ERF	- && sp|O80337|EF100_ARATH Ethylene-responsive transcription factor 1A OS=Arabidopsis thaliana OX=3702 GN=ERF1A PE=1 SV=2 && PF00847:AP2 domain
MS_gene71987	-2.1657	-0.757657	-1.89052	-2.55717	ERF1A	AP2/ERF-ERF	AP2/ERF->AP2/ERF-ERF	- && sp|O80337|EF100_ARATH Ethylene-responsive transcription factor 1A OS=Arabidopsis thaliana OX=3702 GN=ERF1A PE=1 SV=2 && PF00847:AP2 domain
MS_gene72346	-2.7895	2.6857	4.30477	5.0419	ERF1A	AP2/ERF-ERF	AP2/ERF->AP2/ERF-ERF	- && sp|O80337|EF100_ARATH Ethylene-responsive transcription factor 1A OS=Arabidopsis thaliana OX=3702 GN=ERF1A PE=1 SV=2 && PF00847:AP2 domain
MS_gene024713	NA	1.71166	NA	NA	ERF19	AP2/ERF-ERF	AP2/ERF->AP2/ERF-ERF	- && sp|O80542|ERF19_ARATH Ethylene-responsive transcription factor ERF019 OS=Arabidopsis thaliana OX=3702 GN=ERF019 PE=2 SV=1 && PF00847:AP2 domain
MS_gene21692	-2.45159	1.58449	-4.88941	-4.10422	ERF19	AP2/ERF-ERF	AP2/ERF->AP2/ERF-ERF	- && sp|O80542|ERF19_ARATH Ethylene-responsive transcription factor ERF019 OS=Arabidopsis thaliana OX=3702 GN=ERF019 PE=2 SV=1 && PF00847:AP2 domain
MS_gene016135	NA	3.1849	2.09569	NA	ERF18	AP2/ERF-ERF	AP2/ERF->AP2/ERF-ERF	- && sp|Q9S7L5|ERF18_ARATH Ethylene-responsive transcription factor ERF018 OS=Arabidopsis thaliana OX=3702 GN=ERF018 PE=2 SV=1 && PF00847:AP2 domain
MS_gene058440	3.34818	NA	NA	NA	ERF18	AP2/ERF-ERF	AP2/ERF->AP2/ERF-ERF	- && sp|Q9S7L5|ERF18_ARATH Ethylene-responsive transcription factor ERF018 OS=Arabidopsis thaliana OX=3702 GN=ERF018 PE=2 SV=1 && PF00847:AP2 domain
MS_gene025282	NA	NA	NA	6.98017	ERF17	AP2/ERF-ERF	AP2/ERF->AP2/ERF-ERF	- && sp|Q84QC2|ERF17_ARATH Ethylene-responsive transcription factor ERF017 OS=Arabidopsis thaliana OX=3702 GN=ERF017 PE=2 SV=1 && PF00847:AP2 domain
MS_gene025281	NA	NA	NA	6.8038	ERF17	AP2/ERF-ERF	AP2/ERF->AP2/ERF-ERF	- && sp|Q84QC2|ERF17_ARATH Ethylene-responsive transcription factor ERF017 OS=Arabidopsis thaliana OX=3702 GN=ERF017 PE=2 SV=1 && PF00847:AP2 domain
MS_gene64500	NA	7.03556	3.10642	5.92364	ERF17	AP2/ERF-ERF	AP2/ERF->AP2/ERF-ERF	- && sp|Q84QC2|ERF17_ARATH Ethylene-responsive transcription factor ERF017 OS=Arabidopsis thaliana OX=3702 GN=ERF017 PE=2 SV=1 && PF00847:AP2 domain
MS_gene64497	NA	NA	NA	5.96924	ERF17	AP2/ERF-ERF	AP2/ERF->AP2/ERF-ERF	- && sp|Q84QC2|ERF17_ARATH Ethylene-responsive transcription factor ERF017 OS=Arabidopsis thaliana OX=3702 GN=ERF017 PE=2 SV=1 && PF00847:AP2 domain
MS_gene64499	NA	4.79732	NA	6.65522	ERF17	AP2/ERF-ERF	AP2/ERF->AP2/ERF-ERF	- && sp|Q84QC2|ERF17_ARATH Ethylene-responsive transcription factor ERF017 OS=Arabidopsis thaliana OX=3702 GN=ERF017 PE=2 SV=1 && PF00847:AP2 domain
MS_gene057430	NA	NA	NA	2.35992	ERF17	AP2/ERF-ERF	AP2/ERF->AP2/ERF-ERF	- && sp|Q84QC2|ERF17_ARATH Ethylene-responsive transcription factor ERF017 OS=Arabidopsis thaliana OX=3702 GN=ERF017 PE=2 SV=1 && PF00847:AP2 domain
MS_gene057431	NA	NA	3.10642	6.67397	ERF17	AP2/ERF-ERF	AP2/ERF->AP2/ERF-ERF	- && sp|Q84QC2|ERF17_ARATH Ethylene-responsive transcription factor ERF017 OS=Arabidopsis thaliana OX=3702 GN=ERF017 PE=2 SV=1 && PF00847:AP2 domain
MS_gene057427	NA	2.19238	NA	7.07862	ERF17	AP2/ERF-ERF	AP2/ERF->AP2/ERF-ERF	- && sp|Q84QC2|ERF17_ARATH Ethylene-responsive transcription factor ERF017 OS=Arabidopsis thaliana OX=3702 GN=ERF017 PE=2 SV=1 && PF00847:AP2 domain
MS_gene057426	NA	NA	NA	7.29704	ERF17	AP2/ERF-ERF	AP2/ERF->AP2/ERF-ERF	- && sp|Q84QC2|ERF17_ARATH Ethylene-responsive transcription factor ERF017 OS=Arabidopsis thaliana OX=3702 GN=ERF017 PE=2 SV=1 && PF00847:AP2 domain
MS_gene037132	NA	NA	NA	5.47162	ERF17	AP2/ERF-ERF	AP2/ERF->AP2/ERF-ERF	- && sp|Q84QC2|ERF17_ARATH Ethylene-responsive transcription factor ERF017 OS=Arabidopsis thaliana OX=3702 GN=ERF017 PE=2 SV=1 && PF00847:AP2 domain
MS_gene64498	NA	3.13036	NA	6.04303	ERF17	AP2/ERF-ERF	AP2/ERF->AP2/ERF-ERF	- && sp|Q84QC2|ERF17_ARATH Ethylene-responsive transcription factor ERF017 OS=Arabidopsis thaliana OX=3702 GN=ERF017 PE=2 SV=1 && PF00847:AP2 domain
MS_gene037135	4.34959	NA	NA	4.51758	ERF17	AP2/ERF-ERF	AP2/ERF->AP2/ERF-ERF	- && sp|Q84QC2|ERF17_ARATH Ethylene-responsive transcription factor ERF017 OS=Arabidopsis thaliana OX=3702 GN=ERF017 PE=2 SV=1 && PF00847:AP2 domain
MS_gene025280	4.19421	4.23251	3.0721	8.746	ERF17	AP2/ERF-ERF	AP2/ERF->AP2/ERF-ERF	- && sp|Q84QC2|ERF17_ARATH Ethylene-responsive transcription factor ERF017 OS=Arabidopsis thaliana OX=3702 GN=ERF017 PE=2 SV=1 && PF00847:AP2 domain
MS_gene025278	2.42333	1.79584	2.7483	9.91223	ERF17	AP2/ERF-ERF	AP2/ERF->AP2/ERF-ERF	- && sp|Q84QC2|ERF17_ARATH Ethylene-responsive transcription factor ERF017 OS=Arabidopsis thaliana OX=3702 GN=ERF017 PE=2 SV=1 && PF00847:AP2 domain
MS_gene037131	0.144913	3.53155	-0.157796	5.83743	ERF17	AP2/ERF-ERF	AP2/ERF->AP2/ERF-ERF	- && sp|Q84QC2|ERF17_ARATH Ethylene-responsive transcription factor ERF017 OS=Arabidopsis thaliana OX=3702 GN=ERF017 PE=2 SV=1 && PF00847:AP2 domain
MS_gene037134	-0.594675	-3.75802	-3.58417	2.2662	ERF17	AP2/ERF-ERF	AP2/ERF->AP2/ERF-ERF	- && sp|Q84QC2|ERF17_ARATH Ethylene-responsive transcription factor ERF017 OS=Arabidopsis thaliana OX=3702 GN=ERF017 PE=2 SV=1 && PF00847:AP2 domain
MS_gene025283	-1.28989	4.20173	0.0216351	5.47595	ERF17	AP2/ERF-ERF	AP2/ERF->AP2/ERF-ERF	- && sp|Q84QC2|ERF17_ARATH Ethylene-responsive transcription factor ERF017 OS=Arabidopsis thaliana OX=3702 GN=ERF017 PE=2 SV=1 && PF00847:AP2 domain
MS_gene057432	-2.34693	2.69312	-2.18864	2.86033	ERF17	AP2/ERF-ERF	AP2/ERF->AP2/ERF-ERF	- && sp|Q84QC2|ERF17_ARATH Ethylene-responsive transcription factor ERF017 OS=Arabidopsis thaliana OX=3702 GN=ERF017 PE=2 SV=1 && PF00847:AP2 domain
MS_gene037133	-3.34463	0.324451	-3.38581	4.41214	ERF17	AP2/ERF-ERF	AP2/ERF->AP2/ERF-ERF	- && sp|Q84QC2|ERF17_ARATH Ethylene-responsive transcription factor ERF017 OS=Arabidopsis thaliana OX=3702 GN=ERF017 PE=2 SV=1 && PF00847:AP2 domain
MS_gene99938	NA	2.19238	2.39338	1.67717	ERF12	AP2/ERF-ERF	AP2/ERF->AP2/ERF-ERF	- && sp|Q9SFE4|ERF12_ARATH Ethylene-responsive transcription factor ERF012 OS=Arabidopsis thaliana OX=3702 GN=ERF012 PE=2 SV=1 && PF00847:AP2 domain
MS_gene99895	NA	NA	NA	5.03672	ERF12	AP2/ERF-ERF	AP2/ERF->AP2/ERF-ERF	- && sp|Q9SFE4|ERF12_ARATH Ethylene-responsive transcription factor ERF012 OS=Arabidopsis thaliana OX=3702 GN=ERF012 PE=2 SV=1 && PF00847:AP2 domain
MS_gene25019	1.54072	1.51782	2.27247	1.61526	ERF118	AP2/ERF-ERF	AP2/ERF->AP2/ERF-ERF	- && sp|Q9CA27|EF118_ARATH Ethylene-responsive transcription factor ERF118 OS=Arabidopsis thaliana OX=3702 GN=ERF118 PE=1 SV=1 && PF00847:AP2 domain
MS_gene050998	1.28568	1.79482	-0.0397748	2.05306	ERF118	AP2/ERF-ERF	AP2/ERF->AP2/ERF-ERF	- && sp|Q9CA27|EF118_ARATH Ethylene-responsive transcription factor ERF118 OS=Arabidopsis thaliana OX=3702 GN=ERF118 PE=1 SV=1 && PF00847:AP2 domain
MS_gene08476	0.543092	-2.74804	-3.97449	-4.58222	ERF118	AP2/ERF-ERF	AP2/ERF->AP2/ERF-ERF	- && sp|Q9CA27|EF118_ARATH Ethylene-responsive transcription factor ERF118 OS=Arabidopsis thaliana OX=3702 GN=ERF118 PE=1 SV=1 && PF00847:AP2 domain
MS_gene81059	0.435963	-0.856406	-2.29535	-3.98408	ERF118	AP2/ERF-ERF	AP2/ERF->AP2/ERF-ERF	- && sp|Q9CA27|EF118_ARATH Ethylene-responsive transcription factor ERF118 OS=Arabidopsis thaliana OX=3702 GN=ERF118 PE=1 SV=1 && PF00847:AP2 domain
MS_gene050999	-0.674554	-0.738688	-2.68049	-2.50401	ERF118	AP2/ERF-ERF	AP2/ERF->AP2/ERF-ERF	- && sp|Q9CA27|EF118_ARATH Ethylene-responsive transcription factor ERF118 OS=Arabidopsis thaliana OX=3702 GN=ERF118 PE=1 SV=1 && PF00847:AP2 domain
MS_gene23884	-0.337159	3.4399	1.02441	0.895682	ERF115	AP2/ERF-ERF	AP2/ERF->AP2/ERF-ERF	- && sp|Q9LY29|EF115_ARATH Ethylene-responsive transcription factor ERF115 OS=Arabidopsis thaliana OX=3702 GN=ERF115 PE=1 SV=1 && PF00847:AP2 domain
MS_gene97301	-2.17563	2.07424	2.95604	2.67976	ERF115	AP2/ERF-ERF	AP2/ERF->AP2/ERF-ERF	- && sp|Q9LY29|EF115_ARATH Ethylene-responsive transcription factor ERF115 OS=Arabidopsis thaliana OX=3702 GN=ERF115 PE=1 SV=1 && PF00847:AP2 domain
MS_gene022105	-2.43529	2.78351	1.52368	1.71571	ERF115	AP2/ERF-ERF	AP2/ERF->AP2/ERF-ERF	- && sp|Q9LY29|EF115_ARATH Ethylene-responsive transcription factor ERF115 OS=Arabidopsis thaliana OX=3702 GN=ERF115 PE=1 SV=1 && PF00847:AP2 domain
MS_gene60696	NA	9.56673	9.34112	11.2325	ERF110	AP2/ERF-ERF	AP2/ERF->AP2/ERF-ERF	- && sp|Q70II3|EF110_ARATH Ethylene-responsive transcription factor ERF110 OS=Arabidopsis thaliana OX=3702 GN=ERF110 PE=2 SV=2 && PF00847:AP2 domain
MS_gene85709	NA	8.44722	10.6732	8.98329	ERF110	AP2/ERF-ERF	AP2/ERF->AP2/ERF-ERF	- && sp|Q70II3|EF110_ARATH Ethylene-responsive transcription factor ERF110 OS=Arabidopsis thaliana OX=3702 GN=ERF110 PE=2 SV=2 && PF00847:AP2 domain
MS_gene006150	NA	7.90165	7.78533	8.00061	ERF110	AP2/ERF-ERF	AP2/ERF->AP2/ERF-ERF	- && sp|Q70II3|EF110_ARATH Ethylene-responsive transcription factor ERF110 OS=Arabidopsis thaliana OX=3702 GN=ERF110 PE=2 SV=2 && PF00847:AP2 domain
MS_gene07914	NA	10.6807	11.8259	10.0635	ERF110	AP2/ERF-ERF	AP2/ERF->AP2/ERF-ERF	- && sp|Q70II3|EF110_ARATH Ethylene-responsive transcription factor ERF110 OS=Arabidopsis thaliana OX=3702 GN=ERF110 PE=2 SV=2 && PF00847:AP2 domain
MS_gene76325	NA	8.69416	11.9886	10.1273	ERF110	AP2/ERF-ERF	AP2/ERF->AP2/ERF-ERF	- && sp|Q70II3|EF110_ARATH Ethylene-responsive transcription factor ERF110 OS=Arabidopsis thaliana OX=3702 GN=ERF110 PE=2 SV=2 && PF00847:AP2 domain
MS_gene88914	2.55346	10.4599	10.1911	11.6194	ERF110	AP2/ERF-ERF	AP2/ERF->AP2/ERF-ERF	- && sp|Q70II3|EF110_ARATH Ethylene-responsive transcription factor ERF110 OS=Arabidopsis thaliana OX=3702 GN=ERF110 PE=2 SV=2 && PF00847:AP2 domain
MS_gene03238	-3.16795	5.49949	6.27733	5.67065	ERF110	AP2/ERF-ERF	AP2/ERF->AP2/ERF-ERF	- && sp|Q70II3|EF110_ARATH Ethylene-responsive transcription factor ERF110 OS=Arabidopsis thaliana OX=3702 GN=ERF110 PE=2 SV=2 && PF00847:AP2 domain
MS_gene26633	NA	NA	4.16875	6.36567	ERF109	AP2/ERF-ERF	AP2/ERF->AP2/ERF-ERF	- && sp|Q9SZ06|EF109_ARATH Ethylene-responsive transcription factor ERF109 OS=Arabidopsis thaliana OX=3702 GN=ERF109 PE=1 SV=1 && PF00847:AP2 domain
MS_gene26632	NA	NA	3.00128	5.45429	ERF109	AP2/ERF-ERF	AP2/ERF->AP2/ERF-ERF	- && sp|Q9SZ06|EF109_ARATH Ethylene-responsive transcription factor ERF109 OS=Arabidopsis thaliana OX=3702 GN=ERF109 PE=1 SV=1 && PF00847:AP2 domain
MS_gene26630	NA	3.05072	1.96285	5.24288	ERF109	AP2/ERF-ERF	AP2/ERF->AP2/ERF-ERF	- && sp|Q9SZ06|EF109_ARATH Ethylene-responsive transcription factor ERF109 OS=Arabidopsis thaliana OX=3702 GN=ERF109 PE=1 SV=1 && PF00847:AP2 domain
MS_gene39643	NA	2.26132	4.31757	6.97349	ERF109	AP2/ERF-ERF	AP2/ERF->AP2/ERF-ERF	- && sp|Q9SZ06|EF109_ARATH Ethylene-responsive transcription factor ERF109 OS=Arabidopsis thaliana OX=3702 GN=ERF109 PE=1 SV=1 && PF00847:AP2 domain
MS_gene39646	NA	3.2928	5.58906	8.55313	ERF109	AP2/ERF-ERF	AP2/ERF->AP2/ERF-ERF	- && sp|Q9SZ06|EF109_ARATH Ethylene-responsive transcription factor ERF109 OS=Arabidopsis thaliana OX=3702 GN=ERF109 PE=1 SV=1 && PF00847:AP2 domain
MS_gene39645	NA	NA	NA	2.67161	ERF109	AP2/ERF-ERF	AP2/ERF->AP2/ERF-ERF	- && sp|Q9SZ06|EF109_ARATH Ethylene-responsive transcription factor ERF109 OS=Arabidopsis thaliana OX=3702 GN=ERF109 PE=1 SV=1 && PF00847:AP2 domain
MS_gene053501	NA	NA	NA	7.09547	ERF109	AP2/ERF-ERF	AP2/ERF->AP2/ERF-ERF	- && sp|Q9SZ06|EF109_ARATH Ethylene-responsive transcription factor ERF109 OS=Arabidopsis thaliana OX=3702 GN=ERF109 PE=1 SV=1 && PF00847:AP2 domain
MS_gene053503	NA	NA	6.62571	7.73836	ERF109	AP2/ERF-ERF	AP2/ERF->AP2/ERF-ERF	- && sp|Q9SZ06|EF109_ARATH Ethylene-responsive transcription factor ERF109 OS=Arabidopsis thaliana OX=3702 GN=ERF109 PE=1 SV=1 && PF00847:AP2 domain
MS_gene053498	NA	NA	5.88171	4.52835	ERF109	AP2/ERF-ERF	AP2/ERF->AP2/ERF-ERF	- && sp|Q9SZ06|EF109_ARATH Ethylene-responsive transcription factor ERF109 OS=Arabidopsis thaliana OX=3702 GN=ERF109 PE=1 SV=1 && PF00847:AP2 domain
MS_gene053499	NA	2.3916	2.0304	6.71141	ERF109	AP2/ERF-ERF	AP2/ERF->AP2/ERF-ERF	- && sp|Q9SZ06|EF109_ARATH Ethylene-responsive transcription factor ERF109 OS=Arabidopsis thaliana OX=3702 GN=ERF109 PE=1 SV=1 && PF00847:AP2 domain
MS_gene35487	NA	NA	NA	1.81226	ERF109	AP2/ERF-ERF	AP2/ERF->AP2/ERF-ERF	- && sp|Q9SZ06|EF109_ARATH Ethylene-responsive transcription factor ERF109 OS=Arabidopsis thaliana OX=3702 GN=ERF109 PE=1 SV=1 && PF00847:AP2 domain
MS_gene047823	NA	3.13036	NA	5.21898	ERF109	AP2/ERF-ERF	AP2/ERF->AP2/ERF-ERF	- && sp|Q9SZ06|EF109_ARATH Ethylene-responsive transcription factor ERF109 OS=Arabidopsis thaliana OX=3702 GN=ERF109 PE=1 SV=1 && PF00847:AP2 domain
MS_gene047826	NA	3.78439	5.80624	8.1465	ERF109	AP2/ERF-ERF	AP2/ERF->AP2/ERF-ERF	- && sp|Q9SZ06|EF109_ARATH Ethylene-responsive transcription factor ERF109 OS=Arabidopsis thaliana OX=3702 GN=ERF109 PE=1 SV=1 && PF00847:AP2 domain
MS_gene047825	NA	6.44678	4.73496	8.86241	ERF109	AP2/ERF-ERF	AP2/ERF->AP2/ERF-ERF	- && sp|Q9SZ06|EF109_ARATH Ethylene-responsive transcription factor ERF109 OS=Arabidopsis thaliana OX=3702 GN=ERF109 PE=1 SV=1 && PF00847:AP2 domain
MS_gene037965	NA	NA	4.25205	4.44226	ERF106	AP2/ERF-ERF	AP2/ERF->AP2/ERF-ERF	- && sp|Q9LY05|EF106_ARATH Ethylene-responsive transcription factor ERF106 OS=Arabidopsis thaliana OX=3702 GN=ERF106 PE=2 SV=1 && PF00847:AP2 domain
MS_gene41276	3.09471	1.07199	0.274608	1.3388	ERF106	AP2/ERF-ERF	AP2/ERF->AP2/ERF-ERF	- && sp|Q9LY05|EF106_ARATH Ethylene-responsive transcription factor ERF106 OS=Arabidopsis thaliana OX=3702 GN=ERF106 PE=2 SV=1 && PF00847:AP2 domain
MS_gene063288	1.14484	4.9284	5.64843	6.16005	ERF08	AP2/ERF-ERF	AP2/ERF->AP2/ERF-ERF	- && sp|O22174|ERF08_ARATH Ethylene-responsive transcription factor ERF008 OS=Arabidopsis thaliana OX=3702 GN=ERF008 PE=2 SV=1 && PF00847:AP2 domain
MS_gene015183	0.58506	2.20975	2.32356	-1.00282	ERF08	AP2/ERF-ERF	AP2/ERF->AP2/ERF-ERF	- && sp|O22174|ERF08_ARATH Ethylene-responsive transcription factor ERF008 OS=Arabidopsis thaliana OX=3702 GN=ERF008 PE=2 SV=1 && PF00847:AP2 domain
MS_gene00450	0.309656	5.23766	6.00692	5.69906	ERF08	AP2/ERF-ERF	AP2/ERF->AP2/ERF-ERF	- && sp|O22174|ERF08_ARATH Ethylene-responsive transcription factor ERF008 OS=Arabidopsis thaliana OX=3702 GN=ERF008 PE=2 SV=1 && PF00847:AP2 domain
MS_gene24429	-1.76139	2.04047	3.29808	2.34181	ERF08	AP2/ERF-ERF	AP2/ERF->AP2/ERF-ERF	- && sp|O22174|ERF08_ARATH Ethylene-responsive transcription factor ERF008 OS=Arabidopsis thaliana OX=3702 GN=ERF008 PE=2 SV=1 && PF00847:AP2 domain
MS_gene21359	NA	NA	NA	0.764461	ERF062	AP2/ERF-ERF	AP2/ERF->AP2/ERF-ERF	- && sp|Q9SVQ0|ERF62_ARATH Ethylene-responsive transcription factor ERF062 OS=Arabidopsis thaliana OX=3702 GN=ERF062 PE=2 SV=1 && PF00847:AP2 domain
MS_gene072844	4.24488	NA	NA	NA	ERF03	AP2/ERF-ERF	AP2/ERF->AP2/ERF-ERF	- && sp|Q94AW5|ERF03_ARATH Ethylene-responsive transcription factor ERF003 OS=Arabidopsis thaliana OX=3702 GN=ERF003 PE=1 SV=1 && PF00847:AP2 domain
MS_gene014883	3.49967	NA	NA	NA	ERF03	AP2/ERF-ERF	AP2/ERF->AP2/ERF-ERF	- && sp|Q94AW5|ERF03_ARATH Ethylene-responsive transcription factor ERF003 OS=Arabidopsis thaliana OX=3702 GN=ERF003 PE=1 SV=1 && PF00847:AP2 domain
MS_gene031037	1.30433	-2.1133	-2.65018	-6.92316	ENOXE	-	-	- && sp|Q84V25|ENOXE_FRAAN 2-methylene-furan-3-one reductase OS=Fragaria ananassa OX=3747 GN=EO PE=1 SV=1 && PF13602:Zinc-binding dehydrogenase|PF08240:Alcohol dehydrogenase GroES-like domain
MS_gene67894	2.62599	1.84596	0.0715028	1.37854	ENOXE	-	-	- && sp|Q84V25|ENOXE_FRAAN 2-methylene-furan-3-one reductase OS=Fragaria ananassa OX=3747 GN=EO PE=1 SV=1 && PF08240:Alcohol dehydrogenase GroES-like domain|PF13602:Zinc-binding dehydrogenase
MS_gene20440	0.550949	-6.23165	-2.93431	-5.27442	ENOXE	-	-	- && sp|Q84V25|ENOXE_FRAAN 2-methylene-furan-3-one reductase OS=Fragaria ananassa OX=3747 GN=EO PE=1 SV=1 && PF08240:Alcohol dehydrogenase GroES-like domain|PF13602:Zinc-binding dehydrogenase
MS_gene031036	-0.85374	-2.05776	-1.88762	-2.06272	ENOXE	-	-	- && sp|Q84V25|ENOXE_FRAAN 2-methylene-furan-3-one reductase OS=Fragaria ananassa OX=3747 GN=EO PE=1 SV=1 && PF08240:Alcohol dehydrogenase GroES-like domain|PF13602:Zinc-binding dehydrogenase
MS_gene054909	-0.93118	2.27006	1.81469	0.513486	ENOXE	-	-	- && sp|Q84V25|ENOXE_FRAAN 2-methylene-furan-3-one reductase OS=Fragaria ananassa OX=3747 GN=EO PE=1 SV=1 && PF08240:Alcohol dehydrogenase GroES-like domain|PF13602:Zinc-binding dehydrogenase
MS_gene98370	-2.22724	-4.30851	-1.66043	-4.30739	ENOXE	-	-	- && sp|Q84V25|ENOXE_FRAAN 2-methylene-furan-3-one reductase OS=Fragaria ananassa OX=3747 GN=EO PE=1 SV=1 && PF08240:Alcohol dehydrogenase GroES-like domain|PF13602:Zinc-binding dehydrogenase
MS_gene03413	NA	NA	NA	1.81226	ENOXE	-	-	- && sp|Q84V25|ENOXE_FRAAN 2-methylene-furan-3-one reductase OS=Fragaria ananassa OX=3747 GN=EO PE=1 SV=1 && PF08240:Alcohol dehydrogenase GroES-like domain|PF00107:Zinc-binding dehydrogenase
MS_gene20442	-0.0312279	-4.76215	-4.58789	-4.76504	ENOXE	-	-	- && sp|Q84V25|ENOXE_FRAAN 2-methylene-furan-3-one reductase OS=Fragaria ananassa OX=3747 GN=EO PE=1 SV=1 && PF08240:Alcohol dehydrogenase GroES-like domain|PF00107:Zinc-binding dehydrogenase
MS_gene52905	-0.867743	-3.92515	-2.78069	-3.91547	ENOXE	-	-	- && sp|Q84V25|ENOXE_FRAAN 2-methylene-furan-3-one reductase OS=Fragaria ananassa OX=3747 GN=EO PE=1 SV=1 && PF08240:Alcohol dehydrogenase GroES-like domain|PF00107:Zinc-binding dehydrogenase
MS_gene53661	3.44111	-6.11034	-2.61409	-2.87613	ENOX	-	-	- && sp|O23939|ENOX_FRAVE 2-methylene-furan-3-one reductase OS=Fragaria vesca OX=57918 GN=EO PE=2 SV=2 && PF13602:Zinc-binding dehydrogenase
MS_gene37498	1.98843	-4.00736	-7.31944	-3.53996	ENOX	-	-	- && sp|K4BW79|ENOX_SOLLC 2-methylene-furan-3-one reductase OS=Solanum lycopersicum OX=4081 GN=EO PE=1 SV=1 && PF13602:Zinc-binding dehydrogenase|PF08879:WRC
MS_gene019377	2.55022	-2.24938	-3.51517	-3.95245	ENOX	-	-	- && sp|K4BW79|ENOX_SOLLC 2-methylene-furan-3-one reductase OS=Solanum lycopersicum OX=4081 GN=EO PE=1 SV=1 && PF13602:Zinc-binding dehydrogenase
MS_gene23649	2.34328	-4.66496	-4.47538	-6.56565	ENOX	-	-	- && sp|K4BW79|ENOX_SOLLC 2-methylene-furan-3-one reductase OS=Solanum lycopersicum OX=4081 GN=EO PE=1 SV=1 && PF13602:Zinc-binding dehydrogenase
MS_gene051144	2.06499	0.997185	0.307927	-4.3027	ENOX	-	-	- && sp|K4BW79|ENOX_SOLLC 2-methylene-furan-3-one reductase OS=Solanum lycopersicum OX=4081 GN=EO PE=1 SV=1 && PF13602:Zinc-binding dehydrogenase
MS_gene51135	1.69868	-4.06593	-6.18872	-4.93704	ENOX	-	-	- && sp|K4BW79|ENOX_SOLLC 2-methylene-furan-3-one reductase OS=Solanum lycopersicum OX=4081 GN=EO PE=1 SV=1 && PF13602:Zinc-binding dehydrogenase
MS_gene019389	0.978406	-3.12739	-3.72527	-5.64644	ENOX	-	-	- && sp|K4BW79|ENOX_SOLLC 2-methylene-furan-3-one reductase OS=Solanum lycopersicum OX=4081 GN=EO PE=1 SV=1 && PF13602:Zinc-binding dehydrogenase
MS_gene87822	0.239846	0.315195	-1.52448	-3.58785	ENOX	-	-	- && sp|K4BW79|ENOX_SOLLC 2-methylene-furan-3-one reductase OS=Solanum lycopersicum OX=4081 GN=EO PE=1 SV=1 && PF13602:Zinc-binding dehydrogenase
MS_gene23654	-1.65851	-0.397804	-7.53374	-6.58372	ENOX	-	-	- && sp|K4BW79|ENOX_SOLLC 2-methylene-furan-3-one reductase OS=Solanum lycopersicum OX=4081 GN=EO PE=1 SV=1 && PF13602:Zinc-binding dehydrogenase
MS_gene074407	NA	4.29482	2.31007	NA	EIN3	EIL	EIL	- && sp|O24606|EIN3_ARATH Protein ETHYLENE INSENSITIVE 3 OS=Arabidopsis thaliana OX=3702 GN=EIN3 PE=1 SV=1 && PF04873:Ethylene insensitive 3
MS_gene69697	2.04056	4.42634	4.76014	4.41765	EIN3	EIL	EIL	- && sp|O24606|EIN3_ARATH Protein ETHYLENE INSENSITIVE 3 OS=Arabidopsis thaliana OX=3702 GN=EIN3 PE=1 SV=1 && PF04873:Ethylene insensitive 3
MS_gene007424	NA	3.61461	4.17501	2.3733	EIN2	-	-	- && sp|Q9S814|EIN2_ARATH Ethylene-insensitive protein 2 OS=Arabidopsis thaliana OX=3702 GN=EIN2 PE=1 SV=1 && PF01566:Natural resistance-associated macrophage protein
MS_gene20072	NA	2.40681	NA	1.79328	EIN2	-	-	- && sp|Q9S814|EIN2_ARATH Ethylene-insensitive protein 2 OS=Arabidopsis thaliana OX=3702 GN=EIN2 PE=1 SV=1 && PF01566:Natural resistance-associated macrophage protein
MS_gene22424	0.130164	1.20049	2.25812	0.961966	EIN2	-	-	- && sp|Q9S814|EIN2_ARATH Ethylene-insensitive protein 2 OS=Arabidopsis thaliana OX=3702 GN=EIN2 PE=1 SV=1 && PF01566:Natural resistance-associated macrophage protein
novel.3361	-1.94475	-3.08289	-2.89858	-1.24701	EIN2	-	-	- && sp|Q9S814|EIN2_ARATH Ethylene-insensitive protein 2 OS=Arabidopsis thaliana OX=3702 GN=EIN2 PE=1 SV=1 && PF01566:Natural resistance-associated macrophage protein
MS_gene70362	NA	NA	2.54905	NA	EIL4	EIL	EIL	- && sp|Q9LX16|EIL4_ARATH Putative ETHYLENE INSENSITIVE 3-like 4 protein OS=Arabidopsis thaliana OX=3702 GN=EIL4 PE=3 SV=1 && PF04873:Ethylene insensitive 3
MS_gene28102	-2.58694	-2.76402	-1.6181	-1.79302	EIL4	EIL	EIL	- && sp|Q9LX16|EIL4_ARATH Putative ETHYLENE INSENSITIVE 3-like 4 protein OS=Arabidopsis thaliana OX=3702 GN=EIL4 PE=3 SV=1 && PF04873:Ethylene insensitive 3
MS_gene59301	-3.93212	-0.416337	-3.93976	-4.11432	EIL1	EIL	EIL	- && sp|Q9SLH0|EIL1_ARATH ETHYLENE INSENSITIVE 3-like 1 protein OS=Arabidopsis thaliana OX=3702 GN=EIL1 PE=1 SV=1 && PF13966:zinc-binding in reverse transcriptase|PF13456:Reverse transcriptase-like|PF04873:Ethylene insensitive 3
MS_gene046859	-5.62628	-5.85929	-5.69438	-5.86707	EIL1	EIL	EIL	- && sp|Q9SLH0|EIL1_ARATH ETHYLENE INSENSITIVE 3-like 1 protein OS=Arabidopsis thaliana OX=3702 GN=EIL1 PE=1 SV=1 && PF04873:Ethylene insensitive 3
MS_gene25020	1.88164	1.37556	-2.00299	-4.73107	EF119	AP2/ERF-ERF	AP2/ERF->AP2/ERF-ERF	- && sp|Q9LUA2|EF119_ARATH Ethylene-responsive transcription factor ERF119 OS=Arabidopsis thaliana OX=3702 GN=ERF119 PE=1 SV=1 && PF00847:AP2 domain
MS_gene013198	NA	1.61413	NA	NA	EF114	AP2/ERF-ERF	AP2/ERF->AP2/ERF-ERF	- && sp|Q9FH54|EF114_ARATH Ethylene-responsive transcription factor ERF114 OS=Arabidopsis thaliana OX=3702 GN=ERF114 PE=1 SV=1 && PF00847:AP2 domain
MS_gene014124	3.51532	1.69655	3.78065	2.36195	EER5	-	-	- && sp|Q8GWE6|EER5_ARATH Enhanced ethylene response protein 5 OS=Arabidopsis thaliana OX=3702 GN=EER5 PE=1 SV=1 && PF01399:PCI domain
MS_gene42516	-2.32258	1.22109	1.50059	1.42384	EER5	-	-	- && sp|Q8GWE6|EER5_ARATH Enhanced ethylene response protein 5 OS=Arabidopsis thaliana OX=3702 GN=EER5 PE=1 SV=1 && PF01399:PCI domain
MS_gene017900	-6.41693	0.349149	-1.06128	-0.112341	EER5	-	-	- && sp|Q8GWE6|EER5_ARATH Enhanced ethylene response protein 5 OS=Arabidopsis thaliana OX=3702 GN=EER5 PE=1 SV=1 && PF01399:PCI domain
novel.14301	3.32463	NA	3.31678	3.11066	EER5	-	-	- && sp|Q8GWE6|EER5_ARATH Enhanced ethylene response protein 5 OS=Arabidopsis thaliana OX=3702 GN=EER5 PE=1 SV=1 && -
MS_gene73805	3.49844	3.24356	5.00007	4.38833	EDR1	-	-	- && sp|Q9FPR3|EDR1_ARATH Serine/threonine-protein kinase EDR1 OS=Arabidopsis thaliana OX=3702 GN=EDR1 PE=1 SV=1 && PF14381:Ethylene-responsive protein kinase Le-CTR1|PF07714:Protein tyrosine kinase
MS_gene31348	1.44573	3.44958	2.77533	3.78556	EDR1	-	-	- && sp|Q9FPR3|EDR1_ARATH Serine/threonine-protein kinase EDR1 OS=Arabidopsis thaliana OX=3702 GN=EDR1 PE=1 SV=1 && PF14381:Ethylene-responsive protein kinase Le-CTR1|PF07714:Protein tyrosine kinase
MS_gene031604	0.750518	2.15098	1.73935	1.89047	EDR1	-	-	- && sp|Q9FPR3|EDR1_ARATH Serine/threonine-protein kinase EDR1 OS=Arabidopsis thaliana OX=3702 GN=EDR1 PE=1 SV=1 && PF14381:Ethylene-responsive protein kinase Le-CTR1|PF07714:Protein tyrosine kinase
MS_gene006691	-0.563153	3.08301	2.92432	3.92318	EDR1	-	-	- && sp|Q9FPR3|EDR1_ARATH Serine/threonine-protein kinase EDR1 OS=Arabidopsis thaliana OX=3702 GN=EDR1 PE=1 SV=1 && PF14381:Ethylene-responsive protein kinase Le-CTR1|PF07714:Protein tyrosine kinase
MS_gene058451	-0.960914	-2.3425	-1.63027	-0.978359	EDR1	-	-	- && sp|Q9FPR3|EDR1_ARATH Serine/threonine-protein kinase EDR1 OS=Arabidopsis thaliana OX=3702 GN=EDR1 PE=1 SV=1 && PF14381:Ethylene-responsive protein kinase Le-CTR1|PF07714:Protein tyrosine kinase
MS_gene043542	-2.52788	1.74928	2.0177	1.07753	EDR1	-	-	- && sp|Q9FPR3|EDR1_ARATH Serine/threonine-protein kinase EDR1 OS=Arabidopsis thaliana OX=3702 GN=EDR1 PE=1 SV=1 && PF14381:Ethylene-responsive protein kinase Le-CTR1|PF07714:Protein tyrosine kinase
MS_gene045491	-5.31428	-1.5	1.48916	1.6528	EDR1	-	-	- && sp|Q9FPR3|EDR1_ARATH Serine/threonine-protein kinase EDR1 OS=Arabidopsis thaliana OX=3702 GN=EDR1 PE=1 SV=1 && PF14381:Ethylene-responsive protein kinase Le-CTR1|PF07714:Protein tyrosine kinase
MS_gene54823	-5.75596	-0.319573	-4.93868	-2.53672	EDR1	-	-	- && sp|Q9FPR3|EDR1_ARATH Serine/threonine-protein kinase EDR1 OS=Arabidopsis thaliana OX=3702 GN=EDR1 PE=1 SV=1 && PF14381:Ethylene-responsive protein kinase Le-CTR1|PF07714:Protein tyrosine kinase
MS_gene33079	NA	NA	2.09569	2.78119	EDR1	-	-	- && sp|Q9FPR3|EDR1_ARATH Serine/threonine-protein kinase EDR1 OS=Arabidopsis thaliana OX=3702 GN=EDR1 PE=1 SV=1 && PF07714:Protein tyrosine kinase|PF14381:Ethylene-responsive protein kinase Le-CTR1
MS_gene66599	NA	5.21962	NA	4.90661	DLHH	-	-	- && sp|Q43914|DLHH_AZOBR Putative carboxymethylenebutenolidase OS=Azospirillum brasilense OX=192 PE=3 SV=1 && PF01738:Dienelactone hydrolase family
MS_gene061318	-2.05481	-1.50937	-2.65247	-1.24905	DLHH	-	-	- && sp|Q43914|DLHH_AZOBR Putative carboxymethylenebutenolidase OS=Azospirillum brasilense OX=192 PE=3 SV=1 && PF01738:Dienelactone hydrolase family
MS_gene062360	NA	2.97745	NA	1.72624	CTR1	-	-	- && sp|Q05609|CTR1_ARATH Serine/threonine-protein kinase CTR1 OS=Arabidopsis thaliana OX=3702 GN=CTR1 PE=1 SV=1 && PF14381:Ethylene-responsive protein kinase Le-CTR1|PF07714:Protein tyrosine kinase
MS_gene062359	2.51955	4.5739	4.40916	NA	CTR1	-	-	- && sp|Q05609|CTR1_ARATH Serine/threonine-protein kinase CTR1 OS=Arabidopsis thaliana OX=3702 GN=CTR1 PE=1 SV=1 && PF14381:Ethylene-responsive protein kinase Le-CTR1|PF07714:Protein tyrosine kinase
MS_gene051519	2.25633	-3.08289	0.718219	1.08357	CTR1	-	-	- && sp|Q05609|CTR1_ARATH Serine/threonine-protein kinase CTR1 OS=Arabidopsis thaliana OX=3702 GN=CTR1 PE=1 SV=1 && PF14381:Ethylene-responsive protein kinase Le-CTR1|PF07714:Protein tyrosine kinase
MS_gene049976	1.53749	3.5331	2.7198	2.95743	CTR1	-	-	- && sp|Q05609|CTR1_ARATH Serine/threonine-protein kinase CTR1 OS=Arabidopsis thaliana OX=3702 GN=CTR1 PE=1 SV=1 && PF14381:Ethylene-responsive protein kinase Le-CTR1|PF07714:Protein tyrosine kinase
MS_gene37914	-0.508934	0.506952	-1.64487	-2.25462	CTR1	-	-	- && sp|Q05609|CTR1_ARATH Serine/threonine-protein kinase CTR1 OS=Arabidopsis thaliana OX=3702 GN=CTR1 PE=1 SV=1 && PF14381:Ethylene-responsive protein kinase Le-CTR1|PF07714:Protein tyrosine kinase
MS_gene068216	1.64765	1.45935	1.06862	4.07395	CTR1	-	-	- && sp|Q05609|CTR1_ARATH Serine/threonine-protein kinase CTR1 OS=Arabidopsis thaliana OX=3702 GN=CTR1 PE=1 SV=1 && PF14381:Ethylene-responsive protein kinase Le-CTR1
MS_gene062363	2.48498	NA	NA	NA	CTR1	-	-	- && sp|Q05609|CTR1_ARATH Serine/threonine-protein kinase CTR1 OS=Arabidopsis thaliana OX=3702 GN=CTR1 PE=1 SV=1 && PF07714:Protein tyrosine kinase|PF14381:Ethylene-responsive protein kinase Le-CTR1
MS_gene010082	1.79228	2.76301	2.45398	3.43131	CTR1	-	-	- && sp|Q05609|CTR1_ARATH Serine/threonine-protein kinase CTR1 OS=Arabidopsis thaliana OX=3702 GN=CTR1 PE=1 SV=1 && PF07714:Protein tyrosine kinase|PF14381:Ethylene-responsive protein kinase Le-CTR1
MS_gene21308	-0.722801	2.10133	0.211374	1.77897	CTR1	-	-	- && sp|Q05609|CTR1_ARATH Serine/threonine-protein kinase CTR1 OS=Arabidopsis thaliana OX=3702 GN=CTR1 PE=1 SV=1 && PF07714:Protein tyrosine kinase|PF14381:Ethylene-responsive protein kinase Le-CTR1
MS_gene049977	1.90337	NA	2.96472	4.10411	CTR1	-	-	- && sp|Q05609|CTR1_ARATH Serine/threonine-protein kinase CTR1 OS=Arabidopsis thaliana OX=3702 GN=CTR1 PE=1 SV=1 && PF02877:Poly(ADP-ribose) polymerase, regulatory domain|PF07714:Protein tyrosine kinase|PF14381:Ethylene-responsive protein kinase Le-CTR1
MS_gene43516	-0.816097	-2.95339	-2.78794	-2.96075	CRL5	AP2/ERF-AP2	AP2/ERF->AP2/ERF-AP2	- && sp|Q84Z02|CRL5_ORYSJ AP2-like ethylene-responsive transcription factor CRL5 OS=Oryza sativa subsp. japonica OX=39947 GN=CRL5 PE=2 SV=1 && PF00847:AP2 domain
MS_gene015281	-2.30644	-2.5387	-2.37305	-2.54591	CRL5	AP2/ERF-AP2	AP2/ERF->AP2/ERF-AP2	- && sp|Q84Z02|CRL5_ORYSJ AP2-like ethylene-responsive transcription factor CRL5 OS=Oryza sativa subsp. japonica OX=39947 GN=CRL5 PE=2 SV=1 && PF00847:AP2 domain
MS_gene32853	-1.90432	-2.15601	-1.98214	-2.15918	CRL5	-	-	- && sp|Q84Z02|CRL5_ORYSJ AP2-like ethylene-responsive transcription factor CRL5 OS=Oryza sativa subsp. japonica OX=39947 GN=CRL5 PE=2 SV=1 && -
MS_gene45647	NA	1.61413	NA	NA	CRF5	AP2/ERF-ERF	AP2/ERF->AP2/ERF-ERF	- && sp|O82339|CRF5_ARATH Ethylene-responsive transcription factor CRF5 OS=Arabidopsis thaliana OX=3702 GN=CRF5 PE=1 SV=1 && PF00847:AP2 domain
MS_gene054133	NA	6.85554	6.88132	5.41008	CRF4	AP2/ERF-ERF	AP2/ERF->AP2/ERF-ERF	- && sp|Q9SUE3|CRF4_ARATH Ethylene-responsive transcription factor CRF4 OS=Arabidopsis thaliana OX=3702 GN=CRF4 PE=1 SV=2 && PF00847:AP2 domain
MS_gene81984	NA	5.8118	4.24514	5.01578	CRF4	AP2/ERF-ERF	AP2/ERF->AP2/ERF-ERF	- && sp|Q9SUE3|CRF4_ARATH Ethylene-responsive transcription factor CRF4 OS=Arabidopsis thaliana OX=3702 GN=CRF4 PE=1 SV=2 && PF00847:AP2 domain
MS_gene026712	2.59432	5.00927	7.63469	5.30178	CRF4	AP2/ERF-ERF	AP2/ERF->AP2/ERF-ERF	- && sp|Q9SUE3|CRF4_ARATH Ethylene-responsive transcription factor CRF4 OS=Arabidopsis thaliana OX=3702 GN=CRF4 PE=1 SV=2 && PF00847:AP2 domain
MS_gene06758	-0.760714	5.737	5.41156	4.9341	CRF4	AP2/ERF-ERF	AP2/ERF->AP2/ERF-ERF	- && sp|Q9SUE3|CRF4_ARATH Ethylene-responsive transcription factor CRF4 OS=Arabidopsis thaliana OX=3702 GN=CRF4 PE=1 SV=2 && PF00847:AP2 domain
MS_gene65354	-1.90432	-2.15601	-1.98214	-2.15918	CRF4	AP2/ERF-ERF	AP2/ERF->AP2/ERF-ERF	- && sp|Q9SUE3|CRF4_ARATH Ethylene-responsive transcription factor CRF4 OS=Arabidopsis thaliana OX=3702 GN=CRF4 PE=1 SV=2 && PF00847:AP2 domain
MS_gene32345	NA	6.80956	6.03664	6.96873	CRF3	AP2/ERF-ERF	AP2/ERF->AP2/ERF-ERF	- && sp|Q9FK12|CRF3_ARATH Ethylene-responsive transcription factor CRF3 OS=Arabidopsis thaliana OX=3702 GN=CRF3 PE=1 SV=1 && PF00847:AP2 domain
MS_gene31822	2.59432	7.66536	8.08971	6.09352	CRF3	AP2/ERF-ERF	AP2/ERF->AP2/ERF-ERF	- && sp|Q9FK12|CRF3_ARATH Ethylene-responsive transcription factor CRF3 OS=Arabidopsis thaliana OX=3702 GN=CRF3 PE=1 SV=1 && PF00847:AP2 domain
MS_gene22326	1.26208	1.21421	-2.03988	-0.296462	CRF3	AP2/ERF-ERF	AP2/ERF->AP2/ERF-ERF	- && sp|Q9FK12|CRF3_ARATH Ethylene-responsive transcription factor CRF3 OS=Arabidopsis thaliana OX=3702 GN=CRF3 PE=1 SV=1 && PF00847:AP2 domain
MS_gene072747	0.774091	-2.72191	0.742084	-2.72682	CRF2	AP2/ERF-ERF	AP2/ERF->AP2/ERF-ERF	- && sp|Q9SUQ2|CRF2_ARATH Ethylene-responsive transcription factor CRF2 OS=Arabidopsis thaliana OX=3702 GN=CRF2 PE=1 SV=1 && PF00847:AP2 domain
MS_gene50859	0.845947	4.66678	2.55846	2.22912	CMBL	-	-	- && sp|Q8R1G2|CMBL_MOUSE Carboxymethylenebutenolidase homolog OS=Mus musculus OX=10090 GN=Cmbl PE=1 SV=1 && PF01738:Dienelactone hydrolase family
MS_gene058746	-0.945638	2.81425	2.26936	1.86195	CMBL	-	-	- && sp|Q8R1G2|CMBL_MOUSE Carboxymethylenebutenolidase homolog OS=Mus musculus OX=10090 GN=Cmbl PE=1 SV=1 && PF01738:Dienelactone hydrolase family
MS_gene52603	NA	2.854	NA	NA	BBM2	AP2/ERF-AP2	AP2/ERF->AP2/ERF-AP2	- && sp|Q8LSN2|BBM2_BRANA AP2-like ethylene-responsive transcription factor BBM2 OS=Brassica napus OX=3708 GN=BBM2 PE=2 SV=1 && PF00847:AP2 domain
MS_gene017875	NA	-0.103045	NA	-0.103449	AP2L4	AP2/ERF-ERF	AP2/ERF->AP2/ERF-ERF	- && sp|Q8GWK2|AP2L4_ARATH AP2-like ethylene-responsive transcription factor At2g41710 OS=Arabidopsis thaliana OX=3702 GN=At2g41710 PE=1 SV=2 && PF00847:AP2 domain
MS_gene014106	-3.0425	-0.413784	-3.10976	-3.28254	AP2L4	AP2/ERF-ERF	AP2/ERF->AP2/ERF-ERF	- && sp|Q8GWK2|AP2L4_ARATH AP2-like ethylene-responsive transcription factor At2g41710 OS=Arabidopsis thaliana OX=3702 GN=At2g41710 PE=1 SV=2 && PF00847:AP2 domain
MS_gene067653	NA	NA	NA	2.69817	AP2L3	AP2/ERF-ERF	AP2/ERF->AP2/ERF-ERF	- && sp|A0JPZ8|AP2L3_ARATH AP2-like ethylene-responsive transcription factor At1g79700 OS=Arabidopsis thaliana OX=3702 GN=At1g79700 PE=2 SV=1 && -
MS_gene053171	NA	1.47506	NA	NA	AP2L1	AP2/ERF-ERF	AP2/ERF->AP2/ERF-ERF	- && sp|Q94AN4|AP2L1_ARATH AP2-like ethylene-responsive transcription factor At1g16060 OS=Arabidopsis thaliana OX=3702 GN=At1g16060 PE=2 SV=1 && PF00847:AP2 domain
MS_gene20465	NA	1.80453	NA	NA	AP2L1	AP2/ERF-ERF	AP2/ERF->AP2/ERF-ERF	- && sp|Q94AN4|AP2L1_ARATH AP2-like ethylene-responsive transcription factor At1g16060 OS=Arabidopsis thaliana OX=3702 GN=At1g16060 PE=2 SV=1 && PF00847:AP2 domain
MS_gene035627	NA	NA	1.96285	2.7754	AP2L1	AP2/ERF-AP2	AP2/ERF->AP2/ERF-AP2	- && sp|Q94AN4|AP2L1_ARATH AP2-like ethylene-responsive transcription factor At1g16060 OS=Arabidopsis thaliana OX=3702 GN=At1g16060 PE=2 SV=1 && PF00847:AP2 domain
MS_gene78195	NA	2.43684	NA	NA	AP2L1	AP2/ERF-AP2	AP2/ERF->AP2/ERF-AP2	- && sp|Q94AN4|AP2L1_ARATH AP2-like ethylene-responsive transcription factor At1g16060 OS=Arabidopsis thaliana OX=3702 GN=At1g16060 PE=2 SV=1 && PF00847:AP2 domain
MS_gene034182	4.02731	NA	NA	NA	AP2L1	AP2/ERF-ERF	AP2/ERF->AP2/ERF-ERF	- && sp|Q94AN4|AP2L1_ARATH AP2-like ethylene-responsive transcription factor At1g16060 OS=Arabidopsis thaliana OX=3702 GN=At1g16060 PE=2 SV=1 && PF00847:AP2 domain
MS_gene65433	-2.59567	-2.83153	-3.62712	-3.80058	AP2L1	AP2/ERF-AP2	AP2/ERF->AP2/ERF-AP2	- && sp|Q94AN4|AP2L1_ARATH AP2-like ethylene-responsive transcription factor At1g16060 OS=Arabidopsis thaliana OX=3702 GN=At1g16060 PE=2 SV=1 && PF00847:AP2 domain
MS_gene011691	0.032454	-2.31715	-1.21715	-3.01039	ANT	AP2/ERF-AP2	AP2/ERF->AP2/ERF-AP2	- && sp|Q38914|ANT_ARATH AP2-like ethylene-responsive transcription factor ANT OS=Arabidopsis thaliana OX=3702 GN=ANT PE=1 SV=2 && PF00847:AP2 domain|PF13325:N-terminal region of micro-spherule protein
MS_gene44436	-0.362789	-1.58085	-4.32876	-4.14015	ANT	AP2/ERF-AP2	AP2/ERF->AP2/ERF-AP2	- && sp|Q38914|ANT_ARATH AP2-like ethylene-responsive transcription factor ANT OS=Arabidopsis thaliana OX=3702 GN=ANT PE=1 SV=2 && PF00847:AP2 domain|PF13325:N-terminal region of micro-spherule protein
MS_gene60173	-1.8479	-1.31175	-1.87934	-4.88553	ANT	AP2/ERF-AP2	AP2/ERF->AP2/ERF-AP2	- && sp|Q38914|ANT_ARATH AP2-like ethylene-responsive transcription factor ANT OS=Arabidopsis thaliana OX=3702 GN=ANT PE=1 SV=2 && PF00847:AP2 domain|PF13325:N-terminal region of micro-spherule protein
MS_gene60174	2.19476	2.60151	2.80313	-1.86764	ANT	AP2/ERF-AP2	AP2/ERF->AP2/ERF-AP2	- && sp|Q38914|ANT_ARATH AP2-like ethylene-responsive transcription factor ANT OS=Arabidopsis thaliana OX=3702 GN=ANT PE=1 SV=2 && PF00847:AP2 domain
MS_gene44437	1.90337	NA	NA	1.77411	ANT	AP2/ERF-AP2	AP2/ERF->AP2/ERF-AP2	- && sp|Q38914|ANT_ARATH AP2-like ethylene-responsive transcription factor ANT OS=Arabidopsis thaliana OX=3702 GN=ANT PE=1 SV=2 && PF00847:AP2 domain
MS_gene012849	1.41861	-2.05776	-1.88762	-1.10094	ANT	AP2/ERF-AP2	AP2/ERF->AP2/ERF-AP2	- && sp|Q38914|ANT_ARATH AP2-like ethylene-responsive transcription factor ANT OS=Arabidopsis thaliana OX=3702 GN=ANT PE=1 SV=2 && PF00847:AP2 domain
MS_gene00536	0.578671	-3.75802	-3.58417	-3.76138	ANT	AP2/ERF-AP2	AP2/ERF->AP2/ERF-AP2	- && sp|Q38914|ANT_ARATH AP2-like ethylene-responsive transcription factor ANT OS=Arabidopsis thaliana OX=3702 GN=ANT PE=1 SV=2 && PF00847:AP2 domain
MS_gene45609	-0.612926	0.069062	-1.55511	-3.34193	ANT	AP2/ERF-AP2	AP2/ERF->AP2/ERF-AP2	- && sp|Q38914|ANT_ARATH AP2-like ethylene-responsive transcription factor ANT OS=Arabidopsis thaliana OX=3702 GN=ANT PE=1 SV=2 && PF00847:AP2 domain
MS_gene011692	-1.60832	-1.99897	-1.25106	-3.35499	ANT	AP2/ERF-AP2	AP2/ERF->AP2/ERF-AP2	- && sp|Q38914|ANT_ARATH AP2-like ethylene-responsive transcription factor ANT OS=Arabidopsis thaliana OX=3702 GN=ANT PE=1 SV=2 && PF00847:AP2 domain
MS_gene051664	-2.7642	-3.98172	-2.13483	-3.9851	ANT	AP2/ERF-AP2	AP2/ERF->AP2/ERF-AP2	- && sp|Q38914|ANT_ARATH AP2-like ethylene-responsive transcription factor ANT OS=Arabidopsis thaliana OX=3702 GN=ANT PE=1 SV=2 && PF00847:AP2 domain
MS_gene027796	NA	NA	2.54905	NA	AIL7	AP2/ERF-AP2	AP2/ERF->AP2/ERF-AP2	- && sp|Q6J9N8|AIL7_ARATH AP2-like ethylene-responsive transcription factor AIL7 OS=Arabidopsis thaliana OX=3702 GN=AIL7 PE=2 SV=2 && PF00847:AP2 domain
MS_gene069120	2.8982	NA	NA	NA	AIL7	AP2/ERF-AP2	AP2/ERF->AP2/ERF-AP2	- && sp|Q6J9N8|AIL7_ARATH AP2-like ethylene-responsive transcription factor AIL7 OS=Arabidopsis thaliana OX=3702 GN=AIL7 PE=2 SV=2 && PF00847:AP2 domain
MS_gene068585	6.7003	NA	NA	NA	AIL6	AP2/ERF-AP2	AP2/ERF->AP2/ERF-AP2	- && sp|Q52QU2|AIL6_ARATH AP2-like ethylene-responsive transcription factor AIL6 OS=Arabidopsis thaliana OX=3702 GN=AIL6 PE=2 SV=1 && PF00847:AP2 domain
MS_gene012380	-2.30644	-2.5387	-2.37305	-1.58414	AIL5	AP2/ERF-AP2	AP2/ERF->AP2/ERF-AP2	- && sp|Q6PQQ3|AIL5_ARATH AP2-like ethylene-responsive transcription factor AIL5 OS=Arabidopsis thaliana OX=3702 GN=AIL5 PE=2 SV=2 && PF00847:AP2 domain
MS_gene47751	4.30415	4.31771	4.57697	NA	AIL5	-	-	- && sp|Q6PQQ3|AIL5_ARATH AP2-like ethylene-responsive transcription factor AIL5 OS=Arabidopsis thaliana OX=3702 GN=AIL5 PE=2 SV=2 && -
MS_gene07902	NA	3.55849	5.34768	6.38545	AIL1	AP2/ERF-AP2	AP2/ERF->AP2/ERF-AP2	- && sp|Q1PFE1|AIL1_ARATH AP2-like ethylene-responsive transcription factor AIL1 OS=Arabidopsis thaliana OX=3702 GN=AIL1 PE=2 SV=1 && PF00847:AP2 domain
MS_gene25142	NA	3.66745	2.0304	4.96517	AIL1	AP2/ERF-AP2	AP2/ERF->AP2/ERF-AP2	- && sp|Q1PFE1|AIL1_ARATH AP2-like ethylene-responsive transcription factor AIL1 OS=Arabidopsis thaliana OX=3702 GN=AIL1 PE=2 SV=1 && PF00847:AP2 domain
MS_gene000547	NA	4.48951	6.62967	8.74875	AIL1	AP2/ERF-AP2	AP2/ERF->AP2/ERF-AP2	- && sp|Q1PFE1|AIL1_ARATH AP2-like ethylene-responsive transcription factor AIL1 OS=Arabidopsis thaliana OX=3702 GN=AIL1 PE=2 SV=1 && PF00847:AP2 domain
MS_gene30378	-0.635762	0.149887	1.15357	5.79543	AIL1	AP2/ERF-AP2	AP2/ERF->AP2/ERF-AP2	- && sp|Q1PFE1|AIL1_ARATH AP2-like ethylene-responsive transcription factor AIL1 OS=Arabidopsis thaliana OX=3702 GN=AIL1 PE=2 SV=1 && PF00847:AP2 domain
MS_gene44627	2.3928	3.10139	4.67885	6.1599	AFP3	-	-	- && sp|Q94F39|AFP3_ARATH Ninja-family protein AFP3 OS=Arabidopsis thaliana OX=3702 GN=AFP3 PE=1 SV=1 && PF16136:Putative nuclear localisation signal|PF07897:Ethylene-responsive binding factor-associated repression
MS_gene91617	-1.915	1.27247	0.176236	-2.20426	AFP3	-	-	- && sp|Q94F39|AFP3_ARATH Ninja-family protein AFP3 OS=Arabidopsis thaliana OX=3702 GN=AFP3 PE=1 SV=1 && PF16135:TPL-binding domain in jasmonate signalling|PF07897:Ethylene-responsive binding factor-associated repression|PF16136:Putative nuclear localisation signal
MS_gene021902	1.40782	4.26628	3.49987	5.18499	AFP3	-	-	- && sp|Q94F39|AFP3_ARATH Ninja-family protein AFP3 OS=Arabidopsis thaliana OX=3702 GN=AFP3 PE=1 SV=1 && PF07897:Ethylene-responsive binding factor-associated repression|PF16136:Putative nuclear localisation signal|PF16135:TPL-binding domain in jasmonate signalling
MS_gene069420	0.847751	0.919071	0.42432	2.12564	AFP3	-	-	- && sp|Q94F39|AFP3_ARATH Ninja-family protein AFP3 OS=Arabidopsis thaliana OX=3702 GN=AFP3 PE=1 SV=1 && PF07897:Ethylene-responsive binding factor-associated repression
MS_gene28453	NA	10.1048	9.69644	9.85284	ABR1	AP2/ERF-ERF	AP2/ERF->AP2/ERF-ERF	- && sp|Q9FGF8|ABR1_ARATH Ethylene-responsive transcription factor ABR1 OS=Arabidopsis thaliana OX=3702 GN=ABR1 PE=2 SV=1 && PF00847:AP2 domain
MS_gene58133	NA	10.5924	8.84545	7.99993	ABR1	AP2/ERF-ERF	AP2/ERF->AP2/ERF-ERF	- && sp|Q9FGF8|ABR1_ARATH Ethylene-responsive transcription factor ABR1 OS=Arabidopsis thaliana OX=3702 GN=ABR1 PE=2 SV=1 && PF00847:AP2 domain
MS_gene06464	NA	6.41446	8.59429	8.27881	ABR1	AP2/ERF-ERF	AP2/ERF->AP2/ERF-ERF	- && sp|Q9FGF8|ABR1_ARATH Ethylene-responsive transcription factor ABR1 OS=Arabidopsis thaliana OX=3702 GN=ABR1 PE=2 SV=1 && PF00847:AP2 domain
novel.7693	NA	3.40968	5.61423	4.3051	ABR1	AP2/ERF-ERF	AP2/ERF->AP2/ERF-ERF	- && sp|Q9FGF8|ABR1_ARATH Ethylene-responsive transcription factor ABR1 OS=Arabidopsis thaliana OX=3702 GN=ABR1 PE=2 SV=1 && PF00847:AP2 domain
MS_gene030684	NA	11.5019	10.5264	9.05464	ABR1	AP2/ERF-ERF	AP2/ERF->AP2/ERF-ERF	- && sp|Q9FGF8|ABR1_ARATH Ethylene-responsive transcription factor ABR1 OS=Arabidopsis thaliana OX=3702 GN=ABR1 PE=2 SV=1 && PF00847:AP2 domain
MS_gene70281	-2.17563	11.1151	10.635	8.38548	ABR1	AP2/ERF-ERF	AP2/ERF->AP2/ERF-ERF	- && sp|Q9FGF8|ABR1_ARATH Ethylene-responsive transcription factor ABR1 OS=Arabidopsis thaliana OX=3702 GN=ABR1 PE=2 SV=1 && PF00847:AP2 domain
MS_gene31024	-3.16795	0.879619	5.04204	2.23528	ABR1	AP2/ERF-ERF	AP2/ERF->AP2/ERF-ERF	- && sp|Q9FGF8|ABR1_ARATH Ethylene-responsive transcription factor ABR1 OS=Arabidopsis thaliana OX=3702 GN=ABR1 PE=2 SV=1 && PF00847:AP2 domain
MS_gene060715	0.835071	3.13156	2.58123	1.99086	RAP2-7	AP2/ERF-ERF	AP2/ERF->AP2/ERF-ERF	- && sp|Q9SK03|RAP27_ARATH Ethylene-responsive transcription factor RAP2-7 OS=Arabidopsis thaliana OX=3702 GN=RAP2-7 PE=2 SV=2 && PF00847:AP2 domain
MS_gene85769	-0.0361663	2.75512	3.19311	1.58434	RAP2-7	AP2/ERF-ERF	AP2/ERF->AP2/ERF-ERF	- && sp|Q9SK03|RAP27_ARATH Ethylene-responsive transcription factor RAP2-7 OS=Arabidopsis thaliana OX=3702 GN=RAP2-7 PE=2 SV=2 && PF00847:AP2 domain
MS_gene004139	-0.04637	5.00654	4.09539	4.05275	RAP2-7	AP2/ERF-AP2	AP2/ERF->AP2/ERF-AP2	- && sp|Q9SK03|RAP27_ARATH Ethylene-responsive transcription factor RAP2-7 OS=Arabidopsis thaliana OX=3702 GN=RAP2-7 PE=2 SV=2 && PF00847:AP2 domain
MS_gene41219	-0.161818	1.03683	2.1144	1.69329	RAP2-7	AP2/ERF-ERF	AP2/ERF->AP2/ERF-ERF	- && sp|Q9SK03|RAP27_ARATH Ethylene-responsive transcription factor RAP2-7 OS=Arabidopsis thaliana OX=3702 GN=RAP2-7 PE=2 SV=2 && PF00847:AP2 domain
MS_gene08567	-0.372976	5.88473	5.67039	4.80182	RAP2-7	AP2/ERF-AP2	AP2/ERF->AP2/ERF-AP2	- && sp|Q9SK03|RAP27_ARATH Ethylene-responsive transcription factor RAP2-7 OS=Arabidopsis thaliana OX=3702 GN=RAP2-7 PE=2 SV=2 && PF00847:AP2 domain
MS_gene028770	-0.656359	-1.15479	2.00535	0.632177	RAP2-7	AP2/ERF-ERF	AP2/ERF->AP2/ERF-ERF	- && sp|Q9SK03|RAP27_ARATH Ethylene-responsive transcription factor RAP2-7 OS=Arabidopsis thaliana OX=3702 GN=RAP2-7 PE=2 SV=2 && PF00847:AP2 domain
MS_gene65262	-1.90172	4.94866	4.78757	4.14176	RAP2-7	AP2/ERF-ERF	AP2/ERF->AP2/ERF-ERF	- && sp|Q9SK03|RAP27_ARATH Ethylene-responsive transcription factor RAP2-7 OS=Arabidopsis thaliana OX=3702 GN=RAP2-7 PE=2 SV=2 && PF00847:AP2 domain
MS_gene54819	-2.29845	-1.86991	2.14792	-0.277097	RAP2-7	AP2/ERF-ERF	AP2/ERF->AP2/ERF-ERF	- && sp|Q9SK03|RAP27_ARATH Ethylene-responsive transcription factor RAP2-7 OS=Arabidopsis thaliana OX=3702 GN=RAP2-7 PE=2 SV=2 && PF00847:AP2 domain
MS_gene049839	-3.05431	3.00886	3.13496	1.85806	RAP2-7	AP2/ERF-AP2	AP2/ERF->AP2/ERF-AP2	- && sp|Q9SK03|RAP27_ARATH Ethylene-responsive transcription factor RAP2-7 OS=Arabidopsis thaliana OX=3702 GN=RAP2-7 PE=2 SV=2 && PF00847:AP2 domain
MS_gene073577	-3.5531	1.79147	1.61877	1.69242	RAP2-7	AP2/ERF-ERF	AP2/ERF->AP2/ERF-ERF	- && sp|Q9SK03|RAP27_ARATH Ethylene-responsive transcription factor RAP2-7 OS=Arabidopsis thaliana OX=3702 GN=RAP2-7 PE=2 SV=2 && PF00847:AP2 domain
MS_gene85792	-0.0116685	-5.08469	-2.43324	-3.25078	RAP2-7	-	-	- && sp|Q9SK03|RAP27_ARATH Ethylene-responsive transcription factor RAP2-7 OS=Arabidopsis thaliana OX=3702 GN=RAP2-7 PE=2 SV=2 && -
