# Supplementary material for: Transcriptomic analyses provide molecular insight into the cold stress response of cold-tolerant alfalfa
Source: BMC Plant Biol. 2024 Aug 3;24:741. doi: 10.1186/s12870-024-05136-y (PMC11297790; doi:10.1186/s12870-024-05136-y)
Supplement: Supplementary file 11 — Supplementary Material 11 [file 12870_2024_5136_MOESM11_ESM.xlsx]

## Sheet: Sheet1
Table S16 Expression levels of salicylic acid genes after cold stress
gene_id	T_0hvsCK	T_12hvsCK	T_24hvsCK	T_36hvsCK	gene_name	Subfamily	Family	gene_description
MS_gene64698	4.35621	0.0105147	0.8	0.58887	SAMT	-	-	- && sp|Q9SPV4|SAMT_CLABR Salicylate carboxymethyltransferase OS=Clarkia breweri OX=36903 GN=SAMT PE=1 SV=1 && PF03492:SAM dependent carboxyl methyltransferase
MS_gene02420	1.54461	-5.47216	-2.17809	-2.75839	SAMT	-	-	- && sp|Q9SPV4|SAMT_CLABR Salicylate carboxymethyltransferase OS=Clarkia breweri OX=36903 GN=SAMT PE=1 SV=1 && PF03492:SAM dependent carboxyl methyltransferase
MS_gene59407	1.5192	-3.01591	-2.76858	-2.46086	SAMT	-	-	- && sp|Q9SPV4|SAMT_CLABR Salicylate carboxymethyltransferase OS=Clarkia breweri OX=36903 GN=SAMT PE=1 SV=1 && PF03492:SAM dependent carboxyl methyltransferase
MS_gene008469	-1.68927	-1.36133	-2.40237	-3.49393	SAMT	-	-	- && sp|Q9SPV4|SAMT_CLABR Salicylate carboxymethyltransferase OS=Clarkia breweri OX=36903 GN=SAMT PE=1 SV=1 && PF03492:SAM dependent carboxyl methyltransferase
MS_gene38424	-4.88543	-1.10738	-1.82153	-2.70425	SAMT	-	-	- && sp|Q9SPV4|SAMT_CLABR Salicylate carboxymethyltransferase OS=Clarkia breweri OX=36903 GN=SAMT PE=1 SV=1 && PF03492:SAM dependent carboxyl methyltransferase
MS_gene010554	2.58672	NA	NA	NA	SAMT	-	-	- && sp|Q9SPV4|SAMT_CLABR Salicylate carboxymethyltransferase OS=Clarkia breweri OX=36903 GN=SAMT PE=1 SV=1 && PF00403:Heavy-metal-associated domain|PF03492:SAM dependent carboxyl methyltransferase
MS_gene38432	-6.68421	-6.85784	-6.67319	-6.84822	BSMT1	-	-	- && sp|Q84UB5|BSMT1_PETHY S-adenosyl-L-methionine:benzoic acid/salicylic acid carboxyl methyltransferase 1 OS=Petunia hybrida OX=4102 GN=BSMT1 PE=1 SV=1 && PF03492:SAM dependent carboxyl methyltransferase
MS_gene30386	2.4864	-0.981534	-3.15941	-3.33433	BSMT2	-	-	- && sp|Q84UB4|BSMT2_PETHY S-adenosyl-L-methionine:benzoic acid/salicylic acid carboxyl methyltransferase 2 OS=Petunia hybrida OX=4102 GN=BSMT2 PE=1 SV=1 && PF03492:SAM dependent carboxyl methyltransferase
MS_gene07908	0.319542	-1.84485	-2.41761	-3.39908	BSMT2	-	-	- && sp|Q84UB4|BSMT2_PETHY S-adenosyl-L-methionine:benzoic acid/salicylic acid carboxyl methyltransferase 2 OS=Petunia hybrida OX=4102 GN=BSMT2 PE=1 SV=1 && PF03492:SAM dependent carboxyl methyltransferase
MS_gene25135	-1.15542	-2.19315	-1.42837	-2.98348	BSMT2	-	-	- && sp|Q84UB4|BSMT2_PETHY S-adenosyl-L-methionine:benzoic acid/salicylic acid carboxyl methyltransferase 2 OS=Petunia hybrida OX=4102 GN=BSMT2 PE=1 SV=1 && PF03492:SAM dependent carboxyl methyltransferase
MS_gene28543	NA	NA	NA	0.784104	SABP2	-	-	- && sp|Q6RYA0|SABP2_TOBAC Salicylic acid-binding protein 2 OS=Nicotiana tabacum OX=4097 GN=SABP2 PE=1 SV=1 && PF12697:Alpha/beta hydrolase family
MS_gene89919	0.297282	-0.233442	-3.10649	-0.903281	SABP2	-	-	- && sp|Q6RYA0|SABP2_TOBAC Salicylic acid-binding protein 2 OS=Nicotiana tabacum OX=4097 GN=SABP2 PE=1 SV=1 && PF12697:Alpha/beta hydrolase family
MS_gene011884	-0.285852	0.101891	4.7465	3.57546	SABP2	-	-	- && sp|Q6RYA0|SABP2_TOBAC Salicylic acid-binding protein 2 OS=Nicotiana tabacum OX=4097 GN=SABP2 PE=1 SV=1 && PF12697:Alpha/beta hydrolase family
MS_gene047686	-0.471904	-1.11053	-2.23727	-1.79751	SABP2	-	-	- && sp|Q6RYA0|SABP2_TOBAC Salicylic acid-binding protein 2 OS=Nicotiana tabacum OX=4097 GN=SABP2 PE=1 SV=1 && PF12697:Alpha/beta hydrolase family
MS_gene010409	-2.71676	-4.3582	-6.92623	-2.93094	SABP2	-	-	- && sp|Q6RYA0|SABP2_TOBAC Salicylic acid-binding protein 2 OS=Nicotiana tabacum OX=4097 GN=SABP2 PE=1 SV=1 && PF12697:Alpha/beta hydrolase family
MS_gene87350	-5.88899	-6.08945	-2.29839	-6.08417	SABP2	-	-	- && sp|Q6RYA0|SABP2_TOBAC Salicylic acid-binding protein 2 OS=Nicotiana tabacum OX=4097 GN=SABP2 PE=1 SV=1 && PF12697:Alpha/beta hydrolase family
MS_gene44962	-7.04988	-4.28989	-0.844998	-2.43616	SABP2	-	-	- && sp|Q6RYA0|SABP2_TOBAC Salicylic acid-binding protein 2 OS=Nicotiana tabacum OX=4097 GN=SABP2 PE=1 SV=1 && PF12697:Alpha/beta hydrolase family
MS_gene041150	2.63896	-1.95433	-0.826528	-1.96126	SABP2	-	-	- && sp|Q6RYA0|SABP2_TOBAC Salicylic acid-binding protein 2 OS=Nicotiana tabacum OX=4097 GN=SABP2 PE=1 SV=1 && PF00561:alpha/beta hydrolase fold
MS_gene022655	-0.760714	-1.95433	-1.7883	-0.999484	SABP2	-	-	- && sp|Q6RYA0|SABP2_TOBAC Salicylic acid-binding protein 2 OS=Nicotiana tabacum OX=4097 GN=SABP2 PE=1 SV=1 && PF00561:alpha/beta hydrolase fold
MS_gene010411	-1.29843	-2.92268	-3.71081	-3.88436	SABP2	-	-	- && sp|Q6RYA0|SABP2_TOBAC Salicylic acid-binding protein 2 OS=Nicotiana tabacum OX=4097 GN=SABP2 PE=1 SV=1 && PF00561:alpha/beta hydrolase fold
MS_gene047688	-1.15878	-2.79857	-3.59506	-3.7678	SABP2	-	-	- && sp|Q6RYA0|SABP2_TOBAC Salicylic acid-binding protein 2 OS=Nicotiana tabacum OX=4097 GN=SABP2 PE=1 SV=1 && -
MS_gene012028	NA	9.75303	9.2614	7.72225	BSMT3	-	-	- && sp|A4ZDG8|BSMT3_PETHY S-adenosyl-L-methionine:benzoic acid/salicylic acid carboxyl methyltransferase 3 OS=Petunia hybrida OX=4102 GN=BSMT3 PE=2 SV=1 && PF03492:SAM dependent carboxyl methyltransferase
MS_gene89604	NA	4.2694	NA	NA	BSMT3	-	-	- && sp|A4ZDG8|BSMT3_PETHY S-adenosyl-L-methionine:benzoic acid/salicylic acid carboxyl methyltransferase 3 OS=Petunia hybrida OX=4102 GN=BSMT3 PE=2 SV=1 && PF03492:SAM dependent carboxyl methyltransferase
MS_gene87476	NA	7.1132	8.53139	5.771	BSMT3	-	-	- && sp|A4ZDG8|BSMT3_PETHY S-adenosyl-L-methionine:benzoic acid/salicylic acid carboxyl methyltransferase 3 OS=Petunia hybrida OX=4102 GN=BSMT3 PE=2 SV=1 && PF03492:SAM dependent carboxyl methyltransferase
MS_gene008468	-0.948719	-1.45464	-2.26236	-3.13379	BSMT3	-	-	- && sp|A4ZDG8|BSMT3_PETHY S-adenosyl-L-methionine:benzoic acid/salicylic acid carboxyl methyltransferase 3 OS=Petunia hybrida OX=4102 GN=BSMT3 PE=2 SV=1 && PF03492:SAM dependent carboxyl methyltransferase
MS_gene41480	-1.71775	-0.0606536	-4.06071	-1.83609	BSMT3	-	-	- && sp|A4ZDG8|BSMT3_PETHY S-adenosyl-L-methionine:benzoic acid/salicylic acid carboxyl methyltransferase 3 OS=Petunia hybrida OX=4102 GN=BSMT3 PE=2 SV=1 && PF03492:SAM dependent carboxyl methyltransferase
MS_gene81146	-1.72249	-1.95433	-1.7883	-1.96126	BSMT3	-	-	- && sp|A4ZDG8|BSMT3_PETHY S-adenosyl-L-methionine:benzoic acid/salicylic acid carboxyl methyltransferase 3 OS=Petunia hybrida OX=4102 GN=BSMT3 PE=2 SV=1 && PF03492:SAM dependent carboxyl methyltransferase
MS_gene41483	-2.10396	-3.01465	-3.36477	-5.05542	BSMT3	-	-	- && sp|A4ZDG8|BSMT3_PETHY S-adenosyl-L-methionine:benzoic acid/salicylic acid carboxyl methyltransferase 3 OS=Petunia hybrida OX=4102 GN=BSMT3 PE=2 SV=1 && PF03492:SAM dependent carboxyl methyltransferase
MS_gene76430	-2.90653	7.08272	7.14428	5.70005	BSMT3	-	-	- && sp|A4ZDG8|BSMT3_PETHY S-adenosyl-L-methionine:benzoic acid/salicylic acid carboxyl methyltransferase 3 OS=Petunia hybrida OX=4102 GN=BSMT3 PE=2 SV=1 && PF03492:SAM dependent carboxyl methyltransferase
MS_gene89603	-2.91503	-3.16857	-2.99472	-3.17189	BSMT3	-	-	- && sp|A4ZDG8|BSMT3_PETHY S-adenosyl-L-methionine:benzoic acid/salicylic acid carboxyl methyltransferase 3 OS=Petunia hybrida OX=4102 GN=BSMT3 PE=2 SV=1 && PF03492:SAM dependent carboxyl methyltransferase
MS_gene048131	1.76902	3.12926	2.0067	-0.394953	NPR1-1	-	-	- && sp|O23530|SNC1_ARATH Protein SUPPRESSOR OF npr1-1, CONSTITUTIVE 1 OS=Arabidopsis thaliana OX=3702 GN=SNC1 PE=1 SV=5 && PF01582:TIR domain
MS_gene70762	-4.89957	-5.0738	-4.88941	-5.06444	NPR1-1	-	-	- && sp|O23530|SNC1_ARATH Protein SUPPRESSOR OF npr1-1, CONSTITUTIVE 1 OS=Arabidopsis thaliana OX=3702 GN=SNC1 PE=1 SV=5 && PF01582:TIR domain
MS_gene044158	-4.89957	-5.0738	-4.88941	-5.06444	NPR1-1	-	-	- && sp|O23530|SNC1_ARATH Protein SUPPRESSOR OF npr1-1, CONSTITUTIVE 1 OS=Arabidopsis thaliana OX=3702 GN=SNC1 PE=1 SV=5 && PF01582:TIR domain
MS_gene011198	NA	2.92344	2.71995	NA	NPR1-1	-	-	- && sp|O23530|SNC1_ARATH Protein SUPPRESSOR OF npr1-1, CONSTITUTIVE 1 OS=Arabidopsis thaliana OX=3702 GN=SNC1 PE=1 SV=5 && -
MS_gene006762	-0.150938	-4.21824	-5.57817	-5.39992	NPR1-1	-	-	- && sp|O23530|SNC1_ARATH Protein SUPPRESSOR OF npr1-1, CONSTITUTIVE 1 OS=Arabidopsis thaliana OX=3702 GN=SNC1 PE=1 SV=5 && -
MS_gene021723	-2.19384	-2.01659	0.188206	-1.87368	NPR1-1	-	-	- && sp|O23530|SNC1_ARATH Protein SUPPRESSOR OF npr1-1, CONSTITUTIVE 1 OS=Arabidopsis thaliana OX=3702 GN=SNC1 PE=1 SV=5 && -
MS_gene40992	-2.83886	-0.205281	1.02198	-1.16077	NPR1-1	-	-	- && sp|O23530|SNC1_ARATH Protein SUPPRESSOR OF npr1-1, CONSTITUTIVE 1 OS=Arabidopsis thaliana OX=3702 GN=SNC1 PE=1 SV=5 && -
MS_gene039824	-3.58092	-2.79551	-3.5716	-3.74651	NPR1-1	-	-	- && sp|O23530|SNC1_ARATH Protein SUPPRESSOR OF npr1-1, CONSTITUTIVE 1 OS=Arabidopsis thaliana OX=3702 GN=SNC1 PE=1 SV=5 && -
novel.12200	-3.83015	-4.07056	-3.89801	-3.10934	NPR1-1	-	-	- && sp|O23530|SNC1_ARATH Protein SUPPRESSOR OF npr1-1, CONSTITUTIVE 1 OS=Arabidopsis thaliana OX=3702 GN=SNC1 PE=1 SV=5 && -
MS_gene006761	-4.11699	-4.40521	-3.88403	-4.31275	NPR1-1	-	-	- && sp|O23530|SNC1_ARATH Protein SUPPRESSOR OF npr1-1, CONSTITUTIVE 1 OS=Arabidopsis thaliana OX=3702 GN=SNC1 PE=1 SV=5 && -
MS_gene55043	0.941593	2.1858	0.772803	NA	NPR1-1	-	-	- && sp|D7SFH9|LRL26_ARATH Protein SUPPRESSOR OF NPR1-1 CONSTITUTIVE 4 OS=Arabidopsis thaliana OX=3702 GN=LRK10L-2.6 PE=1 SV=1 && PF13855:Leucine rich repeat|PF07714:Protein tyrosine kinase
MS_gene05430	-3.58092	-3.75615	-3.5716	-1.87139	NPR1-1	-	-	- && sp|D7SFH9|LRL26_ARATH Protein SUPPRESSOR OF NPR1-1 CONSTITUTIVE 4 OS=Arabidopsis thaliana OX=3702 GN=LRK10L-2.6 PE=1 SV=1 && PF07714:Protein tyrosine kinase
MS_gene73561	-3.62832	-3.81593	-3.63307	-3.80844	NPR1-1	-	-	- && sp|D7SFH9|LRL26_ARATH Protein SUPPRESSOR OF NPR1-1 CONSTITUTIVE 4 OS=Arabidopsis thaliana OX=3702 GN=LRK10L-2.6 PE=1 SV=1 && PF07714:Protein tyrosine kinase
MS_gene51295	-5.29034	-5.46988	-5.28712	-5.46204	NPR1-1	-	-	- && sp|D7SFH9|LRL26_ARATH Protein SUPPRESSOR OF NPR1-1 CONSTITUTIVE 4 OS=Arabidopsis thaliana OX=3702 GN=LRK10L-2.6 PE=1 SV=1 && PF07714:Protein tyrosine kinase
MS_gene51242	0.117557	1.642	2.33791	NA	NPR1-1	-	-	- && sp|D7SFH9|LRL26_ARATH Protein SUPPRESSOR OF NPR1-1 CONSTITUTIVE 4 OS=Arabidopsis thaliana OX=3702 GN=LRK10L-2.6 PE=1 SV=1 && PF00069:Protein kinase domain
MS_gene59594	-2.27879	-3.44393	-3.26963	-3.44343	NPR1-1	-	-	- && sp|D7SFH9|LRL26_ARATH Protein SUPPRESSOR OF NPR1-1 CONSTITUTIVE 4 OS=Arabidopsis thaliana OX=3702 GN=LRK10L-2.6 PE=1 SV=1 && PF00069:Protein kinase domain
MS_gene84163	-2.7259	-0.485486	-3.33085	-1.71328	NPR1-1	-	-	- && sp|D7SFH9|LRL26_ARATH Protein SUPPRESSOR OF NPR1-1 CONSTITUTIVE 4 OS=Arabidopsis thaliana OX=3702 GN=LRK10L-2.6 PE=1 SV=1 && PF00069:Protein kinase domain
MS_gene042400	-4.67751	-2.3296	-7.1831	-3.54498	NPR1-1	-	-	- && sp|D7SFH9|LRL26_ARATH Protein SUPPRESSOR OF NPR1-1 CONSTITUTIVE 4 OS=Arabidopsis thaliana OX=3702 GN=LRK10L-2.6 PE=1 SV=1 && PF00069:Protein kinase domain
MS_gene05435	-7.65845	-7.83944	-7.65722	-7.83198	NPR1-1	-	-	- && sp|D7SFH9|LRL26_ARATH Protein SUPPRESSOR OF NPR1-1 CONSTITUTIVE 4 OS=Arabidopsis thaliana OX=3702 GN=LRK10L-2.6 PE=1 SV=1 && PF00069:Protein kinase domain
MS_gene065756	-3.58092	-2.79551	-3.5716	-3.74651	NPR1-1	-	-	- && sp|D7SFH9|LRL26_ARATH Protein SUPPRESSOR OF NPR1-1 CONSTITUTIVE 4 OS=Arabidopsis thaliana OX=3702 GN=LRK10L-2.6 PE=1 SV=1 && -
MS_gene35407	2.00066	4.49722	2.71995	4.84657	TGA9	bZIP	bZIP	- && sp|Q93XM6|TGA9_ARATH Transcription factor TGA9 OS=Arabidopsis thaliana OX=3702 GN=TGA9 PE=1 SV=1 && PF14144:Seed dormancy control|PF00170:bZIP transcription factor
MS_gene88240	NA	2.81943	NA	4.64158	TGA9	bZIP	bZIP	- && sp|Q93XM6|TGA9_ARATH Transcription factor TGA9 OS=Arabidopsis thaliana OX=3702 GN=TGA9 PE=1 SV=1 && PF14144:Seed dormancy control|PF00170:bZIP transcription factor
MS_gene067733	NA	4.12506	3.00128	4.03961	TGA9	bZIP	bZIP	- && sp|Q93XM6|TGA9_ARATH Transcription factor TGA9 OS=Arabidopsis thaliana OX=3702 GN=TGA9 PE=1 SV=1 && PF14144:Seed dormancy control|PF00170:bZIP transcription factor
MS_gene43041	-0.585928	1.91069	-0.539977	2.04017	TGA9	bZIP	bZIP	- && sp|Q93XM6|TGA9_ARATH Transcription factor TGA9 OS=Arabidopsis thaliana OX=3702 GN=TGA9 PE=1 SV=1 && PF00170:bZIP transcription factor|PF14144:Seed dormancy control
MS_gene84327	-1.0947	2.02818	-1.98389	1.83226	TGA9	bZIP	bZIP	- && sp|Q93XM6|TGA9_ARATH Transcription factor TGA9 OS=Arabidopsis thaliana OX=3702 GN=TGA9 PE=1 SV=1 && PF00170:bZIP transcription factor|PF14144:Seed dormancy control
MS_gene034458	NA	3.86647	3.55619	4.76948	TGA9	bZIP	bZIP	- && sp|Q93XM6|TGA9_ARATH Transcription factor TGA9 OS=Arabidopsis thaliana OX=3702 GN=TGA9 PE=1 SV=1 && PF00170:bZIP transcription factor|PF14144:Seed dormancy control
novel.4440	-1.90432	-2.15601	-1.98214	-2.15918	TGA9	-	-	- && sp|Q93XM6|TGA9_ARATH Transcription factor TGA9 OS=Arabidopsis thaliana OX=3702 GN=TGA9 PE=1 SV=1 && -
MS_gene21375	-2.17939	1.34422	0.0363477	-1.79024	TGA4	-	-	- && sp|Q39162|TGA4_ARATH Transcription factor TGA4 OS=Arabidopsis thaliana OX=3702 GN=TGA4 PE=1 SV=2 && PF14144:Seed dormancy control
MS_gene053706	-0.550933	-1.43663	-3.3358	-1.6047	TGA4	-	-	- && sp|Q39162|TGA4_ARATH Transcription factor TGA4 OS=Arabidopsis thaliana OX=3702 GN=TGA4 PE=1 SV=2 && PF14144:Seed dormancy control
MS_gene053704	-0.782554	-2.02356	-1.74837	-2.278	TGA4	-	-	- && sp|Q39162|TGA4_ARATH Transcription factor TGA4 OS=Arabidopsis thaliana OX=3702 GN=TGA4 PE=1 SV=2 && PF14144:Seed dormancy control
novel.4992	-0.470094	-1.83181	-2.11242	-2.16425	TGA4	-	-	- && sp|Q39162|TGA4_ARATH Transcription factor TGA4 OS=Arabidopsis thaliana OX=3702 GN=TGA4 PE=1 SV=2 && PF14144:Seed dormancy control
MS_gene059698	-4.36664	-0.0559521	-0.861489	-2.68431	TGA4	bZIP	bZIP	- && sp|Q39162|TGA4_ARATH Transcription factor TGA4 OS=Arabidopsis thaliana OX=3702 GN=TGA4 PE=1 SV=2 && PF00170:bZIP transcription factor|PF14144:Seed dormancy control
MS_gene059700	-2.46828	-0.238615	-1.20596	0.11346	TGA4	bZIP	bZIP	- && sp|Q39162|TGA4_ARATH Transcription factor TGA4 OS=Arabidopsis thaliana OX=3702 GN=TGA4 PE=1 SV=2 && PF00170:bZIP transcription factor|PF14144:Seed dormancy control
MS_gene050219	-0.464384	-3.07627	-2.9003	-1.16077	TGA4	-	-	- && sp|Q39162|TGA4_ARATH Transcription factor TGA4 OS=Arabidopsis thaliana OX=3702 GN=TGA4 PE=1 SV=2 && -
MS_gene035960	-3.74452	-0.330471	-0.149899	-0.955425	TGA3	bZIP	bZIP	- && sp|Q39234|TGA3_ARATH Transcription factor TGA3 OS=Arabidopsis thaliana OX=3702 GN=TGA3 PE=1 SV=1 && PF14144:Seed dormancy control|PF00170:bZIP transcription factor
MS_gene30742	-0.419758	0.188889	-1.07012	-2.00091	TGA3	bZIP	bZIP	- && sp|Q39234|TGA3_ARATH Transcription factor TGA3 OS=Arabidopsis thaliana OX=3702 GN=TGA3 PE=1 SV=1 && PF14144:Seed dormancy control|PF00170:bZIP transcription factor
MS_gene035963	-0.410908	-0.747244	-2.26143	-2.62491	TGA3	-	-	- && sp|Q39234|TGA3_ARATH Transcription factor TGA3 OS=Arabidopsis thaliana OX=3702 GN=TGA3 PE=1 SV=1 && PF14144:Seed dormancy control
MS_gene73964	4.79679	4.54628	3.83496	2.61545	TGA3	-	-	- && sp|Q39234|TGA3_ARATH Transcription factor TGA3 OS=Arabidopsis thaliana OX=3702 GN=TGA3 PE=1 SV=1 && PF14144:Seed dormancy control
MS_gene73963	-2.13699	-1.77183	-3.93721	-2.71135	TGA3	-	-	- && sp|Q39234|TGA3_ARATH Transcription factor TGA3 OS=Arabidopsis thaliana OX=3702 GN=TGA3 PE=1 SV=1 && PF14144:Seed dormancy control
MS_gene010295	-0.0931894	-0.302923	-0.173191	-2.05583	TGA3	-	-	- && sp|Q39234|TGA3_ARATH Transcription factor TGA3 OS=Arabidopsis thaliana OX=3702 GN=TGA3 PE=1 SV=1 && PF14144:Seed dormancy control
MS_gene73965	-2.46445	-0.648241	-2.35316	-2.10761	TGA3	bZIP	bZIP	- && sp|Q39234|TGA3_ARATH Transcription factor TGA3 OS=Arabidopsis thaliana OX=3702 GN=TGA3 PE=1 SV=1 && PF00170:bZIP transcription factor|PF14144:Seed dormancy control
MS_gene35634	0.394297	1.0659	-2.37024	-0.325032	TGA3	bZIP	bZIP	- && sp|Q39234|TGA3_ARATH Transcription factor TGA3 OS=Arabidopsis thaliana OX=3702 GN=TGA3 PE=1 SV=1 && PF00170:bZIP transcription factor|PF14144:Seed dormancy control
MS_gene053703	-1.0701	-1.64378	-1.76144	-2.76757	TGA3	bZIP	bZIP	- && sp|Q39234|TGA3_ARATH Transcription factor TGA3 OS=Arabidopsis thaliana OX=3702 GN=TGA3 PE=1 SV=1 && PF00170:bZIP transcription factor|PF14144:Seed dormancy control
MS_gene80900	0.00672507	1.10215	-5.04629	-5.222	TGA3	-	-	- && sp|Q39234|TGA3_ARATH Transcription factor TGA3 OS=Arabidopsis thaliana OX=3702 GN=TGA3 PE=1 SV=1 && -
MS_gene014002	2.13161	0.779626	1.23793	2.49831	TGA21	bZIP	bZIP	- && sp|O24160|TGA21_TOBAC TGACG-sequence-specific DNA-binding protein TGA-2.1 OS=Nicotiana tabacum OX=4097 GN=TGA21 PE=1 SV=1 && PF14144:Seed dormancy control|PF07716:Basic region leucine zipper
MS_gene90044	-2.26559	-0.129137	0.808845	-0.92491	TGA1B	SBP	SBP	- && sp|Q49I57|TGA1B_MAIZE Teosinte glume architecture 1 OS=Zea mays OX=4577 GN=TGA1 PE=3 SV=1 && PF03110:SBP domain
MS_gene90056	-2.07925	-0.892662	-0.824573	0.6039	TGA1B	SBP	SBP	- && sp|Q49I57|TGA1B_MAIZE Teosinte glume architecture 1 OS=Zea mays OX=4577 GN=TGA1 PE=3 SV=1 && PF03110:SBP domain
MS_gene04594	-3.26711	-5.32983	-3.16275	-5.32266	TGA10	bZIP	bZIP	- && sp|Q52MZ2|TGA10_TOBAC bZIP transcription factor TGA10 OS=Nicotiana tabacum OX=4097 GN=TGA10 PE=1 SV=1 && PF14144:Seed dormancy control|PF00170:bZIP transcription factor
MS_gene017958	-4.38568	-4.5601	-2.43232	-1.39853	TGA10	bZIP	bZIP	- && sp|Q52MZ2|TGA10_TOBAC bZIP transcription factor TGA10 OS=Nicotiana tabacum OX=4097 GN=TGA10 PE=1 SV=1 && PF14144:Seed dormancy control|PF00170:bZIP transcription factor
MS_gene90011	-3.38917	-3.56468	-3.38018	-1.77444	TGA10	bZIP	bZIP	- && sp|Q52MZ2|TGA10_TOBAC bZIP transcription factor TGA10 OS=Nicotiana tabacum OX=4097 GN=TGA10 PE=1 SV=1 && PF14144:Seed dormancy control|PF00170:bZIP transcription factor
MS_gene072378	-4.48508	-1.22122	-2.58777	-0.9803	TGA10	bZIP	bZIP	- && sp|Q52MZ2|TGA10_TOBAC bZIP transcription factor TGA10 OS=Nicotiana tabacum OX=4097 GN=TGA10 PE=1 SV=1 && PF00170:bZIP transcription factor|PF14144:Seed dormancy control
MS_gene28123	-0.562314	-2.38447	-3.26476	0.43289	TGA1	bZIP	bZIP	- && sp|Q39237|TGA1_ARATH Transcription factor TGA1 OS=Arabidopsis thaliana OX=3702 GN=TGA1 PE=1 SV=2 && PF00170:bZIP transcription factor|PF14144:Seed dormancy control
MS_gene75437	-2.55542	-2.81691	-2.75362	-3.63522	TGA1	bZIP	bZIP	- && sp|Q39237|TGA1_ARATH Transcription factor TGA1 OS=Arabidopsis thaliana OX=3702 GN=TGA1 PE=1 SV=2 && PF00170:bZIP transcription factor|PF14144:Seed dormancy control
novel.16220	-1.71714	-2.31836	-8.84896	-9.02418	TGA1	bZIP	bZIP	- && sp|Q39237|TGA1_ARATH Transcription factor TGA1 OS=Arabidopsis thaliana OX=3702 GN=TGA1 PE=1 SV=2 && PF00170:bZIP transcription factor
MS_gene059058	3.34818	NA	NA	NA	PRU1	-	-	- && sp|O50001|PRU1_PRUAR Major allergen Pru ar 1 OS=Prunus armeniaca OX=36596 PE=1 SV=1 && PF00407:Pathogenesis-related protein Bet v I family
MS_gene041629	-2.81224	-1.57047	-3.39204	-2.41494	PRS2	-	-	- && sp|P17642|PRS2_SOLTU Pathogenesis-related protein STH-2 OS=Solanum tuberosum OX=4113 GN=STH-2 PE=2 SV=1 && PF00403:Heavy-metal-associated domain|PF00407:Pathogenesis-related protein Bet v I family
MS_gene01356	NA	2.65714	NA	NA	PRB1	-	-	- && sp|Q9ZNS4|PRB1_ARATH Pathogenesis-related protein 1 OS=Arabidopsis thaliana OX=3702 GN=PRB1 PE=2 SV=1 && PF00188:Cysteine-rich secretory protein family
MS_gene01685	1.40503	-1.44329	-2.21393	-1.73034	PRB1	-	-	- && sp|Q9ZNS4|PRB1_ARATH Pathogenesis-related protein 1 OS=Arabidopsis thaliana OX=3702 GN=PRB1 PE=2 SV=1 && PF00188:Cysteine-rich secretory protein family
MS_gene002294	1.29008	-2.58489	0.792837	-0.768731	PRB1	-	-	- && sp|Q9ZNS4|PRB1_ARATH Pathogenesis-related protein 1 OS=Arabidopsis thaliana OX=3702 GN=PRB1 PE=2 SV=1 && PF00188:Cysteine-rich secretory protein family
MS_gene002296	-1.18225	-4.32302	-4.68478	-4.93092	PRB1	-	-	- && sp|Q9ZNS4|PRB1_ARATH Pathogenesis-related protein 1 OS=Arabidopsis thaliana OX=3702 GN=PRB1 PE=2 SV=1 && PF00188:Cysteine-rich secretory protein family
MS_gene01686	-2.58694	-2.76402	-2.57987	-2.75479	PRB1	-	-	- && sp|Q9ZNS4|PRB1_ARATH Pathogenesis-related protein 1 OS=Arabidopsis thaliana OX=3702 GN=PRB1 PE=2 SV=1 && PF00188:Cysteine-rich secretory protein family
MS_gene01274	-2.63385	-2.92066	-3.21679	-3.58326	PRB1	-	-	- && sp|Q9ZNS4|PRB1_ARATH Pathogenesis-related protein 1 OS=Arabidopsis thaliana OX=3702 GN=PRB1 PE=2 SV=1 && PF00188:Cysteine-rich secretory protein family
MS_gene047514	-2.81295	-1.77141	-2.77948	-2.29785	PRB1	-	-	- && sp|Q9ZNS4|PRB1_ARATH Pathogenesis-related protein 1 OS=Arabidopsis thaliana OX=3702 GN=PRB1 PE=2 SV=1 && PF00188:Cysteine-rich secretory protein family
MS_gene01687	-2.82078	-3.06443	-2.89451	-3.06964	PRB1	-	-	- && sp|Q9ZNS4|PRB1_ARATH Pathogenesis-related protein 1 OS=Arabidopsis thaliana OX=3702 GN=PRB1 PE=2 SV=1 && PF00188:Cysteine-rich secretory protein family
MS_gene01272	-3.29498	-2.29062	-2.00519	-2.03287	PRB1	-	-	- && sp|Q9ZNS4|PRB1_ARATH Pathogenesis-related protein 1 OS=Arabidopsis thaliana OX=3702 GN=PRB1 PE=2 SV=1 && PF00188:Cysteine-rich secretory protein family
MS_gene002295	-4.11461	-8.68495	-8.42477	-22.8384	PRB1	-	-	- && sp|Q9ZNS4|PRB1_ARATH Pathogenesis-related protein 1 OS=Arabidopsis thaliana OX=3702 GN=PRB1 PE=2 SV=1 && PF00188:Cysteine-rich secretory protein family
MS_gene02255	-4.29335	-2.02273	-3.4495	-3.89337	PRB1	-	-	- && sp|Q9ZNS4|PRB1_ARATH Pathogenesis-related protein 1 OS=Arabidopsis thaliana OX=3702 GN=PRB1 PE=2 SV=1 && PF00188:Cysteine-rich secretory protein family
MS_gene02254	-4.38568	-2.61632	-2.70146	-4.55074	PRB1	-	-	- && sp|Q9ZNS4|PRB1_ARATH Pathogenesis-related protein 1 OS=Arabidopsis thaliana OX=3702 GN=PRB1 PE=2 SV=1 && PF00188:Cysteine-rich secretory protein family
MS_gene002292	2.64792	-5.76181	-6.55163	-6.72795	PRB1	-	-	- && sp|P11670|PRB1_TOBAC Basic form of pathogenesis-related protein 1 OS=Nicotiana tabacum OX=4097 PE=3 SV=1 && PF00188:Cysteine-rich secretory protein family
MS_gene01270	1.78469	-4.0739	-3.89651	-4.07161	PRB1	-	-	- && sp|P11670|PRB1_TOBAC Basic form of pathogenesis-related protein 1 OS=Nicotiana tabacum OX=4097 PE=3 SV=1 && PF00188:Cysteine-rich secretory protein family
MS_gene01684	1.5949	-7.59566	-7.42392	-7.59991	PRB1	-	-	- && sp|P11670|PRB1_TOBAC Basic form of pathogenesis-related protein 1 OS=Nicotiana tabacum OX=4097 PE=3 SV=1 && PF00188:Cysteine-rich secretory protein family
MS_gene02249	0.444221	-5.66849	-6.45951	-3.40418	PRB1	-	-	- && sp|P11670|PRB1_TOBAC Basic form of pathogenesis-related protein 1 OS=Nicotiana tabacum OX=4097 PE=3 SV=1 && PF00188:Cysteine-rich secretory protein family
MS_gene67214	4.02384	NA	NA	NA	PR5	-	-	- && sp|P28493|PR5_ARATH Pathogenesis-related protein 5 OS=Arabidopsis thaliana OX=3702 GN=At1g75040 PE=1 SV=1 && PF00314:Thaumatin family
MS_gene43995	-1.68904	-1.74393	-1.9044	-3.69966	PR4B	-	-	- && sp|P29063|PR4B_TOBAC Pathogenesis-related protein PR-4B OS=Nicotiana tabacum OX=4097 PE=2 SV=1 && PF00967:Barwin family
MS_gene69942	1.55157	-0.328798	-2.68714	-2.86094	PR4A	-	-	- && sp|P29062|PR4A_TOBAC Pathogenesis-related protein PR-4A OS=Nicotiana tabacum OX=4097 PE=2 SV=1 && PF00967:Barwin family
MS_gene43997	-0.286764	-2.73643	-6.91313	-4.23471	PR4A	-	-	- && sp|P29062|PR4A_TOBAC Pathogenesis-related protein PR-4A OS=Nicotiana tabacum OX=4097 PE=2 SV=1 && PF00967:Barwin family
MS_gene70827	-2.45489	-3.62301	-3.94835	-6.37274	PR4A	-	-	- && sp|P29062|PR4A_TOBAC Pathogenesis-related protein PR-4A OS=Nicotiana tabacum OX=4097 PE=2 SV=1 && PF00967:Barwin family
MS_gene005128	-2.56272	-3.39371	-4.64281	-4.31655	PR4A	-	-	- && sp|P29062|PR4A_TOBAC Pathogenesis-related protein PR-4A OS=Nicotiana tabacum OX=4097 PE=2 SV=1 && PF00967:Barwin family
MS_gene005129	-2.75358	-6.42444	-6.24071	-6.41599	PR4A	-	-	- && sp|P29062|PR4A_TOBAC Pathogenesis-related protein PR-4A OS=Nicotiana tabacum OX=4097 PE=2 SV=1 && PF00967:Barwin family
MS_gene005130	-2.7799	-4.33779	-5.84088	-8.57538	PR4A	-	-	- && sp|P29062|PR4A_TOBAC Pathogenesis-related protein PR-4A OS=Nicotiana tabacum OX=4097 PE=2 SV=1 && PF00967:Barwin family
MS_gene69943	-3.54124	-5.13263	-9.03411	-5.29093	PR4A	-	-	- && sp|P29062|PR4A_TOBAC Pathogenesis-related protein PR-4A OS=Nicotiana tabacum OX=4097 PE=2 SV=1 && PF00967:Barwin family
MS_gene43994	-4.72382	-4.89414	-4.65878	-3.7398	PR4A	-	-	- && sp|P29062|PR4A_TOBAC Pathogenesis-related protein PR-4A OS=Nicotiana tabacum OX=4097 PE=2 SV=1 && PF00967:Barwin family
MS_gene005127	-5.13793	-5.12637	-4.52697	-4.4099	PR4A	-	-	- && sp|P29062|PR4A_TOBAC Pathogenesis-related protein PR-4A OS=Nicotiana tabacum OX=4097 PE=2 SV=1 && PF00967:Barwin family
MS_gene43996	-5.96868	-6.14252	-5.95799	-6.13303	PR4A	-	-	- && sp|P29062|PR4A_TOBAC Pathogenesis-related protein PR-4A OS=Nicotiana tabacum OX=4097 PE=2 SV=1 && PF00967:Barwin family
MS_gene69945	-6.46717	-5.45013	-5.22949	-3.97428	PR4A	-	-	- && sp|P29062|PR4A_TOBAC Pathogenesis-related protein PR-4A OS=Nicotiana tabacum OX=4097 PE=2 SV=1 && PF00967:Barwin family
MS_gene010722	0.288955	-2.98319	0.5637	-1.42267	PR4	-	-	- && sp|P83343|PR4_PRUPE Pathogenesis-related protein PR-4 (Fragment) OS=Prunus persica OX=3760 PE=2 SV=1 && PF00967:Barwin family
MS_gene02252	1.89474	-2.50056	-0.708302	-2.73609	PR1C	-	-	- && sp|P09042|PR1C_TOBAC Pathogenesis-related protein 1C OS=Nicotiana tabacum OX=4097 PE=2 SV=3 && PF00188:Cysteine-rich secretory protein family
MS_gene37148	1.90337	5.02538	NA	5.09705	PR1A	-	-	- && sp|P08299|PR1A_TOBAC Pathogenesis-related protein 1A OS=Nicotiana tabacum OX=4097 PE=1 SV=1 && PF00188:Cysteine-rich secretory protein family
novel.3845	3.48126	NA	NA	NA	PR12	-	-	- && sp|P35792|PR12_HORVU Pathogenesis-related protein PRB1-2 OS=Hordeum vulgare OX=4513 PE=2 SV=1 && -
MS_gene058177	NA	NA	NA	2.67161	PR101	-	-	- && sp|P93333|PR101_MEDTR Class-10 pathogenesis-related protein 1 OS=Medicago truncatula OX=3880 GN=PR10-1 PE=2 SV=1 && PF00407:Pathogenesis-related protein Bet v I family
MS_gene071837	-1.11387	2.51343	1.60203	1.69309	PR101	-	-	- && sp|P93333|PR101_MEDTR Class-10 pathogenesis-related protein 1 OS=Medicago truncatula OX=3880 GN=PR10-1 PE=2 SV=1 && PF00407:Pathogenesis-related protein Bet v I family
MS_gene059038	-4.41437	-21.6122	-0.930824	-3.95436	PR101	-	-	- && sp|P93333|PR101_MEDTR Class-10 pathogenesis-related protein 1 OS=Medicago truncatula OX=3880 GN=PR10-1 PE=2 SV=1 && PF00407:Pathogenesis-related protein Bet v I family
MS_gene059037	-6.46201	-10.2135	-1.52662	-4.71582	PR101	-	-	- && sp|P93333|PR101_MEDTR Class-10 pathogenesis-related protein 1 OS=Medicago truncatula OX=3880 GN=PR10-1 PE=2 SV=1 && PF00407:Pathogenesis-related protein Bet v I family
MS_gene00217	-7.37396	-2.77698	-2.7299	-3.62712	PR101	-	-	- && sp|P93333|PR101_MEDTR Class-10 pathogenesis-related protein 1 OS=Medicago truncatula OX=3880 GN=PR10-1 PE=2 SV=1 && PF00407:Pathogenesis-related protein Bet v I family
MS_gene071839	-8.02559	-5.08167	-0.151177	-8.27435	PR101	-	-	- && sp|P93333|PR101_MEDTR Class-10 pathogenesis-related protein 1 OS=Medicago truncatula OX=3880 GN=PR10-1 PE=2 SV=1 && PF00407:Pathogenesis-related protein Bet v I family
MS_gene00218	-8.75922	-4.95233	-1.84778	-6.91211	PR101	-	-	- && sp|P93333|PR101_MEDTR Class-10 pathogenesis-related protein 1 OS=Medicago truncatula OX=3880 GN=PR10-1 PE=2 SV=1 && PF00407:Pathogenesis-related protein Bet v I family
MS_gene058179	-10.1851	-3.53803	-3.13798	-6.98152	PR101	-	-	- && sp|P93333|PR101_MEDTR Class-10 pathogenesis-related protein 1 OS=Medicago truncatula OX=3880 GN=PR10-1 PE=2 SV=1 && PF00407:Pathogenesis-related protein Bet v I family
MS_gene071838	-23.3332	-3.43964	-3.30643	-5.20085	PR101	-	-	- && sp|P93333|PR101_MEDTR Class-10 pathogenesis-related protein 1 OS=Medicago truncatula OX=3880 GN=PR10-1 PE=2 SV=1 && PF00407:Pathogenesis-related protein Bet v I family
MS_gene058173	-2.87307	-4.16516	-4.95369	-7.21511	PR10	-	-	- && sp|E6YBW4|PR10_SOYBN Pathogenesis-related protein 10 OS=Glycine max OX=3847 GN=PR10 PE=2 SV=1 && PF00407:Pathogenesis-related protein Bet v I family
MS_gene058175	-3.86511	-4.99992	-4.81554	-4.99057	PR10	-	-	- && sp|E6YBW4|PR10_SOYBN Pathogenesis-related protein 10 OS=Glycine max OX=3847 GN=PR10 PE=2 SV=1 && PF00407:Pathogenesis-related protein Bet v I family
MS_gene058171	-4.25173	-4.88588	-5.19358	-6.29184	PR10	-	-	- && sp|E6YBW4|PR10_SOYBN Pathogenesis-related protein 10 OS=Glycine max OX=3847 GN=PR10 PE=2 SV=1 && PF00407:Pathogenesis-related protein Bet v I family
MS_gene00224	-4.69668	-4.26901	-5.43158	-4.3758	PR10	-	-	- && sp|E6YBW4|PR10_SOYBN Pathogenesis-related protein 10 OS=Glycine max OX=3847 GN=PR10 PE=2 SV=1 && PF00407:Pathogenesis-related protein Bet v I family
MS_gene059045	-7.04389	-5.56131	-5.76641	-7.49602	PR10	-	-	- && sp|E6YBW4|PR10_SOYBN Pathogenesis-related protein 10 OS=Glycine max OX=3847 GN=PR10 PE=2 SV=1 && PF00407:Pathogenesis-related protein Bet v I family
MS_gene071843	-20.9434	-6.87905	-20.9388	-21.0945	PR10	-	-	- && sp|E6YBW4|PR10_SOYBN Pathogenesis-related protein 10 OS=Glycine max OX=3847 GN=PR10 PE=2 SV=1 && PF00407:Pathogenesis-related protein Bet v I family
MS_gene058180	-8.74551	-2.37405	-2.10223	-4.08065	PR1	-	-	- && sp|Q43560|PR1_MEDSA Class-10 pathogenesis-related protein 1 OS=Medicago sativa OX=3879 GN=MSPR10-1 PE=2 SV=1 && PF00407:Pathogenesis-related protein Bet v I family
MS_gene035685	4.29609	NA	NA	NA	PR1	-	-	- && sp|Q40374|PR1_MEDTR Pathogenesis-related protein PR-1 OS=Medicago truncatula OX=3880 GN=PR-1 PE=2 SV=1 && PF00188:Cysteine-rich secretory protein family
MS_gene012422	1.06099	-10.0342	-6.95049	-6.11989	PR1	-	-	- && sp|Q40374|PR1_MEDTR Pathogenesis-related protein PR-1 OS=Medicago truncatula OX=3880 GN=PR-1 PE=2 SV=1 && PF00188:Cysteine-rich secretory protein family
MS_gene018353	1.03411	-7.80785	-4.66804	-8.34355	PR1	-	-	- && sp|Q40374|PR1_MEDTR Pathogenesis-related protein PR-1 OS=Medicago truncatula OX=3880 GN=PR-1 PE=2 SV=1 && PF00188:Cysteine-rich secretory protein family
MS_gene035684	0.606646	-4.53755	-4.37254	-4.54525	PR1	-	-	- && sp|Q40374|PR1_MEDTR Pathogenesis-related protein PR-1 OS=Medicago truncatula OX=3880 GN=PR-1 PE=2 SV=1 && PF00188:Cysteine-rich secretory protein family
MS_gene012420	-0.0182807	-6.36325	-6.19453	-6.36899	PR1	-	-	- && sp|Q40374|PR1_MEDTR Pathogenesis-related protein PR-1 OS=Medicago truncatula OX=3880 GN=PR-1 PE=2 SV=1 && PF00188:Cysteine-rich secretory protein family
MS_gene018354	-0.324026	-6.13379	-4.99707	-6.13675	PR1	-	-	- && sp|Q40374|PR1_MEDTR Pathogenesis-related protein PR-1 OS=Medicago truncatula OX=3880 GN=PR-1 PE=2 SV=1 && PF00188:Cysteine-rich secretory protein family
MS_gene57901	-1.90432	-2.15601	1.05347	-2.15918	PR1	-	-	- && sp|Q40374|PR1_MEDTR Pathogenesis-related protein PR-1 OS=Medicago truncatula OX=3880 GN=PR-1 PE=2 SV=1 && PF00188:Cysteine-rich secretory protein family
MS_gene00249	-2.78966	-2.96499	-2.78048	0.948313	PR1	-	-	- && sp|P33154|PR1_ARATH Pathogenesis-related protein 1 OS=Arabidopsis thaliana OX=3702 GN=At2g14610 PE=1 SV=1 && PF00188:Cysteine-rich secretory protein family
MS_gene70952	NA	2.32767	NA	NA	PHBP	-	-	- && sp|G7J032|PHBP_MEDTR Phytohormone-binding protein OS=Medicago truncatula OX=3880 GN=MTR_3g055120 PE=1 SV=1 && PF00407:Pathogenesis-related protein Bet v I family
novel.7539	3.17065	6.88798	5.03027	1.70983	PHBP	-	-	- && sp|G7J032|PHBP_MEDTR Phytohormone-binding protein OS=Medicago truncatula OX=3880 GN=MTR_3g055120 PE=1 SV=1 && PF00407:Pathogenesis-related protein Bet v 1 family
novel.5417	-0.635762	3.6549	-1.59434	1.12105	PHBP	-	-	- && sp|G7J032|PHBP_MEDTR Phytohormone-binding protein OS=Medicago truncatula OX=3880 GN=MTR_3g055120 PE=1 SV=1 && PF00407:Pathogenesis-related protein Bet v 1 family
MS_gene016307	3.26208	3.59793	NA	2.38659	Pathogenesis-related protein Bet v I family	-	-	- && - && PF00407:Pathogenesis-related protein Bet v I family
MS_gene59149	2.29836	2.42279	1.72073	-0.517655	Pathogenesis-related protein Bet v I family	-	-	- && - && PF00407:Pathogenesis-related protein Bet v I family
MS_gene77018	0.775478	-5.04848	-0.54503	-3.46997	Pathogenesis-related protein Bet v I family	-	-	- && - && PF00407:Pathogenesis-related protein Bet v I family
MS_gene041631	-0.395666	-3.41656	-4.19476	-4.36942	NOD13	-	-	- && sp|P93330|NOD13_MEDTR Nodulin-13 OS=Medicago truncatula OX=3880 GN=N13 PE=1 SV=1 && PF00407:Pathogenesis-related protein Bet v I family
MS_gene031732	0.539781	-1.09957	-1.95214	-2.56285	NBS	-	-	- && sp|A0A3G5BB24|NBS_NARPS Norbelladine synthase OS=Narcissus pseudonarcissus OX=39639 GN=NBS PE=1 SV=1 && PF00407:Pathogenesis-related protein Bet v I family
MS_gene065905	0.235778	-1.13198	-2.88133	-1.78162	NBS	-	-	- && sp|A0A3G5BB24|NBS_NARPS Norbelladine synthase OS=Narcissus pseudonarcissus OX=39639 GN=NBS PE=1 SV=1 && PF00407:Pathogenesis-related protein Bet v I family
MS_gene031731	-0.530502	-2.46722	-1.26759	-1.34397	NBS	-	-	- && sp|A0A3G5BB24|NBS_NARPS Norbelladine synthase OS=Narcissus pseudonarcissus OX=39639 GN=NBS PE=1 SV=1 && PF00407:Pathogenesis-related protein Bet v I family
MS_gene006578	-0.710229	-0.704219	-2.06654	-2.56889	NBS	-	-	- && sp|A0A3G5BB24|NBS_NARPS Norbelladine synthase OS=Narcissus pseudonarcissus OX=39639 GN=NBS PE=1 SV=1 && PF00407:Pathogenesis-related protein Bet v I family
MS_gene006577	-3.49478	-1.18046	-2.96253	-2.36471	NBS	-	-	- && sp|A0A3G5BB24|NBS_NARPS Norbelladine synthase OS=Narcissus pseudonarcissus OX=39639 GN=NBS PE=1 SV=1 && PF00407:Pathogenesis-related protein Bet v I family
MS_gene026605	NA	3.41754	4.13571	2.35394	MLP34	-	-	- && sp|Q9SSK7|MLP34_ARATH MLP-like protein 34 OS=Arabidopsis thaliana OX=3702 GN=MLP34 PE=2 SV=1 && PF00407:Pathogenesis-related protein Bet v I family
MS_gene59140	0.117557	NA	1.48352	NA	MLP34	-	-	- && sp|Q9SSK7|MLP34_ARATH MLP-like protein 34 OS=Arabidopsis thaliana OX=3702 GN=MLP34 PE=2 SV=1 && PF00407:Pathogenesis-related protein Bet v I family
MS_gene62988	-0.203001	-3.53797	0.0282064	-2.58375	MLP34	-	-	- && sp|Q9SSK7|MLP34_ARATH MLP-like protein 34 OS=Arabidopsis thaliana OX=3702 GN=MLP34 PE=2 SV=1 && PF00407:Pathogenesis-related protein Bet v I family
MS_gene83129	-2.82078	-1.33639	1.21561	-0.148237	MLP34	-	-	- && sp|Q9SSK7|MLP34_ARATH MLP-like protein 34 OS=Arabidopsis thaliana OX=3702 GN=MLP34 PE=2 SV=1 && PF00407:Pathogenesis-related protein Bet v I family
MS_gene77785	2.48498	3.55929	1.96285	3.80003	MLP31	-	-	- && sp|Q941R6|MLP31_ARATH MLP-like protein 31 OS=Arabidopsis thaliana OX=3702 GN=MLP31 PE=2 SV=2 && PF00407:Pathogenesis-related protein Bet v I family
MS_gene59838	0.851518	2.09301	2.62399	1.95116	MLP31	-	-	- && sp|Q941R6|MLP31_ARATH MLP-like protein 31 OS=Arabidopsis thaliana OX=3702 GN=MLP31 PE=2 SV=2 && PF00407:Pathogenesis-related protein Bet v I family
MS_gene74373	-0.760714	2.23228	1.1049	3.03889	MLP31	-	-	- && sp|Q941R6|MLP31_ARATH MLP-like protein 31 OS=Arabidopsis thaliana OX=3702 GN=MLP31 PE=2 SV=2 && PF00407:Pathogenesis-related protein Bet v I family
MS_gene74370	-2.23574	0.493206	1.12048	0.649243	MLP31	-	-	- && sp|Q941R6|MLP31_ARATH MLP-like protein 31 OS=Arabidopsis thaliana OX=3702 GN=MLP31 PE=2 SV=2 && PF00407:Pathogenesis-related protein Bet v I family
MS_gene68338	1.12452	-3.00982	-2.84206	-3.01607	ML423	-	-	- && sp|Q93VR4|ML423_ARATH MLP-like protein 423 OS=Arabidopsis thaliana OX=3702 GN=MLP423 PE=2 SV=1 && PF00407:Pathogenesis-related protein Bet v I family
MS_gene43899	-0.0617204	-3.85018	-1.5824	0.285793	ML423	-	-	- && sp|Q93VR4|ML423_ARATH MLP-like protein 423 OS=Arabidopsis thaliana OX=3702 GN=MLP423 PE=2 SV=1 && PF00407:Pathogenesis-related protein Bet v I family
MS_gene45085	-0.842682	-3.06618	-2.58535	-1.23096	ML423	-	-	- && sp|Q93VR4|ML423_ARATH MLP-like protein 423 OS=Arabidopsis thaliana OX=3702 GN=MLP423 PE=2 SV=1 && PF00407:Pathogenesis-related protein Bet v I family
MS_gene63277	-4.16375	-4.33831	-4.15373	-4.32872	ML423	-	-	- && sp|Q93VR4|ML423_ARATH MLP-like protein 423 OS=Arabidopsis thaliana OX=3702 GN=MLP423 PE=2 SV=1 && PF00407:Pathogenesis-related protein Bet v I family
MS_gene016316	NA	NA	4.28259	NA	ML146	-	-	- && sp|Q06394|ML146_PAPSO Major latex protein 146 OS=Papaver somniferum OX=3469 GN=MLP146 PE=2 SV=1 && PF00407:Pathogenesis-related protein Bet v I family
MS_gene016315	NA	NA	2.09569	NA	ML146	-	-	- && sp|Q06394|ML146_PAPSO Major latex protein 146 OS=Papaver somniferum OX=3469 GN=MLP146 PE=2 SV=1 && PF00407:Pathogenesis-related protein Bet v I family
MS_gene59860	NA	4.01978	4.33237	4.21652	ML146	-	-	- && sp|Q06394|ML146_PAPSO Major latex protein 146 OS=Papaver somniferum OX=3469 GN=MLP146 PE=2 SV=1 && PF00407:Pathogenesis-related protein Bet v I family
MS_gene59862	NA	NA	NA	3.0976	ML146	-	-	- && sp|Q06394|ML146_PAPSO Major latex protein 146 OS=Papaver somniferum OX=3469 GN=MLP146 PE=2 SV=1 && PF00407:Pathogenesis-related protein Bet v I family
MS_gene59867	NA	2.32767	2.39338	NA	ML146	-	-	- && sp|Q06394|ML146_PAPSO Major latex protein 146 OS=Papaver somniferum OX=3469 GN=MLP146 PE=2 SV=1 && PF00407:Pathogenesis-related protein Bet v I family
MS_gene77758	NA	4.27758	NA	NA	ML146	-	-	- && sp|Q06394|ML146_PAPSO Major latex protein 146 OS=Papaver somniferum OX=3469 GN=MLP146 PE=2 SV=1 && PF00407:Pathogenesis-related protein Bet v I family
MS_gene058382	NA	2.19238	NA	NA	ML146	-	-	- && sp|Q06394|ML146_PAPSO Major latex protein 146 OS=Papaver somniferum OX=3469 GN=MLP146 PE=2 SV=1 && PF00407:Pathogenesis-related protein Bet v I family
MS_gene77768	6.6371	NA	3.71564	0.764461	ML146	-	-	- && sp|Q06394|ML146_PAPSO Major latex protein 146 OS=Papaver somniferum OX=3469 GN=MLP146 PE=2 SV=1 && PF00407:Pathogenesis-related protein Bet v I family
MS_gene77763	4.79807	NA	NA	NA	ML146	-	-	- && sp|Q06394|ML146_PAPSO Major latex protein 146 OS=Papaver somniferum OX=3469 GN=MLP146 PE=2 SV=1 && PF00407:Pathogenesis-related protein Bet v I family
MS_gene74346	4.54397	NA	2.54905	NA	ML146	-	-	- && sp|Q06394|ML146_PAPSO Major latex protein 146 OS=Papaver somniferum OX=3469 GN=MLP146 PE=2 SV=1 && PF00407:Pathogenesis-related protein Bet v I family
MS_gene74355	3.01068	-2.15601	-1.98214	-2.15918	ML146	-	-	- && sp|Q06394|ML146_PAPSO Major latex protein 146 OS=Papaver somniferum OX=3469 GN=MLP146 PE=2 SV=1 && PF00407:Pathogenesis-related protein Bet v I family
MS_gene59863	2.8982	NA	NA	NA	ML146	-	-	- && sp|Q06394|ML146_PAPSO Major latex protein 146 OS=Papaver somniferum OX=3469 GN=MLP146 PE=2 SV=1 && PF00407:Pathogenesis-related protein Bet v I family
MS_gene77761	1.96379	NA	NA	NA	ML146	-	-	- && sp|Q06394|ML146_PAPSO Major latex protein 146 OS=Papaver somniferum OX=3469 GN=MLP146 PE=2 SV=1 && PF00407:Pathogenesis-related protein Bet v I family
MS_gene74365	1.52319	NA	NA	NA	ML146	-	-	- && sp|Q06394|ML146_PAPSO Major latex protein 146 OS=Papaver somniferum OX=3469 GN=MLP146 PE=2 SV=1 && PF00407:Pathogenesis-related protein Bet v I family
MS_gene59866	1.20836	0.942729	2.13984	0.00326558	ML146	-	-	- && sp|Q06394|ML146_PAPSO Major latex protein 146 OS=Papaver somniferum OX=3469 GN=MLP146 PE=2 SV=1 && PF00407:Pathogenesis-related protein Bet v I family
MS_gene77762	0.909155	-1.4913	-0.409494	-2.60609	ML146	-	-	- && sp|Q06394|ML146_PAPSO Major latex protein 146 OS=Papaver somniferum OX=3469 GN=MLP146 PE=2 SV=1 && PF00407:Pathogenesis-related protein Bet v I family
MS_gene016337	0.40679	-1.13129	-3.49634	-3.47705	ML146	-	-	- && sp|Q06394|ML146_PAPSO Major latex protein 146 OS=Papaver somniferum OX=3469 GN=MLP146 PE=2 SV=1 && PF00407:Pathogenesis-related protein Bet v I family
MS_gene59848	0.117557	NA	NA	NA	ML146	-	-	- && sp|Q06394|ML146_PAPSO Major latex protein 146 OS=Papaver somniferum OX=3469 GN=MLP146 PE=2 SV=1 && PF00407:Pathogenesis-related protein Bet v I family
MS_gene77771	-0.918923	-5.63823	-5.464	-5.64113	ML146	-	-	- && sp|Q06394|ML146_PAPSO Major latex protein 146 OS=Papaver somniferum OX=3469 GN=MLP146 PE=2 SV=1 && PF00407:Pathogenesis-related protein Bet v I family
MS_gene74342	-0.942542	0.666272	-1.02037	-2.15918	ML146	-	-	- && sp|Q06394|ML146_PAPSO Major latex protein 146 OS=Papaver somniferum OX=3469 GN=MLP146 PE=2 SV=1 && PF00407:Pathogenesis-related protein Bet v I family
MS_gene59857	-1.00642	-3.71283	0.123527	-2.85215	ML146	-	-	- && sp|Q06394|ML146_PAPSO Major latex protein 146 OS=Papaver somniferum OX=3469 GN=MLP146 PE=2 SV=1 && PF00407:Pathogenesis-related protein Bet v I family
MS_gene016317	-1.15359	-0.848623	-0.458288	-2.97774	ML146	-	-	- && sp|Q06394|ML146_PAPSO Major latex protein 146 OS=Papaver somniferum OX=3469 GN=MLP146 PE=2 SV=1 && PF00407:Pathogenesis-related protein Bet v I family
MS_gene77780	-1.34467	-2.5387	-2.37305	-2.54591	ML146	-	-	- && sp|Q06394|ML146_PAPSO Major latex protein 146 OS=Papaver somniferum OX=3469 GN=MLP146 PE=2 SV=1 && PF00407:Pathogenesis-related protein Bet v I family
MS_gene016314	-2.02462	-1.77866	-0.814311	-0.777144	ML146	-	-	- && sp|Q06394|ML146_PAPSO Major latex protein 146 OS=Papaver somniferum OX=3469 GN=MLP146 PE=2 SV=1 && PF00407:Pathogenesis-related protein Bet v I family
MS_gene74367	-2.66987	-5.27441	-4.14774	-3.40661	ML146	-	-	- && sp|Q06394|ML146_PAPSO Major latex protein 146 OS=Papaver somniferum OX=3469 GN=MLP146 PE=2 SV=1 && PF00407:Pathogenesis-related protein Bet v I family
MS_gene016336	-3.0425	-3.27509	-3.10976	-2.32077	ML146	-	-	- && sp|Q06394|ML146_PAPSO Major latex protein 146 OS=Papaver somniferum OX=3469 GN=MLP146 PE=2 SV=1 && PF00407:Pathogenesis-related protein Bet v I family
MS_gene59858	-3.19168	-3.37786	-2.23864	0.540652	ML146	-	-	- && sp|Q06394|ML146_PAPSO Major latex protein 146 OS=Papaver somniferum OX=3469 GN=MLP146 PE=2 SV=1 && PF00407:Pathogenesis-related protein Bet v I family
MS_gene74344	-3.41002	-2.63684	-3.41302	-3.58769	ML146	-	-	- && sp|Q06394|ML146_PAPSO Major latex protein 146 OS=Papaver somniferum OX=3469 GN=MLP146 PE=2 SV=1 && PF00407:Pathogenesis-related protein Bet v I family
MS_gene59840	-3.50383	-3.75802	-3.58417	-3.76138	ML146	-	-	- && sp|Q06394|ML146_PAPSO Major latex protein 146 OS=Papaver somniferum OX=3469 GN=MLP146 PE=2 SV=1 && PF00407:Pathogenesis-related protein Bet v I family
MS_gene016327	-3.72734	-3.98172	-3.80787	-3.9851	ML146	-	-	- && sp|Q06394|ML146_PAPSO Major latex protein 146 OS=Papaver somniferum OX=3469 GN=MLP146 PE=2 SV=1 && PF00407:Pathogenesis-related protein Bet v I family
MS_gene74364	-4.80703	-5.03998	-4.87501	-5.04771	ML146	-	-	- && sp|Q06394|ML146_PAPSO Major latex protein 146 OS=Papaver somniferum OX=3469 GN=MLP146 PE=2 SV=1 && PF00407:Pathogenesis-related protein Bet v I family
MS_gene74345	-5.76376	-0.468938	-0.219287	-4.12956	ML146	-	-	- && sp|Q06394|ML146_PAPSO Major latex protein 146 OS=Papaver somniferum OX=3469 GN=MLP146 PE=2 SV=1 && PF00407:Pathogenesis-related protein Bet v I family
MS_gene59859	-6.20525	0.0113131	-0.0179315	-3.56656	ML146	-	-	- && sp|Q06394|ML146_PAPSO Major latex protein 146 OS=Papaver somniferum OX=3469 GN=MLP146 PE=2 SV=1 && PF00407:Pathogenesis-related protein Bet v I family
MS_gene026567	1.38756	-3.53797	1.84339	3.41342	KIRO	-	-	- && sp|P85524|KIRO_ACTDE Kirola OS=Actinidia deliciosa OX=3627 PE=1 SV=1 && PF00407:Pathogenesis-related protein Bet v I family
MS_gene62987	0.236358	2.04624	0.77652	0.490679	KIRO	-	-	- && sp|P85524|KIRO_ACTDE Kirola OS=Actinidia deliciosa OX=3627 PE=1 SV=1 && PF00407:Pathogenesis-related protein Bet v I family
MS_gene83127	-0.206328	-2.79304	-4.02384	-2.0005	KIRO	-	-	- && sp|P85524|KIRO_ACTDE Kirola OS=Actinidia deliciosa OX=3627 PE=1 SV=1 && PF00407:Pathogenesis-related protein Bet v I family
MS_gene00236	-1.90432	-2.15601	-1.98214	-2.15918	FRA18	-	-	- && sp|A0A024B2V6|FRA18_FRAAN Major strawberry allergen Fra a 1.08 OS=Fragaria ananassa OX=3747 GN=Fra a 1.08 PE=1 SV=1 && PF00407:Pathogenesis-related protein Bet v I family
MS_gene00223	-5.87559	-5.08963	-7.7718	-7.17184	DRR3	-	-	- && sp|P14710|DRR3_PEA Disease resistance response protein Pi49 OS=Pisum sativum OX=3888 GN=DRR49A PE=2 SV=1 && PF00407:Pathogenesis-related protein Bet v I family
MS_gene059044	-7.13077	-2.33312	-22.3215	-22.4775	DRR3	-	-	- && sp|P14710|DRR3_PEA Disease resistance response protein Pi49 OS=Pisum sativum OX=3888 GN=DRR49A PE=2 SV=1 && PF00407:Pathogenesis-related protein Bet v I family
MS_gene071842	-7.84935	-3.21593	-8.80029	-7.17658	DRR3	-	-	- && sp|P14710|DRR3_PEA Disease resistance response protein Pi49 OS=Pisum sativum OX=3888 GN=DRR49A PE=2 SV=1 && PF00407:Pathogenesis-related protein Bet v I family
MS_gene058176	-21.4384	-2.46712	-21.4376	-7.38308	DRR3	-	-	- && sp|P14710|DRR3_PEA Disease resistance response protein Pi49 OS=Pisum sativum OX=3888 GN=DRR49A PE=2 SV=1 && PF00407:Pathogenesis-related protein Bet v I family
MS_gene041633	-2.78961	2.01263	3.34296	1.43162	ABR18	-	-	- && sp|Q06930|ABR18_PEA ABA-responsive protein ABR18 OS=Pisum sativum OX=3888 PE=2 SV=1 && PF00407:Pathogenesis-related protein Bet v I family
MS_gene041872	-6.35063	-4.71513	-5.3573	-3.4703	ABR18	-	-	- && sp|Q06930|ABR18_PEA ABA-responsive protein ABR18 OS=Pisum sativum OX=3888 PE=2 SV=1 && PF00407:Pathogenesis-related protein Bet v I family
MS_gene041632	-9.24274	-4.86249	-5.43876	-6.19272	ABR18	-	-	- && sp|Q06930|ABR18_PEA ABA-responsive protein ABR18 OS=Pisum sativum OX=3888 PE=2 SV=1 && PF00407:Pathogenesis-related protein Bet v I family
MS_gene071847	NA	NA	1.73458	2.25852	ABR17	-	-	- && sp|Q06931|ABR17_PEA ABA-responsive protein ABR17 OS=Pisum sativum OX=3888 PE=2 SV=1 && PF00407:Pathogenesis-related protein Bet v I family
MS_gene00230	NA	6.15357	7.64413	5.61522	ABR17	-	-	- && sp|Q06931|ABR17_PEA ABA-responsive protein ABR17 OS=Pisum sativum OX=3888 PE=2 SV=1 && PF00407:Pathogenesis-related protein Bet v I family
MS_gene059051	2.02947	8.68182	8.43721	6.90878	ABR17	-	-	- && sp|Q06931|ABR17_PEA ABA-responsive protein ABR17 OS=Pisum sativum OX=3888 PE=2 SV=1 && PF00407:Pathogenesis-related protein Bet v I family
MS_gene058170	-2.17563	-2.35384	-2.16994	-2.34487	ABR17	-	-	- && sp|Q06931|ABR17_PEA ABA-responsive protein ABR17 OS=Pisum sativum OX=3888 PE=2 SV=1 && PF00407:Pathogenesis-related protein Bet v I family
MS_gene059048	-2.24688	5.72752	6.45588	5.67128	ABR17	-	-	- && sp|Q06931|ABR17_PEA ABA-responsive protein ABR17 OS=Pisum sativum OX=3888 PE=2 SV=1 && PF00407:Pathogenesis-related protein Bet v I family
MS_gene071844	-2.58694	-1.80224	2.03546	-0.97418	ABR17	-	-	- && sp|Q06931|ABR17_PEA ABA-responsive protein ABR17 OS=Pisum sativum OX=3888 PE=2 SV=1 && PF00407:Pathogenesis-related protein Bet v I family
MS_gene51429	-2.90653	0.0432557	3.59016	4.55998	ABR17	-	-	- && sp|Q06931|ABR17_PEA ABA-responsive protein ABR17 OS=Pisum sativum OX=3888 PE=2 SV=1 && PF00407:Pathogenesis-related protein Bet v I family
MS_gene00231	-3.09991	-2.84612	3.69505	3.40931	ABR17	-	-	- && sp|Q06931|ABR17_PEA ABA-responsive protein ABR17 OS=Pisum sativum OX=3888 PE=2 SV=1 && PF00407:Pathogenesis-related protein Bet v I family
MS_gene059052	-4.60201	-3.06001	-0.736863	0.0794024	ABR17	-	-	- && sp|Q06931|ABR17_PEA ABA-responsive protein ABR17 OS=Pisum sativum OX=3888 PE=2 SV=1 && PF00407:Pathogenesis-related protein Bet v I family
MS_gene00225	-5.55235	1.51249	2.88684	3.24236	ABR17	-	-	- && sp|Q06931|ABR17_PEA ABA-responsive protein ABR17 OS=Pisum sativum OX=3888 PE=2 SV=1 && PF00407:Pathogenesis-related protein Bet v I family
MS_gene058172	-6.06146	-2.09982	2.09847	0.761724	ABR17	-	-	- && sp|Q06931|ABR17_PEA ABA-responsive protein ABR17 OS=Pisum sativum OX=3888 PE=2 SV=1 && PF00407:Pathogenesis-related protein Bet v I family
MS_gene059047	-6.83177	-0.65545	0.0765385	-0.27222	ABR17	-	-	- && sp|Q06931|ABR17_PEA ABA-responsive protein ABR17 OS=Pisum sativum OX=3888 PE=2 SV=1 && PF00407:Pathogenesis-related protein Bet v I family
MS_gene059046	-6.93658	1.2896	2.49249	2.60828	ABR17	-	-	- && sp|Q06931|ABR17_PEA ABA-responsive protein ABR17 OS=Pisum sativum OX=3888 PE=2 SV=1 && PF00407:Pathogenesis-related protein Bet v I family
MS_gene071845	-9.47251	-1.6443	-2.56709	-1.87894	ABR17	-	-	- && sp|Q06931|ABR17_PEA ABA-responsive protein ABR17 OS=Pisum sativum OX=3888 PE=2 SV=1 && PF00407:Pathogenesis-related protein Bet v I family
MS_gene00227	-10.062	2.72884	3.70893	3.95391	ABR17	-	-	- && sp|Q06931|ABR17_PEA ABA-responsive protein ABR17 OS=Pisum sativum OX=3888 PE=2 SV=1 && PF00407:Pathogenesis-related protein Bet v I family
MS_gene00226	-10.9476	-1.27671	-2.70008	0.363951	ABR17	-	-	- && sp|Q06931|ABR17_PEA ABA-responsive protein ABR17 OS=Pisum sativum OX=3888 PE=2 SV=1 && PF00407:Pathogenesis-related protein Bet v I family
