# Supplementary material for: Transcriptomic analyses provide molecular insight into the cold stress response of cold-tolerant alfalfa
Source: BMC Plant Biol. 2024 Aug 3;24:741. doi: 10.1186/s12870-024-05136-y (PMC11297790; doi:10.1186/s12870-024-05136-y)
Supplement: Supplementary file 12 — Supplementary Material 12 [file 12870_2024_5136_MOESM12_ESM.xlsx]

## Sheet: Sheet1
Table S14 Expression levels of brassinosteroid genes after cold stress
gene_id	T_0hvsCK_log2FoldChange	T_12hvsCK_log2FoldChange	T_24hvsCK_log2FoldChange	T_36hvsCK_log2FoldChange	gene_description	Subfamily	Family	gene_description
MS_gene024640	2.48498	NA	NA	NA	BRH1	-	-	- && sp|Q9XF92|BRH1_ARATH Brassinosteroid-responsive RING protein 1 OS=Arabidopsis thaliana OX=3702 GN=BRH1 PE=2 SV=1 && PF13639:Ring finger domain
MS_gene030212	1.42114	1.49145	2.33837	1.96777	BRH1	-	-	- && sp|Q9XF92|BRH1_ARATH Brassinosteroid-responsive RING protein 1 OS=Arabidopsis thaliana OX=3702 GN=BRH1 PE=2 SV=1 && PF13639:Ring finger domain
MS_gene84259	0.771497	2.41746	2.0217	1.36241	BRH1	-	-	- && sp|Q9XF92|BRH1_ARATH Brassinosteroid-responsive RING protein 1 OS=Arabidopsis thaliana OX=3702 GN=BRH1 PE=2 SV=1 && PF13639:Ring finger domain
MS_gene019317	0.712221	-2.62707	-0.203275	-1.66456	BRH1	-	-	- && sp|Q9XF92|BRH1_ARATH Brassinosteroid-responsive RING protein 1 OS=Arabidopsis thaliana OX=3702 GN=BRH1 PE=2 SV=1 && PF13639:Ring finger domain
MS_gene068717	-0.029006	2.05054	2.74642	2.10722	BRH1	-	-	- && sp|Q9XF92|BRH1_ARATH Brassinosteroid-responsive RING protein 1 OS=Arabidopsis thaliana OX=3702 GN=BRH1 PE=2 SV=1 && PF13639:Ring finger domain
MS_gene058640	-1.23626	-2.68569	-3.27443	-3.52403	BRH1	-	-	- && sp|Q9XF92|BRH1_ARATH Brassinosteroid-responsive RING protein 1 OS=Arabidopsis thaliana OX=3702 GN=BRH1 PE=2 SV=1 && PF13639:Ring finger domain
MS_gene26734	-1.31956	2.35627	1.99708	2.90936	BRH1	-	-	- && sp|Q9XF92|BRH1_ARATH Brassinosteroid-responsive RING protein 1 OS=Arabidopsis thaliana OX=3702 GN=BRH1 PE=2 SV=1 && PF13639:Ring finger domain
MS_gene054816	-2.25564	-0.226418	-3.37665	-3.61716	BRH1	-	-	- && sp|Q9XF92|BRH1_ARATH Brassinosteroid-responsive RING protein 1 OS=Arabidopsis thaliana OX=3702 GN=BRH1 PE=2 SV=1 && PF13639:Ring finger domain
MS_gene05993	-2.4012	-0.69612	-2.45371	0.857893	BRH1	-	-	- && sp|Q9XF92|BRH1_ARATH Brassinosteroid-responsive RING protein 1 OS=Arabidopsis thaliana OX=3702 GN=BRH1 PE=2 SV=1 && PF13639:Ring finger domain
MS_gene21624	-2.80998	-3.04826	-1.58748	-2.14072	BRH1	-	-	- && sp|Q9XF92|BRH1_ARATH Brassinosteroid-responsive RING protein 1 OS=Arabidopsis thaliana OX=3702 GN=BRH1 PE=2 SV=1 && PF13639:Ring finger domain
MS_gene072774	-3.55761	-3.79374	-3.62712	-3.80058	BRH1	-	-	- && sp|Q9XF92|BRH1_ARATH Brassinosteroid-responsive RING protein 1 OS=Arabidopsis thaliana OX=3702 GN=BRH1 PE=2 SV=1 && PF13639:Ring finger domain
MS_gene019667	-3.89165	2.00444	1.39189	1.30247	BRH1	-	-	- && sp|Q9XF92|BRH1_ARATH Brassinosteroid-responsive RING protein 1 OS=Arabidopsis thaliana OX=3702 GN=BRH1 PE=2 SV=1 && PF13639:Ring finger domain
MS_gene42354	0.306668	-1.35809	-4.43613	1.24676	BZR2	BES1	BES1	- && sp|Q9LN63|BZR2_ARATH Protein BRASSINAZOLE-RESISTANT 2 OS=Arabidopsis thaliana OX=3702 GN=BZR2 PE=1 SV=1 && PF05687:BES1/BZR1 plant transcription factor, N-terminal
MS_gene047083	0.900474	0.75888	2.09884	0.567711	BAK1	-	-	- && sp|Q94F62|BAK1_ARATH BRASSINOSTEROID INSENSITIVE 1-associated receptor kinase 1 OS=Arabidopsis thaliana OX=3702 GN=BAK1 PE=1 SV=2 && PF13855:Leucine rich repeat|PF00069:Protein kinase domain|PF08263:Leucine rich repeat N-terminal domain
MS_gene071948	0.216645	-4.06172	-0.37503	-2.64964	BAK1	-	-	- && sp|Q94F62|BAK1_ARATH BRASSINOSTEROID INSENSITIVE 1-associated receptor kinase 1 OS=Arabidopsis thaliana OX=3702 GN=BAK1 PE=1 SV=2 && PF08263:Leucine rich repeat N-terminal domain|PF07714:Protein tyrosine kinase|PF00069:Protein kinase domain
MS_gene071949	0.274154	1.26667	1.77486	2.35631	BAK1	-	-	- && sp|Q94F62|BAK1_ARATH BRASSINOSTEROID INSENSITIVE 1-associated receptor kinase 1 OS=Arabidopsis thaliana OX=3702 GN=BAK1 PE=1 SV=2 && PF08263:Leucine rich repeat N-terminal domain|PF00069:Protein kinase domain
MS_gene047084	-4.03861	-0.450367	-2.01472	-0.605461	BAK1	-	-	- && sp|Q94F62|BAK1_ARATH BRASSINOSTEROID INSENSITIVE 1-associated receptor kinase 1 OS=Arabidopsis thaliana OX=3702 GN=BAK1 PE=1 SV=2 && PF08263:Leucine rich repeat N-terminal domain|PF00069:Protein kinase domain
MS_gene86807	-6.64692	-6.90085	-0.124326	-0.349948	BAK1	-	-	- && sp|Q94F62|BAK1_ARATH BRASSINOSTEROID INSENSITIVE 1-associated receptor kinase 1 OS=Arabidopsis thaliana OX=3702 GN=BAK1 PE=1 SV=2 && PF00225:Kinesin motor domain
MS_gene01147	-3.72	-2.2312	-3.78766	-3.96039	BAK1	-	-	- && sp|Q94F62|BAK1_ARATH BRASSINOSTEROID INSENSITIVE 1-associated receptor kinase 1 OS=Arabidopsis thaliana OX=3702 GN=BAK1 PE=1 SV=2 && PF00069:Protein kinase domain|PF13855:Leucine rich repeat|PF08263:Leucine rich repeat N-terminal domain
MS_gene01146	-3.4179	0.103296	-1.09368	-2.23067	BAK1	-	-	- && sp|Q94F62|BAK1_ARATH BRASSINOSTEROID INSENSITIVE 1-associated receptor kinase 1 OS=Arabidopsis thaliana OX=3702 GN=BAK1 PE=1 SV=2 && PF00069:Protein kinase domain|PF08263:Leucine rich repeat N-terminal domain|PF13855:Leucine rich repeat
MS_gene002176	-4.07135	-2.69488	-0.390042	-3.32688	BAK1	-	-	- && sp|Q94F62|BAK1_ARATH BRASSINOSTEROID INSENSITIVE 1-associated receptor kinase 1 OS=Arabidopsis thaliana OX=3702 GN=BAK1 PE=1 SV=2 && PF00069:Protein kinase domain|PF08263:Leucine rich repeat N-terminal domain|PF13855:Leucine rich repeat
MS_gene071946	NA	NA	1.73458	NA	BAK1	-	-	- && sp|Q94F62|BAK1_ARATH BRASSINOSTEROID INSENSITIVE 1-associated receptor kinase 1 OS=Arabidopsis thaliana OX=3702 GN=BAK1 PE=1 SV=2 && PF00069:Protein kinase domain
MS_gene002175	2.48498	1.84786	NA	4.12702	BAK1	-	-	- && sp|Q94F62|BAK1_ARATH BRASSINOSTEROID INSENSITIVE 1-associated receptor kinase 1 OS=Arabidopsis thaliana OX=3702 GN=BAK1 PE=1 SV=2 && PF00069:Protein kinase domain
MS_gene39104	1.96585	-3.85556	-3.2615	-2.95894	BPG2	-	-	- && sp|Q8W4I6|BPG2_ARATH GTP-binding protein BRASSINAZOLE INSENSITIVE PALE GREEN 2, chloroplastic OS=Arabidopsis thaliana OX=3702 GN=BPG2 PE=1 SV=1 && PF01926:50S ribosome-binding GTPase
MS_gene52135	0.181879	-6.68306	2.21596	1.99639	BPG2	-	-	- && sp|Q8W4I6|BPG2_ARATH GTP-binding protein BRASSINAZOLE INSENSITIVE PALE GREEN 2, chloroplastic OS=Arabidopsis thaliana OX=3702 GN=BPG2 PE=1 SV=1 && PF01926:50S ribosome-binding GTPase
MS_gene42588	0.0565288	-0.268391	-1.3251	-3.17816	BPG2	-	-	- && sp|Q8W4I6|BPG2_ARATH GTP-binding protein BRASSINAZOLE INSENSITIVE PALE GREEN 2, chloroplastic OS=Arabidopsis thaliana OX=3702 GN=BPG2 PE=1 SV=1 && PF01926:50S ribosome-binding GTPase
MS_gene058033	-0.10389	-0.258047	2.55941	1.1637	BPG2	-	-	- && sp|Q8W4I6|BPG2_ARATH GTP-binding protein BRASSINAZOLE INSENSITIVE PALE GREEN 2, chloroplastic OS=Arabidopsis thaliana OX=3702 GN=BPG2 PE=1 SV=1 && PF01926:50S ribosome-binding GTPase
MS_gene017813	-1.47823	-1.83659	-3.40989	-2.71837	BPG2	-	-	- && sp|Q8W4I6|BPG2_ARATH GTP-binding protein BRASSINAZOLE INSENSITIVE PALE GREEN 2, chloroplastic OS=Arabidopsis thaliana OX=3702 GN=BPG2 PE=1 SV=1 && PF01926:50S ribosome-binding GTPase
MS_gene26935	-2.90653	-3.08289	-2.89858	-3.0735	BZR1	BES1	BES1	- && sp|Q8S307|BZR1_ARATH Protein BRASSINAZOLE-RESISTANT 1 OS=Arabidopsis thaliana OX=3702 GN=BZR1 PE=1 SV=1 && PF05687:BES1/BZR1 plant transcription factor, N-terminal
MS_gene73220	-0.107776	-3.01367	-1.87073	-3.61682	BSK6	-	-	- && sp|Q9M324|BSK6_ARATH Serine/threonine-protein kinase BSK6 OS=Arabidopsis thaliana OX=3702 GN=BSK6 PE=1 SV=1 && PF07714:Protein tyrosine kinase
MS_gene048125	-0.353407	-3.1738	-1.95418	-2.85601	BSK6	-	-	- && sp|Q9M324|BSK6_ARATH Serine/threonine-protein kinase BSK6 OS=Arabidopsis thaliana OX=3702 GN=BSK6 PE=1 SV=1 && PF07714:Protein tyrosine kinase
MS_gene92541	-1.03951	-2.11807	-3.32756	-3.20061	BSK6	-	-	- && sp|Q9M324|BSK6_ARATH Serine/threonine-protein kinase BSK6 OS=Arabidopsis thaliana OX=3702 GN=BSK6 PE=1 SV=1 && PF07714:Protein tyrosine kinase
MS_gene037708	-1.52351	-0.778357	-1.87478	-2.59935	BSK6	-	-	- && sp|Q9M324|BSK6_ARATH Serine/threonine-protein kinase BSK6 OS=Arabidopsis thaliana OX=3702 GN=BSK6 PE=1 SV=1 && PF07714:Protein tyrosine kinase
MS_gene057998	0.0699861	-1.78288	-2.2619	-1.78279	BSK2	-	-	- && sp|Q9LS26|BSK2_ARATH Serine/threonine-protein kinase BSK2 OS=Arabidopsis thaliana OX=3702 GN=BSK2 PE=1 SV=1 && PF07714:Protein tyrosine kinase
MS_gene46356	-1.92878	0.350711	-3.87295	1.4525	BSK2	-	-	- && sp|Q9LS26|BSK2_ARATH Serine/threonine-protein kinase BSK2 OS=Arabidopsis thaliana OX=3702 GN=BSK2 PE=1 SV=1 && PF07714:Protein tyrosine kinase
MS_gene30533	-1.3306	-3.12853	-1.97235	-5.03599	BSK5	-	-	- && sp|Q9FIL1|BSK5_ARATH Serine/threonine-protein kinase BSK5 OS=Arabidopsis thaliana OX=3702 GN=BSK5 PE=1 SV=1 && PF07714:Protein tyrosine kinase
MS_gene78398	-2.22032	-0.699235	0.232714	-1.45269	BSK5	-	-	- && sp|Q9FIL1|BSK5_ARATH Serine/threonine-protein kinase BSK5 OS=Arabidopsis thaliana OX=3702 GN=BSK5 PE=1 SV=1 && PF07714:Protein tyrosine kinase
MS_gene056911	-2.92449	-3.36077	-3.53211	-2.5152	BSK5	-	-	- && sp|Q9FIL1|BSK5_ARATH Serine/threonine-protein kinase BSK5 OS=Arabidopsis thaliana OX=3702 GN=BSK5 PE=1 SV=1 && PF07714:Protein tyrosine kinase
MS_gene052068	2.59432	1.61413	4.23332	1.81226	BSK5	-	-	- && sp|Q9FIL1|BSK5_ARATH Serine/threonine-protein kinase BSK5 OS=Arabidopsis thaliana OX=3702 GN=BSK5 PE=1 SV=1 && -
MS_gene074485	2.16529	1.13511	1.76732	-0.238291	BSK1	-	-	- && sp|Q944A7|BSK1_ARATH Serine/threonine-protein kinase BSK1 OS=Arabidopsis thaliana OX=3702 GN=BSK1 PE=1 SV=1 && PF07714:Protein tyrosine kinase
MS_gene30716	2.5612	NA	2.09569	NA	BSK1	-	-	- && sp|Q944A7|BSK1_ARATH Serine/threonine-protein kinase BSK1 OS=Arabidopsis thaliana OX=3702 GN=BSK1 PE=1 SV=1 && -
MS_gene056774	3.54507	5.47001	-0.0220462	4.89908	BSK3	-	-	- && sp|Q8W4L3|BSK3_ARATH Serine/threonine-protein kinase BSK3 OS=Arabidopsis thaliana OX=3702 GN=BSK3 PE=1 SV=1 && PF07714:Protein tyrosine kinase
MS_gene071822	0.0583571	2.99523	3.31787	2.84118	BSK3	-	-	- && sp|Q8W4L3|BSK3_ARATH Serine/threonine-protein kinase BSK3 OS=Arabidopsis thaliana OX=3702 GN=BSK3 PE=1 SV=1 && PF07714:Protein tyrosine kinase
MS_gene019619	-0.011413	2.35879	2.57064	2.08528	BSK3	-	-	- && sp|Q8W4L3|BSK3_ARATH Serine/threonine-protein kinase BSK3 OS=Arabidopsis thaliana OX=3702 GN=BSK3 PE=1 SV=1 && PF07714:Protein tyrosine kinase
MS_gene069204	-0.750399	0.778846	-3.50077	-0.12093	BSK3	-	-	- && sp|Q8W4L3|BSK3_ARATH Serine/threonine-protein kinase BSK3 OS=Arabidopsis thaliana OX=3702 GN=BSK3 PE=1 SV=1 && PF07714:Protein tyrosine kinase
MS_gene000226	2.60943	3.39204	NA	3.7294	RBSK	-	-	- && sp|A1A6H3|RBSK_ARATH Ribokinase OS=Arabidopsis thaliana OX=3702 GN=RBSK PE=1 SV=1 && PF00294:pfkB family carbohydrate kinase
MS_gene87006	-0.124696	-1.56943	-1.96313	-2.63486	RBSK	-	-	- && sp|A1A6H3|RBSK_ARATH Ribokinase OS=Arabidopsis thaliana OX=3702 GN=RBSK PE=1 SV=1 && PF00294:pfkB family carbohydrate kinase
MS_gene039305	-0.640386	-2.26209	-1.82949	-2.7188	RBSK	-	-	- && sp|A1A6H3|RBSK_ARATH Ribokinase OS=Arabidopsis thaliana OX=3702 GN=RBSK PE=1 SV=1 && PF00294:pfkB family carbohydrate kinase
MS_gene96007	-6.46941	0.397046	0.449197	-0.738317	RBSK	-	-	- && sp|A1A6H3|RBSK_ARATH Ribokinase OS=Arabidopsis thaliana OX=3702 GN=RBSK PE=1 SV=1 && PF00294:pfkB family carbohydrate kinase
novel.2551	2.51297	-5.58134	-5.41238	-5.58645	BKI1	-	-	- && sp|Q9FMZ0|BKI1_ARATH BRI1 kinase inhibitor 1 OS=Arabidopsis thaliana OX=3702 GN=BKI1 PE=1 SV=1 && -
novel.1853	0.903199	-3.74139	-7.98294	-3.15023	BKI1	-	-	- && sp|Q9FMZ0|BKI1_ARATH BRI1 kinase inhibitor 1 OS=Arabidopsis thaliana OX=3702 GN=BKI1 PE=1 SV=1 && -
MS_gene041937	1.28066	-2.86389	-1.93259	-2.16433	CYCD3-3	-	-	- && sp|Q9SN11|CCD33_ARATH Cyclin-D3-3 OS=Arabidopsis thaliana OX=3702 GN=CYCD3-3 PE=2 SV=1 && PF00134:Cyclin, N-terminal domain|PF02984:Cyclin, C-terminal domain
MS_gene015132	1.54739	-2.74921	-2.57535	-2.75247	CYCD3-3	-	-	- && sp|Q9SN11|CCD33_ARATH Cyclin-D3-3 OS=Arabidopsis thaliana OX=3702 GN=CYCD3-3 PE=2 SV=1 && PF00134:Cyclin, N-terminal domain|PF02984:Cyclin, C-terminal domain
MS_gene90466	-0.790922	-1.88114	-1.56659	-5.36404	CYCD3-3	-	-	- && sp|Q9SN11|CCD33_ARATH Cyclin-D3-3 OS=Arabidopsis thaliana OX=3702 GN=CYCD3-3 PE=2 SV=1 && PF00134:Cyclin, N-terminal domain|PF02984:Cyclin, C-terminal domain
MS_gene38688	2.01155	NA	NA	NA	CYCD3-3	-	-	- && sp|Q9SN11|CCD33_ARATH Cyclin-D3-3 OS=Arabidopsis thaliana OX=3702 GN=CYCD3-3 PE=2 SV=1 && PF00134:Cyclin, N-terminal domain|PF02984:Cyclin, C-terminal domain
MS_gene44531	0.229849	-1.21981	-1.04977	-5.06629	CYCD3-3	-	-	- && sp|Q9SN11|CCD33_ARATH Cyclin-D3-3 OS=Arabidopsis thaliana OX=3702 GN=CYCD3-3 PE=2 SV=1 && PF00134:Cyclin, N-terminal domain|PF02984:Cyclin, C-terminal domain
MS_gene029573	0.811647	-3.92016	-3.74856	-3.92449	CYCD3-1	-	-	- && sp|P42753|CCD31_ARATH Cyclin-D3-1 OS=Arabidopsis thaliana OX=3702 GN=CYCD3-1 PE=1 SV=3 && PF00134:Cyclin, N-terminal domain|PF02984:Cyclin, C-terminal domain
MS_gene92988	0.362321	-2.10036	-1.93065	-3.06964	CYCD3-1	-	-	- && sp|P42753|CCD31_ARATH Cyclin-D3-1 OS=Arabidopsis thaliana OX=3702 GN=CYCD3-1 PE=1 SV=3 && PF00134:Cyclin, N-terminal domain|PF02984:Cyclin, C-terminal domain
