# Supplementary material for: Transcriptomic analyses provide molecular insight into the cold stress response of cold-tolerant alfalfa
Source: BMC Plant Biol. 2024 Aug 3;24:741. doi: 10.1186/s12870-024-05136-y (PMC11297790; doi:10.1186/s12870-024-05136-y)
Supplement: Supplementary file 13 — Supplementary Material 13 [file 12870_2024_5136_MOESM13_ESM.xlsx]

## Sheet: Sheet1
Table S17 Expression levels of GRASs after cold stress
gene_id	T_0hvsCK_log2FoldChange	T_12hvsCK_log2FoldChange	T_24hvsCK_log2FoldChange	T_36hvsCK_log2FoldChange	gene_description	Subfamily	Family	gene_description
MS_gene058226	-4.52698	-1.80622	-4.59492	-3.80596	RGL2	GRAS	GRAS	- && sp|Q8GXW1|RGL2_ARATH DELLA protein RGL2 OS=Arabidopsis thaliana OX=3702 GN=RGL2 PE=1 SV=2 && PF03514:GRAS domain family
MS_gene00167	1.28724	3.85534	1.90634	-1.76963	RGL2	GRAS	GRAS	- && sp|Q8GXW1|RGL2_ARATH DELLA protein RGL2 OS=Arabidopsis thaliana OX=3702 GN=RGL2 PE=1 SV=2 && PF03514:GRAS domain family
MS_gene070233	-3.52749	0.19856	-3.59506	0.281213	RGL2	GRAS	GRAS	- && sp|Q8GXW1|RGL2_ARATH DELLA protein RGL2 OS=Arabidopsis thaliana OX=3702 GN=RGL2 PE=1 SV=2 && PF03514:GRAS domain family
MS_gene55999	1.23586	0.569369	-1.46269	-3.49651	RGL2	GRAS	GRAS	- && sp|Q8GXW1|RGL2_ARATH DELLA protein RGL2 OS=Arabidopsis thaliana OX=3702 GN=RGL2 PE=1 SV=2 && PF03514:GRAS domain family
MS_gene20953	0.20295	2.22443	1.56111	1.32656	PTA	-	-	- && sp|P15001|PHYA_PEA Phytochrome A OS=Pisum sativum OX=3888 GN=PHYA PE=3 SV=1 && PF02518:Histidine kinase-, DNA gyrase B-, and HSP90-like ATPase|PF08446:PAS fold|PF00512:His Kinase A (phospho-acceptor) domain|PF00360:Phytochrome region|PF01590:GAF domain|PF00989:PAS fold
MS_gene21138	0.706585	2.77072	2.36125	5.1935	PTA	-	-	- && sp|P15001|PHYA_PEA Phytochrome A OS=Pisum sativum OX=3888 GN=PHYA PE=3 SV=1 && PF08446:PAS fold|PF00360:Phytochrome region|PF00989:PAS fold|PF00512:His Kinase A (phospho-acceptor) domain|PF01590:GAF domain
MS_gene92631	0.844416	-3.74169	-6.11565	-6.29134	GAI1	GRAS	GRAS	- && sp|Q8S4W7|GAI1_VITVI DELLA protein GAI1 OS=Vitis vinifera OX=29760 GN=GAI1 PE=2 SV=1 && PF12041:Transcriptional regulator DELLA protein N terminal|PF03514:GRAS domain family
MS_gene64380	0.233985	-3.29993	-4.17741	-3.38877	GAI1	GRAS	GRAS	- && sp|Q8S4W7|GAI1_VITVI DELLA protein GAI1 OS=Vitis vinifera OX=29760 GN=GAI1 PE=2 SV=1 && PF03514:GRAS domain family|PF12041:Transcriptional regulator DELLA protein N terminal
MS_gene038895	1.79581	-4.16673	-1.94723	-2.67245	GAI1	GRAS	GRAS	- && sp|Q8S4W7|GAI1_VITVI DELLA protein GAI1 OS=Vitis vinifera OX=29760 GN=GAI1 PE=2 SV=1 && PF03514:GRAS domain family|PF12041:Transcriptional regulator DELLA protein N terminal
MS_gene66904	3.13699	-1.09201	-4.63067	-1.69948	GAI1	GRAS	GRAS	- && sp|Q8S4W7|GAI1_VITVI DELLA protein GAI1 OS=Vitis vinifera OX=29760 GN=GAI1 PE=2 SV=1 && PF12041:Transcriptional regulator DELLA protein N terminal|PF03514:GRAS domain family
MS_gene058227	-3.2832	-2.54656	-1.66326	-3.5122	GAI	GRAS	GRAS	- && sp|Q7Y1B6|GAI_SOLLC DELLA protein GAI OS=Solanum lycopersicum OX=4081 GN=GAI PE=2 SV=1 && PF03514:GRAS domain family
MS_gene070232	-2.83137	-1.98322	-4.41075	-5.54517	GAI	GRAS	GRAS	- && sp|Q7Y1B6|GAI_SOLLC DELLA protein GAI OS=Solanum lycopersicum OX=4081 GN=GAI PE=2 SV=1 && PF03514:GRAS domain family
MS_gene34928	-2.64492	-2.70688	-1.06454	-0.550632	DELLA2	GRAS	GRAS	- && sp|A0A396GMX6|DELA2_MEDTR DELLA protein 2 OS=Medicago truncatula OX=3880 GN=DELLA2 PE=2 SV=1 && PF12041:Transcriptional regulator DELLA protein N terminal|PF03514:GRAS domain family
MS_gene04936	-0.235155	0.21084	-0.641207	-3.21452	DELLA1	GRAS	GRAS	- && sp|A0A396IUP1|DELA1_MEDTR DELLA protein 1 OS=Medicago truncatula OX=3880 GN=DELLA1 PE=1 SV=1 && PF03514:GRAS domain family|PF12041:Transcriptional regulator DELLA protein N terminal
MS_gene04937	1.45928	-3.56291	-1.0705	-1.03087	DELLA1	GRAS	GRAS	- && sp|A0A396IUP1|DELA1_MEDTR DELLA protein 1 OS=Medicago truncatula OX=3880 GN=DELLA1 PE=1 SV=1 && PF03514:GRAS domain family|PF12041:Transcriptional regulator DELLA protein N terminal
MS_gene009955	0.375888	1.82639	2.50267	0.245839	ALF2	-	-	- && sp|P46257|ALF2_PEA Fructose-bisphosphate aldolase, cytoplasmic isozyme 2 OS=Pisum sativum OX=3888 PE=3 SV=1 && PF12041:Transcriptional regulator DELLA protein N terminal|PF00274:Fructose-bisphosphate aldolase class-I
MS_gene44834	5.5638	4.84174	5.30498	2.91452	ALF2	-	-	- && sp|P46257|ALF2_PEA Fructose-bisphosphate aldolase, cytoplasmic isozyme 2 OS=Pisum sativum OX=3888 PE=3 SV=1 && PF12041:Transcriptional regulator DELLA protein N terminal|PF00274:Fructose-bisphosphate aldolase class-I
