# Supplementary material for: Transcriptomic analyses provide molecular insight into the cold stress response of cold-tolerant alfalfa
Source: BMC Plant Biol. 2024 Aug 3;24:741. doi: 10.1186/s12870-024-05136-y (PMC11297790; doi:10.1186/s12870-024-05136-y)
Supplement: Supplementary file 14 — Supplementary Material 14 [file 12870_2024_5136_MOESM14_ESM.xlsx]

## Sheet: Sheet1
Table S9 Expression levels of auxin genes after cold stress
gene_id	T_0hvsCK	T_12hvsCK	T_24hvsCK	T_36hvsCK	Gene_Name	Subfamily	Family	gene_description
MS_gene39944	NA	NA	2.09569	NA	VAB3	-	-	- && sp|Q8W4K5|VAB_ARATH VAN3-binding protein OS=Arabidopsis thaliana OX=3702 GN=VAB PE=1 SV=1 && PF08458:Plant pleckstrin homology-like region|PF05703:Auxin canalisation
MS_gene57949	NA	NA	2.09569	NA	VAB3	-	-	- && sp|Q8W4K5|VAB_ARATH VAN3-binding protein OS=Arabidopsis thaliana OX=3702 GN=VAB PE=1 SV=1 && PF08458:Plant pleckstrin homology-like region|PF05703:Auxin canalisation
MS_gene50538	2.60189	NA	NA	NA	VAB3	-	-	- && sp|Q8W4K5|VAB_ARATH VAN3-binding protein OS=Arabidopsis thaliana OX=3702 GN=VAB PE=1 SV=1 && PF08458:Plant pleckstrin homology-like region|PF05703:Auxin canalisation
MS_gene025828	1.9498	3.25237	3.56402	2.85858	VAB3	-	-	- && sp|Q8W4K5|VAB_ARATH VAN3-binding protein OS=Arabidopsis thaliana OX=3702 GN=VAB PE=1 SV=1 && PF08458:Plant pleckstrin homology-like region|PF05703:Auxin canalisation
MS_gene66923	1.33815	-2.3003	-1.18827	-2.33286	VAB3	-	-	- && sp|Q8W4K5|VAB_ARATH VAN3-binding protein OS=Arabidopsis thaliana OX=3702 GN=VAB PE=1 SV=1 && PF08458:Plant pleckstrin homology-like region|PF05703:Auxin canalisation
MS_gene49378	0.939612	-2.95339	-2.78794	-2.96075	VAB3	-	-	- && sp|Q8W4K5|VAB_ARATH VAN3-binding protein OS=Arabidopsis thaliana OX=3702 GN=VAB PE=1 SV=1 && PF08458:Plant pleckstrin homology-like region|PF05703:Auxin canalisation
MS_gene56099	0.44259	-2.55772	-1.98835	-1.8316	VAB3	-	-	- && sp|Q8W4K5|VAB_ARATH VAN3-binding protein OS=Arabidopsis thaliana OX=3702 GN=VAB PE=1 SV=1 && PF08458:Plant pleckstrin homology-like region|PF05703:Auxin canalisation
MS_gene063197	-0.213556	-3.77394	-2.96972	-2.32597	VAB3	-	-	- && sp|Q8W4K5|VAB_ARATH VAN3-binding protein OS=Arabidopsis thaliana OX=3702 GN=VAB PE=1 SV=1 && PF08458:Plant pleckstrin homology-like region|PF05703:Auxin canalisation
MS_gene053332	-1.60943	-5.25269	-5.08412	-5.25818	VAB3	-	-	- && sp|Q8W4K5|VAB_ARATH VAN3-binding protein OS=Arabidopsis thaliana OX=3702 GN=VAB PE=1 SV=1 && PF08458:Plant pleckstrin homology-like region|PF05703:Auxin canalisation
MS_gene012459	NA	NA	1.96285	3.36785	VAB3	-	-	- && sp|Q8W4K5|VAB_ARATH VAN3-binding protein OS=Arabidopsis thaliana OX=3702 GN=VAB PE=1 SV=1 && PF05703:Auxin canalisation|PF08458:Plant pleckstrin homology-like region
MS_gene035649	NA	NA	1.85207	NA	VAB3	-	-	- && sp|Q8W4K5|VAB_ARATH VAN3-binding protein OS=Arabidopsis thaliana OX=3702 GN=VAB PE=1 SV=1 && PF05703:Auxin canalisation|PF08458:Plant pleckstrin homology-like region
MS_gene018392	NA	NA	1.85207	4.11903	VAB3	-	-	- && sp|Q8W4K5|VAB_ARATH VAN3-binding protein OS=Arabidopsis thaliana OX=3702 GN=VAB PE=1 SV=1 && PF05703:Auxin canalisation|PF08458:Plant pleckstrin homology-like region
MS_gene006410	4.33191	-1.12304	-2.25132	-2.37749	VAB3	-	-	- && sp|Q8W4K5|VAB_ARATH VAN3-binding protein OS=Arabidopsis thaliana OX=3702 GN=VAB PE=1 SV=1 && PF05703:Auxin canalisation|PF08458:Plant pleckstrin homology-like region
MS_gene95810	0.939304	-1.31048	-2.49888	-6.72335	VAB3	-	-	- && sp|Q8W4K5|VAB_ARATH VAN3-binding protein OS=Arabidopsis thaliana OX=3702 GN=VAB PE=1 SV=1 && PF05703:Auxin canalisation|PF08458:Plant pleckstrin homology-like region
MS_gene070952	0.915051	-1.89892	-3.30172	-4.65758	VAB3	-	-	- && sp|Q8W4K5|VAB_ARATH VAN3-binding protein OS=Arabidopsis thaliana OX=3702 GN=VAB PE=1 SV=1 && PF05703:Auxin canalisation|PF08458:Plant pleckstrin homology-like region
MS_gene34378	-0.418747	-2.68343	-3.77404	-5.88217	VAB3	-	-	- && sp|Q8W4K5|VAB_ARATH VAN3-binding protein OS=Arabidopsis thaliana OX=3702 GN=VAB PE=1 SV=1 && PF05703:Auxin canalisation|PF08458:Plant pleckstrin homology-like region
MS_gene015413	-1.10588	-2.43063	-1.48667	-1.38835	VAB3	-	-	- && sp|Q8W4K5|VAB_ARATH VAN3-binding protein OS=Arabidopsis thaliana OX=3702 GN=VAB PE=1 SV=1 && PF05703:Auxin canalisation|PF08458:Plant pleckstrin homology-like region
MS_gene020285	NA	NA	1.73458	NA	VAB3	-	-	- && sp|Q8W4K5|VAB_ARATH VAN3-binding protein OS=Arabidopsis thaliana OX=3702 GN=VAB PE=1 SV=1 && PF05703:Auxin canalisation
MS_gene018144	NA	NA	1.73458	NA	VAB3	-	-	- && sp|Q8W4K5|VAB_ARATH VAN3-binding protein OS=Arabidopsis thaliana OX=3702 GN=VAB PE=1 SV=1 && PF05703:Auxin canalisation
MS_gene054888	-0.912218	-4.01737	-3.84205	-4.01602	VAB3	-	-	- && sp|Q8W4K5|VAB_ARATH VAN3-binding protein OS=Arabidopsis thaliana OX=3702 GN=VAB PE=1 SV=1 && PF05703:Auxin canalisation
MS_gene43388	-1.2296	-1.65388	-2.82597	-3.96039	VAB3	-	-	- && sp|Q8W4K5|VAB_ARATH VAN3-binding protein OS=Arabidopsis thaliana OX=3702 GN=VAB PE=1 SV=1 && PF05703:Auxin canalisation
MS_gene010124	0.812546	-1.92125	-2.28118	-3.23478	TIR1L	-	-	- && sp|Q9LTX2|TIR1L_ARATH Transport inhibitor response 1-like protein OS=Arabidopsis thaliana OX=3702 GN=At5g49980 PE=2 SV=1 && PF18791:Transport inhibitor response 1 protein domain|PF18511:F-box
MS_gene061946	0.684516	-3.69814	-2.91097	-2.61338	TIR1L	-	-	- && sp|Q9LTX2|TIR1L_ARATH Transport inhibitor response 1-like protein OS=Arabidopsis thaliana OX=3702 GN=At5g49980 PE=2 SV=1 && PF18791:Transport inhibitor response 1 protein domain
MS_gene64100	0.300842	-1.52095	-3.37811	-1.67706	TIR1L	-	-	- && sp|Q9LTX2|TIR1L_ARATH Transport inhibitor response 1-like protein OS=Arabidopsis thaliana OX=3702 GN=At5g49980 PE=2 SV=1 && PF18791:Transport inhibitor response 1 protein domain
MS_gene050019	-0.185011	-1.70444	-2.6701	-3.78206	TIR1L	-	-	- && sp|Q9LTX2|TIR1L_ARATH Transport inhibitor response 1-like protein OS=Arabidopsis thaliana OX=3702 GN=At5g49980 PE=2 SV=1 && PF18791:Transport inhibitor response 1 protein domain
MS_gene84918	NA	NA	3.88053	NA	TIR1	-	-	- && sp|Q570C0|TIR1_ARATH Protein TRANSPORT INHIBITOR RESPONSE 1 OS=Arabidopsis thaliana OX=3702 GN=TIR1 PE=1 SV=2 && PF18791:Transport inhibitor response 1 protein domain
novel.11910	NA	3.39386	4.70817	NA	TIR1	-	-	- && sp|Q570C0|TIR1_ARATH Protein TRANSPORT INHIBITOR RESPONSE 1 OS=Arabidopsis thaliana OX=3702 GN=TIR1 PE=1 SV=2 && -
MS_gene55719	0.988165	0.385365	0.0983477	-2.1737	TIR1	-	-	- && sp|Q570C0|TIR1_ARATH Protein TRANSPORT INHIBITOR RESPONSE 1 OS=Arabidopsis thaliana OX=3702 GN=TIR1 PE=1 SV=2 && PF18791:Transport inhibitor response 1 protein domain|PF18511:F-box
MS_gene048842	-1.18958	-0.913144	-1.4628	-3.07001	TIR1	-	-	- && sp|Q570C0|TIR1_ARATH Protein TRANSPORT INHIBITOR RESPONSE 1 OS=Arabidopsis thaliana OX=3702 GN=TIR1 PE=1 SV=2 && PF18791:Transport inhibitor response 1 protein domain|PF18511:F-box
MS_gene030361	2.30316	1.78007	1.39377	-0.794517	TIR1	-	-	- && sp|Q570C0|TIR1_ARATH Protein TRANSPORT INHIBITOR RESPONSE 1 OS=Arabidopsis thaliana OX=3702 GN=TIR1 PE=1 SV=2 && PF18511:F-box|PF18791:Transport inhibitor response 1 protein domain
MS_gene07169	2.07612	0.166259	0.329793	0.120827	TIR1	-	-	- && sp|Q570C0|TIR1_ARATH Protein TRANSPORT INHIBITOR RESPONSE 1 OS=Arabidopsis thaliana OX=3702 GN=TIR1 PE=1 SV=2 && PF18511:F-box|PF18791:Transport inhibitor response 1 protein domain
MS_gene069556	0.805195	-0.886462	-0.297406	-2.35477	TIR1	-	-	- && sp|Q570C0|TIR1_ARATH Protein TRANSPORT INHIBITOR RESPONSE 1 OS=Arabidopsis thaliana OX=3702 GN=TIR1 PE=1 SV=2 && PF18511:F-box|PF18791:Transport inhibitor response 1 protein domain
MS_gene20695	0.496739	-0.307249	-0.538433	2.4529	TIR1	-	-	- && sp|Q570C0|TIR1_ARATH Protein TRANSPORT INHIBITOR RESPONSE 1 OS=Arabidopsis thaliana OX=3702 GN=TIR1 PE=1 SV=2 && PF18511:F-box|PF18791:Transport inhibitor response 1 protein domain
MS_gene25075	5.27605	NA	NA	NA	SAUR77	-	-	- && sp|Q9LQI6|SAU77_ARATH Auxin-responsive protein SAUR77 OS=Arabidopsis thaliana OX=3702 GN=SAUR77 PE=1 SV=1 && PF02519:Auxin responsive protein
MS_gene074578	1.88327	-2.5387	-2.37305	-2.54591	SAUR77	-	-	- && sp|Q9LQI6|SAU77_ARATH Auxin-responsive protein SAUR77 OS=Arabidopsis thaliana OX=3702 GN=SAUR77 PE=1 SV=1 && PF02519:Auxin responsive protein
MS_gene25071	1.40494	-1.5582	-4.81616	-1.91361	SAUR77	-	-	- && sp|Q9LQI6|SAU77_ARATH Auxin-responsive protein SAUR77 OS=Arabidopsis thaliana OX=3702 GN=SAUR77 PE=1 SV=1 && PF02519:Auxin responsive protein
MS_gene074471	1.11581	-0.992553	-1.7883	2.61845	SAUR77	-	-	- && sp|Q9LQI6|SAU77_ARATH Auxin-responsive protein SAUR77 OS=Arabidopsis thaliana OX=3702 GN=SAUR77 PE=1 SV=1 && PF02519:Auxin responsive protein
MS_gene051057	0.0271107	-2.74671	-3.93971	-3.67912	SAUR77	-	-	- && sp|Q9LQI6|SAU77_ARATH Auxin-responsive protein SAUR77 OS=Arabidopsis thaliana OX=3702 GN=SAUR77 PE=1 SV=1 && PF02519:Auxin responsive protein
MS_gene051061	-1.95406	-3.02874	-5.39176	-4.60303	SAUR77	-	-	- && sp|Q9LQI6|SAU77_ARATH Auxin-responsive protein SAUR77 OS=Arabidopsis thaliana OX=3702 GN=SAUR77 PE=1 SV=1 && PF02519:Auxin responsive protein
novel.6615	-3.16795	-3.34382	-3.15941	-3.33433	SAUR71	-	-	- && sp|Q9SGU2|SAU71_ARATH Auxin-responsive protein SAUR71 OS=Arabidopsis thaliana OX=3702 GN=SAUR71 PE=2 SV=1 && PF02519:Auxin responsive protein
novel.6071	-4.2789	-0.943445	-4.26901	-4.44401	SAUR71	-	-	- && sp|Q9SGU2|SAU71_ARATH Auxin-responsive protein SAUR71 OS=Arabidopsis thaliana OX=3702 GN=SAUR71 PE=2 SV=1 && PF02519:Auxin responsive protein
novel.6616	-5.22109	-5.39519	-5.21077	-5.38581	SAUR71	-	-	- && sp|Q9SGU2|SAU71_ARATH Auxin-responsive protein SAUR71 OS=Arabidopsis thaliana OX=3702 GN=SAUR71 PE=2 SV=1 && PF02519:Auxin responsive protein
MS_gene28935	0.775995	-7.48738	-7.31993	-5.65162	SAUR61	-	-	- && sp|Q6NMM0|SAU61_ARATH Auxin-responsive protein SAUR61 OS=Arabidopsis thaliana OX=3702 GN=SAUR61 PE=2 SV=1 && PF02519:Auxin responsive protein
MS_gene31235	NA	2.60379	NA	NA	SAUR50	-	-	- && sp|P0DKL1|SAU50_HELAN Auxin-responsive protein SAUR50 OS=Helianthus annuus OX=4232 PE=3 SV=1 && PF02519:Auxin responsive protein
MS_gene43862	NA	2.55506	NA	-0.103449	SAUR50	-	-	- && sp|P0DKL1|SAU50_HELAN Auxin-responsive protein SAUR50 OS=Helianthus annuus OX=4232 PE=3 SV=1 && PF02519:Auxin responsive protein
MS_gene028667	NA	2.43684	NA	NA	SAUR50	-	-	- && sp|P0DKL1|SAU50_HELAN Auxin-responsive protein SAUR50 OS=Helianthus annuus OX=4232 PE=3 SV=1 && PF02519:Auxin responsive protein
MS_gene007405	NA	NA	NA	4.72595	SAUR32	-	-	- && sp|Q9ZUZ3|SAU32_ARATH Auxin-responsive protein SAUR32 OS=Arabidopsis thaliana OX=3702 GN=SAUR32 PE=2 SV=1 && PF02519:Auxin responsive protein
MS_gene051466	NA	NA	NA	3.27274	SAUR32	-	-	- && sp|Q9ZUZ3|SAU32_ARATH Auxin-responsive protein SAUR32 OS=Arabidopsis thaliana OX=3702 GN=SAUR32 PE=2 SV=1 && PF02519:Auxin responsive protein
MS_gene22408	2.60943	NA	NA	NA	SAUR32	-	-	- && sp|Q9ZUZ3|SAU32_ARATH Auxin-responsive protein SAUR32 OS=Arabidopsis thaliana OX=3702 GN=SAUR32 PE=2 SV=1 && PF02519:Auxin responsive protein
MS_gene06640	2.60943	NA	NA	NA	SAUR32	-	-	- && sp|Q9ZUZ3|SAU32_ARATH Auxin-responsive protein SAUR32 OS=Arabidopsis thaliana OX=3702 GN=SAUR32 PE=2 SV=1 && PF02519:Auxin responsive protein
MS_gene067310	-0.209977	-5.46422	-4.3259	-4.50029	SAUR32	-	-	- && sp|Q9ZUZ3|SAU32_ARATH Auxin-responsive protein SAUR32 OS=Arabidopsis thaliana OX=3702 GN=SAUR32 PE=2 SV=1 && PF02519:Auxin responsive protein
MS_gene84720	-1.9193	-3.80161	-4.43738	-6.33065	SAUR32	-	-	- && sp|Q9ZUZ3|SAU32_ARATH Auxin-responsive protein SAUR32 OS=Arabidopsis thaliana OX=3702 GN=SAUR32 PE=2 SV=1 && PF02519:Auxin responsive protein
MS_gene060506	-5.28457	-7.87169	-4.13625	-2.5584	SAUR32	-	-	- && sp|Q9ZUZ3|SAU32_ARATH Auxin-responsive protein SAUR32 OS=Arabidopsis thaliana OX=3702 GN=SAUR32 PE=2 SV=1 && PF02519:Auxin responsive protein
MS_gene057211	-0.328953	1.03427	1.36534	2.12541	SAUR32	-	-	- && sp|Q9ZUZ3|SAU32_ARATH Auxin-responsive protein SAUR32 OS=Arabidopsis thaliana OX=3702 GN=SAUR32 PE=2 SV=1 && -
MS_gene057776	2.06379	NA	NA	NA	SAUR24	-	-	- && sp|Q9FK62|SAU24_ARATH Auxin-responsive protein SAUR24 OS=Arabidopsis thaliana OX=3702 GN=SAUR24 PE=2 SV=1 && -
MS_gene50661	NA	NA	2.47295	NA	SAUR23	-	-	- && sp|Q9FJF6|SAU23_ARATH Auxin-responsive protein SAUR23 OS=Arabidopsis thaliana OX=3702 GN=SAUR23 PE=2 SV=1 && PF02519:Auxin responsive protein
MS_gene003604	NA	NA	2.31007	NA	SAUR23	-	-	- && sp|Q9FJF6|SAU23_ARATH Auxin-responsive protein SAUR23 OS=Arabidopsis thaliana OX=3702 GN=SAUR23 PE=2 SV=1 && PF02519:Auxin responsive protein
MS_gene057803	2.02239	NA	NA	NA	SAUR23	-	-	- && sp|Q9FJF6|SAU23_ARATH Auxin-responsive protein SAUR23 OS=Arabidopsis thaliana OX=3702 GN=SAUR23 PE=2 SV=1 && PF02519:Auxin responsive protein
MS_gene68160	-0.918844	-1.26853	-2.25208	-5.01101	SAUR23	-	-	- && sp|Q9FJF6|SAU23_ARATH Auxin-responsive protein SAUR23 OS=Arabidopsis thaliana OX=3702 GN=SAUR23 PE=2 SV=1 && -
MS_gene030243	-0.313702	-3.41119	-3.23372	-3.40785	SAU76	-	-	- && sp|Q29PU2|SAU76_ARATH Auxin-responsive protein SAUR76 OS=Arabidopsis thaliana OX=3702 GN=SAUR76 PE=1 SV=1 && PF02519:Auxin responsive protein
MS_gene074013	NA	NA	3.88053	NA	SAU72	-	-	- && sp|Q9LTV3|SAU72_ARATH Auxin-responsive protein SAUR72 OS=Arabidopsis thaliana OX=3702 GN=SAUR72 PE=1 SV=1 && PF02519:Auxin responsive protein
MS_gene066132	NA	NA	3.705	1.67717	SAU72	-	-	- && sp|Q9LTV3|SAU72_ARATH Auxin-responsive protein SAUR72 OS=Arabidopsis thaliana OX=3702 GN=SAUR72 PE=1 SV=1 && PF02519:Auxin responsive protein
MS_gene93395	-1.83971	2.20963	-0.974673	0.436526	SAU72	-	-	- && sp|Q9LTV3|SAU72_ARATH Auxin-responsive protein SAUR72 OS=Arabidopsis thaliana OX=3702 GN=SAUR72 PE=1 SV=1 && PF02519:Auxin responsive protein
MS_gene039057	-2.8753	2.93936	-0.443012	1.3981	SAU72	-	-	- && sp|Q9LTV3|SAU72_ARATH Auxin-responsive protein SAUR72 OS=Arabidopsis thaliana OX=3702 GN=SAUR72 PE=1 SV=1 && PF02519:Auxin responsive protein
MS_gene017650	NA	2.43684	1.73458	2.39978	SAU50	-	-	- && sp|O65695|SAU50_ARATH Auxin-responsive protein SAUR50 OS=Arabidopsis thaliana OX=3702 GN=SAUR50 PE=1 SV=1 && PF02519:Auxin responsive protein
MS_gene68763	3.83034	-0.108127	-2.37305	-2.54591	SAU50	-	-	- && sp|O65695|SAU50_ARATH Auxin-responsive protein SAUR50 OS=Arabidopsis thaliana OX=3702 GN=SAUR50 PE=1 SV=1 && PF02519:Auxin responsive protein
MS_gene062938	2.38925	-4.53809	-2.81283	-6.46524	SAU50	-	-	- && sp|O65695|SAU50_ARATH Auxin-responsive protein SAUR50 OS=Arabidopsis thaliana OX=3702 GN=SAUR50 PE=1 SV=1 && PF02519:Auxin responsive protein
MS_gene89647	2.00066	NA	NA	NA	SAU50	-	-	- && sp|O65695|SAU50_ARATH Auxin-responsive protein SAUR50 OS=Arabidopsis thaliana OX=3702 GN=SAUR50 PE=1 SV=1 && PF02519:Auxin responsive protein
MS_gene66846	1.74057	-1.38822	-2.94537	-2.1569	SAU50	-	-	- && sp|O65695|SAU50_ARATH Auxin-responsive protein SAUR50 OS=Arabidopsis thaliana OX=3702 GN=SAUR50 PE=1 SV=1 && PF02519:Auxin responsive protein
MS_gene003632	0.740143	-6.28105	-5.78038	-5.75325	SAU50	-	-	- && sp|O65695|SAU50_ARATH Auxin-responsive protein SAUR50 OS=Arabidopsis thaliana OX=3702 GN=SAUR50 PE=1 SV=1 && PF02519:Auxin responsive protein
MS_gene50692	0.664673	-4.07641	-3.89177	-3.10706	SAU50	-	-	- && sp|O65695|SAU50_ARATH Auxin-responsive protein SAUR50 OS=Arabidopsis thaliana OX=3702 GN=SAUR50 PE=1 SV=1 && PF02519:Auxin responsive protein
novel.5796	-0.688186	-5.02037	-5.8109	-5.98594	SAU50	-	-	- && sp|O65695|SAU50_ARATH Auxin-responsive protein SAUR50 OS=Arabidopsis thaliana OX=3702 GN=SAUR50 PE=1 SV=1 && PF02519:Auxin responsive protein
MS_gene69418	-1.81551	4.75437	2.22859	4.09378	SAU50	-	-	- && sp|O65695|SAU50_ARATH Auxin-responsive protein SAUR50 OS=Arabidopsis thaliana OX=3702 GN=SAUR50 PE=1 SV=1 && PF02519:Auxin responsive protein
MS_gene23365	-2.33375	-5.70665	-6.08512	-8.96275	SAU50	-	-	- && sp|O65695|SAU50_ARATH Auxin-responsive protein SAUR50 OS=Arabidopsis thaliana OX=3702 GN=SAUR50 PE=1 SV=1 && PF02519:Auxin responsive protein
MS_gene065291	NA	2.42189	NA	3.58335	SAU40	-	-	- && sp|O64538|SAU40_ARATH Auxin-responsive protein SAUR40 OS=Arabidopsis thaliana OX=3702 GN=SAUR40 PE=2 SV=1 && PF02519:Auxin responsive protein
MS_gene034945	2.95202	1.80248	1.98178	-1.79302	SAU40	-	-	- && sp|O64538|SAU40_ARATH Auxin-responsive protein SAUR40 OS=Arabidopsis thaliana OX=3702 GN=SAUR40 PE=2 SV=1 && PF02519:Auxin responsive protein
MS_gene065642	2.58672	NA	NA	NA	SAU40	-	-	- && sp|O64538|SAU40_ARATH Auxin-responsive protein SAUR40 OS=Arabidopsis thaliana OX=3702 GN=SAUR40 PE=2 SV=1 && PF02519:Auxin responsive protein
MS_gene47365	0.117557	4.86221	5.37469	6.20583	SAU40	-	-	- && sp|O64538|SAU40_ARATH Auxin-responsive protein SAUR40 OS=Arabidopsis thaliana OX=3702 GN=SAUR40 PE=2 SV=1 && PF02519:Auxin responsive protein
MS_gene059224	-2.63819	-1.57602	-2.58879	-1.06656	SAU36	-	-	- && sp|O22150|SAU36_ARATH Auxin-responsive protein SAUR36 OS=Arabidopsis thaliana OX=3702 GN=SAUR36 PE=2 SV=1 && PF02519:Auxin responsive protein
MS_gene069100	-2.13036	-3.21148	-4.00151	-2.39177	RPB1	-	-	- && sp|P18616|NRPB1_ARATH DNA-directed RNA polymerase II subunit RPB1 OS=Arabidopsis thaliana OX=3702 GN=NRPB1 PE=1 SV=3 && PF06507:Auxin response factor
MS_gene20479	0.821745	-1.26973	-3.41319	-2.62468	PIN8	-	-	- && sp|Q9LFP6|PIN8_ARATH Auxin efflux carrier component 8 OS=Arabidopsis thaliana OX=3702 GN=PIN8 PE=2 SV=1 && PF03547:Membrane transport protein
MS_gene31845	NA	NA	NA	1.77411	PIN6	-	-	- && sp|Q9SQH6|PIN6_ARATH Auxin efflux carrier component 6 OS=Arabidopsis thaliana OX=3702 GN=PIN6 PE=2 SV=2 && PF03547:Membrane transport protein
MS_gene026690	-0.406075	-1.82483	-2.5845	-0.837828	PIN6	-	-	- && sp|Q9SQH6|PIN6_ARATH Auxin efflux carrier component 6 OS=Arabidopsis thaliana OX=3702 GN=PIN6 PE=2 SV=2 && PF03547:Membrane transport protein
MS_gene033455	1.27295	4.49813	2.49118	2.37004	PIN5	-	-	- && sp|Q9FFD0|PIN5_ARATH Auxin efflux carrier component 5 OS=Arabidopsis thaliana OX=3702 GN=PIN5 PE=2 SV=2 && PF03547:Membrane transport protein
MS_gene024022	1.15384	2.43841	1.02374	0.523119	PIN5	-	-	- && sp|Q9FFD0|PIN5_ARATH Auxin efflux carrier component 5 OS=Arabidopsis thaliana OX=3702 GN=PIN5 PE=2 SV=2 && PF03547:Membrane transport protein
MS_gene62984	1.26511	-3.95896	-3.64133	-3.72639	PIN4	-	-	- && sp|Q8RWZ6|PIN4_ARATH Auxin efflux carrier component 4 OS=Arabidopsis thaliana OX=3702 GN=PIN4 PE=1 SV=1 && PF03547:Membrane transport protein
MS_gene059529	0.453001	-3.69035	-4.56918	-3.95045	PIN4	-	-	- && sp|Q8RWZ6|PIN4_ARATH Auxin efflux carrier component 4 OS=Arabidopsis thaliana OX=3702 GN=PIN4 PE=1 SV=1 && PF03547:Membrane transport protein
MS_gene83125	0.415321	-1.6341	-2.84998	-2.21314	PIN4	-	-	- && sp|Q8RWZ6|PIN4_ARATH Auxin efflux carrier component 4 OS=Arabidopsis thaliana OX=3702 GN=PIN4 PE=1 SV=1 && PF03547:Membrane transport protein
MS_gene006954	0.308716	-3.86755	-5.31052	-3.59402	PIN4	-	-	- && sp|Q8RWZ6|PIN4_ARATH Auxin efflux carrier component 4 OS=Arabidopsis thaliana OX=3702 GN=PIN4 PE=1 SV=1 && PF03547:Membrane transport protein
MS_gene026602	-0.927282	-4.31878	-3.94895	-3.55533	PIN4	-	-	- && sp|Q8RWZ6|PIN4_ARATH Auxin efflux carrier component 4 OS=Arabidopsis thaliana OX=3702 GN=PIN4 PE=1 SV=1 && PF03547:Membrane transport protein
MS_gene59137	-2.29222	-3.24387	-4.67885	-4.1397	PIN4	-	-	- && sp|Q8RWZ6|PIN4_ARATH Auxin efflux carrier component 4 OS=Arabidopsis thaliana OX=3702 GN=PIN4 PE=1 SV=1 && PF03547:Membrane transport protein
MS_gene006955	0.943994	-2.36728	-4.41628	-3.97099	PIN3	-	-	- && sp|Q9S7Z8|PIN3_ARATH Auxin efflux carrier component 3 OS=Arabidopsis thaliana OX=3702 GN=PIN3 PE=1 SV=1 && PF03547:Membrane transport protein
MS_gene059530	0.447287	-6.3686	-4.87849	-4.05589	PIN3	-	-	- && sp|Q9S7Z8|PIN3_ARATH Auxin efflux carrier component 3 OS=Arabidopsis thaliana OX=3702 GN=PIN3 PE=1 SV=1 && PF03547:Membrane transport protein
MS_gene073337	NA	NA	4.86833	NA	PIN2	-	-	- && sp|Q9LU77|PIN2_ARATH Auxin efflux carrier component 2 OS=Arabidopsis thaliana OX=3702 GN=PIN2 PE=1 SV=2 && PF03547:Membrane transport protein
MS_gene012317	NA	NA	4.51588	NA	PIN2	-	-	- && sp|Q9LU77|PIN2_ARATH Auxin efflux carrier component 2 OS=Arabidopsis thaliana OX=3702 GN=PIN2 PE=1 SV=2 && PF03547:Membrane transport protein
MS_gene96328	NA	NA	4.40202	2.35992	PIN2	-	-	- && sp|Q9LU77|PIN2_ARATH Auxin efflux carrier component 2 OS=Arabidopsis thaliana OX=3702 GN=PIN2 PE=1 SV=2 && PF03547:Membrane transport protein
MS_gene96362	-2.30644	-1.57693	-2.37305	-2.54591	PIN2	-	-	- && sp|Q9LU77|PIN2_ARATH Auxin efflux carrier component 2 OS=Arabidopsis thaliana OX=3702 GN=PIN2 PE=1 SV=2 && PF03547:Membrane transport protein
MS_gene073338	-3.34012	1.03308	1.68056	1.20872	PIN2	-	-	- && sp|Q9LU77|PIN2_ARATH Auxin efflux carrier component 2 OS=Arabidopsis thaliana OX=3702 GN=PIN2 PE=1 SV=2 && PF03547:Membrane transport protein
novel.17861	-3.05626	-5.18094	-5.01407	-5.18703	PIN2	-	-	- && sp|Q651V6|PIN2_ORYSJ Auxin efflux carrier component 2 OS=Oryza sativa subsp. japonica OX=39947 GN=PIN2 PE=2 SV=1 && PF03547:Membrane transport protein
MS_gene96329	-1.26371	-1.80129	-2.35521	-2.98343	PIN2	-	-	- && sp|Q651V6|PIN2_ORYSJ Auxin efflux carrier component 2 OS=Oryza sativa subsp. japonica OX=39947 GN=PIN2 PE=2 SV=1 && -
MS_gene58848	3.70308	2.43684	2.96472	NA	PIN1C	-	-	- && sp|Q67UL3|PIN1C_ORYSJ Probable auxin efflux carrier component 1c OS=Oryza sativa subsp. japonica OX=39947 GN=PIN1C PE=2 SV=1 && PF03547:Membrane transport protein
MS_gene013986	-0.423353	-2.5387	-2.37305	-1.58414	PIN1C	-	-	- && sp|Q67UL3|PIN1C_ORYSJ Probable auxin efflux carrier component 1c OS=Oryza sativa subsp. japonica OX=39947 GN=PIN1C PE=2 SV=1 && PF03547:Membrane transport protein
MS_gene047004	NA	4.85878	4.51893	3.78651	PIN1A	-	-	- && sp|Q5SMQ9|PIN1A_ORYSJ Auxin efflux carrier component 1a OS=Oryza sativa subsp. japonica OX=39947 GN=PIN1A PE=2 SV=1 && PF03547:Membrane transport protein
MS_gene94564	2.60189	1.80453	NA	NA	PIN1A	-	-	- && sp|Q5SMQ9|PIN1A_ORYSJ Auxin efflux carrier component 1a OS=Oryza sativa subsp. japonica OX=39947 GN=PIN1A PE=2 SV=1 && PF03547:Membrane transport protein
MS_gene040111	0.958029	-1.65906	-3.38018	-2.59421	PIN1A	-	-	- && sp|Q5SMQ9|PIN1A_ORYSJ Auxin efflux carrier component 1a OS=Oryza sativa subsp. japonica OX=39947 GN=PIN1A PE=2 SV=1 && PF03547:Membrane transport protein
MS_gene93750	-2.3792	-0.444164	-0.334306	-4.45151	PIN1A	-	-	- && sp|Q5SMQ9|PIN1A_ORYSJ Auxin efflux carrier component 1a OS=Oryza sativa subsp. japonica OX=39947 GN=PIN1A PE=2 SV=1 && PF03547:Membrane transport protein
MS_gene58032	4.3752	NA	NA	NA	NAA35	-	-	- && sp|Q7T322|NAA35_DANRE N-alpha-acetyltransferase 35, NatC auxiliary subunit OS=Danio rerio OX=7955 GN=naa35 PE=2 SV=1 && PF04112:Mak10 subunit, NatC N(alpha)-terminal acetyltransferase
MS_gene58031	-0.767899	-1.56834	-5.30581	-3.62937	NAA35	-	-	- && sp|Q7T322|NAA35_DANRE N-alpha-acetyltransferase 35, NatC auxiliary subunit OS=Danio rerio OX=7955 GN=naa35 PE=2 SV=1 && PF04112:Mak10 subunit, NatC N(alpha)-terminal acetyltransferase
MS_gene048591	1.43332	3.96528	3.29691	1.53846	NAA25	-	-	- && sp|F4KEY9|NAA25_ARATH N-terminal acetyltransferase B complex auxiliary subunit NAA25 OS=Arabidopsis thaliana OX=3702 GN=NAA25 PE=2 SV=1 && PF09797:N-acetyltransferase B complex (NatB) non catalytic subunit
MS_gene033992	1.64911	3.21935	3.03497	2.81932	NAA15	-	-	- && sp|Q8VZM1|NAA15_ARATH N-terminal acetyltransferase A complex auxiliary subunit NAA15 OS=Arabidopsis thaliana OX=3702 GN=NAA15 PE=1 SV=1 && PF13414:TPR repeat|PF12569:NMDA receptor-regulated protein 1
MS_gene36280	1.40579	2.52845	1.75042	1.11291	NAA15	-	-	- && sp|Q8VZM1|NAA15_ARATH N-terminal acetyltransferase A complex auxiliary subunit NAA15 OS=Arabidopsis thaliana OX=3702 GN=NAA15 PE=1 SV=1 && PF12569:NMDA receptor-regulated protein 1|PF13414:TPR repeat
MS_gene33351	1.75173	2.0361	1.92973	1.76933	NAA15	-	-	- && sp|Q8VZM1|NAA15_ARATH N-terminal acetyltransferase A complex auxiliary subunit NAA15 OS=Arabidopsis thaliana OX=3702 GN=NAA15 PE=1 SV=1 && PF12569:NMDA receptor-regulated protein 1
novel.110	3.67931	2.9308	1.93022	-1.53917	NAA15	-	-	- && sp|Q8VZM1|NAA15_ARATH N-terminal acetyltransferase A complex auxiliary subunit NAA15 OS=Arabidopsis thaliana OX=3702 GN=NAA15 PE=1 SV=1 && -
MS_gene057704	0.50995	-1.58429	-0.256771	-4.17758	LAX5	-	-	- && sp|Q8L883|LAX5_MEDTR Auxin transporter-like protein 5 OS=Medicago truncatula OX=3880 GN=LAX5 PE=2 SV=1 && PF01490:Transmembrane amino acid transporter protein
MS_gene003525	-1.31024	-0.969948	-2.24341	-3.42379	LAX5	-	-	- && sp|Q8L883|LAX5_MEDTR Auxin transporter-like protein 5 OS=Medicago truncatula OX=3880 GN=LAX5 PE=2 SV=1 && PF01490:Transmembrane amino acid transporter protein
MS_gene90982	-1.42325	-1.84389	-2.17287	-5.3047	LAX5	-	-	- && sp|Q8L883|LAX5_MEDTR Auxin transporter-like protein 5 OS=Medicago truncatula OX=3880 GN=LAX5 PE=2 SV=1 && PF01490:Transmembrane amino acid transporter protein
MS_gene037438	3.9712	1.29875	-0.736816	-1.50582	LAX4	-	-	- && sp|Q8L884|LAX4_MEDTR Auxin transporter-like protein 4 OS=Medicago truncatula OX=3880 GN=LAX4 PE=2 SV=1 && PF01490:Transmembrane amino acid transporter protein
MS_gene89897	3.32463	2.79488	1.73458	NA	LAX4	-	-	- && sp|Q8L884|LAX4_MEDTR Auxin transporter-like protein 4 OS=Medicago truncatula OX=3880 GN=LAX4 PE=2 SV=1 && PF01490:Transmembrane amino acid transporter protein
MS_gene052742	0.803728	-0.436202	-3.70176	-2.61672	LAX4	-	-	- && sp|Q8L884|LAX4_MEDTR Auxin transporter-like protein 4 OS=Medicago truncatula OX=3880 GN=LAX4 PE=2 SV=1 && PF01490:Transmembrane amino acid transporter protein
MS_gene33487	0.299419	-1.11597	-2.85252	-4.31661	LAX4	-	-	- && sp|Q8L884|LAX4_MEDTR Auxin transporter-like protein 4 OS=Medicago truncatula OX=3880 GN=LAX4 PE=2 SV=1 && PF01490:Transmembrane amino acid transporter protein
MS_gene30782	1.05224	-2.52874	-0.959761	-1.70024	LAX3	-	-	- && sp|Q9FEL6|LAX3_MEDTR Auxin transporter-like protein 3 OS=Medicago truncatula OX=3880 GN=LAX3 PE=2 SV=1 && PF01490:Transmembrane amino acid transporter protein
MS_gene99251	0.941593	1.84596	2.3536	0.71539	LAX3	-	-	- && sp|Q9FEL6|LAX3_MEDTR Auxin transporter-like protein 3 OS=Medicago truncatula OX=3880 GN=LAX3 PE=2 SV=1 && PF01490:Transmembrane amino acid transporter protein
MS_gene08228	0.835643	-0.592495	-3.95404	-2.058	LAX3	-	-	- && sp|Q9FEL6|LAX3_MEDTR Auxin transporter-like protein 3 OS=Medicago truncatula OX=3880 GN=LAX3 PE=2 SV=1 && PF01490:Transmembrane amino acid transporter protein
MS_gene031858	-2.80304	-2.44451	-2.17481	-3.83264	LAX3	-	-	- && sp|Q9FEL6|LAX3_MEDTR Auxin transporter-like protein 3 OS=Medicago truncatula OX=3880 GN=LAX3 PE=2 SV=1 && PF01490:Transmembrane amino acid transporter protein
novel.6296	2.02239	NA	4.45246	NA	LAX3	-	-	- && sp|Q9FEL6|LAX3_MEDTR Auxin transporter-like protein 3 OS=Medicago truncatula OX=3880 GN=LAX3 PE=2 SV=1 && -
MS_gene98784	1.5526	-0.82698	-0.83084	-2.28655	LAX2	-	-	- && sp|Q9FEL7|LAX2_MEDTR Auxin transporter-like protein 2 OS=Medicago truncatula OX=3880 GN=LAX2 PE=2 SV=1 && PF01490:Transmembrane amino acid transporter protein
MS_gene77303	0.975084	-1.95708	-2.33319	-2.89114	LAX2	-	-	- && sp|Q9FEL7|LAX2_MEDTR Auxin transporter-like protein 2 OS=Medicago truncatula OX=3880 GN=LAX2 PE=2 SV=1 && PF01490:Transmembrane amino acid transporter protein
MS_gene78460	0.256322	-2.23615	-3.11261	-4.12257	LAX2	-	-	- && sp|Q9FEL7|LAX2_MEDTR Auxin transporter-like protein 2 OS=Medicago truncatula OX=3880 GN=LAX2 PE=2 SV=1 && PF01490:Transmembrane amino acid transporter protein
MS_gene071063	-1.18731	-3.766	-2.74739	-3.16293	LAX2	-	-	- && sp|Q9FEL7|LAX2_MEDTR Auxin transporter-like protein 2 OS=Medicago truncatula OX=3880 GN=LAX2 PE=2 SV=1 && PF01490:Transmembrane amino acid transporter protein
MS_gene056177	NA	1.84786	4.61392	NA	JAR6	-	-	- && sp|A0A314KSQ4|JAR6_NICAT Jasmonoyl--L-amino acid synthetase JAR6 OS=Nicotiana attenuata OX=49451 GN=JAR6 PE=1 SV=2 && PF03321:GH3 auxin-responsive promoter
MS_gene046366	2.55346	2.3916	NA	NA	JAR6	-	-	- && sp|A0A314KSQ4|JAR6_NICAT Jasmonoyl--L-amino acid synthetase JAR6 OS=Nicotiana attenuata OX=49451 GN=JAR6 PE=1 SV=2 && PF03321:GH3 auxin-responsive promoter
MS_gene95297	0.56735	-3.35935	-2.55008	-6.21378	JAR6	-	-	- && sp|A0A314KSQ4|JAR6_NICAT Jasmonoyl--L-amino acid synthetase JAR6 OS=Nicotiana attenuata OX=49451 GN=JAR6 PE=1 SV=2 && PF03321:GH3 auxin-responsive promoter
MS_gene95295	0.0866766	0.422643	-0.637227	-2.75273	JAR6	-	-	- && sp|A0A314KSQ4|JAR6_NICAT Jasmonoyl--L-amino acid synthetase JAR6 OS=Nicotiana attenuata OX=49451 GN=JAR6 PE=1 SV=2 && PF03321:GH3 auxin-responsive promoter
MS_gene79751	-0.746538	-0.204295	-0.95997	-2.42199	JAR6	-	-	- && sp|A0A314KSQ4|JAR6_NICAT Jasmonoyl--L-amino acid synthetase JAR6 OS=Nicotiana attenuata OX=49451 GN=JAR6 PE=1 SV=2 && PF03321:GH3 auxin-responsive promoter
MS_gene79749	-0.941259	-3.83765	-2.37289	-3.85721	JAR6	-	-	- && sp|A0A314KSQ4|JAR6_NICAT Jasmonoyl--L-amino acid synthetase JAR6 OS=Nicotiana attenuata OX=49451 GN=JAR6 PE=1 SV=2 && PF03321:GH3 auxin-responsive promoter
MS_gene95266	NA	1.81958	NA	0.85048	JAR4	-	-	- && sp|A0A1J6KGJ9|JAR4_NICAT Jasmonoyl--L-amino acid synthetase JAR4 OS=Nicotiana attenuata OX=49451 GN=JAR4 PE=1 SV=1 && PF03321:GH3 auxin-responsive promoter
MS_gene53700	NA	1.80453	NA	NA	JAR4	-	-	- && sp|A0A1J6KGJ9|JAR4_NICAT Jasmonoyl--L-amino acid synthetase JAR4 OS=Nicotiana attenuata OX=49451 GN=JAR4 PE=1 SV=1 && PF03321:GH3 auxin-responsive promoter
MS_gene43375	5.71061	3.71087	2.85031	1.33132	JAR4	-	-	- && sp|A0A1J6KGJ9|JAR4_NICAT Jasmonoyl--L-amino acid synthetase JAR4 OS=Nicotiana attenuata OX=49451 GN=JAR4 PE=1 SV=1 && PF03321:GH3 auxin-responsive promoter
MS_gene41352	5.02801	NA	1.96285	3.37881	JAR4	-	-	- && sp|A0A1J6KGJ9|JAR4_NICAT Jasmonoyl--L-amino acid synthetase JAR4 OS=Nicotiana attenuata OX=49451 GN=JAR4 PE=1 SV=1 && PF03321:GH3 auxin-responsive promoter
MS_gene000373	4.80053	1.07125	-0.691361	-3.53747	JAR4	-	-	- && sp|A0A1J6KGJ9|JAR4_NICAT Jasmonoyl--L-amino acid synthetase JAR4 OS=Nicotiana attenuata OX=49451 GN=JAR4 PE=1 SV=1 && PF03321:GH3 auxin-responsive promoter
MS_gene79748	2.92485	NA	3.62373	2.35394	JAR4	-	-	- && sp|A0A1J6KGJ9|JAR4_NICAT Jasmonoyl--L-amino acid synthetase JAR4 OS=Nicotiana attenuata OX=49451 GN=JAR4 PE=1 SV=1 && PF03321:GH3 auxin-responsive promoter
MS_gene046368	2.00066	NA	2.09569	NA	JAR4	-	-	- && sp|A0A1J6KGJ9|JAR4_NICAT Jasmonoyl--L-amino acid synthetase JAR4 OS=Nicotiana attenuata OX=49451 GN=JAR4 PE=1 SV=1 && PF03321:GH3 auxin-responsive promoter
MS_gene95299	2.00066	3.85078	2.78456	4.33897	JAR4	-	-	- && sp|A0A1J6KGJ9|JAR4_NICAT Jasmonoyl--L-amino acid synthetase JAR4 OS=Nicotiana attenuata OX=49451 GN=JAR4 PE=1 SV=1 && PF03321:GH3 auxin-responsive promoter
novel.18072	0.127173	-2.40206	-5.71682	-5.89307	JAR4	-	-	- && sp|A0A1J6KGJ9|JAR4_NICAT Jasmonoyl--L-amino acid synthetase JAR4 OS=Nicotiana attenuata OX=49451 GN=JAR4 PE=1 SV=1 && PF03321:GH3 auxin-responsive promoter
MS_gene025922	-0.0472196	-0.479471	-2.01741	-4.00918	JAR4	-	-	- && sp|A0A1J6KGJ9|JAR4_NICAT Jasmonoyl--L-amino acid synthetase JAR4 OS=Nicotiana attenuata OX=49451 GN=JAR4 PE=1 SV=1 && PF03321:GH3 auxin-responsive promoter
MS_gene024458	-0.256116	-2.72745	-2.86063	-3.21252	JAR4	-	-	- && sp|A0A1J6KGJ9|JAR4_NICAT Jasmonoyl--L-amino acid synthetase JAR4 OS=Nicotiana attenuata OX=49451 GN=JAR4 PE=1 SV=1 && PF03321:GH3 auxin-responsive promoter
MS_gene22809	-1.18338	-5.42964	-3.08777	-3.06082	JAR4	-	-	- && sp|A0A1J6KGJ9|JAR4_NICAT Jasmonoyl--L-amino acid synthetase JAR4 OS=Nicotiana attenuata OX=49451 GN=JAR4 PE=1 SV=1 && PF03321:GH3 auxin-responsive promoter
MS_gene050633	-1.57604	-0.998365	-2.43402	-3.59651	JAR4	-	-	- && sp|A0A1J6KGJ9|JAR4_NICAT Jasmonoyl--L-amino acid synthetase JAR4 OS=Nicotiana attenuata OX=49451 GN=JAR4 PE=1 SV=1 && PF03321:GH3 auxin-responsive promoter
MS_gene51109	0.994499	-3.14779	-2.33636	-0.107164	IAA9	AUX/IAA	AUX/IAA	- && sp|Q38827|IAA9_ARATH Auxin-responsive protein IAA9 OS=Arabidopsis thaliana OX=3702 GN=IAA9 PE=1 SV=1 && PF15749:MRN-interacting protein
MS_gene008982	-0.799994	-0.732137	-1.04393	-2.0158	IAA9	AUX/IAA	AUX/IAA	- && sp|Q38827|IAA9_ARATH Auxin-responsive protein IAA9 OS=Arabidopsis thaliana OX=3702 GN=IAA9 PE=1 SV=1 && PF02309:AUX/IAA family
MS_gene010036	NA	4.78355	NA	3.91604	IAA8	AUX/IAA	AUX/IAA	- && sp|Q38826|IAA8_ARATH Auxin-responsive protein IAA8 OS=Arabidopsis thaliana OX=3702 GN=IAA8 PE=1 SV=1 && PF02309:AUX/IAA family
MS_gene38667	NA	4.39274	NA	2.39978	IAA8	AUX/IAA	AUX/IAA	- && sp|Q38826|IAA8_ARATH Auxin-responsive protein IAA8 OS=Arabidopsis thaliana OX=3702 GN=IAA8 PE=1 SV=1 && PF02309:AUX/IAA family
MS_gene85133	5.68639	3.01543	4.56122	2.81613	IAA8	AUX/IAA	AUX/IAA	- && sp|Q38826|IAA8_ARATH Auxin-responsive protein IAA8 OS=Arabidopsis thaliana OX=3702 GN=IAA8 PE=1 SV=1 && PF02309:AUX/IAA family
MS_gene036277	1.59786	2.01049	0.716238	2.68361	IAA8	AUX/IAA	AUX/IAA	- && sp|Q38826|IAA8_ARATH Auxin-responsive protein IAA8 OS=Arabidopsis thaliana OX=3702 GN=IAA8 PE=1 SV=1 && PF02309:AUX/IAA family
MS_gene21256	0.701016	-1.26662	-3.02533	-5.15894	IAA8	AUX/IAA	AUX/IAA	- && sp|Q38826|IAA8_ARATH Auxin-responsive protein IAA8 OS=Arabidopsis thaliana OX=3702 GN=IAA8 PE=1 SV=1 && PF02309:AUX/IAA family
MS_gene09356	-0.892549	-0.604201	-3.44808	-4.58383	IAA8	AUX/IAA	AUX/IAA	- && sp|Q38826|IAA8_ARATH Auxin-responsive protein IAA8 OS=Arabidopsis thaliana OX=3702 GN=IAA8 PE=1 SV=1 && PF02309:AUX/IAA family
MS_gene36334	-2.00656	1.40037	2.83669	0.840205	IAA8	AUX/IAA	AUX/IAA	- && sp|Q38826|IAA8_ARATH Auxin-responsive protein IAA8 OS=Arabidopsis thaliana OX=3702 GN=IAA8 PE=1 SV=1 && PF02309:AUX/IAA family
MS_gene069852	-4.40465	-1.04575	0.0295354	-3.51586	IAA8	AUX/IAA	AUX/IAA	- && sp|Q38826|IAA8_ARATH Auxin-responsive protein IAA8 OS=Arabidopsis thaliana OX=3702 GN=IAA8 PE=1 SV=1 && PF02309:AUX/IAA family
novel.13292	-0.441426	-3.35556	-0.644578	0.507928	IAA8	AUX/IAA	AUX/IAA	- && sp|Q38826|IAA8_ARATH Auxin-responsive protein IAA8 OS=Arabidopsis thaliana OX=3702 GN=IAA8 PE=1 SV=1 && -
MS_gene24896	3.74087	2.36148	3.89089	4.44052	IAA6	AUX/IAA	AUX/IAA	- && sp|P49680|IAA6_PEA Auxin-induced protein IAA6 OS=Pisum sativum OX=3888 GN=IAA6 PE=2 SV=1 && PF02309:AUX/IAA family
MS_gene33350	1.90337	6.61529	6.13987	2.35992	IAA6	AUX/IAA	AUX/IAA	- && sp|P49680|IAA6_PEA Auxin-induced protein IAA6 OS=Pisum sativum OX=3888 GN=IAA6 PE=2 SV=1 && PF02309:AUX/IAA family
MS_gene029470	NA	NA	1.73458	NA	IAA32	AUX/IAA	AUX/IAA	- && sp|Q8RYC6|IAA32_ARATH Auxin-responsive protein IAA32 OS=Arabidopsis thaliana OX=3702 GN=IAA32 PE=1 SV=2 && PF02309:AUX/IAA family
MS_gene73422	NA	NA	0.0715028	NA	IAA32	AUX/IAA	AUX/IAA	- && sp|Q8RYC6|IAA32_ARATH Auxin-responsive protein IAA32 OS=Arabidopsis thaliana OX=3702 GN=IAA32 PE=1 SV=2 && PF02309:AUX/IAA family
MS_gene20917	NA	NA	5.75493	4.05599	IAA30	AUX/IAA	AUX/IAA	- && sp|Q9M1R4|IAA30_ARATH Auxin-responsive protein IAA30 OS=Arabidopsis thaliana OX=3702 GN=IAA30 PE=1 SV=1 && PF02309:AUX/IAA family
MS_gene07372	NA	NA	4.95563	NA	IAA30	AUX/IAA	AUX/IAA	- && sp|Q9M1R4|IAA30_ARATH Auxin-responsive protein IAA30 OS=Arabidopsis thaliana OX=3702 GN=IAA30 PE=1 SV=1 && PF02309:AUX/IAA family
MS_gene072877	NA	NA	2.09569	NA	IAA29	AUX/IAA	AUX/IAA	- && sp|Q93WC4|IAA29_ARATH Auxin-responsive protein IAA29 OS=Arabidopsis thaliana OX=3702 GN=IAA29 PE=1 SV=2 && PF02309:AUX/IAA family
MS_gene036734	2.60943	NA	NA	NA	IAA29	AUX/IAA	AUX/IAA	- && sp|Q93WC4|IAA29_ARATH Auxin-responsive protein IAA29 OS=Arabidopsis thaliana OX=3702 GN=IAA29 PE=1 SV=2 && PF02309:AUX/IAA family
MS_gene060728	2.1323	-1.19424	-1.98214	-1.19741	IAA29	AUX/IAA	AUX/IAA	- && sp|Q93WC4|IAA29_ARATH Auxin-responsive protein IAA29 OS=Arabidopsis thaliana OX=3702 GN=IAA29 PE=1 SV=2 && PF02309:AUX/IAA family
MS_gene060341	1.0685	-2.7723	-6.35932	-2.90086	IAA29	AUX/IAA	AUX/IAA	- && sp|Q93WC4|IAA29_ARATH Auxin-responsive protein IAA29 OS=Arabidopsis thaliana OX=3702 GN=IAA29 PE=1 SV=2 && PF02309:AUX/IAA family
MS_gene58057	0.044318	-2.61168	-1.48079	-2.61747	IAA29	AUX/IAA	AUX/IAA	- && sp|Q93WC4|IAA29_ARATH Auxin-responsive protein IAA29 OS=Arabidopsis thaliana OX=3702 GN=IAA29 PE=1 SV=2 && PF02309:AUX/IAA family
MS_gene060727	-0.564161	-3.08317	-4.3435	-2.62548	IAA29	AUX/IAA	AUX/IAA	- && sp|Q93WC4|IAA29_ARATH Auxin-responsive protein IAA29 OS=Arabidopsis thaliana OX=3702 GN=IAA29 PE=1 SV=2 && PF02309:AUX/IAA family
MS_gene59936	-1.23467	-5.48732	-5.31636	-5.49185	IAA29	AUX/IAA	AUX/IAA	- && sp|Q93WC4|IAA29_ARATH Auxin-responsive protein IAA29 OS=Arabidopsis thaliana OX=3702 GN=IAA29 PE=1 SV=2 && PF02309:AUX/IAA family
novel.6641	1.90337	NA	1.92349	NA	IAA29	AUX/IAA	AUX/IAA	- && sp|Q93WC4|IAA29_ARATH Auxin-responsive protein IAA29 OS=Arabidopsis thaliana OX=3702 GN=IAA29 PE=1 SV=2 && -
MS_gene72251	4.89406	4.02765	3.43063	2.3733	IAA27	AUX/IAA	AUX/IAA	- && sp|Q9ZSY8|IAA27_ARATH Auxin-responsive protein IAA27 OS=Arabidopsis thaliana OX=3702 GN=IAA27 PE=1 SV=1 && PF02309:AUX/IAA family
MS_gene05894	2.31856	2.82859	3.01663	1.95231	IAA27	AUX/IAA	AUX/IAA	- && sp|Q9ZSY8|IAA27_ARATH Auxin-responsive protein IAA27 OS=Arabidopsis thaliana OX=3702 GN=IAA27 PE=1 SV=1 && PF02309:AUX/IAA family
MS_gene04738	0.832522	-2.04248	-0.312189	-0.138654	IAA27	AUX/IAA	AUX/IAA	- && sp|Q9ZSY8|IAA27_ARATH Auxin-responsive protein IAA27 OS=Arabidopsis thaliana OX=3702 GN=IAA27 PE=1 SV=1 && PF02309:AUX/IAA family
MS_gene059607	-0.547984	1.79625	0.26884	-3.98922	IAA27	AUX/IAA	AUX/IAA	- && sp|Q9ZSY8|IAA27_ARATH Auxin-responsive protein IAA27 OS=Arabidopsis thaliana OX=3702 GN=IAA27 PE=1 SV=1 && PF02309:AUX/IAA family
MS_gene049100	-1.5806	-1.33932	-4.52865	-1.02562	IAA27	AUX/IAA	AUX/IAA	- && sp|Q9ZSY8|IAA27_ARATH Auxin-responsive protein IAA27 OS=Arabidopsis thaliana OX=3702 GN=IAA27 PE=1 SV=1 && PF02309:AUX/IAA family
MS_gene68989	-1.70995	2.34361	1.02223	-2.05684	IAA27	AUX/IAA	AUX/IAA	- && sp|Q9ZSY8|IAA27_ARATH Auxin-responsive protein IAA27 OS=Arabidopsis thaliana OX=3702 GN=IAA27 PE=1 SV=1 && PF02309:AUX/IAA family
MS_gene069884	2.18372	3.85676	2.58687	1.90188	IAA26	AUX/IAA	AUX/IAA	- && sp|Q8LAL2|IAA26_ARATH Auxin-responsive protein IAA26 OS=Arabidopsis thaliana OX=3702 GN=IAA26 PE=1 SV=2 && PF02309:AUX/IAA family
MS_gene011069	1.17395	3.64686	3.32851	6.09999	IAA26	AUX/IAA	AUX/IAA	- && sp|Q8LAL2|IAA26_ARATH Auxin-responsive protein IAA26 OS=Arabidopsis thaliana OX=3702 GN=IAA26 PE=1 SV=2 && PF02309:AUX/IAA family
MS_gene36742	0.255927	0.449078	1.57811	3.12761	IAA26	AUX/IAA	AUX/IAA	- && sp|Q8LAL2|IAA26_ARATH Auxin-responsive protein IAA26 OS=Arabidopsis thaliana OX=3702 GN=IAA26 PE=1 SV=2 && PF02309:AUX/IAA family
MS_gene36628	-0.0493044	2.9881	2.63977	3.68268	IAA26	AUX/IAA	AUX/IAA	- && sp|Q8LAL2|IAA26_ARATH Auxin-responsive protein IAA26 OS=Arabidopsis thaliana OX=3702 GN=IAA26 PE=1 SV=2 && PF02309:AUX/IAA family
MS_gene072216	-1.28586	3.76359	2.93719	4.38755	IAA26	AUX/IAA	AUX/IAA	- && sp|Q8LAL2|IAA26_ARATH Auxin-responsive protein IAA26 OS=Arabidopsis thaliana OX=3702 GN=IAA26 PE=1 SV=2 && PF02309:AUX/IAA family
MS_gene069783	-0.798515	-1.83227	-3.20392	-5.26122	IAA23	AUX/IAA	AUX/IAA	- && sp|Q69VE0|IAA23_ORYSJ Auxin-responsive protein IAA23 OS=Oryza sativa subsp. japonica OX=39947 GN=IAA23 PE=2 SV=1 && PF02309:AUX/IAA family
MS_gene94143	0.614146	-5.12403	-2.46789	-3.32387	IAA23	AUX/IAA	AUX/IAA	- && sp|Q69VE0|IAA23_ORYSJ Auxin-responsive protein IAA23 OS=Oryza sativa subsp. japonica OX=39947 GN=IAA23 PE=2 SV=1 && -
MS_gene28628	NA	2.3321	2.92071	2.39901	IAA20	AUX/IAA	AUX/IAA	- && sp|O24410|IAA20_ARATH Auxin-responsive protein IAA20 OS=Arabidopsis thaliana OX=3702 GN=IAA20 PE=1 SV=2 && PF02309:AUX/IAA family
MS_gene005133	-1.66926	-3.44127	-3.12808	-1.86283	IAA16	AUX/IAA	AUX/IAA	- && sp|O24407|IAA16_ARATH Auxin-responsive protein IAA16 OS=Arabidopsis thaliana OX=3702 GN=IAA16 PE=1 SV=1 && PF02309:AUX/IAA family
MS_gene85573	-0.0386076	0.284838	-1.83576	-3.36487	IAA14	AUX/IAA	AUX/IAA	- && sp|Q38832|IAA14_ARATH Auxin-responsive protein IAA14 OS=Arabidopsis thaliana OX=3702 GN=IAA14 PE=1 SV=2 && PF02309:AUX/IAA family
MS_gene36275	NA	4.81024	NA	NA	IAA14	AUX/IAA	AUX/IAA	- && sp|Q38832|IAA14_ARATH Auxin-responsive protein IAA14 OS=Arabidopsis thaliana OX=3702 GN=IAA14 PE=1 SV=2 && -
MS_gene036031	0.392635	1.48511	1.0976	2.42501	IAA13	AUX/IAA	AUX/IAA	- && sp|Q38831|IAA13_ARATH Auxin-responsive protein IAA13 OS=Arabidopsis thaliana OX=3702 GN=IAA13 PE=1 SV=2 && PF02309:AUX/IAA family
MS_gene031311	NA	NA	2.96472	4.21652	GH3.6	-	-	- && sp|Q9LSQ4|GH36_ARATH Indole-3-acetic acid-amido synthetase GH3.6 OS=Arabidopsis thaliana OX=3702 GN=GH3.6 PE=1 SV=1 && PF03321:GH3 auxin-responsive promoter
MS_gene032071	NA	NA	2.68768	NA	GH3.6	-	-	- && sp|Q9LSQ4|GH36_ARATH Indole-3-acetic acid-amido synthetase GH3.6 OS=Arabidopsis thaliana OX=3702 GN=GH3.6 PE=1 SV=1 && PF03321:GH3 auxin-responsive promoter
MS_gene032070	3.34818	7.98767	6.61178	1.77411	GH3.6	-	-	- && sp|Q9LSQ4|GH36_ARATH Indole-3-acetic acid-amido synthetase GH3.6 OS=Arabidopsis thaliana OX=3702 GN=GH3.6 PE=1 SV=1 && PF03321:GH3 auxin-responsive promoter
MS_gene045936	1.41981	6.5884	6.06149	5.18135	GH3.6	-	-	- && sp|Q9LSQ4|GH36_ARATH Indole-3-acetic acid-amido synthetase GH3.6 OS=Arabidopsis thaliana OX=3702 GN=GH3.6 PE=1 SV=1 && PF03321:GH3 auxin-responsive promoter
MS_gene25516	1.26281	4.74516	4.28718	2.57649	GH3.6	-	-	- && sp|Q9LSQ4|GH36_ARATH Indole-3-acetic acid-amido synthetase GH3.6 OS=Arabidopsis thaliana OX=3702 GN=GH3.6 PE=1 SV=1 && PF03321:GH3 auxin-responsive promoter
MS_gene34650	0.704065	2.63963	4.08522	3.97323	GH3.6	-	-	- && sp|Q9LSQ4|GH36_ARATH Indole-3-acetic acid-amido synthetase GH3.6 OS=Arabidopsis thaliana OX=3702 GN=GH3.6 PE=1 SV=1 && PF03321:GH3 auxin-responsive promoter
MS_gene36841	-2.07716	-1.00874	2.00755	1.23763	GH3.6	-	-	- && sp|Q9LSQ4|GH36_ARATH Indole-3-acetic acid-amido synthetase GH3.6 OS=Arabidopsis thaliana OX=3702 GN=GH3.6 PE=1 SV=1 && PF03321:GH3 auxin-responsive promoter
MS_gene018048	NA	7.10502	1.00107	5.29717	GH3.6	-	-	- && sp|Q60EY1|GH36_ORYSJ Probable indole-3-acetic acid-amido synthetase GH3.6 OS=Oryza sativa subsp. japonica OX=39947 GN=GH3.6 PE=2 SV=2 && PF03321:GH3 auxin-responsive promoter
MS_gene055942	NA	5.9889	NA	3.74241	GH3.6	-	-	- && sp|Q60EY1|GH36_ORYSJ Probable indole-3-acetic acid-amido synthetase GH3.6 OS=Oryza sativa subsp. japonica OX=39947 GN=GH3.6 PE=2 SV=2 && PF03321:GH3 auxin-responsive promoter
MS_gene52724	NA	5.40147	3.59964	4.04399	GH3.6	-	-	- && sp|Q60EY1|GH36_ORYSJ Probable indole-3-acetic acid-amido synthetase GH3.6 OS=Oryza sativa subsp. japonica OX=39947 GN=GH3.6 PE=2 SV=2 && PF03321:GH3 auxin-responsive promoter
MS_gene51380	NA	2.43684	4.52402	2.25852	GH3.5	-	-	- && sp|O81829|GH35_ARATH Indole-3-acetic acid-amido synthetase GH3.5 OS=Arabidopsis thaliana OX=3702 GN=GH3.5 PE=1 SV=1 && PF03321:GH3 auxin-responsive promoter
MS_gene064250	-3.23924	-3.49317	-3.31932	-3.49651	GH3.5	-	-	- && sp|O81829|GH35_ARATH Indole-3-acetic acid-amido synthetase GH3.5 OS=Arabidopsis thaliana OX=3702 GN=GH3.5 PE=1 SV=1 && PF03321:GH3 auxin-responsive promoter
MS_gene046033	1.53861	2.50119	2.4568	1.31388	GH3.10	-	-	- && sp|Q9ZNS2|GH310_ARATH Indole-3-acetic acid-amido synthetase GH3.10 OS=Arabidopsis thaliana OX=3702 GN=GH3.10 PE=2 SV=1 && PF03321:GH3 auxin-responsive promoter
MS_gene95748	0.327441	2.01032	1.58427	2.06609	GH3.10	-	-	- && sp|Q9ZNS2|GH310_ARATH Indole-3-acetic acid-amido synthetase GH3.10 OS=Arabidopsis thaliana OX=3702 GN=GH3.10 PE=2 SV=1 && PF03321:GH3 auxin-responsive promoter
MS_gene073214	-1.13127	2.69515	2.05543	0.252812	GH3.10	-	-	- && sp|Q9ZNS2|GH310_ARATH Indole-3-acetic acid-amido synthetase GH3.10 OS=Arabidopsis thaliana OX=3702 GN=GH3.10 PE=2 SV=1 && PF03321:GH3 auxin-responsive promoter
MS_gene09553	NA	2.43684	NA	NA	GH3.1	-	-	- && sp|O82333|GH31_ARATH Probable indole-3-acetic acid-amido synthetase GH3.1 OS=Arabidopsis thaliana OX=3702 GN=GH3.1 PE=2 SV=1 && PF03321:GH3 auxin-responsive promoter
novel.10351	NA	2.43684	NA	NA	GH3.1	-	-	- && sp|O82333|GH31_ARATH Probable indole-3-acetic acid-amido synthetase GH3.1 OS=Arabidopsis thaliana OX=3702 GN=GH3.1 PE=2 SV=1 && PF03321:GH3 auxin-responsive promoter
MS_gene20255	NA	2.43684	NA	NA	GH3.1	-	-	- && sp|O82333|GH31_ARATH Probable indole-3-acetic acid-amido synthetase GH3.1 OS=Arabidopsis thaliana OX=3702 GN=GH3.1 PE=2 SV=1 && PF03321:GH3 auxin-responsive promoter
MS_gene015215	2.60943	2.43684	4.77332	7.59462	GH3.1	-	-	- && sp|O82333|GH31_ARATH Probable indole-3-acetic acid-amido synthetase GH3.1 OS=Arabidopsis thaliana OX=3702 GN=GH3.1 PE=2 SV=1 && PF03321:GH3 auxin-responsive promoter
MS_gene071151	1.15032	4.874	6.38933	6.98098	GH3.1	-	-	- && sp|O82333|GH31_ARATH Probable indole-3-acetic acid-amido synthetase GH3.1 OS=Arabidopsis thaliana OX=3702 GN=GH3.1 PE=2 SV=1 && PF03321:GH3 auxin-responsive promoter
MS_gene99230	0.434127	6.00248	4.15392	3.40865	GH3.1	-	-	- && sp|O82333|GH31_ARATH Probable indole-3-acetic acid-amido synthetase GH3.1 OS=Arabidopsis thaliana OX=3702 GN=GH3.1 PE=2 SV=1 && PF03321:GH3 auxin-responsive promoter
MS_gene015214	0.117557	NA	0.0715028	NA	GH3.1	-	-	- && sp|O82333|GH31_ARATH Probable indole-3-acetic acid-amido synthetase GH3.1 OS=Arabidopsis thaliana OX=3702 GN=GH3.1 PE=2 SV=1 && PF03321:GH3 auxin-responsive promoter
MS_gene78774	0.117557	8.6761	6.11995	6.70289	GH3.1	-	-	- && sp|O82333|GH31_ARATH Probable indole-3-acetic acid-amido synthetase GH3.1 OS=Arabidopsis thaliana OX=3702 GN=GH3.1 PE=2 SV=1 && PF03321:GH3 auxin-responsive promoter
MS_gene57180	-0.656931	4.77889	1.25887	5.29061	GH3.1	-	-	- && sp|O82333|GH31_ARATH Probable indole-3-acetic acid-amido synthetase GH3.1 OS=Arabidopsis thaliana OX=3702 GN=GH3.1 PE=2 SV=1 && PF03321:GH3 auxin-responsive promoter
MS_gene053964	-0.874865	6.25349	5.11108	5.09293	GH3.1	-	-	- && sp|O82333|GH31_ARATH Probable indole-3-acetic acid-amido synthetase GH3.1 OS=Arabidopsis thaliana OX=3702 GN=GH3.1 PE=2 SV=1 && PF03321:GH3 auxin-responsive promoter
MS_gene056301	NA	NA	NA	2.72431	E3 ubiquitin-protein ligase UBR4	-	-	- && sp|Q9SRU2|BIG_ARATH Auxin transport protein BIG OS=Arabidopsis thaliana OX=3702 GN=BIG PE=1 SV=2 && PF13764:E3 ubiquitin-protein ligase UBR4|PF00569:Zinc finger, ZZ type
novel.14751	NA	NA	NA	2.3733	E3 ubiquitin-protein ligase UBR4	-	-	- && sp|Q9SRU2|BIG_ARATH Auxin transport protein BIG OS=Arabidopsis thaliana OX=3702 GN=BIG PE=1 SV=2 && PF13764:E3 ubiquitin-protein ligase UBR4
MS_gene44739	3.8559	5.28262	5.85559	3.9493	E3 ubiquitin-protein ligase UBR4	-	-	- && sp|Q9SRU2|BIG_ARATH Auxin transport protein BIG OS=Arabidopsis thaliana OX=3702 GN=BIG PE=1 SV=2 && PF13764:E3 ubiquitin-protein ligase UBR4
novel.16500	0.171421	4.65423	-2.30793	1.72058	E3 ubiquitin-protein ligase UBR4	-	-	- && sp|Q9SRU2|BIG_ARATH Auxin transport protein BIG OS=Arabidopsis thaliana OX=3702 GN=BIG PE=1 SV=2 && PF13764:E3 ubiquitin-protein ligase UBR4
MS_gene074586	-1.17218	-1.13427	0.139627	-2.71836	DRMH4	-	-	- && sp|F4HV65|DRMH4_ARATH Dormancy-associated protein homolog 4 OS=Arabidopsis thaliana OX=3702 GN=At1g54070 PE=3 SV=1 && PF05564:Dormancy/auxin associated protein
MS_gene056073	1.7578	8.07046	4.16343	4.34218	DRMH3	-	-	- && sp|Q8LD26|DRMH3_ARATH Dormancy-associated protein homolog 3 OS=Arabidopsis thaliana OX=3702 GN=At1g56220 PE=1 SV=1 && PF05564:Dormancy/auxin associated protein
MS_gene40833	-0.496596	4.82193	3.89522	3.00398	DRMH3	-	-	- && sp|Q8LD26|DRMH3_ARATH Dormancy-associated protein homolog 3 OS=Arabidopsis thaliana OX=3702 GN=At1g56220 PE=1 SV=1 && PF05564:Dormancy/auxin associated protein
MS_gene44139	-1.02795	2.89689	3.74786	3.83621	DRMH3	-	-	- && sp|Q8LD26|DRMH3_ARATH Dormancy-associated protein homolog 3 OS=Arabidopsis thaliana OX=3702 GN=At1g56220 PE=1 SV=1 && PF05564:Dormancy/auxin associated protein
MS_gene23124	-1.3873	-0.307682	2.33256	3.1101	DRMH3	-	-	- && sp|Q8LD26|DRMH3_ARATH Dormancy-associated protein homolog 3 OS=Arabidopsis thaliana OX=3702 GN=At1g56220 PE=1 SV=1 && PF05564:Dormancy/auxin associated protein
MS_gene005270	-4.52698	3.37257	3.07428	-0.993655	DRMH3	-	-	- && sp|Q8LD26|DRMH3_ARATH Dormancy-associated protein homolog 3 OS=Arabidopsis thaliana OX=3702 GN=At1g56220 PE=1 SV=1 && PF05564:Dormancy/auxin associated protein
MS_gene047338	-0.32402	6.79653	7.06396	5.29924	DRM1	-	-	- && sp|O22611|DRM1_PEA Dormancy-associated protein 1 OS=Pisum sativum OX=3888 GN=DRM1 PE=2 SV=1 && PF05564:Dormancy/auxin associated protein
MS_gene01056	-1.18084	7.72526	7.23203	5.97693	DRM1	-	-	- && sp|O22611|DRM1_PEA Dormancy-associated protein 1 OS=Pisum sativum OX=3888 GN=DRM1 PE=2 SV=1 && PF05564:Dormancy/auxin associated protein
MS_gene002485	-2.2969	6.57841	7.74844	6.2493	DRM1	-	-	- && sp|O22611|DRM1_PEA Dormancy-associated protein 1 OS=Pisum sativum OX=3888 GN=DRM1 PE=2 SV=1 && PF05564:Dormancy/auxin associated protein
MS_gene01457	-2.72092	0.11963	-1.82617	1.16687	DRM1	-	-	- && sp|O22611|DRM1_PEA Dormancy-associated protein 1 OS=Pisum sativum OX=3888 GN=DRM1 PE=2 SV=1 && PF05564:Dormancy/auxin associated protein
MS_gene25272	4.98728	3.39386	4.86598	1.67717	COI1B	-	-	- && sp|Q60EH4|COI1B_ORYSJ Coronatine-insensitive protein homolog 1b OS=Oryza sativa subsp. japonica OX=39947 GN=COI1B PE=1 SV=1 && PF18511:F-box|PF18791:Transport inhibitor response 1 protein domain
MS_gene25332	3.34566	-2.12112	-1.93681	0.625015	COI1B	-	-	- && sp|Q60EH4|COI1B_ORYSJ Coronatine-insensitive protein homolog 1b OS=Oryza sativa subsp. japonica OX=39947 GN=COI1B PE=1 SV=1 && PF18511:F-box|PF18791:Transport inhibitor response 1 protein domain
MS_gene56685	-0.161662	-1.44017	-0.0689149	-2.20915	COI1	-	-	- && sp|O04197|COI1_ARATH Coronatine-insensitive protein 1 OS=Arabidopsis thaliana OX=3702 GN=COI1 PE=1 SV=1 && PF18791:Transport inhibitor response 1 protein domain|PF18511:F-box
MS_gene009230	-2.03388	-3.63528	-0.917492	-2.61458	COI1	-	-	- && sp|O04197|COI1_ARATH Coronatine-insensitive protein 1 OS=Arabidopsis thaliana OX=3702 GN=COI1 PE=1 SV=1 && PF18791:Transport inhibitor response 1 protein domain
MS_gene057315	1.44031	2.02491	0.0686695	1.25791	COI1	-	-	- && sp|O04197|COI1_ARATH Coronatine-insensitive protein 1 OS=Arabidopsis thaliana OX=3702 GN=COI1 PE=1 SV=1 && PF18511:F-box|PF18791:Transport inhibitor response 1 protein domain
MS_gene69256	0.60233	2.40836	0.148597	-0.0941968	COI1	-	-	- && sp|O04197|COI1_ARATH Coronatine-insensitive protein 1 OS=Arabidopsis thaliana OX=3702 GN=COI1 PE=1 SV=1 && PF18511:F-box|PF18791:Transport inhibitor response 1 protein domain
novel.15910	NA	NA	NA	2.35992	BIG	-	-	- && sp|Q9SRU2|BIG_ARATH Auxin transport protein BIG OS=Arabidopsis thaliana OX=3702 GN=BIG PE=1 SV=2 && PF00569:Zinc finger, ZZ type
novel.15909	NA	NA	NA	2.25852	BIG	-	-	- && sp|Q9SRU2|BIG_ARATH Auxin transport protein BIG OS=Arabidopsis thaliana OX=3702 GN=BIG PE=1 SV=2 && -
MS_gene87207	NA	NA	NA	1.81226	BIG	-	-	- && sp|Q9SRU2|BIG_ARATH Auxin transport protein BIG OS=Arabidopsis thaliana OX=3702 GN=BIG PE=1 SV=2 && -
MS_gene022003	3.46513	7.87785	6.10131	3.99091	BIG	-	-	- && sp|Q9SRU2|BIG_ARATH Auxin transport protein BIG OS=Arabidopsis thaliana OX=3702 GN=BIG PE=1 SV=2 && -
MS_gene022004	3.34818	NA	NA	4.36462	BIG	-	-	- && sp|Q9SRU2|BIG_ARATH Auxin transport protein BIG OS=Arabidopsis thaliana OX=3702 GN=BIG PE=1 SV=2 && -
MS_gene056302	1.52271	2.17107	2.3227	1.40264	BIG	-	-	- && sp|Q9SRU2|BIG_ARATH Auxin transport protein BIG OS=Arabidopsis thaliana OX=3702 GN=BIG PE=1 SV=2 && -
MS_gene44738	-3.20176	-0.954448	-3.27952	-0.960415	BIG	-	-	- && sp|Q9SRU2|BIG_ARATH Auxin transport protein BIG OS=Arabidopsis thaliana OX=3702 GN=BIG PE=1 SV=2 && -
MS_gene062977	0.530992	-4.16538	-3.5827	-2.82985	AXX15	-	-	- && sp|P33082|AXX15_SOYBN Auxin-induced protein X15 OS=Glycine max OX=3847 PE=2 SV=1 && -
MS_gene072474	4.01419	1.8083	4.04482	1.76291	AXR4	-	-	- && sp|Q9FZ33|AXR4_ARATH Protein AUXIN RESPONSE 4 OS=Arabidopsis thaliana OX=3702 GN=AXR4 PE=1 SV=1 && PF00561:alpha/beta hydrolase fold
MS_gene066568	0.117557	NA	NA	0.812329	AXR4	-	-	- && sp|Q9FZ33|AXR4_ARATH Protein AUXIN RESPONSE 4 OS=Arabidopsis thaliana OX=3702 GN=AXR4 PE=1 SV=1 && -
novel.7623	4.16145	NA	3.10642	NA	AX6B	-	-	- && sp|P33083|AX6B_SOYBN Auxin-induced protein 6B OS=Glycine max OX=3847 PE=2 SV=1 && PF02519:Auxin responsive protein
novel.6638	-0.18266	-3.79576	-4.42083	-1.50677	AX6B	-	-	- && sp|P33083|AX6B_SOYBN Auxin-induced protein 6B OS=Glycine max OX=3847 PE=2 SV=1 && PF02519:Auxin responsive protein
novel.9582	-0.277133	-3.32681	-0.677464	-2.79242	AX6B	-	-	- && sp|P33083|AX6B_SOYBN Auxin-induced protein 6B OS=Glycine max OX=3847 PE=2 SV=1 && PF02519:Auxin responsive protein
novel.6918	-0.414022	-2.33746	-0.29086	0.794756	AX6B	-	-	- && sp|P33083|AX6B_SOYBN Auxin-induced protein 6B OS=Glycine max OX=3847 PE=2 SV=1 && PF02519:Auxin responsive protein
MS_gene062972	NA	3.62147	4.858	4.12085	AX6B	-	-	- && sp|P33083|AX6B_SOYBN Auxin-induced protein 6B OS=Glycine max OX=3847 PE=2 SV=1 && -
MS_gene50655	NA	3.44117	NA	NA	AX6B	-	-	- && sp|P33083|AX6B_SOYBN Auxin-induced protein 6B OS=Glycine max OX=3847 PE=2 SV=1 && -
MS_gene003584	NA	3.40259	3.58111	2.82116	AX6B	-	-	- && sp|P33083|AX6B_SOYBN Auxin-induced protein 6B OS=Glycine max OX=3847 PE=2 SV=1 && -
MS_gene50674	4.36829	1.45954	0.0715028	1.39814	AX6B	-	-	- && sp|P33083|AX6B_SOYBN Auxin-induced protein 6B OS=Glycine max OX=3847 PE=2 SV=1 && -
MS_gene057817	3.26022	-0.955592	-0.870126	-1.01798	AX6B	-	-	- && sp|P33083|AX6B_SOYBN Auxin-induced protein 6B OS=Glycine max OX=3847 PE=2 SV=1 && -
MS_gene01358	2.99463	NA	NA	NA	AX6B	-	-	- && sp|P33083|AX6B_SOYBN Auxin-induced protein 6B OS=Glycine max OX=3847 PE=2 SV=1 && -
MS_gene23370	2.44664	-3.11732	-2.94537	-3.12155	AX6B	-	-	- && sp|P33083|AX6B_SOYBN Auxin-induced protein 6B OS=Glycine max OX=3847 PE=2 SV=1 && -
MS_gene50682	2.40899	-4.61168	-1.4645	-0.620818	AX6B	-	-	- && sp|P33083|AX6B_SOYBN Auxin-induced protein 6B OS=Glycine max OX=3847 PE=2 SV=1 && -
MS_gene057778	2.25106	-0.2222	-1.20749	-3.72647	AX6B	-	-	- && sp|P33083|AX6B_SOYBN Auxin-induced protein 6B OS=Glycine max OX=3847 PE=2 SV=1 && -
MS_gene003627	2.01155	NA	NA	2.35992	AX6B	-	-	- && sp|P33083|AX6B_SOYBN Auxin-induced protein 6B OS=Glycine max OX=3847 PE=2 SV=1 && -
MS_gene23368	1.68588	1.29361	2.21046	0.772593	AX6B	-	-	- && sp|P33083|AX6B_SOYBN Auxin-induced protein 6B OS=Glycine max OX=3847 PE=2 SV=1 && -
MS_gene23371	1.56607	2.16857	0.0715028	2.33005	AX6B	-	-	- && sp|P33083|AX6B_SOYBN Auxin-induced protein 6B OS=Glycine max OX=3847 PE=2 SV=1 && -
MS_gene75673	1.52481	-3.16857	-2.03295	-1.29412	AX6B	-	-	- && sp|P33083|AX6B_SOYBN Auxin-induced protein 6B OS=Glycine max OX=3847 PE=2 SV=1 && -
MS_gene70684	1.46683	1.82512	1.4694	2.58454	AX6B	-	-	- && sp|P33083|AX6B_SOYBN Auxin-induced protein 6B OS=Glycine max OX=3847 PE=2 SV=1 && -
MS_gene062978	0.943107	-4.10893	-3.76403	-3.61156	AX6B	-	-	- && sp|P33083|AX6B_SOYBN Auxin-induced protein 6B OS=Glycine max OX=3847 PE=2 SV=1 && -
MS_gene022358	0.866903	-0.125577	-1.26316	-2.36498	AX6B	-	-	- && sp|P33083|AX6B_SOYBN Auxin-induced protein 6B OS=Glycine max OX=3847 PE=2 SV=1 && -
MS_gene50666	0.825951	-3.20928	2.82645	1.41815	AX6B	-	-	- && sp|P33083|AX6B_SOYBN Auxin-induced protein 6B OS=Glycine max OX=3847 PE=2 SV=1 && -
MS_gene062969	0.816174	-0.917761	-2.03839	-0.271814	AX6B	-	-	- && sp|P33083|AX6B_SOYBN Auxin-induced protein 6B OS=Glycine max OX=3847 PE=2 SV=1 && -
MS_gene062941	0.624843	-0.793486	-0.302829	-2.056	AX6B	-	-	- && sp|P33083|AX6B_SOYBN Auxin-induced protein 6B OS=Glycine max OX=3847 PE=2 SV=1 && -
MS_gene003577	0.580816	-3.34127	1.50492	-0.504882	AX6B	-	-	- && sp|P33083|AX6B_SOYBN Auxin-induced protein 6B OS=Glycine max OX=3847 PE=2 SV=1 && -
MS_gene057809	0.451082	-4.54417	-1.13104	-1.08037	AX6B	-	-	- && sp|P33083|AX6B_SOYBN Auxin-induced protein 6B OS=Glycine max OX=3847 PE=2 SV=1 && -
MS_gene003625	0.278168	-5.32056	-0.999498	-2.14156	AX6B	-	-	- && sp|P33083|AX6B_SOYBN Auxin-induced protein 6B OS=Glycine max OX=3847 PE=2 SV=1 && -
MS_gene75675	0.117557	NA	NA	-0.103449	AX6B	-	-	- && sp|P33083|AX6B_SOYBN Auxin-induced protein 6B OS=Glycine max OX=3847 PE=2 SV=1 && -
MS_gene003597	0.117557	NA	2.58836	1.39814	AX6B	-	-	- && sp|P33083|AX6B_SOYBN Auxin-induced protein 6B OS=Glycine max OX=3847 PE=2 SV=1 && -
MS_gene003629	0.0681295	-1.23378	0.555595	-2.94006	AX6B	-	-	- && sp|P33083|AX6B_SOYBN Auxin-induced protein 6B OS=Glycine max OX=3847 PE=2 SV=1 && -
MS_gene003622	0.0147078	-5.92901	-3.56789	-2.13251	AX6B	-	-	- && sp|P33083|AX6B_SOYBN Auxin-induced protein 6B OS=Glycine max OX=3847 PE=2 SV=1 && -
MS_gene057780	-0.041171	-5.97441	-6.31769	-1.82229	AX6B	-	-	- && sp|P33083|AX6B_SOYBN Auxin-induced protein 6B OS=Glycine max OX=3847 PE=2 SV=1 && -
MS_gene062986	-0.0557792	-7.22908	-6.09895	-4.77745	AX6B	-	-	- && sp|P33083|AX6B_SOYBN Auxin-induced protein 6B OS=Glycine max OX=3847 PE=2 SV=1 && -
MS_gene057798	-0.224709	-2.15908	-1.79141	-1.16515	AX6B	-	-	- && sp|P33083|AX6B_SOYBN Auxin-induced protein 6B OS=Glycine max OX=3847 PE=2 SV=1 && -
MS_gene77524	-0.529629	-3.27575	-3.24158	-2.6851	AX6B	-	-	- && sp|P33083|AX6B_SOYBN Auxin-induced protein 6B OS=Glycine max OX=3847 PE=2 SV=1 && -
MS_gene062988	-0.544071	-1.81206	-2.48348	-3.21884	AX6B	-	-	- && sp|P33083|AX6B_SOYBN Auxin-induced protein 6B OS=Glycine max OX=3847 PE=2 SV=1 && -
MS_gene062953	-0.759491	-3.14067	-3.92346	-6.02445	AX6B	-	-	- && sp|P33083|AX6B_SOYBN Auxin-induced protein 6B OS=Glycine max OX=3847 PE=2 SV=1 && -
MS_gene062943	-1.00803	-4.91765	-4.74931	-3.96114	AX6B	-	-	- && sp|P33083|AX6B_SOYBN Auxin-induced protein 6B OS=Glycine max OX=3847 PE=2 SV=1 && -
MS_gene77528	-1.27783	-2.32559	-3.63719	-2.10299	AX6B	-	-	- && sp|P33083|AX6B_SOYBN Auxin-induced protein 6B OS=Glycine max OX=3847 PE=2 SV=1 && -
MS_gene70683	-2.8701	-1.18183	-1.97959	-2.19278	AX6B	-	-	- && sp|P33083|AX6B_SOYBN Auxin-induced protein 6B OS=Glycine max OX=3847 PE=2 SV=1 && -
MS_gene50662	-2.91503	-2.2068	0.376795	-3.17189	AX6B	-	-	- && sp|P33083|AX6B_SOYBN Auxin-induced protein 6B OS=Glycine max OX=3847 PE=2 SV=1 && -
MS_gene42664	-3.23924	-3.49317	-1.6518	-3.49651	AX6B	-	-	- && sp|P33083|AX6B_SOYBN Auxin-induced protein 6B OS=Glycine max OX=3847 PE=2 SV=1 && -
MS_gene057802	-3.75014	-3.92515	-0.290972	-3.91547	AX6B	-	-	- && sp|P33083|AX6B_SOYBN Auxin-induced protein 6B OS=Glycine max OX=3847 PE=2 SV=1 && -
MS_gene062946	-5.01609	-5.26282	-5.09193	-5.2674	AX6B	-	-	- && sp|P33083|AX6B_SOYBN Auxin-induced protein 6B OS=Glycine max OX=3847 PE=2 SV=1 && -
MS_gene46308	2.24154	2.37481	1.69875	3.2784	AX22E	AUX/IAA	AUX/IAA	- && sp|O24543|AX22E_VIGRR Auxin-induced protein 22E OS=Vigna radiata var. radiata OX=3916 GN=AUX22E PE=2 SV=1 && PF02309:AUX/IAA family
MS_gene018758	0.224164	3.51172	1.40031	3.4231	AX22E	AUX/IAA	AUX/IAA	- && sp|O24543|AX22E_VIGRR Auxin-induced protein 22E OS=Vigna radiata var. radiata OX=3916 GN=AUX22E PE=2 SV=1 && PF02309:AUX/IAA family
MS_gene50574	1.34693	0.402998	2.4871	-0.314014	AX22D	AUX/IAA	AUX/IAA	- && sp|O24542|AX22D_VIGRR Auxin-induced protein 22D OS=Vigna radiata var. radiata OX=3916 GN=AUX22D PE=2 SV=1 && PF02309:AUX/IAA family
MS_gene39913	-1.32116	0.597091	-2.03544	-1.38863	AX22D	AUX/IAA	AUX/IAA	- && sp|O24542|AX22D_VIGRR Auxin-induced protein 22D OS=Vigna radiata var. radiata OX=3916 GN=AUX22D PE=2 SV=1 && PF02309:AUX/IAA family
MS_gene99532	4.36844	4.26481	5.57958	3.7932	AX22B	AUX/IAA	AUX/IAA	- && sp|P32294|AX22B_VIGRR Auxin-induced protein 22B OS=Vigna radiata var. radiata OX=3916 GN=AUX22B PE=2 SV=1 && PF02309:AUX/IAA family
MS_gene004877	1.62073	1.54784	2.14974	0.580684	AX22B	AUX/IAA	AUX/IAA	- && sp|P32294|AX22B_VIGRR Auxin-induced protein 22B OS=Vigna radiata var. radiata OX=3916 GN=AUX22B PE=2 SV=1 && PF02309:AUX/IAA family
MS_gene85576	1.35035	2.84182	1.97973	-0.371412	AX22B	AUX/IAA	AUX/IAA	- && sp|P32294|AX22B_VIGRR Auxin-induced protein 22B OS=Vigna radiata var. radiata OX=3916 GN=AUX22B PE=2 SV=1 && PF02309:AUX/IAA family
MS_gene062255	0.412766	1.53627	3.08147	1.57845	AX22B	AUX/IAA	AUX/IAA	- && sp|P32294|AX22B_VIGRR Auxin-induced protein 22B OS=Vigna radiata var. radiata OX=3916 GN=AUX22B PE=2 SV=1 && PF02309:AUX/IAA family
MS_gene75228	-1.35718	0.612354	-1.33759	-2.29182	AX22B	AUX/IAA	AUX/IAA	- && sp|P32294|AX22B_VIGRR Auxin-induced protein 22B OS=Vigna radiata var. radiata OX=3916 GN=AUX22B PE=2 SV=1 && PF02309:AUX/IAA family
novel.8462	3.74485	1.24212	1.50149	1.1696	AX15A	-	-	- && sp|P33081|AX15A_SOYBN Auxin-induced protein 15A OS=Glycine max OX=3847 PE=2 SV=1 && PF02519:Auxin responsive protein
MS_gene50653	NA	3.40123	NA	3.08543	AX15A	-	-	- && sp|P33081|AX15A_SOYBN Auxin-induced protein 15A OS=Glycine max OX=3847 PE=2 SV=1 && -
MS_gene057797	1.67824	-3.06443	-2.89451	-2.10575	AX15A	-	-	- && sp|P33081|AX15A_SOYBN Auxin-induced protein 15A OS=Glycine max OX=3847 PE=2 SV=1 && -
MS_gene50670	0.277111	-1.65499	-3.41302	-3.58769	AX15A	-	-	- && sp|P33081|AX15A_SOYBN Auxin-induced protein 15A OS=Glycine max OX=3847 PE=2 SV=1 && -
MS_gene062958	0.239435	-1.45785	-4.24701	-0.748343	AX15A	-	-	- && sp|P33081|AX15A_SOYBN Auxin-induced protein 15A OS=Glycine max OX=3847 PE=2 SV=1 && -
MS_gene062973	0.16419	-1.06962	-2.65531	-0.900125	AX15A	-	-	- && sp|P33081|AX15A_SOYBN Auxin-induced protein 15A OS=Glycine max OX=3847 PE=2 SV=1 && -
MS_gene003614	-1.66182	-2.8134	-2.63435	-2.8087	AX15A	-	-	- && sp|P33081|AX15A_SOYBN Auxin-induced protein 15A OS=Glycine max OX=3847 PE=2 SV=1 && -
MS_gene057796	-2.37201	-2.61168	-2.44308	-1.65525	AX15A	-	-	- && sp|P33081|AX15A_SOYBN Auxin-induced protein 15A OS=Glycine max OX=3847 PE=2 SV=1 && -
novel.4941	0.720016	-3.16857	-0.9709	-2.21011	AX10A	-	-	- && sp|P33080|AX10A_SOYBN Auxin-induced protein X10A OS=Glycine max OX=3847 PE=2 SV=1 && PF02519:Auxin responsive protein
MS_gene003593	0.577915	-2.15601	-1.98214	-0.243477	AX10A	-	-	- && sp|P33080|AX10A_SOYBN Auxin-induced protein X10A OS=Glycine max OX=3847 PE=2 SV=1 && PF02519:Auxin responsive protein
MS_gene057794	0.530415	-0.502192	-0.508998	-5.14333	AX10A	-	-	- && sp|P33080|AX10A_SOYBN Auxin-induced protein X10A OS=Glycine max OX=3847 PE=2 SV=1 && PF02519:Auxin responsive protein
novel.5481	0.117557	NA	0.0715028	NA	AX10A	-	-	- && sp|P33080|AX10A_SOYBN Auxin-induced protein X10A OS=Glycine max OX=3847 PE=2 SV=1 && PF02519:Auxin responsive protein
MS_gene062975	-0.022777	-3.07201	-3.62496	-3.00677	AX10A	-	-	- && sp|P33080|AX10A_SOYBN Auxin-induced protein X10A OS=Glycine max OX=3847 PE=2 SV=1 && PF02519:Auxin responsive protein
MS_gene50651	-0.439608	-4.47138	-2.27935	-5.43867	AX10A	-	-	- && sp|P33080|AX10A_SOYBN Auxin-induced protein X10A OS=Glycine max OX=3847 PE=2 SV=1 && PF02519:Auxin responsive protein
MS_gene014665	-0.551311	-3.27509	-3.10976	-3.28254	AX10A	-	-	- && sp|P33080|AX10A_SOYBN Auxin-induced protein X10A OS=Glycine max OX=3847 PE=2 SV=1 && PF02519:Auxin responsive protein
MS_gene50664	NA	3.22168	2.31007	NA	AX10A	-	-	- && sp|P33080|AX10A_SOYBN Auxin-induced protein X10A OS=Glycine max OX=3847 PE=2 SV=1 && -
MS_gene50657	NA	3.1849	NA	NA	AX10A	-	-	- && sp|P33080|AX10A_SOYBN Auxin-induced protein X10A OS=Glycine max OX=3847 PE=2 SV=1 && -
MS_gene50668	NA	3.08043	1.73458	NA	AX10A	-	-	- && sp|P33080|AX10A_SOYBN Auxin-induced protein X10A OS=Glycine max OX=3847 PE=2 SV=1 && -
MS_gene75679	5.20502	0.842748	1.7259	0.764461	AX10A	-	-	- && sp|P33080|AX10A_SOYBN Auxin-induced protein X10A OS=Glycine max OX=3847 PE=2 SV=1 && -
MS_gene057799	4.35199	NA	0.89029	NA	AX10A	-	-	- && sp|P33080|AX10A_SOYBN Auxin-induced protein X10A OS=Glycine max OX=3847 PE=2 SV=1 && -
MS_gene057788	3.85429	NA	0.0715028	NA	AX10A	-	-	- && sp|P33080|AX10A_SOYBN Auxin-induced protein X10A OS=Glycine max OX=3847 PE=2 SV=1 && -
MS_gene045367	3.67979	-2.82768	-1.87141	0.622281	AX10A	-	-	- && sp|P33080|AX10A_SOYBN Auxin-induced protein X10A OS=Glycine max OX=3847 PE=2 SV=1 && -
MS_gene75678	2.96587	-4.01784	-2.46062	-1.32028	AX10A	-	-	- && sp|P33080|AX10A_SOYBN Auxin-induced protein X10A OS=Glycine max OX=3847 PE=2 SV=1 && -
MS_gene28863	2.60943	NA	NA	1.74588	AX10A	-	-	- && sp|P33080|AX10A_SOYBN Auxin-induced protein X10A OS=Glycine max OX=3847 PE=2 SV=1 && -
MS_gene057785	2.60943	NA	3.10642	NA	AX10A	-	-	- && sp|P33080|AX10A_SOYBN Auxin-induced protein X10A OS=Glycine max OX=3847 PE=2 SV=1 && -
MS_gene003607	2.37145	1.70224	-2.37305	0.849369	AX10A	-	-	- && sp|P33080|AX10A_SOYBN Auxin-induced protein X10A OS=Glycine max OX=3847 PE=2 SV=1 && -
MS_gene003615	2.33688	0.18679	0.772125	0.218598	AX10A	-	-	- && sp|P33080|AX10A_SOYBN Auxin-induced protein X10A OS=Glycine max OX=3847 PE=2 SV=1 && -
MS_gene68759	1.95262	NA	NA	NA	AX10A	-	-	- && sp|P33080|AX10A_SOYBN Auxin-induced protein X10A OS=Glycine max OX=3847 PE=2 SV=1 && -
MS_gene75676	1.95262	3.17724	NA	NA	AX10A	-	-	- && sp|P33080|AX10A_SOYBN Auxin-induced protein X10A OS=Glycine max OX=3847 PE=2 SV=1 && -
MS_gene062966	1.31917	-4.93046	-2.00304	-0.868672	AX10A	-	-	- && sp|P33080|AX10A_SOYBN Auxin-induced protein X10A OS=Glycine max OX=3847 PE=2 SV=1 && -
MS_gene50764	1.14945	-2.59217	-1.59637	-1.44422	AX10A	-	-	- && sp|P33080|AX10A_SOYBN Auxin-induced protein X10A OS=Glycine max OX=3847 PE=2 SV=1 && -
MS_gene50658	1.04977	NA	NA	0.812329	AX10A	-	-	- && sp|P33080|AX10A_SOYBN Auxin-induced protein X10A OS=Glycine max OX=3847 PE=2 SV=1 && -
MS_gene057800	0.901315	-1.78743	-2.57535	0.168115	AX10A	-	-	- && sp|P33080|AX10A_SOYBN Auxin-induced protein X10A OS=Glycine max OX=3847 PE=2 SV=1 && -
MS_gene057782	0.77295	-4.44328	-3.64273	-1.89804	AX10A	-	-	- && sp|P33080|AX10A_SOYBN Auxin-induced protein X10A OS=Glycine max OX=3847 PE=2 SV=1 && -
MS_gene057790	0.618694	-3.06542	-1.0625	-3.10315	AX10A	-	-	- && sp|P33080|AX10A_SOYBN Auxin-induced protein X10A OS=Glycine max OX=3847 PE=2 SV=1 && -
MS_gene50677	0.601642	-2.90409	-2.18623	-1.58371	AX10A	-	-	- && sp|P33080|AX10A_SOYBN Auxin-induced protein X10A OS=Glycine max OX=3847 PE=2 SV=1 && -
MS_gene057783	0.526558	-3.96035	-5.30357	-1.19375	AX10A	-	-	- && sp|P33080|AX10A_SOYBN Auxin-induced protein X10A OS=Glycine max OX=3847 PE=2 SV=1 && -
MS_gene057791	0.393683	-5.12431	-2.88243	-5.11903	AX10A	-	-	- && sp|P33080|AX10A_SOYBN Auxin-induced protein X10A OS=Glycine max OX=3847 PE=2 SV=1 && -
MS_gene057807	0.117557	NA	0.0715028	NA	AX10A	-	-	- && sp|P33080|AX10A_SOYBN Auxin-induced protein X10A OS=Glycine max OX=3847 PE=2 SV=1 && -
MS_gene057806	0.0416114	-2.46005	-0.176563	-0.872701	AX10A	-	-	- && sp|P33080|AX10A_SOYBN Auxin-induced protein X10A OS=Glycine max OX=3847 PE=2 SV=1 && -
MS_gene062983	0.0278564	-2.4933	-1.21635	-1.58584	AX10A	-	-	- && sp|P33080|AX10A_SOYBN Auxin-induced protein X10A OS=Glycine max OX=3847 PE=2 SV=1 && -
MS_gene003605	0.0133395	-3.00982	-1.87933	-3.01607	AX10A	-	-	- && sp|P33080|AX10A_SOYBN Auxin-induced protein X10A OS=Glycine max OX=3847 PE=2 SV=1 && -
MS_gene057805	-0.118543	-2.5138	-1.84253	-1.85215	AX10A	-	-	- && sp|P33080|AX10A_SOYBN Auxin-induced protein X10A OS=Glycine max OX=3847 PE=2 SV=1 && -
MS_gene50763	-0.285145	-3.34382	-0.269112	0.691716	AX10A	-	-	- && sp|P33080|AX10A_SOYBN Auxin-induced protein X10A OS=Glycine max OX=3847 PE=2 SV=1 && -
MS_gene77525	-0.55418	-3.13931	-4.05195	-3.21142	AX10A	-	-	- && sp|P33080|AX10A_SOYBN Auxin-induced protein X10A OS=Glycine max OX=3847 PE=2 SV=1 && -
MS_gene062952	-0.62411	-1.1011	-0.907562	-2.01092	AX10A	-	-	- && sp|P33080|AX10A_SOYBN Auxin-induced protein X10A OS=Glycine max OX=3847 PE=2 SV=1 && -
MS_gene062971	-0.904379	-3.5535	-1.44181	-2.05937	AX10A	-	-	- && sp|P33080|AX10A_SOYBN Auxin-induced protein X10A OS=Glycine max OX=3847 PE=2 SV=1 && -
MS_gene062985	-0.916705	-0.795311	-1.26528	-4.80582	AX10A	-	-	- && sp|P33080|AX10A_SOYBN Auxin-induced protein X10A OS=Glycine max OX=3847 PE=2 SV=1 && -
MS_gene062984	-0.942542	-2.15601	-1.02037	-0.308455	AX10A	-	-	- && sp|P33080|AX10A_SOYBN Auxin-induced protein X10A OS=Glycine max OX=3847 PE=2 SV=1 && -
MS_gene062970	-0.960809	-2.05971	-1.8383	-1.42315	AX10A	-	-	- && sp|P33080|AX10A_SOYBN Auxin-induced protein X10A OS=Glycine max OX=3847 PE=2 SV=1 && -
MS_gene031199	-1.01228	-4.10883	-2.08955	-4.11236	AX10A	-	-	- && sp|P33080|AX10A_SOYBN Auxin-induced protein X10A OS=Glycine max OX=3847 PE=2 SV=1 && -
MS_gene77523	-1.34279	-4.32183	-5.32293	-3.08679	AX10A	-	-	- && sp|P33080|AX10A_SOYBN Auxin-induced protein X10A OS=Glycine max OX=3847 PE=2 SV=1 && -
MS_gene057818	-1.3729	-0.28898	2.5564	0.344906	AX10A	-	-	- && sp|P33080|AX10A_SOYBN Auxin-induced protein X10A OS=Glycine max OX=3847 PE=2 SV=1 && -
MS_gene063112	-1.60073	-4.49893	-1.73806	-1.56734	AX10A	-	-	- && sp|P33080|AX10A_SOYBN Auxin-induced protein X10A OS=Glycine max OX=3847 PE=2 SV=1 && -
MS_gene50676	-2.17563	-2.35384	-2.16994	-2.34487	AX10A	-	-	- && sp|P33080|AX10A_SOYBN Auxin-induced protein X10A OS=Glycine max OX=3847 PE=2 SV=1 && -
MS_gene75316	-2.38658	-1.00616	-0.468822	-1.11522	AX10A	-	-	- && sp|P33080|AX10A_SOYBN Auxin-induced protein X10A OS=Glycine max OX=3847 PE=2 SV=1 && -
MS_gene50659	-2.4963	-2.74921	-2.57535	-2.75247	AX10A	-	-	- && sp|P33080|AX10A_SOYBN Auxin-induced protein X10A OS=Glycine max OX=3847 PE=2 SV=1 && -
MS_gene77527	-2.73442	-3.95048	-3.7777	-1.45113	AX10A	-	-	- && sp|P33080|AX10A_SOYBN Auxin-induced protein X10A OS=Glycine max OX=3847 PE=2 SV=1 && -
MS_gene75315	-3.39565	-2.59743	-3.35361	-2.46996	AX10A	-	-	- && sp|P33080|AX10A_SOYBN Auxin-induced protein X10A OS=Glycine max OX=3847 PE=2 SV=1 && -
MS_gene031200	-3.52749	-3.76024	-3.59506	-3.7678	AX10A	-	-	- && sp|P33080|AX10A_SOYBN Auxin-induced protein X10A OS=Glycine max OX=3847 PE=2 SV=1 && -
MS_gene50656	-4.73024	-4.98497	-3.12893	-4.02438	AX10A	-	-	- && sp|P33080|AX10A_SOYBN Auxin-induced protein X10A OS=Glycine max OX=3847 PE=2 SV=1 && -
MS_gene50663	-5.38331	-1.72621	1.54113	-0.726687	AX10A	-	-	- && sp|P33080|AX10A_SOYBN Auxin-induced protein X10A OS=Glycine max OX=3847 PE=2 SV=1 && -
MS_gene029800	NA	1.80453	2.0304	NA	Auxin responsive protein	-	-	- && - && PF02519:Auxin responsive protein
MS_gene79467	NA	1.71166	NA	NA	Auxin responsive protein	-	-	- && - && PF02519:Auxin responsive protein
MS_gene051460	NA	1.61413	NA	NA	Auxin responsive protein	-	-	- && - && PF02519:Auxin responsive protein
MS_gene064468	NA	0.772714	NA	NA	Auxin responsive protein	-	-	- && - && PF02519:Auxin responsive protein
MS_gene029795	NA	0.652347	3.46325	2.40551	Auxin responsive protein	-	-	- && - && PF02519:Auxin responsive protein
MS_gene051458	NA	0.652347	2.05404	NA	Auxin responsive protein	-	-	- && - && PF02519:Auxin responsive protein
MS_gene035046	NA	-0.103045	NA	3.30216	Auxin responsive protein	-	-	- && - && PF02519:Auxin responsive protein
MS_gene064466	NA	-0.103045	0.0715028	NA	Auxin responsive protein	-	-	- && - && PF02519:Auxin responsive protein
MS_gene064463	3.02557	4.7281	3.49763	4.85622	Auxin responsive protein	-	-	- && - && PF02519:Auxin responsive protein
MS_gene73672	2.10763	4.72074	2.95794	5.82463	Auxin responsive protein	-	-	- && - && PF02519:Auxin responsive protein
MS_gene06190	1.87917	3.35941	1.73157	4.82993	Auxin responsive protein	-	-	- && - && PF02519:Auxin responsive protein
MS_gene50694	1.64718	0.358327	-1.32492	-2.18754	Auxin responsive protein	-	-	- && - && PF02519:Auxin responsive protein
MS_gene062937	1.14002	-2.14302	-3.02747	-2.61227	Auxin responsive protein	-	-	- && - && PF02519:Auxin responsive protein
MS_gene003634	0.980672	0.31173	1.47275	-2.15918	Auxin responsive protein	-	-	- && - && PF02519:Auxin responsive protein
MS_gene49725	0.700825	2.59599	1.04719	1.40573	Auxin responsive protein	-	-	- && - && PF02519:Auxin responsive protein
MS_gene035040	0.60762	4.65248	3.43888	0.945573	Auxin responsive protein	-	-	- && - && PF02519:Auxin responsive protein
MS_gene20173	0.564841	-2.15601	1.05347	-1.19741	Auxin responsive protein	-	-	- && - && PF02519:Auxin responsive protein
MS_gene23364	0.0303943	-2.68388	-2.83709	-2.33561	Auxin responsive protein	-	-	- && - && PF02519:Auxin responsive protein
MS_gene030564	0.0121249	2.17261	-0.606288	1.30283	Auxin responsive protein	-	-	- && - && PF02519:Auxin responsive protein
MS_gene049228	-1.51674	-5.30525	-3.5772	-6.80128	Auxin responsive protein	-	-	- && - && PF02519:Auxin responsive protein
MS_gene049006	-1.52525	0.0667574	-2.5171	0.378706	Auxin responsive protein	-	-	- && - && PF02519:Auxin responsive protein
MS_gene000533	-2.17563	-2.35384	-2.16994	-2.34487	Auxin responsive protein	-	-	- && - && PF02519:Auxin responsive protein
MS_gene030467	-2.62019	-3.75615	-3.5716	-3.74651	Auxin responsive protein	-	-	- && - && PF02519:Auxin responsive protein
MS_gene70164	-3.06971	0.0561679	-0.560254	-1.95419	Auxin responsive protein	-	-	- && - && PF02519:Auxin responsive protein
MS_gene79471	-4.38568	-4.5601	-4.37574	-4.55074	Auxin responsive protein	-	-	- && - && PF02519:Auxin responsive protein
MS_gene79470	-6.50658	-0.35496	-6.49563	-6.67067	Auxin responsive protein	-	-	- && - && PF02519:Auxin responsive protein
MS_gene000534	-8.05871	-8.23389	-9.01094	-9.18539	Auxin responsive protein	-	-	- && - && PF02519:Auxin responsive protein
MS_gene34895	1.489	1.27853	2.19081	1.19745	AUXI2	-	-	- && sp|Q0WQ57|AUXI2_ARATH Auxilin-related protein 2 OS=Arabidopsis thaliana OX=3702 GN=At4g12770 PE=1 SV=1 && -
MS_gene97054	1.30406	-1.78329	-2.5428	-1.8165	AUXI2	-	-	- && sp|Q0WQ57|AUXI2_ARATH Auxilin-related protein 2 OS=Arabidopsis thaliana OX=3702 GN=At4g12770 PE=1 SV=1 && -
MS_gene75816	0.239917	-2.47692	-2.29496	-3.41762	AUXI2	-	-	- && sp|Q0WQ57|AUXI2_ARATH Auxilin-related protein 2 OS=Arabidopsis thaliana OX=3702 GN=At4g12770 PE=1 SV=1 && -
MS_gene030584	-0.312689	1.27458	1.67177	3.78619	AUXI2	-	-	- && sp|Q0WQ57|AUXI2_ARATH Auxilin-related protein 2 OS=Arabidopsis thaliana OX=3702 GN=At4g12770 PE=1 SV=1 && -
MS_gene023342	-0.809587	-2.18361	-7.44529	-2.32472	AUXI2	-	-	- && sp|Q0WQ57|AUXI2_ARATH Auxilin-related protein 2 OS=Arabidopsis thaliana OX=3702 GN=At4g12770 PE=1 SV=1 && -
MS_gene067124	-2.47059	-2.70637	-2.78008	-2.83625	AUXI2	-	-	- && sp|Q0WQ57|AUXI2_ARATH Auxilin-related protein 2 OS=Arabidopsis thaliana OX=3702 GN=At4g12770 PE=1 SV=1 && -
novel.7644	0.28768	1.56697	2.53092	1.97969	AUXI1	-	-	- && sp|Q9SU08|AUXI1_ARATH Auxilin-related protein 1 OS=Arabidopsis thaliana OX=3702 GN=AUXI1 PE=1 SV=2 && -
MS_gene049261	-0.590375	1.51846	1.81381	2.02632	AUXI1	-	-	- && sp|Q9SU08|AUXI1_ARATH Auxilin-related protein 1 OS=Arabidopsis thaliana OX=3702 GN=AUXI1 PE=1 SV=2 && -
MS_gene02560	-1.33011	5.31163	-0.215393	4.26614	AUXI1	-	-	- && sp|Q9SU08|AUXI1_ARATH Auxilin-related protein 1 OS=Arabidopsis thaliana OX=3702 GN=AUXI1 PE=1 SV=2 && -
MS_gene013772	-2.86273	1.20202	0.535371	0.537101	AUXI1	-	-	- && sp|Q9SU08|AUXI1_ARATH Auxilin-related protein 1 OS=Arabidopsis thaliana OX=3702 GN=AUXI1 PE=1 SV=2 && -
MS_gene49350	3.89499	0.88074	1.15135	0.475432	AUX28	AUX/IAA	AUX/IAA	- && sp|P13089|AUX28_SOYBN Auxin-induced protein AUX28 OS=Glycine max OX=3847 GN=AUX28 PE=2 SV=1 && PF02309:AUX/IAA family
MS_gene46309	-0.764569	-0.364363	1.71305	-2.30785	AUX28	AUX/IAA	AUX/IAA	- && sp|P13089|AUX28_SOYBN Auxin-induced protein AUX28 OS=Glycine max OX=3847 GN=AUX28 PE=2 SV=1 && PF02309:AUX/IAA family
MS_gene036157	-2.14238	-2.48397	-2.34887	-2.00057	AUX28	AUX/IAA	AUX/IAA	- && sp|P13089|AUX28_SOYBN Auxin-induced protein AUX28 OS=Glycine max OX=3847 GN=AUX28 PE=2 SV=1 && PF02309:AUX/IAA family
MS_gene021338	-4.09143	-1.1106	-3.20788	-1.98127	AUX/IAA	AUX/IAA	AUX/IAA	- && sp|Q84R21|Y1559_ARATH DUF21 domain-containing protein At1g55930, chloroplastic OS=Arabidopsis thaliana OX=3702 GN=CBSDUFCH2 PE=2 SV=2 && PF02309:AUX/IAA family
MS_gene90699	2.00275	2.21609	2.24111	-2.01687	AUL1	-	-	- && sp|Q9FWS1|AUL1_ARATH Auxilin-like protein 1 OS=Arabidopsis thaliana OX=3702 GN=AUL1 PE=2 SV=2 && -
MS_gene02477	-1.76293	-3.83887	-3.66402	-3.83992	AUL1	-	-	- && sp|Q9FWS1|AUL1_ARATH Auxilin-like protein 1 OS=Arabidopsis thaliana OX=3702 GN=AUL1 PE=2 SV=2 && -
MS_gene26986	-1.80646	-2.75087	-1.25039	0.210554	AUL1	-	-	- && sp|Q9FWS1|AUL1_ARATH Auxilin-like protein 1 OS=Arabidopsis thaliana OX=3702 GN=AUL1 PE=2 SV=2 && -
novel.9307	NA	2.81943	NA	1.77411	ARG7	-	-	- && sp|P32295|ARG7_VIGRR Indole-3-acetic acid-induced protein ARG7 OS=Vigna radiata var. radiata OX=3916 GN=ARG7 PE=2 SV=1 && PF02519:Auxin responsive protein
MS_gene85358	3.014	3.58811	NA	1.79328	ARG7	-	-	- && sp|P32295|ARG7_VIGRR Indole-3-acetic acid-induced protein ARG7 OS=Vigna radiata var. radiata OX=3916 GN=ARG7 PE=2 SV=1 && PF02519:Auxin responsive protein
MS_gene64200	2.00066	NA	NA	NA	ARG7	-	-	- && sp|P32295|ARG7_VIGRR Indole-3-acetic acid-induced protein ARG7 OS=Vigna radiata var. radiata OX=3916 GN=ARG7 PE=2 SV=1 && PF02519:Auxin responsive protein
MS_gene63998	1.90337	4.31771	NA	NA	ARG7	-	-	- && sp|P32295|ARG7_VIGRR Indole-3-acetic acid-induced protein ARG7 OS=Vigna radiata var. radiata OX=3916 GN=ARG7 PE=2 SV=1 && PF02519:Auxin responsive protein
MS_gene24177	0.842013	-2.8134	-1.6746	0.385571	ARG7	-	-	- && sp|P32295|ARG7_VIGRR Indole-3-acetic acid-induced protein ARG7 OS=Vigna radiata var. radiata OX=3916 GN=ARG7 PE=2 SV=1 && PF02519:Auxin responsive protein
MS_gene98132	0.125001	-2.86138	-2.68714	-1.90061	ARG7	-	-	- && sp|P32295|ARG7_VIGRR Indole-3-acetic acid-induced protein ARG7 OS=Vigna radiata var. radiata OX=3916 GN=ARG7 PE=2 SV=1 && PF02519:Auxin responsive protein
novel.8463	-0.244519	-2.72026	-0.728871	-1.27141	ARG7	-	-	- && sp|P32295|ARG7_VIGRR Indole-3-acetic acid-induced protein ARG7 OS=Vigna radiata var. radiata OX=3916 GN=ARG7 PE=2 SV=1 && PF02519:Auxin responsive protein
MS_gene062131	-1.18592	-0.832191	-4.8832	-1.20559	ARG7	-	-	- && sp|P32295|ARG7_VIGRR Indole-3-acetic acid-induced protein ARG7 OS=Vigna radiata var. radiata OX=3916 GN=ARG7 PE=2 SV=1 && PF02519:Auxin responsive protein
MS_gene070153	-2.72092	7.65186	-0.461804	6.51604	ARG7	-	-	- && sp|P32295|ARG7_VIGRR Indole-3-acetic acid-induced protein ARG7 OS=Vigna radiata var. radiata OX=3916 GN=ARG7 PE=2 SV=1 && PF02519:Auxin responsive protein
MS_gene012179	-3.72734	-3.98172	-0.571963	-3.9851	ARG7	-	-	- && sp|P32295|ARG7_VIGRR Indole-3-acetic acid-induced protein ARG7 OS=Vigna radiata var. radiata OX=3916 GN=ARG7 PE=2 SV=1 && PF02519:Auxin responsive protein
MS_gene068363	-0.762179	-1.3792	-2.35497	-2.03728	ARF9	B3-ARF	B3->B3-ARF	- && sp|Q9XED8|ARFI_ARATH Auxin response factor 9 OS=Arabidopsis thaliana OX=3702 GN=ARF9 PE=1 SV=1 && PF02362:B3 DNA binding domain|PF06507:Auxin response factor|PF02309:AUX/IAA family
MS_gene46156	-2.95512	-1.0103	-2.57237	-1.77404	ARF9	B3-ARF	B3->B3-ARF	- && sp|Q9XED8|ARFI_ARATH Auxin response factor 9 OS=Arabidopsis thaliana OX=3702 GN=ARF9 PE=1 SV=1 && PF02362:B3 DNA binding domain|PF06507:Auxin response factor|PF02309:AUX/IAA family
MS_gene055251	-1.1031	-1.31138	-0.497399	-2.33443	ARF9	B3-ARF	B3->B3-ARF	- && sp|Q9XED8|ARFI_ARATH Auxin response factor 9 OS=Arabidopsis thaliana OX=3702 GN=ARF9 PE=1 SV=1 && PF02362:B3 DNA binding domain|PF02309:AUX/IAA family|PF06507:Auxin response factor
MS_gene99603	-3.18834	-1.31261	-1.9336	-3.00732	ARF9	B3-ARF	B3->B3-ARF	- && sp|Q9XED8|ARFI_ARATH Auxin response factor 9 OS=Arabidopsis thaliana OX=3702 GN=ARF9 PE=1 SV=1 && PF02309:AUX/IAA family|PF06507:Auxin response factor|PF02362:B3 DNA binding domain
MS_gene84758	0.962268	0.624565	1.23274	2.35492	ARF9	B3-ARF	B3->B3-ARF	- && sp|Q9XED8|ARFI_ARATH Auxin response factor 9 OS=Arabidopsis thaliana OX=3702 GN=ARF9 PE=1 SV=1 && PF02309:AUX/IAA family|PF02362:B3 DNA binding domain|PF06507:Auxin response factor
MS_gene037770	0.571584	2.00829	0.492434	1.03685	ARF9	B3-ARF	B3->B3-ARF	- && sp|Q9XED8|ARFI_ARATH Auxin response factor 9 OS=Arabidopsis thaliana OX=3702 GN=ARF9 PE=1 SV=1 && PF02309:AUX/IAA family|PF02362:B3 DNA binding domain|PF06507:Auxin response factor
MS_gene26209	2.73729	1.05371	1.36791	1.19276	ARF8	B3-ARF	B3->B3-ARF	- && sp|Q9FGV1|ARFH_ARATH Auxin response factor 8 OS=Arabidopsis thaliana OX=3702 GN=ARF8 PE=1 SV=2 && PF02362:B3 DNA binding domain|PF02309:AUX/IAA family|PF06507:Auxin response factor
MS_gene008368	-2.12163	-0.813058	-1.34858	-3.87659	ARF8	B3-ARF	B3->B3-ARF	- && sp|Q9FGV1|ARFH_ARATH Auxin response factor 8 OS=Arabidopsis thaliana OX=3702 GN=ARF8 PE=1 SV=2 && PF02309:AUX/IAA family|PF06507:Auxin response factor|PF02362:B3 DNA binding domain
MS_gene05054	-3.18437	0.368513	-1.32972	-1.18052	ARF8	B3-ARF	B3->B3-ARF	- && sp|Q9FGV1|ARFH_ARATH Auxin response factor 8 OS=Arabidopsis thaliana OX=3702 GN=ARF8 PE=1 SV=2 && PF02309:AUX/IAA family|PF02362:B3 DNA binding domain|PF06507:Auxin response factor
MS_gene45465	-2.26951	0.367939	-2.27913	-1.63132	ARF8	-	-	- && sp|Q9FGV1|ARFH_ARATH Auxin response factor 8 OS=Arabidopsis thaliana OX=3702 GN=ARF8 PE=1 SV=2 && -
MS_gene24773	1.00201	2.45386	3.60905	3.25888	ARF7	B3-ARF	B3->B3-ARF	- && sp|P93022|ARFG_ARATH Auxin response factor 7 OS=Arabidopsis thaliana OX=3702 GN=ARF7 PE=1 SV=2 && PF06507:Auxin response factor|PF02309:AUX/IAA family|PF02362:B3 DNA binding domain
MS_gene26691	2.51161	2.49478	2.65054	3.44045	ARF7	B3-ARF	B3->B3-ARF	- && sp|P93022|ARFG_ARATH Auxin response factor 7 OS=Arabidopsis thaliana OX=3702 GN=ARF7 PE=1 SV=2 && PF02362:B3 DNA binding domain|PF06507:Auxin response factor|PF02309:AUX/IAA family
MS_gene25653	NA	3.62147	NA	4.77615	ARF7	B3-ARF	B3->B3-ARF	- && sp|P93022|ARFG_ARATH Auxin response factor 7 OS=Arabidopsis thaliana OX=3702 GN=ARF7 PE=1 SV=2 && PF02362:B3 DNA binding domain|PF06507:Auxin response factor
MS_gene25662	5.07931	5.83254	5.08511	6.0224	ARF7	B3-ARF	B3->B3-ARF	- && sp|P93022|ARFG_ARATH Auxin response factor 7 OS=Arabidopsis thaliana OX=3702 GN=ARF7 PE=1 SV=2 && PF02362:B3 DNA binding domain|PF02309:AUX/IAA family|PF06507:Auxin response factor
novel.3636	NA	NA	NA	2.7754	ARF6	-	-	- && sp|Q9ZTX8|ARFF_ARATH Auxin response factor 6 OS=Arabidopsis thaliana OX=3702 GN=ARF6 PE=1 SV=2 && -
MS_gene038228	2.60943	NA	NA	NA	ARF6	-	-	- && sp|Q9ZTX8|ARFF_ARATH Auxin response factor 6 OS=Arabidopsis thaliana OX=3702 GN=ARF6 PE=1 SV=2 && -
novel.3827	0.117557	NA	NA	NA	ARF6	-	-	- && sp|Q9ZTX8|ARFF_ARATH Auxin response factor 6 OS=Arabidopsis thaliana OX=3702 GN=ARF6 PE=1 SV=2 && -
MS_gene06198	2.08815	1.84573	-0.521309	0.551682	ARF5	B3-ARF	B3->B3-ARF	- && sp|Q6Z2W3|ARFE_ORYSJ Auxin response factor 5 OS=Oryza sativa subsp. japonica OX=39947 GN=ARF5 PE=2 SV=2 && PF02362:B3 DNA binding domain|PF06507:Auxin response factor|PF02309:AUX/IAA family
MS_gene55862	-1.43069	-2.0213	-0.614068	-2.01513	ARF5	B3-ARF	B3->B3-ARF	- && sp|Q6Z2W3|ARFE_ORYSJ Auxin response factor 5 OS=Oryza sativa subsp. japonica OX=39947 GN=ARF5 PE=2 SV=2 && PF02362:B3 DNA binding domain|PF06507:Auxin response factor|PF02309:AUX/IAA family
MS_gene64198	NA	4.3724	3.10642	2.35992	ARF5	B3-ARF	B3->B3-ARF	- && sp|P93024|ARFE_ARATH Auxin response factor 5 OS=Arabidopsis thaliana OX=3702 GN=ARF5 PE=1 SV=3 && PF06507:Auxin response factor|PF02362:B3 DNA binding domain|PF02309:AUX/IAA family
MS_gene24179	1.06061	3.43607	2.14464	0.85048	ARF5	B3-ARF	B3->B3-ARF	- && sp|P93024|ARFE_ARATH Auxin response factor 5 OS=Arabidopsis thaliana OX=3702 GN=ARF5 PE=1 SV=3 && PF06507:Auxin response factor|PF02362:B3 DNA binding domain|PF02309:AUX/IAA family
MS_gene27046	-1.90432	-2.15601	-1.98214	-2.15918	ARF5	-	-	- && sp|P93024|ARFE_ARATH Auxin response factor 5 OS=Arabidopsis thaliana OX=3702 GN=ARF5 PE=1 SV=3 && PF06507:Auxin response factor
MS_gene27047	2.164	1.35667	-0.258139	-1.5217	ARF5	B3-ARF	B3->B3-ARF	- && sp|P93024|ARFE_ARATH Auxin response factor 5 OS=Arabidopsis thaliana OX=3702 GN=ARF5 PE=1 SV=3 && PF02362:B3 DNA binding domain|PF02309:AUX/IAA family|PF06507:Auxin response factor
MS_gene63996	-0.371241	-2.19556	-4.93748	-2.65635	ARF5	B3-ARF	B3->B3-ARF	- && sp|P93024|ARFE_ARATH Auxin response factor 5 OS=Arabidopsis thaliana OX=3702 GN=ARF5 PE=1 SV=3 && PF02309:AUX/IAA family|PF02362:B3 DNA binding domain|PF06507:Auxin response factor
MS_gene24180	NA	3.85734	NA	NA	ARF5	AUX/IAA	AUX/IAA	- && sp|P93024|ARFE_ARATH Auxin response factor 5 OS=Arabidopsis thaliana OX=3702 GN=ARF5 PE=1 SV=3 && PF02309:AUX/IAA family
MS_gene08711	1.09508	0.483121	-1.88762	-2.06272	ARF4	B3-ARF	B3->B3-ARF	- && sp|Q9ZTX9|ARFD_ARATH Auxin response factor 4 OS=Arabidopsis thaliana OX=3702 GN=ARF4 PE=1 SV=1 && PF06507:Auxin response factor|PF02362:B3 DNA binding domain
MS_gene42837	0.730906	-3.68211	1.59021	-1.28316	ARF4	B3-ARF	B3->B3-ARF	- && sp|Q9ZTX9|ARFD_ARATH Auxin response factor 4 OS=Arabidopsis thaliana OX=3702 GN=ARF4 PE=1 SV=1 && PF06507:Auxin response factor|PF02362:B3 DNA binding domain
MS_gene08601	0.0166925	-1.78361	-2.98324	-4.19232	ARF4	B3-ARF	B3->B3-ARF	- && sp|Q9ZTX9|ARFD_ARATH Auxin response factor 4 OS=Arabidopsis thaliana OX=3702 GN=ARF4 PE=1 SV=1 && PF06507:Auxin response factor|PF02362:B3 DNA binding domain
MS_gene043573	-6.83885	-3.53115	0.213042	-2.71484	ARF4	B3-ARF	B3->B3-ARF	- && sp|Q9ZTX9|ARFD_ARATH Auxin response factor 4 OS=Arabidopsis thaliana OX=3702 GN=ARF4 PE=1 SV=1 && PF06507:Auxin response factor|PF02362:B3 DNA binding domain
MS_gene028744	NA	NA	NA	2.7754	ARF4	B3-ARF	B3->B3-ARF	- && sp|Q9ZTX9|ARFD_ARATH Auxin response factor 4 OS=Arabidopsis thaliana OX=3702 GN=ARF4 PE=1 SV=1 && PF02362:B3 DNA binding domain|PF06507:Auxin response factor
MS_gene062560	2.36536	-0.607064	-1.54854	-1.45065	ARF4	B3-ARF	B3->B3-ARF	- && sp|Q9ZTX9|ARFD_ARATH Auxin response factor 4 OS=Arabidopsis thaliana OX=3702 GN=ARF4 PE=1 SV=1 && PF02362:B3 DNA binding domain|PF06507:Auxin response factor
MS_gene007633	-0.060252	-2.38516	-3.09279	-4.19891	ARF4	B3-ARF	B3->B3-ARF	- && sp|Q9ZTX9|ARFD_ARATH Auxin response factor 4 OS=Arabidopsis thaliana OX=3702 GN=ARF4 PE=1 SV=1 && PF02362:B3 DNA binding domain|PF06507:Auxin response factor
MS_gene68646	-0.760714	-0.992553	3.74516	0.400706	ARF4	B3-ARF	B3->B3-ARF	- && sp|Q9ZTX9|ARFD_ARATH Auxin response factor 4 OS=Arabidopsis thaliana OX=3702 GN=ARF4 PE=1 SV=1 && PF02309:AUX/IAA family|PF06507:Auxin response factor|PF02362:B3 DNA binding domain
MS_gene31321	-3.9279	-5.12243	-0.49958	-4.16848	ARF4	-	-	- && sp|Q9ZTX9|ARFD_ARATH Auxin response factor 4 OS=Arabidopsis thaliana OX=3702 GN=ARF4 PE=1 SV=1 && PF02309:AUX/IAA family|PF06507:Auxin response factor
MS_gene004375	4.28277	2.12533	4.79527	4.15205	ARF4	B3-ARF	B3->B3-ARF	- && sp|Q9ZTX8|ARFF_ARATH Auxin response factor 6 OS=Arabidopsis thaliana OX=3702 GN=ARF6 PE=1 SV=2 && PF02309:AUX/IAA family|PF02362:B3 DNA binding domain|PF06507:Auxin response factor
MS_gene78448	3.25571	NA	2.7062	3.9368	ARF4	AUX/IAA	AUX/IAA	- && sp|Q5JK20|ARFD_ORYSJ Auxin response factor 4 OS=Oryza sativa subsp. japonica OX=39947 GN=ARF4 PE=2 SV=1 && -
MS_gene002513	4.69305	-1.86807	0.916282	1.55108	ARF3	B3-ARF	B3->B3-ARF	- && sp|O23661|ARFC_ARATH Auxin response factor 3 OS=Arabidopsis thaliana OX=3702 GN=ARF3 PE=1 SV=2 && PF02362:B3 DNA binding domain|PF06507:Auxin response factor
MS_gene004184	2.45728	3.52261	3.92795	2.83723	ARF3	B3-ARF	B3->B3-ARF	- && sp|O23661|ARFC_ARATH Auxin response factor 3 OS=Arabidopsis thaliana OX=3702 GN=ARF3 PE=1 SV=2 && PF02362:B3 DNA binding domain|PF06507:Auxin response factor
MS_gene01487	-0.068329	0.262508	-3.81862	-0.0651361	ARF3	B3-ARF	B3->B3-ARF	- && sp|O23661|ARFC_ARATH Auxin response factor 3 OS=Arabidopsis thaliana OX=3702 GN=ARF3 PE=1 SV=2 && PF02362:B3 DNA binding domain|PF06507:Auxin response factor
MS_gene030501	0.492209	1.88595	2.09229	2.20779	ARF2B	B3-ARF	B3->B3-ARF	- && sp|K4DF01|ARF2B_SOLLC Auxin response factor 2B OS=Solanum lycopersicum OX=4081 GN=ARF2B PE=2 SV=1 && PF06507:Auxin response factor|PF02309:AUX/IAA family|PF02362:B3 DNA binding domain
MS_gene70103	0.279976	1.25372	1.40012	2.28466	ARF2B	B3-ARF	B3->B3-ARF	- && sp|K4DF01|ARF2B_SOLLC Auxin response factor 2B OS=Solanum lycopersicum OX=4081 GN=ARF2B PE=2 SV=1 && PF06507:Auxin response factor|PF02309:AUX/IAA family|PF02362:B3 DNA binding domain
MS_gene031081	NA	4.38528	2.54905	7.07378	ARF2A	AUX/IAA	AUX/IAA	- && sp|Q2LAJ3|ARF2A_SOLLC Auxin response factor 2A OS=Solanum lycopersicum OX=4081 GN=ARF2A PE=1 SV=1 && PF02309:AUX/IAA family
novel.13529	-0.795175	-1.97606	-0.836097	2.56416	ARF2	AUX/IAA	AUX/IAA	- && sp|Q94JM3|ARFB_ARATH Auxin response factor 2 OS=Arabidopsis thaliana OX=3702 GN=ARF2 PE=1 SV=2 && -
MS_gene037124	-0.364241	-0.548684	0.336906	3.0753	ARF19	B3-ARF	B3->B3-ARF	- && sp|Q8RYC8|ARFS_ARATH Auxin response factor 19 OS=Arabidopsis thaliana OX=3702 GN=ARF19 PE=1 SV=2 && PF02309:AUX/IAA family|PF06507:Auxin response factor|PF02362:B3 DNA binding domain
MS_gene45112	NA	7.56128	5.76139	6.28324	ARF18	B3-ARF	B3->B3-ARF	- && sp|Q653H7|ARFR_ORYSJ Auxin response factor 18 OS=Oryza sativa subsp. japonica OX=39947 GN=ARF18 PE=2 SV=1 && PF02362:B3 DNA binding domain|PF06507:Auxin response factor
MS_gene029831	NA	7.15351	4.95563	3.05256	ARF18	B3-ARF	B3->B3-ARF	- && sp|Q653H7|ARFR_ORYSJ Auxin response factor 18 OS=Oryza sativa subsp. japonica OX=39947 GN=ARF18 PE=2 SV=1 && PF02362:B3 DNA binding domain|PF06507:Auxin response factor
MS_gene24603	-0.0847509	2.0586	1.94334	0.904652	ARF18	B3-ARF	B3->B3-ARF	- && sp|Q653H7|ARFR_ORYSJ Auxin response factor 18 OS=Oryza sativa subsp. japonica OX=39947 GN=ARF18 PE=2 SV=1 && PF02362:B3 DNA binding domain|PF06507:Auxin response factor
novel.8773	-3.3741	-3.61446	0.161664	0.0558588	ARF18	-	-	- && sp|Q653H7|ARFR_ORYSJ Auxin response factor 18 OS=Oryza sativa subsp. japonica OX=39947 GN=ARF18 PE=2 SV=1 && -
MS_gene35641	0.364479	-3.09001	-1.03629	-4.84776	ARF17	B3-ARF	B3->B3-ARF	- && sp|Q84WU6|ARFQ_ARATH Auxin response factor 17 OS=Arabidopsis thaliana OX=3702 GN=ARF17 PE=2 SV=1 && PF06507:Auxin response factor|PF02362:B3 DNA binding domain
MS_gene29035	-0.4932	-2.54173	-1.63957	-4.11052	ARF17	B3-ARF	B3->B3-ARF	- && sp|Q84WU6|ARFQ_ARATH Auxin response factor 17 OS=Arabidopsis thaliana OX=3702 GN=ARF17 PE=2 SV=1 && PF06507:Auxin response factor|PF02362:B3 DNA binding domain
MS_gene020685	2.60943	NA	NA	2.7754	ARF17	B3-ARF	B3->B3-ARF	- && sp|Q84WU6|ARFQ_ARATH Auxin response factor 17 OS=Arabidopsis thaliana OX=3702 GN=ARF17 PE=2 SV=1 && PF02362:B3 DNA binding domain|PF06507:Auxin response factor
MS_gene30749	-2.30579	0.482942	-2.51567	-4.39544	ARF17	B3-ARF	B3->B3-ARF	- && sp|Q84WU6|ARFQ_ARATH Auxin response factor 17 OS=Arabidopsis thaliana OX=3702 GN=ARF17 PE=2 SV=1 && PF02362:B3 DNA binding domain|PF06507:Auxin response factor
MS_gene010311	-2.58694	-2.76402	-2.57987	-2.75479	ARF17	B3-ARF	B3->B3-ARF	- && sp|Q84WU6|ARFQ_ARATH Auxin response factor 17 OS=Arabidopsis thaliana OX=3702 GN=ARF17 PE=2 SV=1 && PF02362:B3 DNA binding domain|PF06507:Auxin response factor
MS_gene76589	-3.30528	-3.53797	-3.37272	-3.54548	ARF17	B3-ARF	B3->B3-ARF	- && sp|Q84WU6|ARFQ_ARATH Auxin response factor 17 OS=Arabidopsis thaliana OX=3702 GN=ARF17 PE=2 SV=1 && PF02362:B3 DNA binding domain|PF06507:Auxin response factor
MS_gene005965	1.9104	2.39922	1.16043	0.693355	ARF16	B3-ARF	B3->B3-ARF	- && sp|Q93YR9|ARFP_ARATH Auxin response factor 16 OS=Arabidopsis thaliana OX=3702 GN=ARF16 PE=1 SV=1 && PF06507:Auxin response factor|PF02362:B3 DNA binding domain
MS_gene34041	0.734123	2.07795	1.88361	0.348914	ARF16	B3-ARF	B3->B3-ARF	- && sp|Q93YR9|ARFP_ARATH Auxin response factor 16 OS=Arabidopsis thaliana OX=3702 GN=ARF16 PE=1 SV=1 && PF02362:B3 DNA binding domain|PF06507:Auxin response factor
MS_gene39530	0.865194	0.364241	-3.76847	-0.00571778	ARF15	B3-ARF	B3->B3-ARF	- && sp|Q8S985|ARFO_ORYSJ Auxin response factor 15 OS=Oryza sativa subsp. japonica OX=39947 GN=ARF15 PE=2 SV=1 && PF02362:B3 DNA binding domain|PF06507:Auxin response factor
MS_gene063770	NA	NA	NA	-0.103449	ARF10	B3-ARF	B3->B3-ARF	- && sp|Q9SKN5|ARFJ_ARATH Auxin response factor 10 OS=Arabidopsis thaliana OX=3702 GN=ARF10 PE=1 SV=1 && PF06507:Auxin response factor|PF02362:B3 DNA binding domain
MS_gene31282	0.808046	-4.19835	-1.71479	-1.18578	ARF10	B3-ARF	B3->B3-ARF	- && sp|Q9SKN5|ARFJ_ARATH Auxin response factor 10 OS=Arabidopsis thaliana OX=3702 GN=ARF10 PE=1 SV=1 && PF06507:Auxin response factor|PF02362:B3 DNA binding domain
MS_gene68638	-0.158731	-0.930516	-2.11601	-1.0039	ARF10	B3-ARF	B3->B3-ARF	- && sp|Q9SKN5|ARFJ_ARATH Auxin response factor 10 OS=Arabidopsis thaliana OX=3702 GN=ARF10 PE=1 SV=1 && PF06507:Auxin response factor|PF02362:B3 DNA binding domain
MS_gene68637	-0.869245	-2.11776	-2.52248	-0.320481	ARF10	B3-ARF	B3->B3-ARF	- && sp|Q9SKN5|ARFJ_ARATH Auxin response factor 10 OS=Arabidopsis thaliana OX=3702 GN=ARF10 PE=1 SV=1 && PF06507:Auxin response factor|PF02362:B3 DNA binding domain
MS_gene028708	-1.75601	-1.39379	-4.68619	-3.02384	ARF10	B3-ARF	B3->B3-ARF	- && sp|Q9SKN5|ARFJ_ARATH Auxin response factor 10 OS=Arabidopsis thaliana OX=3702 GN=ARF10 PE=1 SV=1 && PF06507:Auxin response factor|PF02362:B3 DNA binding domain
MS_gene058935	-0.129109	-2.6208	-2.27228	-2.40875	ARF10	B3-ARF	B3->B3-ARF	- && sp|Q9SKN5|ARFJ_ARATH Auxin response factor 10 OS=Arabidopsis thaliana OX=3702 GN=ARF10 PE=1 SV=1 && PF02362:B3 DNA binding domain|PF06507:Auxin response factor
MS_gene002001	-2.7642	-3.98172	-1.78734	-2.08608	ARF1	B3-ARF	B3->B3-ARF	- && sp|Q8L7G0|ARFA_ARATH Auxin response factor 1 OS=Arabidopsis thaliana OX=3702 GN=ARF1 PE=1 SV=2 && PF06507:Auxin response factor|PF02362:B3 DNA binding domain|PF02309:AUX/IAA family
MS_gene00574	1.82154	2.82997	2.71841	4.1867	ARF1	B3-ARF	B3->B3-ARF	- && sp|Q8L7G0|ARFA_ARATH Auxin response factor 1 OS=Arabidopsis thaliana OX=3702 GN=ARF1 PE=1 SV=2 && PF06507:Auxin response factor|PF02309:AUX/IAA family|PF02362:B3 DNA binding domain
MS_gene047246	-3.8725	-3.87468	-3.35966	-3.96359	ARF1	B3-ARF	B3->B3-ARF	- && sp|Q8L7G0|ARFA_ARATH Auxin response factor 1 OS=Arabidopsis thaliana OX=3702 GN=ARF1 PE=1 SV=2 && PF02362:B3 DNA binding domain|PF02309:AUX/IAA family|PF06507:Auxin response factor
novel.3132	NA	8.07131	6.84889	8.06663	ARF1	-	-	- && sp|Q8L7G0|ARFA_ARATH Auxin response factor 1 OS=Arabidopsis thaliana OX=3702 GN=ARF1 PE=1 SV=2 && -
MS_gene020139	NA	NA	2.10773	0.71539	AIR12	-	-	- && sp|Q94BT2|AIR12_ARATH Auxin-induced in root cultures protein 12 OS=Arabidopsis thaliana OX=3702 GN=AIR12 PE=1 SV=3 && PF04526:Protein of unknown function (DUF568)
MS_gene37055	2.1156	9.03523	8.12447	7.09839	AIR12	-	-	- && sp|Q94BT2|AIR12_ARATH Auxin-induced in root cultures protein 12 OS=Arabidopsis thaliana OX=3702 GN=AIR12 PE=1 SV=3 && PF04526:Protein of unknown function (DUF568)
MS_gene020140	1.59176	7.00795	6.6517	5.57437	AIR12	-	-	- && sp|Q94BT2|AIR12_ARATH Auxin-induced in root cultures protein 12 OS=Arabidopsis thaliana OX=3702 GN=AIR12 PE=1 SV=3 && PF04526:Protein of unknown function (DUF568)
MS_gene39399	0.679756	3.58721	3.29977	4.60175	AIR12	-	-	- && sp|Q94BT2|AIR12_ARATH Auxin-induced in root cultures protein 12 OS=Arabidopsis thaliana OX=3702 GN=AIR12 PE=1 SV=3 && PF04526:Protein of unknown function (DUF568)
MS_gene022807	-0.373368	6.26465	6.55423	4.95702	AIR12	-	-	- && sp|Q94BT2|AIR12_ARATH Auxin-induced in root cultures protein 12 OS=Arabidopsis thaliana OX=3702 GN=AIR12 PE=1 SV=3 && PF04526:Protein of unknown function (DUF568)
MS_gene016792	1.79489	-2.15995	-1.06833	-0.947458	AFB3	-	-	- && sp|Q9LPW7|AFB3_ARATH Protein AUXIN SIGNALING F-BOX 3 OS=Arabidopsis thaliana OX=3702 GN=AFB3 PE=1 SV=1 && PF18791:Transport inhibitor response 1 protein domain|PF18511:F-box
MS_gene39872	0.502545	-2.06094	-0.809343	-1.30231	AFB3	-	-	- && sp|Q9LPW7|AFB3_ARATH Protein AUXIN SIGNALING F-BOX 3 OS=Arabidopsis thaliana OX=3702 GN=AFB3 PE=1 SV=1 && PF18511:F-box|PF18791:Transport inhibitor response 1 protein domain
MS_gene81568	1.1625	-2.89335	-1.4295	-1.91473	AFB3	-	-	- && sp|Q9LPW7|AFB3_ARATH Protein AUXIN SIGNALING F-BOX 3 OS=Arabidopsis thaliana OX=3702 GN=AFB3 PE=1 SV=1 && -
MS_gene016792	1.79489	-2.15995	-1.06833	-0.947458	AFB3	-	-	- && sp|Q9LPW7|AFB3_ARATH Protein AUXIN SIGNALING F-BOX 3 OS=Arabidopsis thaliana OX=3702 GN=AFB3 PE=1 SV=1 && PF18791:Transport inhibitor response 1 protein domain|PF18511:F-box
MS_gene39872	0.502545	-2.06094	-0.809343	-1.30231	AFB3	-	-	- && sp|Q9LPW7|AFB3_ARATH Protein AUXIN SIGNALING F-BOX 3 OS=Arabidopsis thaliana OX=3702 GN=AFB3 PE=1 SV=1 && PF18511:F-box|PF18791:Transport inhibitor response 1 protein domain
MS_gene54967	-0.632472	-1.6457	-3.07764	-1.26871	AFB2	-	-	- && sp|Q9LW29|AFB2_ARATH Protein AUXIN SIGNALING F-BOX 2 OS=Arabidopsis thaliana OX=3702 GN=AFB2 PE=1 SV=1 && PF18511:F-box|PF18791:Transport inhibitor response 1 protein domain
MS_gene024253	-2.16765	-2.59562	-1.6644	-2.74445	AFB2	-	-	- && sp|Q9LW29|AFB2_ARATH Protein AUXIN SIGNALING F-BOX 2 OS=Arabidopsis thaliana OX=3702 GN=AFB2 PE=1 SV=1 && PF18511:F-box|PF18791:Transport inhibitor response 1 protein domain
MS_gene54967	-0.632472	-1.6457	-3.07764	-1.26871	AFB2	-	-	- && sp|Q9LW29|AFB2_ARATH Protein AUXIN SIGNALING F-BOX 2 OS=Arabidopsis thaliana OX=3702 GN=AFB2 PE=1 SV=1 && PF18511:F-box|PF18791:Transport inhibitor response 1 protein domain
MS_gene024253	-2.16765	-2.59562	-1.6644	-2.74445	AFB2	-	-	- && sp|Q9LW29|AFB2_ARATH Protein AUXIN SIGNALING F-BOX 2 OS=Arabidopsis thaliana OX=3702 GN=AFB2 PE=1 SV=1 && PF18511:F-box|PF18791:Transport inhibitor response 1 protein domain
MS_gene60039	3.25545	-0.244255	1.61128	-1.22012	ABP20	-	-	- && sp|O04011|ABP20_PRUPE Auxin-binding protein ABP20 OS=Prunus persica OX=3760 GN=ABP20 PE=2 SV=1 && PF00190:Cupin
MS_gene75364	2.52744	NA	NA	NA	ABP20	-	-	- && sp|O04011|ABP20_PRUPE Auxin-binding protein ABP20 OS=Prunus persica OX=3760 GN=ABP20 PE=2 SV=1 && PF00190:Cupin
MS_gene034075	-0.701793	-4.13664	-0.0282839	-4.13667	ABP20	-	-	- && sp|O04011|ABP20_PRUPE Auxin-binding protein ABP20 OS=Prunus persica OX=3760 GN=ABP20 PE=2 SV=1 && PF00190:Cupin
MS_gene25131	NA	2.22312	3.00362	6.1273	ABP19b	-	-	- && sp|O04012|AB19B_PRUPE Auxin-binding protein ABP19b OS=Prunus persica OX=3760 GN=ABP19B PE=3 SV=1 && PF00190:Cupin
MS_gene25138	NA	1.96165	2.00294	NA	ABP19b	-	-	- && sp|O04012|AB19B_PRUPE Auxin-binding protein ABP19b OS=Prunus persica OX=3760 GN=ABP19B PE=3 SV=1 && PF00190:Cupin
MS_gene000552	NA	1.84786	NA	NA	ABP19b	-	-	- && sp|O04012|AB19B_PRUPE Auxin-binding protein ABP19b OS=Prunus persica OX=3760 GN=ABP19B PE=3 SV=1 && PF00190:Cupin
MS_gene000562	2.60943	2.19238	3.03706	NA	ABP19b	-	-	- && sp|O04012|AB19B_PRUPE Auxin-binding protein ABP19b OS=Prunus persica OX=3760 GN=ABP19B PE=3 SV=1 && PF00190:Cupin
MS_gene91761	5.95529	6.58153	7.81674	4.31926	ABP19a	-	-	- && sp|Q9ZRA4|AB19A_PRUPE Auxin-binding protein ABP19a OS=Prunus persica OX=3760 GN=ABP19A PE=3 SV=1 && PF00190:Cupin
MS_gene64426	3.31321	3.85497	4.76696	3.55354	ABP19a	-	-	- && sp|Q9ZRA4|AB19A_PRUPE Auxin-binding protein ABP19a OS=Prunus persica OX=3760 GN=ABP19A PE=3 SV=1 && PF00190:Cupin
MS_gene25136	1.58052	3.19907	2.87739	4.99449	ABP19a	-	-	- && sp|Q9ZRA4|AB19A_PRUPE Auxin-binding protein ABP19a OS=Prunus persica OX=3760 GN=ABP19A PE=3 SV=1 && PF00190:Cupin
MS_gene07907	1.26175	0.508876	1.97201	3.15849	ABP19a	-	-	- && sp|Q9ZRA4|AB19A_PRUPE Auxin-binding protein ABP19a OS=Prunus persica OX=3760 GN=ABP19A PE=3 SV=1 && PF00190:Cupin
MS_gene025210	1.00481	2.47822	3.71954	1.12335	ABP19a	-	-	- && sp|Q9ZRA4|AB19A_PRUPE Auxin-binding protein ABP19a OS=Prunus persica OX=3760 GN=ABP19A PE=3 SV=1 && PF00190:Cupin
MS_gene30385	0.974668	0.114727	-1.22721	2.52423	ABP19a	-	-	- && sp|Q9ZRA4|AB19A_PRUPE Auxin-binding protein ABP19a OS=Prunus persica OX=3760 GN=ABP19A PE=3 SV=1 && PF00190:Cupin
MS_gene64424	0.76938	-1.95433	2.10542	-1.96126	ABP19a	-	-	- && sp|Q9ZRA4|AB19A_PRUPE Auxin-binding protein ABP19a OS=Prunus persica OX=3760 GN=ABP19A PE=3 SV=1 && PF00190:Cupin
MS_gene037196	0.112576	2.90646	4.77875	2.43268	ABP19a	-	-	- && sp|Q9ZRA4|AB19A_PRUPE Auxin-binding protein ABP19a OS=Prunus persica OX=3760 GN=ABP19A PE=3 SV=1 && PF00190:Cupin
MS_gene000553	-0.333396	-2.57527	3.19218	-3.44692	ABP19a	-	-	- && sp|Q9ZRA4|AB19A_PRUPE Auxin-binding protein ABP19a OS=Prunus persica OX=3760 GN=ABP19A PE=3 SV=1 && PF00190:Cupin
MS_gene79548	-2.17563	0.14832	-0.278601	-0.467316	ABP19a	-	-	- && sp|Q9ZRA4|AB19A_PRUPE Auxin-binding protein ABP19a OS=Prunus persica OX=3760 GN=ABP19A PE=3 SV=1 && PF00190:Cupin
MS_gene025211	-3.0425	0.00393032	-3.10976	-3.28254	ABP19a	-	-	- && sp|Q9ZRA4|AB19A_PRUPE Auxin-binding protein ABP19a OS=Prunus persica OX=3760 GN=ABP19A PE=3 SV=1 && PF00190:Cupin
MS_gene025213	-3.16795	-3.34382	-3.15941	-3.33433	ABP19a	-	-	- && sp|Q9ZRA4|AB19A_PRUPE Auxin-binding protein ABP19a OS=Prunus persica OX=3760 GN=ABP19A PE=3 SV=1 && PF00190:Cupin
MS_gene25137	-3.57088	-5.5963	-2.02921	-2.75467	ABP19a	-	-	- && sp|Q9ZRA4|AB19A_PRUPE Auxin-binding protein ABP19a OS=Prunus persica OX=3760 GN=ABP19A PE=3 SV=1 && PF00190:Cupin
MS_gene000554	-6.78438	2.19377	1.68264	2.01909	ABP19a	-	-	- && sp|Q9ZRA4|AB19A_PRUPE Auxin-binding protein ABP19a OS=Prunus persica OX=3760 GN=ABP19A PE=3 SV=1 && PF00190:Cupin
MS_gene21557	2.70105	0.304431	1.41218	0.482616	ABP1	-	-	- && sp|P33490|ABP1_TOBAC Auxin-binding protein T85 OS=Nicotiana tabacum OX=4097 GN=T85 PE=3 SV=1 && PF02041:Auxin binding protein
MS_gene21331	1.40939	3.27362	-0.925845	1.8471	ABP1	-	-	- && sp|P33490|ABP1_TOBAC Auxin-binding protein T85 OS=Nicotiana tabacum OX=4097 GN=T85 PE=3 SV=1 && PF02041:Auxin binding protein
MS_gene02987	0.350273	-3.49317	2.08104	-0.685492	ABP1	-	-	- && sp|P33490|ABP1_TOBAC Auxin-binding protein T85 OS=Nicotiana tabacum OX=4097 GN=T85 PE=3 SV=1 && PF02041:Auxin binding protein
MS_gene062963	NA	2.854	NA	4.87092	A10A5	-	-	- && sp|P33079|A10A5_SOYBN Auxin-induced protein 10A5 OS=Glycine max OX=3847 PE=2 SV=1 && PF02519:Auxin responsive protein
novel.8223	1.97007	NA	2.32525	NA	A10A5	-	-	- && sp|P33079|A10A5_SOYBN Auxin-induced protein 10A5 OS=Glycine max OX=3847 PE=2 SV=1 && PF02519:Auxin responsive protein
MS_gene50669	5.80725	NA	NA	NA	A10A5	-	-	- && sp|P33079|A10A5_SOYBN Auxin-induced protein 10A5 OS=Glycine max OX=3847 PE=2 SV=1 && -
MS_gene003579	2.84847	NA	0.0715028	NA	A10A5	-	-	- && sp|P33079|A10A5_SOYBN Auxin-induced protein 10A5 OS=Glycine max OX=3847 PE=2 SV=1 && -
MS_gene057777	2.1859	-1.95433	-1.7883	-0.0455551	A10A5	-	-	- && sp|P33079|A10A5_SOYBN Auxin-induced protein 10A5 OS=Glycine max OX=3847 PE=2 SV=1 && -
MS_gene23367	2.05029	-4.21467	-5.00372	-2.03591	A10A5	-	-	- && sp|P33079|A10A5_SOYBN Auxin-induced protein 10A5 OS=Glycine max OX=3847 PE=2 SV=1 && -
MS_gene062940	1.96379	2.43684	NA	NA	A10A5	-	-	- && sp|P33079|A10A5_SOYBN Auxin-induced protein 10A5 OS=Glycine max OX=3847 PE=2 SV=1 && -
MS_gene003626	1.78101	-4.73115	-0.479065	-1.92265	A10A5	-	-	- && sp|P33079|A10A5_SOYBN Auxin-induced protein 10A5 OS=Glycine max OX=3847 PE=2 SV=1 && -
MS_gene003624	1.68625	-4.3627	-4.48124	-6.09532	A10A5	-	-	- && sp|P33079|A10A5_SOYBN Auxin-induced protein 10A5 OS=Glycine max OX=3847 PE=2 SV=1 && -
MS_gene50683	1.30199	-6.13379	-5.95961	-3.70343	A10A5	-	-	- && sp|P33079|A10A5_SOYBN Auxin-induced protein 10A5 OS=Glycine max OX=3847 PE=2 SV=1 && -
MS_gene50690	1.29801	-1.2017	-4.30411	-1.5943	A10A5	-	-	- && sp|P33079|A10A5_SOYBN Auxin-induced protein 10A5 OS=Glycine max OX=3847 PE=2 SV=1 && -
MS_gene23369	1.03785	-3.36492	-4.29237	-6.12473	A10A5	-	-	- && sp|P33079|A10A5_SOYBN Auxin-induced protein 10A5 OS=Glycine max OX=3847 PE=2 SV=1 && -
MS_gene23373	0.986439	-2.41764	-2.24028	-2.41446	A10A5	-	-	- && sp|P33079|A10A5_SOYBN Auxin-induced protein 10A5 OS=Glycine max OX=3847 PE=2 SV=1 && -
MS_gene003628	0.861585	-4.10227	-2.97384	-4.10816	A10A5	-	-	- && sp|P33079|A10A5_SOYBN Auxin-induced protein 10A5 OS=Glycine max OX=3847 PE=2 SV=1 && -
MS_gene062942	0.846273	-4.94929	-5.1366	-4.1974	A10A5	-	-	- && sp|P33079|A10A5_SOYBN Auxin-induced protein 10A5 OS=Glycine max OX=3847 PE=2 SV=1 && -
MS_gene50686	0.843172	-5.77063	-5.60421	-4.81557	A10A5	-	-	- && sp|P33079|A10A5_SOYBN Auxin-induced protein 10A5 OS=Glycine max OX=3847 PE=2 SV=1 && -
MS_gene23372	0.836677	-1.64909	-2.44308	-2.61747	A10A5	-	-	- && sp|P33079|A10A5_SOYBN Auxin-induced protein 10A5 OS=Glycine max OX=3847 PE=2 SV=1 && -
MS_gene062945	0.601201	-2.5387	-2.37305	-2.54591	A10A5	-	-	- && sp|P33079|A10A5_SOYBN Auxin-induced protein 10A5 OS=Glycine max OX=3847 PE=2 SV=1 && -
MS_gene057808	0.117557	NA	0.0715028	NA	A10A5	-	-	- && sp|P33079|A10A5_SOYBN Auxin-induced protein 10A5 OS=Glycine max OX=3847 PE=2 SV=1 && -
MS_gene057811	-0.0273701	-2.05776	-1.88762	-2.06272	A10A5	-	-	- && sp|P33079|A10A5_SOYBN Auxin-induced protein 10A5 OS=Glycine max OX=3847 PE=2 SV=1 && -
MS_gene003623	-0.0583659	-4.56061	-4.46881	-2.36017	A10A5	-	-	- && sp|P33079|A10A5_SOYBN Auxin-induced protein 10A5 OS=Glycine max OX=3847 PE=2 SV=1 && -
MS_gene057779	-0.20569	-6.40926	-7.0147	-4.33482	A10A5	-	-	- && sp|P33079|A10A5_SOYBN Auxin-induced protein 10A5 OS=Glycine max OX=3847 PE=2 SV=1 && -
MS_gene003630	-0.235183	-2.8324	-2.09783	-3.50051	A10A5	-	-	- && sp|P33079|A10A5_SOYBN Auxin-induced protein 10A5 OS=Glycine max OX=3847 PE=2 SV=1 && -
MS_gene062989	-0.469008	-2.19809	-3.82269	-1.97733	A10A5	-	-	- && sp|P33079|A10A5_SOYBN Auxin-induced protein 10A5 OS=Glycine max OX=3847 PE=2 SV=1 && -
MS_gene50688	-0.59432	-3.16252	-2.98637	-3.16037	A10A5	-	-	- && sp|P33079|A10A5_SOYBN Auxin-induced protein 10A5 OS=Glycine max OX=3847 PE=2 SV=1 && -
MS_gene062987	-0.664191	-4.40821	-6.76985	-3.3661	A10A5	-	-	- && sp|P33079|A10A5_SOYBN Auxin-induced protein 10A5 OS=Glycine max OX=3847 PE=2 SV=1 && -
MS_gene77526	-0.958341	-4.40897	-4.071	-3.07369	A10A5	-	-	- && sp|P33079|A10A5_SOYBN Auxin-induced protein 10A5 OS=Glycine max OX=3847 PE=2 SV=1 && -
MS_gene062944	-1.2161	-6.89655	-4.81611	-4.10261	A10A5	-	-	- && sp|P33079|A10A5_SOYBN Auxin-induced protein 10A5 OS=Glycine max OX=3847 PE=2 SV=1 && -
MS_gene003576	-1.93759	-3.01816	-2.13483	-0.804484	A10A5	-	-	- && sp|P33079|A10A5_SOYBN Auxin-induced protein 10A5 OS=Glycine max OX=3847 PE=2 SV=1 && -
MS_gene062959	-2.40659	-2.52538	-4.27447	-3.82587	A10A5	-	-	- && sp|P33079|A10A5_SOYBN Auxin-induced protein 10A5 OS=Glycine max OX=3847 PE=2 SV=1 && -
MS_gene062974	-3.72	-3.9528	-1.89749	-3.96039	A10A5	-	-	- && sp|P33079|A10A5_SOYBN Auxin-induced protein 10A5 OS=Glycine max OX=3847 PE=2 SV=1 && -
