# Supplementary material for: Transcriptomic analyses provide molecular insight into the cold stress response of cold-tolerant alfalfa
Source: BMC Plant Biol. 2024 Aug 3;24:741. doi: 10.1186/s12870-024-05136-y (PMC11297790; doi:10.1186/s12870-024-05136-y)
Supplement: Supplementary file 15 — Supplementary Material 15 [file 12870_2024_5136_MOESM15_ESM.xlsx]

## Sheet: Sheet1
Table S15 Expression levels of jasmonic acid genes after cold stress
gene_id	T_0hvsCK	T_12hvsCK	T_24hvsCK	T_36hvsCK	gene_name	Subfamily	Family	gene_description
MS_gene26992	1.28954	-1.38833	-0.978793	-2.38173	JMT2	-	-	- && sp|A0A061FBW2|JMT2_THECC Probable jasmonic acid carboxyl methyltransferase 2 OS=Theobroma cacao OX=3641 GN=TCM_034091 PE=3 SV=1 && PF03492:SAM dependent carboxyl methyltransferase
MS_gene27253	NA	2.34344	NA	NA	JMT2	-	-	- && sp|A0A061FBW2|JMT2_THECC Probable jasmonic acid carboxyl methyltransferase 2 OS=Theobroma cacao OX=3641 GN=TCM_034091 PE=3 SV=1 && PF03492:SAM dependent carboxyl methyltransferase
MS_gene27254	-1.37636	-1.49745	-5.60662	-1.36549	JMT2	-	-	- && sp|A0A061FBW2|JMT2_THECC Probable jasmonic acid carboxyl methyltransferase 2 OS=Theobroma cacao OX=3641 GN=TCM_034091 PE=3 SV=1 && PF03492:SAM dependent carboxyl methyltransferase
MS_gene26991	NA	1.84786	NA	NA	JMT2	-	-	- && sp|A0A061FBW2|JMT2_THECC Probable jasmonic acid carboxyl methyltransferase 2 OS=Theobroma cacao OX=3641 GN=TCM_034091 PE=3 SV=1 && PF03492:SAM dependent carboxyl methyltransferase
novel.10004	5.09537	NA	NA	NA	JMT2	-	-	- && sp|A0A061FBW2|JMT2_THECC Probable jasmonic acid carboxyl methyltransferase 2 OS=Theobroma cacao OX=3641 GN=TCM_034091 PE=3 SV=1 && PF03492:SAM dependent carboxyl methyltransferase
MS_gene90706	-4.95333	-4.55915	-3.9067	-6.27583	JMT2	-	-	- && sp|A0A061FBW2|JMT2_THECC Probable jasmonic acid carboxyl methyltransferase 2 OS=Theobroma cacao OX=3641 GN=TCM_034091 PE=3 SV=1 && PF03492:SAM dependent carboxyl methyltransferase
MS_gene90705	NA	NA	4.69831	NA	JMT2	-	-	- && sp|A0A061FBW2|JMT2_THECC Probable jasmonic acid carboxyl methyltransferase 2 OS=Theobroma cacao OX=3641 GN=TCM_034091 PE=3 SV=1 && PF03492:SAM dependent carboxyl methyltransferase
MS_gene79749	-0.941259	-3.83765	-2.37289	-3.85721	JAR6	-	-	- && sp|A0A314KSQ4|JAR6_NICAT Jasmonoyl--L-amino acid synthetase JAR6 OS=Nicotiana attenuata OX=49451 GN=JAR6 PE=1 SV=2 && PF03321:GH3 auxin-responsive promoter
MS_gene79751	-0.746538	-0.204295	-0.95997	-2.42199	JAR6	-	-	- && sp|A0A314KSQ4|JAR6_NICAT Jasmonoyl--L-amino acid synthetase JAR6 OS=Nicotiana attenuata OX=49451 GN=JAR6 PE=1 SV=2 && PF03321:GH3 auxin-responsive promoter
MS_gene046366	2.55346	2.3916	NA	NA	JAR6	-	-	- && sp|A0A314KSQ4|JAR6_NICAT Jasmonoyl--L-amino acid synthetase JAR6 OS=Nicotiana attenuata OX=49451 GN=JAR6 PE=1 SV=2 && PF03321:GH3 auxin-responsive promoter
MS_gene95297	0.56735	-3.35935	-2.55008	-6.21378	JAR6	-	-	- && sp|A0A314KSQ4|JAR6_NICAT Jasmonoyl--L-amino acid synthetase JAR6 OS=Nicotiana attenuata OX=49451 GN=JAR6 PE=1 SV=2 && PF03321:GH3 auxin-responsive promoter
MS_gene95295	0.0866766	0.422643	-0.637227	-2.75273	JAR6	-	-	- && sp|A0A314KSQ4|JAR6_NICAT Jasmonoyl--L-amino acid synthetase JAR6 OS=Nicotiana attenuata OX=49451 GN=JAR6 PE=1 SV=2 && PF03321:GH3 auxin-responsive promoter
MS_gene95266	NA	NA	2.09569	NA	JAR4	-	-	- && sp|A0A1J6KGJ9|JAR4_NICAT Jasmonoyl--L-amino acid synthetase JAR4 OS=Nicotiana attenuata OX=49451 GN=JAR4 PE=1 SV=1 && PF03321:GH3 auxin-responsive promoter
MS_gene79748	2.92485	NA	3.62373	2.35394	JAR4	-	-	- && sp|A0A1J6KGJ9|JAR4_NICAT Jasmonoyl--L-amino acid synthetase JAR4 OS=Nicotiana attenuata OX=49451 GN=JAR4 PE=1 SV=1 && PF03321:GH3 auxin-responsive promoter
MS_gene22809	-1.18338	-5.42964	-3.08777	-3.06082	JAR4	-	-	- && sp|A0A1J6KGJ9|JAR4_NICAT Jasmonoyl--L-amino acid synthetase JAR4 OS=Nicotiana attenuata OX=49451 GN=JAR4 PE=1 SV=1 && PF03321:GH3 auxin-responsive promoter
MS_gene046368	2.00066	NA	2.09569	NA	JAR4	-	-	- && sp|A0A1J6KGJ9|JAR4_NICAT Jasmonoyl--L-amino acid synthetase JAR4 OS=Nicotiana attenuata OX=49451 GN=JAR4 PE=1 SV=1 && PF03321:GH3 auxin-responsive promoter
MS_gene025922	-0.0472196	-0.479471	-2.01741	-4.00918	JAR4	-	-	- && sp|A0A1J6KGJ9|JAR4_NICAT Jasmonoyl--L-amino acid synthetase JAR4 OS=Nicotiana attenuata OX=49451 GN=JAR4 PE=1 SV=1 && PF03321:GH3 auxin-responsive promoter
novel.18072	0.127173	-2.40206	-5.71682	-5.89307	JAR4	-	-	- && sp|A0A1J6KGJ9|JAR4_NICAT Jasmonoyl--L-amino acid synthetase JAR4 OS=Nicotiana attenuata OX=49451 GN=JAR4 PE=1 SV=1 && PF03321:GH3 auxin-responsive promoter
MS_gene024458	-0.256116	-2.72745	-2.86063	-3.21252	JAR4	-	-	- && sp|A0A1J6KGJ9|JAR4_NICAT Jasmonoyl--L-amino acid synthetase JAR4 OS=Nicotiana attenuata OX=49451 GN=JAR4 PE=1 SV=1 && PF03321:GH3 auxin-responsive promoter
MS_gene53700	NA	3.44117	NA	NA	JAR4	-	-	- && sp|A0A1J6KGJ9|JAR4_NICAT Jasmonoyl--L-amino acid synthetase JAR4 OS=Nicotiana attenuata OX=49451 GN=JAR4 PE=1 SV=1 && PF03321:GH3 auxin-responsive promoter
MS_gene050633	-1.57604	-0.998365	-2.43402	-3.59651	JAR4	-	-	- && sp|A0A1J6KGJ9|JAR4_NICAT Jasmonoyl--L-amino acid synthetase JAR4 OS=Nicotiana attenuata OX=49451 GN=JAR4 PE=1 SV=1 && PF03321:GH3 auxin-responsive promoter
MS_gene41352	5.02801	NA	1.96285	3.37881	JAR4	-	-	- && sp|A0A1J6KGJ9|JAR4_NICAT Jasmonoyl--L-amino acid synthetase JAR4 OS=Nicotiana attenuata OX=49451 GN=JAR4 PE=1 SV=1 && PF03321:GH3 auxin-responsive promoter
MS_gene000373	4.80053	1.07125	-0.691361	-3.53747	JAR4	-	-	- && sp|A0A1J6KGJ9|JAR4_NICAT Jasmonoyl--L-amino acid synthetase JAR4 OS=Nicotiana attenuata OX=49451 GN=JAR4 PE=1 SV=1 && PF03321:GH3 auxin-responsive promoter
MS_gene43375	5.71061	3.71087	2.85031	1.33132	JAR4	-	-	- && sp|A0A1J6KGJ9|JAR4_NICAT Jasmonoyl--L-amino acid synthetase JAR4 OS=Nicotiana attenuata OX=49451 GN=JAR4 PE=1 SV=1 && PF03321:GH3 auxin-responsive promoter
MS_gene95299	2.00066	NA	NA	NA	JAR4	-	-	- && sp|A0A1J6KGJ9|JAR4_NICAT Jasmonoyl--L-amino acid synthetase JAR4 OS=Nicotiana attenuata OX=49451 GN=JAR4 PE=1 SV=1 && PF03321:GH3 auxin-responsive promoter
MS_gene69256	0.60233	2.40836	0.148597	-0.0941968	COI1	-	-	- && sp|O04197|COI1_ARATH Coronatine-insensitive protein 1 OS=Arabidopsis thaliana OX=3702 GN=COI1 PE=1 SV=1 && PF18511:F-box|PF18791:Transport inhibitor response 1 protein domain
MS_gene038678	-2.4963	-2.74921	-2.57535	-2.75247	COI1	-	-	- && sp|O04197|COI1_ARATH Coronatine-insensitive protein 1 OS=Arabidopsis thaliana OX=3702 GN=COI1 PE=1 SV=1 && -
MS_gene85619	1.99349	-2.71092	-2.58679	1.03011	COI1	-	-	- && sp|O04197|COI1_ARATH Coronatine-insensitive protein 1 OS=Arabidopsis thaliana OX=3702 GN=COI1 PE=1 SV=1 && -
MS_gene025123	-0.183912	-3.01422	-2.11292	-2.06081	COI1	-	-	- && sp|O04197|COI1_ARATH Coronatine-insensitive protein 1 OS=Arabidopsis thaliana OX=3702 GN=COI1 PE=1 SV=1 && -
MS_gene057315	1.44031	2.02491	0.0686695	1.25791	COI1	-	-	- && sp|O04197|COI1_ARATH Coronatine-insensitive protein 1 OS=Arabidopsis thaliana OX=3702 GN=COI1 PE=1 SV=1 && PF18511:F-box|PF18791:Transport inhibitor response 1 protein domain
MS_gene56685	-0.161662	-1.44017	-0.0689149	-2.20915	COI1	-	-	- && sp|O04197|COI1_ARATH Coronatine-insensitive protein 1 OS=Arabidopsis thaliana OX=3702 GN=COI1 PE=1 SV=1 && PF18791:Transport inhibitor response 1 protein domain|PF18511:F-box
MS_gene026093	3.03981	-1.6312	1.63351	5.03585	COI1	-	-	- && sp|O04197|COI1_ARATH Coronatine-insensitive protein 1 OS=Arabidopsis thaliana OX=3702 GN=COI1 PE=1 SV=1 && PF00378:Enoyl-CoA hydratase/isomerase
MS_gene009230	-2.03388	-3.63528	-0.917492	-2.61458	COI1	-	-	- && sp|O04197|COI1_ARATH Coronatine-insensitive protein 1 OS=Arabidopsis thaliana OX=3702 GN=COI1 PE=1 SV=1 && PF18791:Transport inhibitor response 1 protein domain
MS_gene025124	5.64764	NA	2.90681	NA	COI1	-	-	- && sp|O04197|COI1_ARATH Coronatine-insensitive protein 1 OS=Arabidopsis thaliana OX=3702 GN=COI1 PE=1 SV=1 && -
MS_gene25332	3.34566	-2.12112	-1.93681	0.625015	COI1B	-	-	- && sp|Q60EH4|COI1B_ORYSJ Coronatine-insensitive protein homolog 1b OS=Oryza sativa subsp. japonica OX=39947 GN=COI1B PE=1 SV=1 && PF18511:F-box|PF18791:Transport inhibitor response 1 protein domain
MS_gene25272	4.98728	3.39386	4.86598	1.67717	COI1B	-	-	- && sp|Q60EH4|COI1B_ORYSJ Coronatine-insensitive protein homolog 1b OS=Oryza sativa subsp. japonica OX=39947 GN=COI1B PE=1 SV=1 && PF18511:F-box|PF18791:Transport inhibitor response 1 protein domain
MS_gene008990	-2.9171	0.482896	1.7511	0.824467	MYC2	bHLH	bHLH	- && sp|A0A3Q7HRZ6|MYC2_SOLLC Transcription factor MYC2 OS=Solanum lycopersicum OX=4081 GN=MYC2 PE=1 SV=1 && PF14215:bHLH-MYC and R2R3-MYB transcription factors N-terminal|PF00010:Helix-loop-helix DNA-binding domain
MS_gene060503	1.4613	1.73769	-3.80787	-3.9851	MYC2	bHLH	bHLH	- && sp|Q39204|MYC2_ARATH Transcription factor MYC2 OS=Arabidopsis thaliana OX=3702 GN=MYC2 PE=1 SV=2 && PF00010:Helix-loop-helix DNA-binding domain|PF14215:bHLH-MYC and R2R3-MYB transcription factors N-terminal
MS_gene027882	0.145471	-2.55757	-1.09081	-0.648901	MYC2	-	-	- && sp|A0A3Q7HRZ6|MYC2_SOLLC Transcription factor MYC2 OS=Solanum lycopersicum OX=4081 GN=MYC2 PE=1 SV=1 && PF14215:bHLH-MYC and R2R3-MYB transcription factors N-terminal
MS_gene027883	3.48126	NA	3.03706	NA	MYC2	-	-	- && sp|A0A3Q7HRZ6|MYC2_SOLLC Transcription factor MYC2 OS=Solanum lycopersicum OX=4081 GN=MYC2 PE=1 SV=1 && PF14215:bHLH-MYC and R2R3-MYB transcription factors N-terminal
MS_gene84718	1.90337	3.95715	5.07671	2.75005	MYC2	bHLH	bHLH	- && sp|Q39204|MYC2_ARATH Transcription factor MYC2 OS=Arabidopsis thaliana OX=3702 GN=MYC2 PE=1 SV=2 && PF00010:Helix-loop-helix DNA-binding domain|PF14215:bHLH-MYC and R2R3-MYB transcription factors N-terminal
MS_gene048435	3.18127	3.3106	2.75475	4.05514	MYC2	bHLH	bHLH	- && sp|A0A3Q7HRZ6|MYC2_SOLLC Transcription factor MYC2 OS=Solanum lycopersicum OX=4081 GN=MYC2 PE=1 SV=1 && PF00010:Helix-loop-helix DNA-binding domain|PF14215:bHLH-MYC and R2R3-MYB transcription factors N-terminal
MS_gene067314	3.01514	2.63172	3.73488	2.39898	MYC2	bHLH	bHLH	- && sp|Q39204|MYC2_ARATH Transcription factor MYC2 OS=Arabidopsis thaliana OX=3702 GN=MYC2 PE=1 SV=2 && PF00010:Helix-loop-helix DNA-binding domain|PF14215:bHLH-MYC and R2R3-MYB transcription factors N-terminal
