# Supplementary material for: Transcriptomic analyses provide molecular insight into the cold stress response of cold-tolerant alfalfa
Source: BMC Plant Biol. 2024 Aug 3;24:741. doi: 10.1186/s12870-024-05136-y (PMC11297790; doi:10.1186/s12870-024-05136-y)
Supplement: Supplementary file 16 — Supplementary Material 16 [file 12870_2024_5136_MOESM16_ESM.xlsx]

## Sheet: Sheet1
Table S10 Expression levels of cytokinin genes after cold stress
gene_id	T_0hvsCK	T_12hvsCK	T_24hvsCK	T_36hvsCK	Gene_Name	Subfamily	Family	gene_description
novel.5232	-2.07121	-5.18094	-5.01407	-4.2255	LOGL6	-	-	- && sp|Q0JBP5|LOGL6_ORYSJ Probable cytokinin riboside 5'-monophosphate phosphoribohydrolase LOGL6 OS=Oryza sativa subsp. japonica OX=39947 GN=LOGL6 PE=2 SV=1 && -
MS_gene07867	-3.07842	-4.2133	-4.02863	-4.20354	LOGL6	-	-	- && sp|Q0JBP5|LOGL6_ORYSJ Probable cytokinin riboside 5'-monophosphate phosphoribohydrolase LOGL6 OS=Oryza sativa subsp. japonica OX=39947 GN=LOGL6 PE=2 SV=1 && -
MS_gene49924	-4.30463	-4.53755	-4.37254	-4.54525	LOGL6	-	-	- && sp|Q0JBP5|LOGL6_ORYSJ Probable cytokinin riboside 5'-monophosphate phosphoribohydrolase LOGL6 OS=Oryza sativa subsp. japonica OX=39947 GN=LOGL6 PE=2 SV=1 && -
MS_gene016181	-0.17064	-2.34429	-2.26296	-1.81429	LOG8	-	-	- && sp|Q84MC2|LOG8_ARATH Cytokinin riboside 5'-monophosphate phosphoribohydrolase LOG8 OS=Arabidopsis thaliana OX=3702 GN=LOG8 PE=1 SV=1 && PF03641:Possible lysine decarboxylase
MS_gene016180	-1.34467	-0.821536	-2.37305	-1.58414	LOG8	-	-	- && sp|Q84MC2|LOG8_ARATH Cytokinin riboside 5'-monophosphate phosphoribohydrolase LOG8 OS=Arabidopsis thaliana OX=3702 GN=LOG8 PE=1 SV=1 && PF03641:Possible lysine decarboxylase
MS_gene051577	-4.21576	-1.72208	-5.18617	-3.99201	LOG8	-	-	- && sp|Q84MC2|LOG8_ARATH Cytokinin riboside 5'-monophosphate phosphoribohydrolase LOG8 OS=Arabidopsis thaliana OX=3702 GN=LOG8 PE=1 SV=1 && PF03641:Possible lysine decarboxylase
MS_gene41079	NA	1.61413	2.09569	NA	LOG7	-	-	- && sp|Q8GW29|LOG7_ARATH Cytokinin riboside 5'-monophosphate phosphoribohydrolase LOG7 OS=Arabidopsis thaliana OX=3702 GN=LOG7 PE=1 SV=2 && PF03641:Possible lysine decarboxylase
MS_gene034799	NA	NA	NA	1.77411	LOG7	-	-	- && sp|Q8GW29|LOG7_ARATH Cytokinin riboside 5'-monophosphate phosphoribohydrolase LOG7 OS=Arabidopsis thaliana OX=3702 GN=LOG7 PE=1 SV=2 && PF03641:Possible lysine decarboxylase
MS_gene055648	5.15577	2.35908	5.0453	5.94738	LOG7	-	-	- && sp|Q8GW29|LOG7_ARATH Cytokinin riboside 5'-monophosphate phosphoribohydrolase LOG7 OS=Arabidopsis thaliana OX=3702 GN=LOG7 PE=1 SV=2 && PF03641:Possible lysine decarboxylase
MS_gene42273	1.86948	0.762085	2.6101	1.60333	LOG4	-	-	- && sp|Q9LFH3|LOG4_ARATH Cytokinin riboside 5'-monophosphate phosphoribohydrolase LOG4 OS=Arabidopsis thaliana OX=3702 GN=LOG4 PE=1 SV=1 && PF03641:Possible lysine decarboxylase
MS_gene007426	NA	3.66421	3.29943	NA	LOG3	-	-	- && sp|Q8L8B8|LOG3_ARATH Cytokinin riboside 5'-monophosphate phosphoribohydrolase LOG3 OS=Arabidopsis thaliana OX=3702 GN=LOG3 PE=1 SV=1 && PF03641:Possible lysine decarboxylase
MS_gene22428	-0.143838	-2.06766	-1.78603	-2.52111	LOG3	-	-	- && sp|Q8L8B8|LOG3_ARATH Cytokinin riboside 5'-monophosphate phosphoribohydrolase LOG3 OS=Arabidopsis thaliana OX=3702 GN=LOG3 PE=1 SV=1 && PF03641:Possible lysine decarboxylase
MS_gene007521	-1.65215	1.52652	-0.651013	-2.79807	LOG3	-	-	- && sp|Q8L8B8|LOG3_ARATH Cytokinin riboside 5'-monophosphate phosphoribohydrolase LOG3 OS=Arabidopsis thaliana OX=3702 GN=LOG3 PE=1 SV=1 && PF03641:Possible lysine decarboxylase
MS_gene24610	-1.90432	-1.19424	-1.02037	-2.15918	LOG3	-	-	- && sp|Q8L8B8|LOG3_ARATH Cytokinin riboside 5'-monophosphate phosphoribohydrolase LOG3 OS=Arabidopsis thaliana OX=3702 GN=LOG3 PE=1 SV=1 && PF03641:Possible lysine decarboxylase
MS_gene029824	-2.4752	-2.72191	-3.51605	-3.69179	LOG3	-	-	- && sp|Q8L8B8|LOG3_ARATH Cytokinin riboside 5'-monophosphate phosphoribohydrolase LOG3 OS=Arabidopsis thaliana OX=3702 GN=LOG3 PE=1 SV=1 && PF03641:Possible lysine decarboxylase
MS_gene24609	NA	-0.103045	NA	NA	LOG3	-	-	- && sp|Q8L8B8|LOG3_ARATH Cytokinin riboside 5'-monophosphate phosphoribohydrolase LOG3 OS=Arabidopsis thaliana OX=3702 GN=LOG3 PE=1 SV=1 && -
novel.2681	0.586088	3.78224	2.62083	3.05106	LOG3	-	-	- && sp|Q8L8B8|LOG3_ARATH Cytokinin riboside 5'-monophosphate phosphoribohydrolase LOG3 OS=Arabidopsis thaliana OX=3702 GN=LOG3 PE=1 SV=1 && -
novel.2944	-4.93513	1.62068	-2.15749	-0.855239	LOG3	-	-	- && sp|Q8L8B8|LOG3_ARATH Cytokinin riboside 5'-monophosphate phosphoribohydrolase LOG3 OS=Arabidopsis thaliana OX=3702 GN=LOG3 PE=1 SV=1 && -
MS_gene058928	3.2211	-1.34559	-0.49808	1.7009	LOG1	-	-	- && sp|Q8RUN2|LOG1_ARATH Cytokinin riboside 5'-monophosphate phosphoribohydrolase LOG1 OS=Arabidopsis thaliana OX=3702 GN=LOG1 PE=1 SV=1 && PF03641:Possible lysine decarboxylase
MS_gene08691	2.19662	-0.503225	0.474957	0.684862	LOG1	-	-	- && sp|Q8RUN2|LOG1_ARATH Cytokinin riboside 5'-monophosphate phosphoribohydrolase LOG1 OS=Arabidopsis thaliana OX=3702 GN=LOG1 PE=1 SV=1 && PF03641:Possible lysine decarboxylase
MS_gene007681	1.31251	2.20351	-0.348149	0.788173	LOG1	-	-	- && sp|Q8RUN2|LOG1_ARATH Cytokinin riboside 5'-monophosphate phosphoribohydrolase LOG1 OS=Arabidopsis thaliana OX=3702 GN=LOG1 PE=1 SV=1 && PF03641:Possible lysine decarboxylase
MS_gene31266	-1.72534	-2.2212	-2.65872	0.840296	LOG1	-	-	- && sp|Q8RUN2|LOG1_ARATH Cytokinin riboside 5'-monophosphate phosphoribohydrolase LOG1 OS=Arabidopsis thaliana OX=3702 GN=LOG1 PE=1 SV=1 && PF03641:Possible lysine decarboxylase
MS_gene08753	-1.91955	-2.48992	-2.66792	-1.84266	LOG1	-	-	- && sp|Q8RUN2|LOG1_ARATH Cytokinin riboside 5'-monophosphate phosphoribohydrolase LOG1 OS=Arabidopsis thaliana OX=3702 GN=LOG1 PE=1 SV=1 && PF03641:Possible lysine decarboxylase
novel.2339	-2.37201	0.683813	-0.422428	1.09608	LOG1	-	-	- && sp|Q8RUN2|LOG1_ARATH Cytokinin riboside 5'-monophosphate phosphoribohydrolase LOG1 OS=Arabidopsis thaliana OX=3702 GN=LOG1 PE=1 SV=1 && -
MS_gene064742	-3.78727	-4.92205	-4.73768	-4.9127	LOG1	-	-	- && sp|Q8RUN2|LOG1_ARATH Cytokinin riboside 5'-monophosphate phosphoribohydrolase LOG1 OS=Arabidopsis thaliana OX=3702 GN=LOG1 PE=1 SV=1 && -
MS_gene071904	0.811186	2.0955	2.39419	2.36333	DRE2	-	-	- && sp|B7FNA9|DRE2_MEDTR Anamorsin homolog OS=Medicago truncatula OX=3880 PE=2 SV=1 && PF05093:Cytokine-induced anti-apoptosis inhibitor 1, Fe-S biogenesis
MS_gene52122	-0.408608	2.17723	3.32346	2.4025	DRE2	-	-	- && sp|B7FNA9|DRE2_MEDTR Anamorsin homolog OS=Medicago truncatula OX=3880 PE=2 SV=1 && PF05093:Cytokine-induced anti-apoptosis inhibitor 1, Fe-S biogenesis
MS_gene059019	NA	5.11905	NA	4.47469	CYP735A2	-	-	- && sp|Q9ZW95|C7352_ARATH Cytokinin hydroxylase OS=Arabidopsis thaliana OX=3702 GN=CYP735A2 PE=1 SV=1 && PF00067:Cytochrome P450
MS_gene80979	NA	NA	NA	1.77411	CYP735A2	-	-	- && sp|Q9ZW95|C7352_ARATH Cytokinin hydroxylase OS=Arabidopsis thaliana OX=3702 GN=CYP735A2 PE=1 SV=1 && PF00067:Cytochrome P450
MS_gene34155	NA	NA	2.96472	3.08187	CYP735A2	-	-	- && sp|Q9ZW95|C7352_ARATH Cytokinin hydroxylase OS=Arabidopsis thaliana OX=3702 GN=CYP735A2 PE=1 SV=1 && PF00067:Cytochrome P450
MS_gene76900	NA	NA	NA	2.35992	CYP735A2	-	-	- && sp|Q9ZW95|C7352_ARATH Cytokinin hydroxylase OS=Arabidopsis thaliana OX=3702 GN=CYP735A2 PE=1 SV=1 && PF00067:Cytochrome P450
MS_gene035464	2.00066	NA	NA	NA	CYP735A2	-	-	- && sp|Q9ZW95|C7352_ARATH Cytokinin hydroxylase OS=Arabidopsis thaliana OX=3702 GN=CYP735A2 PE=1 SV=1 && PF00067:Cytochrome P450
MS_gene94804	-2.64096	4.54179	3.82904	2.83969	CYP735A2	-	-	- && sp|Q9ZW95|C7352_ARATH Cytokinin hydroxylase OS=Arabidopsis thaliana OX=3702 GN=CYP735A2 PE=1 SV=1 && PF00067:Cytochrome P450
novel.5758	NA	NA	1.73458	NA	CKX9	-	-	- && sp|Q75K78|CKX9_ORYSJ Cytokinin dehydrogenase 9 OS=Oryza sativa subsp. japonica OX=39947 GN=CKX9 PE=2 SV=1 && PF09265:Cytokinin dehydrogenase 1, FAD and cytokinin binding
MS_gene33043	-0.241751	-2.50768	-2.0911	-3.28198	CKX7	-	-	- && sp|Q9FUJ1|CKX7_ARATH Cytokinin dehydrogenase 7 OS=Arabidopsis thaliana OX=3702 GN=CKX7 PE=1 SV=1 && PF09265:Cytokinin dehydrogenase 1, FAD and cytokinin binding|PF01565:FAD binding domain
MS_gene051560	0.384207	-0.604122	-1.71271	-3.66365	CKX7	-	-	- && sp|Q9FUJ1|CKX7_ARATH Cytokinin dehydrogenase 7 OS=Arabidopsis thaliana OX=3702 GN=CKX7 PE=1 SV=1 && PF01565:FAD binding domain|PF09265:Cytokinin dehydrogenase 1, FAD and cytokinin binding
MS_gene070417	-2.90653	-2.12112	-2.89858	-3.0735	CKX6	-	-	- && sp|Q9LY71|CKX6_ARATH Cytokinin dehydrogenase 6 OS=Arabidopsis thaliana OX=3702 GN=CKX6 PE=2 SV=2 && PF01565:FAD binding domain|PF09265:Cytokinin dehydrogenase 1, FAD and cytokinin binding
MS_gene064700	NA	NA	NA	3.78196	CKX5	-	-	- && sp|Q67YU0|CKX5_ARATH Cytokinin dehydrogenase 5 OS=Arabidopsis thaliana OX=3702 GN=CKX5 PE=2 SV=1 && PF01565:FAD binding domain
MS_gene85629	2.55346	6.6376	6.2102	5.24233	CKX3	-	-	- && sp|Q9LTS3|CKX3_ARATH Cytokinin dehydrogenase 3 OS=Arabidopsis thaliana OX=3702 GN=CKX3 PE=1 SV=1 && PF09265:Cytokinin dehydrogenase 1, FAD and cytokinin binding|PF01565:FAD binding domain
MS_gene051862	-0.31315	0.260802	-3.27952	-3.45592	CKX3	-	-	- && sp|Q9LTS3|CKX3_ARATH Cytokinin dehydrogenase 3 OS=Arabidopsis thaliana OX=3702 GN=CKX3 PE=1 SV=1 && PF09265:Cytokinin dehydrogenase 1, FAD and cytokinin binding|PF01565:FAD binding domain
MS_gene57642	-1.9172	-1.9788	-2.78069	-0.0693732	CKX3	-	-	- && sp|Q9LTS3|CKX3_ARATH Cytokinin dehydrogenase 3 OS=Arabidopsis thaliana OX=3702 GN=CKX3 PE=1 SV=1 && PF09265:Cytokinin dehydrogenase 1, FAD and cytokinin binding|PF01565:FAD binding domain
MS_gene025112	NA	5.64793	2.82518	4.0958	CKX3	-	-	- && sp|Q9LTS3|CKX3_ARATH Cytokinin dehydrogenase 3 OS=Arabidopsis thaliana OX=3702 GN=CKX3 PE=1 SV=1 && PF09265:Cytokinin dehydrogenase 1, FAD and cytokinin binding
MS_gene012275	NA	1.84786	NA	NA	CKX3	-	-	- && sp|Q9LTS3|CKX3_ARATH Cytokinin dehydrogenase 3 OS=Arabidopsis thaliana OX=3702 GN=CKX3 PE=1 SV=1 && PF09265:Cytokinin dehydrogenase 1, FAD and cytokinin binding
MS_gene012277	-2.58694	-2.76402	-2.57987	-2.75479	CKX3	-	-	- && sp|Q9LTS3|CKX3_ARATH Cytokinin dehydrogenase 3 OS=Arabidopsis thaliana OX=3702 GN=CKX3 PE=1 SV=1 && PF09265:Cytokinin dehydrogenase 1, FAD and cytokinin binding
MS_gene026082	-3.08379	3.37626	1.46587	3.5314	CKX3	-	-	- && sp|Q9LTS3|CKX3_ARATH Cytokinin dehydrogenase 3 OS=Arabidopsis thaliana OX=3702 GN=CKX3 PE=1 SV=1 && PF01565:FAD binding domain|PF09265:Cytokinin dehydrogenase 1, FAD and cytokinin binding
MS_gene63612	NA	1.42982	NA	NA	CKX1	-	-	- && sp|O22213|CKX1_ARATH Cytokinin dehydrogenase 1 OS=Arabidopsis thaliana OX=3702 GN=CKX1 PE=1 SV=1 && PF09265:Cytokinin dehydrogenase 1, FAD and cytokinin binding|PF01565:FAD binding domain
MS_gene017841	1.20688	-0.47147	-2.33371	0.276412	CKX1	-	-	- && sp|O22213|CKX1_ARATH Cytokinin dehydrogenase 1 OS=Arabidopsis thaliana OX=3702 GN=CKX1 PE=1 SV=1 && PF09265:Cytokinin dehydrogenase 1, FAD and cytokinin binding|PF01565:FAD binding domain
MS_gene014082	-1.7461	-20.777	-20.6272	-4.19761	CKX1	-	-	- && sp|O22213|CKX1_ARATH Cytokinin dehydrogenase 1 OS=Arabidopsis thaliana OX=3702 GN=CKX1 PE=1 SV=1 && PF09265:Cytokinin dehydrogenase 1, FAD and cytokinin binding|PF01565:FAD binding domain
MS_gene35542	-5.79398	-0.737733	-0.289313	-2.92545	CKX1	-	-	- && sp|O22213|CKX1_ARATH Cytokinin dehydrogenase 1 OS=Arabidopsis thaliana OX=3702 GN=CKX1 PE=1 SV=1 && PF09265:Cytokinin dehydrogenase 1, FAD and cytokinin binding|PF01565:FAD binding domain
MS_gene71156	-7.35831	-1.70801	-2.09281	-3.65274	CKX1	-	-	- && sp|O22213|CKX1_ARATH Cytokinin dehydrogenase 1 OS=Arabidopsis thaliana OX=3702 GN=CKX1 PE=1 SV=1 && PF09265:Cytokinin dehydrogenase 1, FAD and cytokinin binding|PF01565:FAD binding domain
MS_gene069617	NA	0.842748	NA	NA	CKX1	-	-	- && sp|O22213|CKX1_ARATH Cytokinin dehydrogenase 1 OS=Arabidopsis thaliana OX=3702 GN=CKX1 PE=1 SV=1 && PF01565:FAD binding domain|PF09265:Cytokinin dehydrogenase 1, FAD and cytokinin binding
MS_gene39082	0.333056	-5.75176	-4.62282	-3.29792	CKX1	-	-	- && sp|O22213|CKX1_ARATH Cytokinin dehydrogenase 1 OS=Arabidopsis thaliana OX=3702 GN=CKX1 PE=1 SV=1 && PF01565:FAD binding domain|PF09265:Cytokinin dehydrogenase 1, FAD and cytokinin binding
MS_gene42561	-1.57664	-4.59976	-5.31378	-4.60999	CKX1	-	-	- && sp|O22213|CKX1_ARATH Cytokinin dehydrogenase 1 OS=Arabidopsis thaliana OX=3702 GN=CKX1 PE=1 SV=1 && PF01565:FAD binding domain|PF09265:Cytokinin dehydrogenase 1, FAD and cytokinin binding
MS_gene025468	-4.23892	0.548002	0.534526	-0.357123	CKX1	-	-	- && sp|O22213|CKX1_ARATH Cytokinin dehydrogenase 1 OS=Arabidopsis thaliana OX=3702 GN=CKX1 PE=1 SV=1 && PF01565:FAD binding domain|PF09265:Cytokinin dehydrogenase 1, FAD and cytokinin binding
Histidine kinases
MS_gene96593	-2.7791	-1.40655	-0.767206	-0.401331	MLH1	-	-	- && sp|Q9ZRV4|MLH1_ARATH DNA mismatch repair protein MLH1 OS=Arabidopsis thaliana OX=3702 GN=MLH1 PE=2 SV=1 && PF16413:DNA mismatch repair protein Mlh1 C-terminus|PF13589:Histidine kinase-, DNA gyrase B-, and HSP90-like ATPase|PF01119:DNA mismatch repair protein, C-terminal domain
MS_gene058795	1.1262	3.51104	0.334582	1.28549	MLH1	-	-	- && sp|Q9ZRV4|MLH1_ARATH DNA mismatch repair protein MLH1 OS=Arabidopsis thaliana OX=3702 GN=MLH1 PE=2 SV=1 && PF13589:Histidine kinase-, DNA gyrase B-, and HSP90-like ATPase|PF01119:DNA mismatch repair protein, C-terminal domain|PF16413:DNA mismatch repair protein Mlh1 C-terminus
MS_gene001842	-2.14222	-0.714587	-5.2996	-1.51538	MORC1	-	-	- && sp|Q9WVL5|MORC1_MOUSE MORC family CW-type zinc finger protein 1 OS=Mus musculus OX=10090 GN=Morc1 PE=2 SV=1 && PF17942:Morc6 ribosomal protein S5 domain 2-like|PF07496:CW-type Zinc Finger|PF13589:Histidine kinase-, DNA gyrase B-, and HSP90-like ATPase
MS_gene79816	-4.04786	-2.34359	-4.08001	-2.34748	MORC1	-	-	- && sp|Q9WVL5|MORC1_MOUSE MORC family CW-type zinc finger protein 1 OS=Mus musculus OX=10090 GN=Morc1 PE=2 SV=1 && PF13589:Histidine kinase-, DNA gyrase B-, and HSP90-like ATPase|PF17942:Morc6 ribosomal protein S5 domain 2-like|PF07496:CW-type Zinc Finger|PF13976:GAG-pre-integrase domain
MS_gene64791	NA	4.8427	NA	NA	AHK1	Others	Others	- && sp|Q9SXL4|AHK1_ARATH Histidine kinase 1 OS=Arabidopsis thaliana OX=3702 GN=AHK1 PE=1 SV=2 && PF00512:His Kinase A (phospho-acceptor) domain|PF02518:Histidine kinase-, DNA gyrase B-, and HSP90-like ATPase|PF00072:Response regulator receiver domain
MS_gene89675	-0.904129	-1.32042	-2.08095	-2.0798	AHK1	Others	Others	- && sp|Q9SXL4|AHK1_ARATH Histidine kinase 1 OS=Arabidopsis thaliana OX=3702 GN=AHK1 PE=1 SV=2 && PF00512:His Kinase A (phospho-acceptor) domain|PF02518:Histidine kinase-, DNA gyrase B-, and HSP90-like ATPase|PF00072:Response regulator receiver domain
MS_gene67462	0.209663	0.834552	-2.07501	-0.750867	AHK1	Others	Others	- && sp|Q9SXL4|AHK1_ARATH Histidine kinase 1 OS=Arabidopsis thaliana OX=3702 GN=AHK1 PE=1 SV=2 && PF00512:His Kinase A (phospho-acceptor) domain|PF00072:Response regulator receiver domain|PF02518:Histidine kinase-, DNA gyrase B-, and HSP90-like ATPase
MS_gene44228	-0.336042	-1.37943	-1.29512	-2.23151	AHK1	Others	Others	- && sp|Q9SXL4|AHK1_ARATH Histidine kinase 1 OS=Arabidopsis thaliana OX=3702 GN=AHK1 PE=1 SV=2 && PF00512:His Kinase A (phospho-acceptor) domain|PF00072:Response regulator receiver domain|PF02518:Histidine kinase-, DNA gyrase B-, and HSP90-like ATPase
MS_gene029691	-4.39061	0.232472	0.167012	-7.47302	HS905	-	-	- && sp|Q9SIF2|HS905_ARATH Heat shock protein 90-5, chloroplastic OS=Arabidopsis thaliana OX=3702 GN=HSP90-5 PE=1 SV=1 && PF02518:Histidine kinase-, DNA gyrase B-, and HSP90-like ATPase|PF00183:Hsp90 protein
MS_gene029690	3.3566	1.79445	1.32829	3.10211	HS905	-	-	- && sp|Q9SIF2|HS905_ARATH Heat shock protein 90-5, chloroplastic OS=Arabidopsis thaliana OX=3702 GN=HSP90-5 PE=1 SV=1 && PF00183:Hsp90 protein|PF02518:Histidine kinase-, DNA gyrase B-, and HSP90-like ATPase
MS_gene58998	0.319168	2.52385	1.13113	0.86628	HS905	-	-	- && sp|Q9SIF2|HS905_ARATH Heat shock protein 90-5, chloroplastic OS=Arabidopsis thaliana OX=3702 GN=HSP90-5 PE=1 SV=1 && PF00183:Hsp90 protein|PF02518:Histidine kinase-, DNA gyrase B-, and HSP90-like ATPase
MS_gene75389	0.0979374	-0.141392	-0.938366	-4.48549	HS905	-	-	- && sp|Q9SIF2|HS905_ARATH Heat shock protein 90-5, chloroplastic OS=Arabidopsis thaliana OX=3702 GN=HSP90-5 PE=1 SV=1 && PF00183:Hsp90 protein|PF02518:Histidine kinase-, DNA gyrase B-, and HSP90-like ATPase
MS_gene62123	-2.20463	-0.165192	-0.153386	1.34038	HS905	-	-	- && sp|Q9SIF2|HS905_ARATH Heat shock protein 90-5, chloroplastic OS=Arabidopsis thaliana OX=3702 GN=HSP90-5 PE=1 SV=1 && PF00183:Hsp90 protein|PF02518:Histidine kinase-, DNA gyrase B-, and HSP90-like ATPase
MS_gene062452	0.845004	-2.39978	-3.25963	-2.08117	PDK	-	-	- && sp|Q9SBJ1|PDK_ARATH [Pyruvate dehydrogenase (acetyl-transferring)] kinase, mitochondrial OS=Arabidopsis thaliana OX=3702 GN=PDK PE=1 SV=1 && PF10436:Mitochondrial branched-chain alpha-ketoacid dehydrogenase kinase|PF02518:Histidine kinase-, DNA gyrase B-, and HSP90-like ATPase
MS_gene98497	0.358688	-0.700581	-2.19587	-1.14511	PDK	-	-	- && sp|Q9SBJ1|PDK_ARATH [Pyruvate dehydrogenase (acetyl-transferring)] kinase, mitochondrial OS=Arabidopsis thaliana OX=3702 GN=PDK PE=1 SV=1 && PF10436:Mitochondrial branched-chain alpha-ketoacid dehydrogenase kinase|PF02518:Histidine kinase-, DNA gyrase B-, and HSP90-like ATPase
MS_gene044958	0.162664	-1.72572	-5.28306	-2.77602	PDK	-	-	- && sp|Q9SBJ1|PDK_ARATH [Pyruvate dehydrogenase (acetyl-transferring)] kinase, mitochondrial OS=Arabidopsis thaliana OX=3702 GN=PDK PE=1 SV=1 && PF10436:Mitochondrial branched-chain alpha-ketoacid dehydrogenase kinase|PF02518:Histidine kinase-, DNA gyrase B-, and HSP90-like ATPase
MS_gene032542	-0.425003	-2.14455	-1.21717	-1.21772	PDK	-	-	- && sp|Q9SBJ1|PDK_ARATH [Pyruvate dehydrogenase (acetyl-transferring)] kinase, mitochondrial OS=Arabidopsis thaliana OX=3702 GN=PDK PE=1 SV=1 && PF10436:Mitochondrial branched-chain alpha-ketoacid dehydrogenase kinase|PF02518:Histidine kinase-, DNA gyrase B-, and HSP90-like ATPase
MS_gene032137	-2.34359	0.00473127	2.75311	-1.76354	TOP6B	-	-	- && sp|Q9C5V6|TOP6B_ARATH DNA topoisomerase 6 subunit B OS=Arabidopsis thaliana OX=3702 GN=TOP6B PE=1 SV=1 && PF09239:Topoisomerase VI B subunit, transducer|PF02518:Histidine kinase-, DNA gyrase B-, and HSP90-like ATPase
MS_gene31062	-2.72849	-1.53089	-2.58976	-1.53692	TOP6B	-	-	- && sp|Q9C5V6|TOP6B_ARATH DNA topoisomerase 6 subunit B OS=Arabidopsis thaliana OX=3702 GN=TOP6B PE=1 SV=1 && PF02518:Histidine kinase-, DNA gyrase B-, and HSP90-like ATPase|PF09239:Topoisomerase VI B subunit, transducer|PF00232:Glycosyl hydrolase family 1
MS_gene38054	1.83967	-0.599382	-0.105614	-5.52097	AHK2	Others	Others	- && sp|Q9C5U2|AHK2_ARATH Histidine kinase 2 OS=Arabidopsis thaliana OX=3702 GN=AHK2 PE=1 SV=1 && PF03924:CHASE domain|PF07983:X8 domain|PF02518:Histidine kinase-, DNA gyrase B-, and HSP90-like ATPase|PF00072:Response regulator receiver domain|PF00512:His Kinase A (phospho-acceptor) domain
MS_gene38205	3.72738	1.79435	-3.06223	-2.63414	AHK2	Others	Others	- && sp|Q9C5U2|AHK2_ARATH Histidine kinase 2 OS=Arabidopsis thaliana OX=3702 GN=AHK2 PE=1 SV=1 && PF02518:Histidine kinase-, DNA gyrase B-, and HSP90-like ATPase|PF03924:CHASE domain|PF00512:His Kinase A (phospho-acceptor) domain|PF00072:Response regulator receiver domain
MS_gene020891	-1.52616	-3.45472	-3.70108	-5.73628	AHK2	Others	Others	- && sp|Q9C5U2|AHK2_ARATH Histidine kinase 2 OS=Arabidopsis thaliana OX=3702 GN=AHK2 PE=1 SV=1 && PF02518:Histidine kinase-, DNA gyrase B-, and HSP90-like ATPase|PF00512:His Kinase A (phospho-acceptor) domain|PF00072:Response regulator receiver domain|PF03924:CHASE domain
MS_gene81223	2.24834	-1.16277	-0.814669	-2.80593	AHK2	Others	Others	- && sp|Q9C5U2|AHK2_ARATH Histidine kinase 2 OS=Arabidopsis thaliana OX=3702 GN=AHK2 PE=1 SV=1 && PF00512:His Kinase A (phospho-acceptor) domain|PF02518:Histidine kinase-, DNA gyrase B-, and HSP90-like ATPase|PF00072:Response regulator receiver domain|PF03924:CHASE domain
MS_gene045292	0.838936	-2.70488	-1.32946	-1.42997	AHK3	Others	Others	- && sp|Q9C5U1|AHK3_ARATH Histidine kinase 3 OS=Arabidopsis thaliana OX=3702 GN=AHK3 PE=1 SV=1 && PF03924:CHASE domain|PF02518:Histidine kinase-, DNA gyrase B-, and HSP90-like ATPase|PF00512:His Kinase A (phospho-acceptor) domain|PF00072:Response regulator receiver domain
MS_gene09021	-2.8711	0.169604	-3.05652	0.626249	AHK3	Others	Others	- && sp|Q9C5U1|AHK3_ARATH Histidine kinase 3 OS=Arabidopsis thaliana OX=3702 GN=AHK3 PE=1 SV=1 && PF03924:CHASE domain|PF02518:Histidine kinase-, DNA gyrase B-, and HSP90-like ATPase|PF00512:His Kinase A (phospho-acceptor) domain|PF00072:Response regulator receiver domain
MS_gene75623	-4.05707	-4.60235	-4.11263	-0.0436985	AHK3	Others	Others	- && sp|Q9C5U1|AHK3_ARATH Histidine kinase 3 OS=Arabidopsis thaliana OX=3702 GN=AHK3 PE=1 SV=1 && PF03924:CHASE domain|PF02518:Histidine kinase-, DNA gyrase B-, and HSP90-like ATPase|PF00512:His Kinase A (phospho-acceptor) domain|PF00072:Response regulator receiver domain
MS_gene021246	0.117557	NA	NA	NA	AHK3	-	-	- && sp|Q9C5U1|AHK3_ARATH Histidine kinase 3 OS=Arabidopsis thaliana OX=3702 GN=AHK3 PE=1 SV=1 && PF03924:CHASE domain
MS_gene09224	0.117557	0.864531	0.0715028	NA	AHK3	Others	Others	- && sp|Q9C5U1|AHK3_ARATH Histidine kinase 3 OS=Arabidopsis thaliana OX=3702 GN=AHK3 PE=1 SV=1 && PF02518:Histidine kinase-, DNA gyrase B-, and HSP90-like ATPase|PF03924:CHASE domain|PF00512:His Kinase A (phospho-acceptor) domain|PF00072:Response regulator receiver domain
MS_gene023437	NA	NA	2.39338	NA	AHK3	Others	Others	- && sp|Q9C5U1|AHK3_ARATH Histidine kinase 3 OS=Arabidopsis thaliana OX=3702 GN=AHK3 PE=1 SV=1 && PF02518:Histidine kinase-, DNA gyrase B-, and HSP90-like ATPase|PF00512:His Kinase A (phospho-acceptor) domain|PF03924:CHASE domain|PF00072:Response regulator receiver domain
novel.15361	-3.46937	-4.64574	-4.46753	-2.79214	AHK3	-	-	- && sp|Q9C5U1|AHK3_ARATH Histidine kinase 3 OS=Arabidopsis thaliana OX=3702 GN=AHK3 PE=1 SV=1 && -
MS_gene62647	1.69034	0.263032	-4.55588	-4.73016	AHK4	Others	Others	- && sp|Q9C5U0|AHK4_ARATH Histidine kinase 4 OS=Arabidopsis thaliana OX=3702 GN=AHK4 PE=1 SV=1 && PF02518:Histidine kinase-, DNA gyrase B-, and HSP90-like ATPase|PF00512:His Kinase A (phospho-acceptor) domain|PF03924:CHASE domain|PF00072:Response regulator receiver domain
MS_gene015611	1.56395	1.43936	-3.62712	-2.83828	AHK4	Others	Others	- && sp|Q9C5U0|AHK4_ARATH Histidine kinase 4 OS=Arabidopsis thaliana OX=3702 GN=AHK4 PE=1 SV=1 && PF02518:Histidine kinase-, DNA gyrase B-, and HSP90-like ATPase|PF00512:His Kinase A (phospho-acceptor) domain|PF03924:CHASE domain|PF00072:Response regulator receiver domain
MS_gene001231	0.475941	-2.8746	-2.69352	0.820908	AHK4	Others	Others	- && sp|Q9C5U0|AHK4_ARATH Histidine kinase 4 OS=Arabidopsis thaliana OX=3702 GN=AHK4 PE=1 SV=1 && PF02518:Histidine kinase-, DNA gyrase B-, and HSP90-like ATPase|PF00072:Response regulator receiver domain
MS_gene95862	-1.18671	-0.281709	-3.96807	-3.22394	AHK4	Others	Others	- && sp|Q9C5U0|AHK4_ARATH Histidine kinase 4 OS=Arabidopsis thaliana OX=3702 GN=AHK4 PE=1 SV=1 && PF00512:His Kinase A (phospho-acceptor) domain|PF00072:Response regulator receiver domain|PF03924:CHASE domain|PF02518:Histidine kinase-, DNA gyrase B-, and HSP90-like ATPase
MS_gene001261	0.689207	-2.96585	-0.129872	1.85497	AHK4	Others	Others	- && sp|Q9C5U0|AHK4_ARATH Histidine kinase 4 OS=Arabidopsis thaliana OX=3702 GN=AHK4 PE=1 SV=1 && PF00072:Response regulator receiver domain|PF02518:Histidine kinase-, DNA gyrase B-, and HSP90-like ATPase
MS_gene001225	-0.794362	-2.66449	-0.840451	-1.20393	AHK4	Others	Others	- && sp|Q9C5U0|AHK4_ARATH Histidine kinase 4 OS=Arabidopsis thaliana OX=3702 GN=AHK4 PE=1 SV=1 && PF00072:Response regulator receiver domain|PF02518:Histidine kinase-, DNA gyrase B-, and HSP90-like ATPase
MS_gene001226	NA	NA	2.31007	NA	AHK4	Others	Others	- && sp|Q9C5U0|AHK4_ARATH Histidine kinase 4 OS=Arabidopsis thaliana OX=3702 GN=AHK4 PE=1 SV=1 && PF00072:Response regulator receiver domain
novel.10590	-1.30862	-2.70071	-2.38093	-2.33361	AHK4	Others	Others	- && sp|Q9C5U0|AHK4_ARATH Histidine kinase 4 OS=Arabidopsis thaliana OX=3702 GN=AHK4 PE=1 SV=1 && PF00072:Response regulator receiver domain
MS_gene65393	1.03534	-2.12083	-0.000950612	-0.520333	AHK4	-	-	- && sp|Q9C5U0|AHK4_ARATH Histidine kinase 4 OS=Arabidopsis thaliana OX=3702 GN=AHK4 PE=1 SV=1 && -
MS_gene017750	4.51728	2.81943	5.09605	6.72224	GYRBM	-	-	- && sp|Q94BZ7|GYRBM_ARATH DNA gyrase subunit B, mitochondrial OS=Arabidopsis thaliana OX=3702 GN=GYRBM PE=2 SV=1 && PF02518:Histidine kinase-, DNA gyrase B-, and HSP90-like ATPase|PF00204:DNA gyrase B
MS_gene20720	0.990841	4.73211	4.29908	2.94782	PMS1	-	-	- && sp|Q941I6|PMS1_ARATH DNA mismatch repair protein PMS1 OS=Arabidopsis thaliana OX=3702 GN=PMS1 PE=1 SV=1 && PF08676:MutL C terminal dimerisation domain|PF13589:Histidine kinase-, DNA gyrase B-, and HSP90-like ATPase|PF01119:DNA mismatch repair protein, C-terminal domain
MS_gene005611	-1.7701	0.76458	2.3698	0.944754	PMS1	-	-	- && sp|Q941I6|PMS1_ARATH DNA mismatch repair protein PMS1 OS=Arabidopsis thaliana OX=3702 GN=PMS1 PE=1 SV=1 && PF08676:MutL C terminal dimerisation domain|PF13589:Histidine kinase-, DNA gyrase B-, and HSP90-like ATPase|PF01119:DNA mismatch repair protein, C-terminal domain
MS_gene07203	1.3433	1.90894	3.59361	1.56758	PMS1	-	-	- && sp|Q941I6|PMS1_ARATH DNA mismatch repair protein PMS1 OS=Arabidopsis thaliana OX=3702 GN=PMS1 PE=1 SV=1 && PF08676:MutL C terminal dimerisation domain|PF01119:DNA mismatch repair protein, C-terminal domain|PF13589:Histidine kinase-, DNA gyrase B-, and HSP90-like ATPase
MS_gene88349	-21.3548	-0.651118	-1.74797	-2.481	MOR2B	-	-	- && sp|Q8C5W4|MOR2B_MOUSE ATPase MORC2B OS=Mus musculus OX=10090 GN=Morc2b PE=1 SV=2 && PF17942:Morc6 ribosomal protein S5 domain 2-like|PF13589:Histidine kinase-, DNA gyrase B-, and HSP90-like ATPase
MS_gene72688	0.332821	-0.412853	0.096005	-2.46685	MOR2B	-	-	- && sp|Q8C5W4|MOR2B_MOUSE ATPase MORC2B OS=Mus musculus OX=10090 GN=Morc2b PE=1 SV=2 && PF17942:Morc6 ribosomal protein S5 domain 2-like|PF07496:CW-type Zinc Finger|PF13589:Histidine kinase-, DNA gyrase B-, and HSP90-like ATPase
MS_gene82507	-0.909975	-1.37677	-1.61397	-2.68006	MOR2B	-	-	- && sp|Q8C5W4|MOR2B_MOUSE ATPase MORC2B OS=Mus musculus OX=10090 GN=Morc2b PE=1 SV=2 && PF07496:CW-type Zinc Finger|PF17942:Morc6 ribosomal protein S5 domain 2-like|PF13589:Histidine kinase-, DNA gyrase B-, and HSP90-like ATPase
MS_gene81205	NA	1.80453	NA	NA	MOR2B	-	-	- && sp|Q8C5W4|MOR2B_MOUSE ATPase MORC2B OS=Mus musculus OX=10090 GN=Morc2b PE=1 SV=2 && PF07496:CW-type Zinc Finger|PF13589:Histidine kinase-, DNA gyrase B-, and HSP90-like ATPase|PF17942:Morc6 ribosomal protein S5 domain 2-like
MS_gene89115	0.603304	1.58967	-4.38619	1.36721	MOR2B	-	-	- && sp|Q8C5W4|MOR2B_MOUSE ATPase MORC2B OS=Mus musculus OX=10090 GN=Morc2b PE=1 SV=2 && PF07496:CW-type Zinc Finger|PF13589:Histidine kinase-, DNA gyrase B-, and HSP90-like ATPase|PF17942:Morc6 ribosomal protein S5 domain 2-like
MS_gene86872	-1.08414	-0.244292	-5.32631	-1.68926	MOR2B	-	-	- && sp|Q8C5W4|MOR2B_MOUSE ATPase MORC2B OS=Mus musculus OX=10090 GN=Morc2b PE=1 SV=2 && PF07496:CW-type Zinc Finger|PF13589:Histidine kinase-, DNA gyrase B-, and HSP90-like ATPase|PF17942:Morc6 ribosomal protein S5 domain 2-like
MS_gene017752	-0.804084	1.94759	-0.262041	2.34397	GYRB	-	-	- && sp|Q5YLB4|GYRB_NICBE DNA gyrase subunit B, chloroplastic/mitochondrial OS=Nicotiana benthamiana OX=4100 GN=GYRB PE=2 SV=1 && PF02518:Histidine kinase-, DNA gyrase B-, and HSP90-like ATPase
MS_gene38758	0.369801	0.262697	3.52504	2.72039	GYRB	-	-	- && sp|Q5YLB4|GYRB_NICBE DNA gyrase subunit B, chloroplastic/mitochondrial OS=Nicotiana benthamiana OX=4100 GN=GYRB PE=2 SV=1 && PF00986:DNA gyrase B subunit, carboxyl terminus|PF02518:Histidine kinase-, DNA gyrase B-, and HSP90-like ATPase|PF01751:Toprim domain|PF00204:DNA gyrase B
MS_gene012069	-2.72863	-2.63944	-2.41037	-3.28207	MORC2	-	-	- && sp|Q5FV35|MORC2_ARATH Protein MICRORCHIDIA 2 OS=Arabidopsis thaliana OX=3702 GN=MORC2 PE=1 SV=1 && PF17942:Morc6 ribosomal protein S5 domain 2-like|PF13589:Histidine kinase-, DNA gyrase B-, and HSP90-like ATPase
MS_gene89626	1.16193	2.15926	0.444009	-0.247536	MORC2	-	-	- && sp|Q5FV35|MORC2_ARATH Protein MICRORCHIDIA 2 OS=Arabidopsis thaliana OX=3702 GN=MORC2 PE=1 SV=1 && PF13589:Histidine kinase-, DNA gyrase B-, and HSP90-like ATPase|PF17942:Morc6 ribosomal protein S5 domain 2-like
MS_gene012068	-2.20083	-1.8964	-0.822444	-2.6593	MORC2	-	-	- && sp|Q5FV35|MORC2_ARATH Protein MICRORCHIDIA 2 OS=Arabidopsis thaliana OX=3702 GN=MORC2 PE=1 SV=1 && PF13589:Histidine kinase-, DNA gyrase B-, and HSP90-like ATPase|PF17942:Morc6 ribosomal protein S5 domain 2-like
MS_gene29373	NA	7.12041	3.62373	1.81226	MORC6	-	-	- && sp|Q56Y74|MORC6_ARATH Protein MICRORCHIDIA 6 OS=Arabidopsis thaliana OX=3702 GN=MORC6 PE=1 SV=1 && PF13589:Histidine kinase-, DNA gyrase B-, and HSP90-like ATPase|PF17942:Morc6 ribosomal protein S5 domain 2-like
MS_gene25980	3.67321	3.40297	2.72442	4.33922	MORC6	-	-	- && sp|Q56Y74|MORC6_ARATH Protein MICRORCHIDIA 6 OS=Arabidopsis thaliana OX=3702 GN=MORC6 PE=1 SV=1 && PF13589:Histidine kinase-, DNA gyrase B-, and HSP90-like ATPase|PF17942:Morc6 ribosomal protein S5 domain 2-like
MS_gene48361	-1.11786	-2.38687	-3.57615	-2.23301	MORC6	-	-	- && sp|Q56Y74|MORC6_ARATH Protein MICRORCHIDIA 6 OS=Arabidopsis thaliana OX=3702 GN=MORC6 PE=1 SV=1 && PF13589:Histidine kinase-, DNA gyrase B-, and HSP90-like ATPase|PF17942:Morc6 ribosomal protein S5 domain 2-like
MS_gene036898	1.18447	-0.72498	-2.38885	-3.37192	MORC6	-	-	- && sp|Q56Y74|MORC6_ARATH Protein MICRORCHIDIA 6 OS=Arabidopsis thaliana OX=3702 GN=MORC6 PE=1 SV=1 && PF13589:Histidine kinase-, DNA gyrase B-, and HSP90-like ATPase
MS_gene02682	NA	2.43684	1.96285	NA	AHK5	Others	Others	- && sp|Q3S4A7|AHK5_ARATH Histidine kinase 5 OS=Arabidopsis thaliana OX=3702 GN=AHK5 PE=1 SV=1 && PF02518:Histidine kinase-, DNA gyrase B-, and HSP90-like ATPase|PF00512:His Kinase A (phospho-acceptor) domain|PF00072:Response regulator receiver domain
MS_gene42669	NA	NA	1.67987	NA	AHK5	Others	Others	- && sp|Q3S4A7|AHK5_ARATH Histidine kinase 5 OS=Arabidopsis thaliana OX=3702 GN=AHK5 PE=1 SV=1 && PF02518:Histidine kinase-, DNA gyrase B-, and HSP90-like ATPase|PF00072:Response regulator receiver domain|PF00512:His Kinase A (phospho-acceptor) domain
MS_gene051517	NA	1.80453	NA	NA	AHK5	Others	Others	- && sp|Q3S4A7|AHK5_ARATH Histidine kinase 5 OS=Arabidopsis thaliana OX=3702 GN=AHK5 PE=1 SV=1 && PF00512:His Kinase A (phospho-acceptor) domain|PF02518:Histidine kinase-, DNA gyrase B-, and HSP90-like ATPase|PF00072:Response regulator receiver domain
MS_gene33084	1.28288	-3.53797	-3.37272	-3.54548	AHK5	Others	Others	- && sp|Q3S4A7|AHK5_ARATH Histidine kinase 5 OS=Arabidopsis thaliana OX=3702 GN=AHK5 PE=1 SV=1 && PF00512:His Kinase A (phospho-acceptor) domain|PF00072:Response regulator receiver domain|PF02518:Histidine kinase-, DNA gyrase B-, and HSP90-like ATPase
MS_gene016126	7.00603	2.79488	20.9576	9.4295	AHK5	-	-	- && sp|Q3S4A7|AHK5_ARATH Histidine kinase 5 OS=Arabidopsis thaliana OX=3702 GN=AHK5 PE=1 SV=1 && PF00512:His Kinase A (phospho-acceptor) domain
MS_gene004757	-1.57241	0.710903	0.289267	3.0137	ETR2	Others	Others	- && sp|Q0WPQ2|ETR2_ARATH Ethylene receptor 2 OS=Arabidopsis thaliana OX=3702 GN=ETR2 PE=1 SV=2 && PF00512:His Kinase A (phospho-acceptor) domain|PF02518:Histidine kinase-, DNA gyrase B-, and HSP90-like ATPase|PF01590:GAF domain|PF00072:Response regulator receiver domain
MS_gene63969	-2.01742	1.35557	0.234947	2.27443	ETR2	Others	Others	- && sp|Q0WPQ2|ETR2_ARATH Ethylene receptor 2 OS=Arabidopsis thaliana OX=3702 GN=ETR2 PE=1 SV=2 && PF00512:His Kinase A (phospho-acceptor) domain|PF02518:Histidine kinase-, DNA gyrase B-, and HSP90-like ATPase|PF01590:GAF domain|PF00072:Response regulator receiver domain
MS_gene51452	-2.64411	0.734381	-0.0048412	1.71217	ETR2	Others	Others	- && sp|Q0WPQ2|ETR2_ARATH Ethylene receptor 2 OS=Arabidopsis thaliana OX=3702 GN=ETR2 PE=1 SV=2 && PF00072:Response regulator receiver domain|PF01590:GAF domain|PF00512:His Kinase A (phospho-acceptor) domain|PF02518:Histidine kinase-, DNA gyrase B-, and HSP90-like ATPase
MS_gene068975	-1.16615	-6.69381	-1.23099	-1.49209	HSP90-2	-	-	- && sp|P55737|HS902_ARATH Heat shock protein 90-2 OS=Arabidopsis thaliana OX=3702 GN=HSP90-2 PE=1 SV=1 && PF02518:Histidine kinase-, DNA gyrase B-, and HSP90-like ATPase
MS_gene80309	NA	2.60379	NA	NA	PHYE	-	-	- && sp|P55004|PHYE_IPONI Phytochrome E OS=Ipomoea nil OX=35883 GN=PHYE PE=2 SV=1 && PF00989:PAS fold|PF00512:His Kinase A (phospho-acceptor) domain|PF01590:GAF domain|PF08446:PAS fold|PF02518:Histidine kinase-, DNA gyrase B-, and HSP90-like ATPase|PF00360:Phytochrome region
MS_gene75836	NA	1.61413	NA	NA	PHYE	-	-	- && sp|P55004|PHYE_IPONI Phytochrome E OS=Ipomoea nil OX=35883 GN=PHYE PE=2 SV=1 && PF00512:His Kinase A (phospho-acceptor) domain|PF01590:GAF domain|PF08446:PAS fold|PF00360:Phytochrome region|PF00989:PAS fold|PF02518:Histidine kinase-, DNA gyrase B-, and HSP90-like ATPase
MS_gene62607	4.69567	3.44117	NA	NA	HSP83A	-	-	- && sp|P51819|HSP83_IPONI Heat shock protein 83 OS=Ipomoea nil OX=35883 GN=HSP83A PE=2 SV=1 && PF02518:Histidine kinase-, DNA gyrase B-, and HSP90-like ATPase|PF00183:Hsp90 protein
MS_gene040499	-1.78922	-1.06514	-0.420295	-2.81344	HSP83A	-	-	- && sp|P51819|HSP83_IPONI Heat shock protein 83 OS=Ipomoea nil OX=35883 GN=HSP83A PE=2 SV=1 && PF02518:Histidine kinase-, DNA gyrase B-, and HSP90-like ATPase|PF00183:Hsp90 protein
MS_gene37988	4.30736	3.51007	3.28907	3.40575	HSP80	-	-	- && sp|P36181|HSP80_SOLLC Heat shock cognate protein 80 OS=Solanum lycopersicum OX=4081 GN=HSC80 PE=2 SV=1 && PF00183:Hsp90 protein|PF02518:Histidine kinase-, DNA gyrase B-, and HSP90-like ATPase
MS_gene38262	2.11777	1.58526	1.95929	1.8379	HSP80	-	-	- && sp|P36181|HSP80_SOLLC Heat shock cognate protein 80 OS=Solanum lycopersicum OX=4081 GN=HSC80 PE=2 SV=1 && PF00183:Hsp90 protein|PF02518:Histidine kinase-, DNA gyrase B-, and HSP90-like ATPase
MS_gene020834	-2.09795	0.247204	-0.757011	-1.05592	HSP80	-	-	- && sp|P36181|HSP80_SOLLC Heat shock cognate protein 80 OS=Solanum lycopersicum OX=4081 GN=HSC80 PE=2 SV=1 && PF00183:Hsp90 protein|PF02518:Histidine kinase-, DNA gyrase B-, and HSP90-like ATPase
MS_gene38261	-2.21469	-0.0813609	-0.58772	-1.76111	HSP80	-	-	- && sp|P36181|HSP80_SOLLC Heat shock cognate protein 80 OS=Solanum lycopersicum OX=4081 GN=HSC80 PE=2 SV=1 && PF00183:Hsp90 protein|PF02518:Histidine kinase-, DNA gyrase B-, and HSP90-like ATPase
MS_gene24136	-2.45576	-1.23743	-2.12208	-2.46421	HSP90	-	-	- && sp|P35016|ENPL_CATRO Endoplasmin homolog OS=Catharanthus roseus OX=4058 GN=HSP90 PE=2 SV=1 && PF00183:Hsp90 protein|PF02518:Histidine kinase-, DNA gyrase B-, and HSP90-like ATPase
MS_gene20953	0.20295	2.22443	1.56111	1.32656	HSP90	-	-	- && sp|P15001|PHYA_PEA Phytochrome A OS=Pisum sativum OX=3888 GN=PHYA PE=3 SV=1 && PF02518:Histidine kinase-, DNA gyrase B-, and HSP90-like ATPase|PF08446:PAS fold|PF00512:His Kinase A (phospho-acceptor) domain|PF00360:Phytochrome region|PF01590:GAF domain|PF00989:PAS fold
MS_gene005386	-5.94622	0.631711	0.854664	0.251455	HSP90	-	-	- && sp|P15001|PHYA_PEA Phytochrome A OS=Pisum sativum OX=3888 GN=PHYA PE=3 SV=1 && PF01590:GAF domain|PF00360:Phytochrome region|PF00512:His Kinase A (phospho-acceptor) domain|PF00989:PAS fold|PF02518:Histidine kinase-, DNA gyrase B-, and HSP90-like ATPase|PF08446:PAS fold
MS_gene88045	-2.82226	-0.179451	-1.22962	0.157611	ETR1	Others	Others	- && sp|O81122|ETR1_MALDO Ethylene receptor OS=Malus domestica OX=3750 GN=ETR1 PE=2 SV=1 && PF00072:Response regulator receiver domain|PF00512:His Kinase A (phospho-acceptor) domain|PF01590:GAF domain|PF02518:Histidine kinase-, DNA gyrase B-, and HSP90-like ATPase
MS_gene045232	NA	NA	2.09569	NA	TOP2	-	-	- && sp|O24308|TOP2_PEA DNA topoisomerase 2 OS=Pisum sativum OX=3888 GN=TOP2 PE=2 SV=1 && PF16898:C-terminal associated domain of TOPRIM|PF02518:Histidine kinase-, DNA gyrase B-, and HSP90-like ATPase|PF00204:DNA gyrase B|PF00521:DNA gyrase/topoisomerase IV, subunit A
MS_gene92710	1.8332	-0.995072	2.25631	1.52628	TOP2	-	-	- && sp|O24308|TOP2_PEA DNA topoisomerase 2 OS=Pisum sativum OX=3888 GN=TOP2 PE=2 SV=1 && PF02518:Histidine kinase-, DNA gyrase B-, and HSP90-like ATPase|PF00521:DNA gyrase/topoisomerase IV, subunit A|PF00204:DNA gyrase B|PF01751:Toprim domain|PF16898:C-terminal associated domain of TOPRIM
MS_gene77911	-0.948859	-2.291	0.625215	1.26785	TOP2	-	-	- && sp|O24308|TOP2_PEA DNA topoisomerase 2 OS=Pisum sativum OX=3888 GN=TOP2 PE=2 SV=1 && PF00204:DNA gyrase B|PF01751:Toprim domain|PF02518:Histidine kinase-, DNA gyrase B-, and HSP90-like ATPase|PF16898:C-terminal associated domain of TOPRIM|PF00521:DNA gyrase/topoisomerase IV, subunit A
MS_gene77709	4.19743	4.41836	NA	3.36083	CKI1	-	-	- && sp|O22267|CKI1_ARATH Histidine kinase CKI1 OS=Arabidopsis thaliana OX=3702 GN=CKI1 PE=1 SV=1 && PF02518:Histidine kinase-, DNA gyrase B-, and HSP90-like ATPase
MS_gene005786	2.02239	NA	NA	NA	CKI1	Others	Others	- && sp|O22267|CKI1_ARATH Histidine kinase CKI1 OS=Arabidopsis thaliana OX=3702 GN=CKI1 PE=1 SV=1 && PF00072:Response regulator receiver domain|PF02518:Histidine kinase-, DNA gyrase B-, and HSP90-like ATPase
MS_gene021452	2.98272	4.10575	3.25433	6.5003	GMI1	-	-	- && sp|F4KFS5|GMI1_ARATH Structural maintenance of chromosomes flexible hinge domain-containing protein GMI1 OS=Arabidopsis thaliana OX=3702 GN=GMI1 PE=2 SV=1 && PF13589:Histidine kinase-, DNA gyrase B-, and HSP90-like ATPase
MS_gene31636	1.10352	2.87067	2.04637	3.29853	GMI1	-	-	- && sp|F4KFS5|GMI1_ARATH Structural maintenance of chromosomes flexible hinge domain-containing protein GMI1 OS=Arabidopsis thaliana OX=3702 GN=GMI1 PE=2 SV=1 && PF13589:Histidine kinase-, DNA gyrase B-, and HSP90-like ATPase
MS_gene059158	0.117557	0.772714	0.89029	4.64601	GMI1	-	-	- && sp|F4KFS5|GMI1_ARATH Structural maintenance of chromosomes flexible hinge domain-containing protein GMI1 OS=Arabidopsis thaliana OX=3702 GN=GMI1 PE=2 SV=1 && PF13589:Histidine kinase-, DNA gyrase B-, and HSP90-like ATPase
MS_gene059155	-0.670958	1.77097	1.85529	2.78225	GMI1	-	-	- && sp|F4KFS5|GMI1_ARATH Structural maintenance of chromosomes flexible hinge domain-containing protein GMI1 OS=Arabidopsis thaliana OX=3702 GN=GMI1 PE=2 SV=1 && PF13589:Histidine kinase-, DNA gyrase B-, and HSP90-like ATPase
MS_gene65331	-0.643211	-3.4841	-2.87812	-4.39715	MLH3	-	-	- && sp|F4JN26|MLH3_ARATH DNA mismatch repair protein MLH3 OS=Arabidopsis thaliana OX=3702 GN=MLH3 PE=2 SV=2 && PF13589:Histidine kinase-, DNA gyrase B-, and HSP90-like ATPase|PF08676:MutL C terminal dimerisation domain|PF01119:DNA mismatch repair protein, C-terminal domain
MS_gene72658	-1.31416	-0.640213	1.11474	3.55011	MLH3	-	-	- && sp|F4JN26|MLH3_ARATH DNA mismatch repair protein MLH3 OS=Arabidopsis thaliana OX=3702 GN=MLH3 PE=2 SV=2 && PF08676:MutL C terminal dimerisation domain|PF01119:DNA mismatch repair protein, C-terminal domain|PF13589:Histidine kinase-, DNA gyrase B-, and HSP90-like ATPase
MS_gene64888	-4.37284	0.240862	-3.86479	-0.932105	MLH3	-	-	- && sp|F4JN26|MLH3_ARATH DNA mismatch repair protein MLH3 OS=Arabidopsis thaliana OX=3702 GN=MLH3 PE=2 SV=2 && PF08676:MutL C terminal dimerisation domain|PF01119:DNA mismatch repair protein, C-terminal domain|PF13589:Histidine kinase-, DNA gyrase B-, and HSP90-like ATPase
MS_gene38049	-0.164054	1.56876	2.25725	1.97224	HSP90-6	-	-	- && sp|F4JFN3|HS906_ARATH Heat shock protein 90-6, mitochondrial OS=Arabidopsis thaliana OX=3702 GN=HSP90-6 PE=1 SV=1 && PF02518:Histidine kinase-, DNA gyrase B-, and HSP90-like ATPase|PF00183:Hsp90 protein
MS_gene020886	-0.874865	-0.413797	2.36337	4.29525	HSP90-6	-	-	- && sp|F4JFN3|HS906_ARATH Heat shock protein 90-6, mitochondrial OS=Arabidopsis thaliana OX=3702 GN=HSP90-6 PE=1 SV=1 && PF02518:Histidine kinase-, DNA gyrase B-, and HSP90-like ATPase|PF00183:Hsp90 protein
MS_gene38210	2.81505	2.7767	5.50403	5.36665	HSP90-6	-	-	- && sp|F4JFN3|HS906_ARATH Heat shock protein 90-6, mitochondrial OS=Arabidopsis thaliana OX=3702 GN=HSP90-6 PE=1 SV=1 && PF00183:Hsp90 protein|PF02518:Histidine kinase-, DNA gyrase B-, and HSP90-like ATPase
MS_gene81227	1.53484	0.247961	1.29343	4.59032	HSP90-6	-	-	- && sp|F4JFN3|HS906_ARATH Heat shock protein 90-6, mitochondrial OS=Arabidopsis thaliana OX=3702 GN=HSP90-6 PE=1 SV=1 && PF00183:Hsp90 protein|PF02518:Histidine kinase-, DNA gyrase B-, and HSP90-like ATPase
MS_gene07021	NA	3.5869	3.55945	2.39978	ERS1	-	-	- && sp|A2XL32|ERS1_ORYSI Probable ethylene response sensor 1 OS=Oryza sativa subsp. indica OX=39946 GN=ERS1 PE=2 SV=1 && PF01590:GAF domain|PF00512:His Kinase A (phospho-acceptor) domain|PF02518:Histidine kinase-, DNA gyrase B-, and HSP90-like ATPase
MS_gene28779	1.85868	5.43584	4.96173	4.99503	ERS1	-	-	- && sp|A2XL32|ERS1_ORYSI Probable ethylene response sensor 1 OS=Oryza sativa subsp. indica OX=39946 GN=ERS1 PE=2 SV=1 && PF00512:His Kinase A (phospho-acceptor) domain|PF02518:Histidine kinase-, DNA gyrase B-, and HSP90-like ATPase|PF01590:GAF domain
MS_gene36362	-0.718469	1.58119	3.53541	0.704712	PHP5	-	-	- && sp|Q6F303|PHP5_ORYSJ Pseudo histidine-containing phosphotransfer protein 5 OS=Oryza sativa subsp. japonica OX=39947 GN=PHP5 PE=2 SV=1 && PF01627:Hpt domain
MS_gene072434	-0.618522	0.211863	-3.57055	-3.74464	AHP1	-	-	- && sp|Q9ZNV9|AHP1_ARATH Histidine-containing phosphotransfer protein 1 OS=Arabidopsis thaliana OX=3702 GN=AHP1 PE=1 SV=1 && PF01627:Hpt domain
MS_gene07152	-0.471138	-0.194409	-0.99553	-2.22204	AHP1	-	-	- && sp|Q9ZNV9|AHP1_ARATH Histidine-containing phosphotransfer protein 1 OS=Arabidopsis thaliana OX=3702 GN=AHP1 PE=1 SV=1 && PF01627:Hpt domain
MS_gene21546	-1.90432	0.75477	-1.98214	-2.15918	AHP1	-	-	- && sp|Q9ZNV9|AHP1_ARATH Histidine-containing phosphotransfer protein 1 OS=Arabidopsis thaliana OX=3702 GN=AHP1 PE=1 SV=1 && PF01627:Hpt domain
MS_gene29301	-0.271074	-3.28536	-3.11474	-3.2889	AHP1	-	-	- && sp|Q9ZNV9|AHP1_ARATH Histidine-containing phosphotransfer protein 1 OS=Arabidopsis thaliana OX=3702 GN=AHP1 PE=1 SV=1 && PF01627:Hpt domain
MS_gene004497	-0.102046	-2.47333	2.02632	-1.02441	AHP1	-	-	- && sp|Q9ZNV9|AHP1_ARATH Histidine-containing phosphotransfer protein 1 OS=Arabidopsis thaliana OX=3702 GN=AHP1 PE=1 SV=1 && PF01627:Hpt domain
MS_gene00955	-0.148826	-2.49596	-2.31641	0.890413	AHP1	-	-	- && sp|Q9ZNV9|AHP1_ARATH Histidine-containing phosphotransfer protein 1 OS=Arabidopsis thaliana OX=3702 GN=AHP1 PE=1 SV=1 && PF01627:Hpt domain
MS_gene36363	1.90337	5.73179	6.40013	5.3631	AHP4	-	-	- && sp|Q9LU15|AHP4_ARATH Histidine-containing phosphotransfer protein 4 OS=Arabidopsis thaliana OX=3702 GN=AHP4 PE=1 SV=2 && PF01627:Hpt domain
MS_gene85158	-0.760714	3.68564	3.88523	3.49626	AHP4	-	-	- && sp|Q9LU15|AHP4_ARATH Histidine-containing phosphotransfer protein 4 OS=Arabidopsis thaliana OX=3702 GN=AHP4 PE=1 SV=2 && PF01627:Hpt domain
MS_gene069878	1.72397	4.39358	2.97706	3.34063	AHP4	-	-	- && sp|Q9LU15|AHP4_ARATH Histidine-containing phosphotransfer protein 4 OS=Arabidopsis thaliana OX=3702 GN=AHP4 PE=1 SV=2 && PF01627:Hpt domain
MS_gene76543	-0.244048	1.81253	4.1303	1.11762	AHP4	-	-	- && sp|Q9LU15|AHP4_ARATH Histidine-containing phosphotransfer protein 4 OS=Arabidopsis thaliana OX=3702 GN=AHP4 PE=1 SV=2 && PF01627:Hpt domain
MS_gene85159	1.03888	6.00067	5.08699	5.62062	PHP5	-	-	- && sp|Q6F303|PHP5_ORYSJ Pseudo histidine-containing phosphotransfer protein 5 OS=Oryza sativa subsp. japonica OX=39947 GN=PHP5 PE=2 SV=1 && PF01627:Hpt domain
MS_gene069879	3.10347	5.2431	4.96169	4.86354	PHP5	-	-	- && sp|Q6F303|PHP5_ORYSJ Pseudo histidine-containing phosphotransfer protein 5 OS=Oryza sativa subsp. japonica OX=39947 GN=PHP5 PE=2 SV=1 && PF01627:Hpt domain
MS_gene76544	-0.707192	1.72032	3.05011	0.970396	PHP5	-	-	- && sp|Q6F303|PHP5_ORYSJ Pseudo histidine-containing phosphotransfer protein 5 OS=Oryza sativa subsp. japonica OX=39947 GN=PHP5 PE=2 SV=1 && PF01627:Hpt domain
MS_gene014025	NA	4.59507	NA	NA	ARR9	Others	Others	- && sp|O80366|ARR9_ARATH Two-component response regulator ARR9 OS=Arabidopsis thaliana OX=3702 GN=ARR9 PE=1 SV=1 && PF00072:Response regulator receiver domain
MS_gene45158	3.76605	-0.103045	2.95413	2.89043	ARR3	Others	Others	- && sp|Q9ZWS9|ARR3_ARATH Two-component response regulator ARR3 OS=Arabidopsis thaliana OX=3702 GN=ARR3 PE=1 SV=1 && PF00072:Response regulator receiver domain
MS_gene79006	-4.45934	2.6011	1.06468	0.14165	ARR3	Others	Others	- && sp|Q9ZWS9|ARR3_ARATH Two-component response regulator ARR3 OS=Arabidopsis thaliana OX=3702 GN=ARR3 PE=1 SV=1 && PF00072:Response regulator receiver domain
MS_gene56036	3.58791	1.84786	2.71995	NA	ARR2	GARP-ARR-B	GARP->GARP-ARR-B	- && sp|Q9ZWJ9|ARR2_ARATH Two-component response regulator ARR2 OS=Arabidopsis thaliana OX=3702 GN=ARR2 PE=1 SV=1 && PF00249:Myb-like DNA-binding domain|PF00072:Response regulator receiver domain
MS_gene00210	0.515097	0.705299	2.21035	2.72548	ARR2	GARP-ARR-B	GARP->GARP-ARR-B	- && sp|Q9ZWJ9|ARR2_ARATH Two-component response regulator ARR2 OS=Arabidopsis thaliana OX=3702 GN=ARR2 PE=1 SV=1 && PF00249:Myb-like DNA-binding domain|PF00072:Response regulator receiver domain
MS_gene00208	-2.17563	0.720448	-1.20817	1.10817	ARR2	GARP-ARR-B	GARP->GARP-ARR-B	- && sp|Q9ZWJ9|ARR2_ARATH Two-component response regulator ARR2 OS=Arabidopsis thaliana OX=3702 GN=ARR2 PE=1 SV=1 && PF00249:Myb-like DNA-binding domain|PF00072:Response regulator receiver domain
MS_gene91998	-0.71175	-1.3732	-7.40058	-7.5758	ARR2	Others	Others	- && sp|Q9ZWJ9|ARR2_ARATH Two-component response regulator ARR2 OS=Arabidopsis thaliana OX=3702 GN=ARR2 PE=1 SV=1 && PF00072:Response regulator receiver domain|PF00931:NB-ARC domain
MS_gene43274	NA	8.00524	1.00107	8.30783	ARR5	Others	Others	- && sp|Q9SB04|ARR5_ARATH Two-component response regulator ARR5 OS=Arabidopsis thaliana OX=3702 GN=ARR5 PE=1 SV=2 && PF00072:Response regulator receiver domain
MS_gene022254	0.981477	-2.43527	-1.7608	0.268133	ARR5	Others	Others	- && sp|Q9SB04|ARR5_ARATH Two-component response regulator ARR5 OS=Arabidopsis thaliana OX=3702 GN=ARR5 PE=1 SV=2 && PF00072:Response regulator receiver domain
MS_gene60327	0.915439	2.36252	0.884241	0.760911	ARR5	Others	Others	- && sp|Q9SB04|ARR5_ARATH Two-component response regulator ARR5 OS=Arabidopsis thaliana OX=3702 GN=ARR5 PE=1 SV=2 && PF00072:Response regulator receiver domain
MS_gene56897	-2.41907	0.464113	1.05611	-1.49151	ARR5	Others	Others	- && sp|Q9SB04|ARR5_ARATH Two-component response regulator ARR5 OS=Arabidopsis thaliana OX=3702 GN=ARR5 PE=1 SV=2 && PF00072:Response regulator receiver domain
MS_gene70584	-3.53032	-4.10948	-6.38368	-0.0652524	ARR5	Others	Others	- && sp|Q9SB04|ARR5_ARATH Two-component response regulator ARR5 OS=Arabidopsis thaliana OX=3702 GN=ARR5 PE=1 SV=2 && PF00072:Response regulator receiver domain
MS_gene061735	3.01351	5.69772	5.18223	6.08823	APRR1	Pseudo ARR-B	Pseudo ARR-B	- && sp|Q9LKL2|APRR1_ARATH Two-component response regulator-like APRR1 OS=Arabidopsis thaliana OX=3702 GN=APRR1 PE=1 SV=1 && PF06203:CCT motif|PF00072:Response regulator receiver domain
MS_gene033108	2.00066	8.49261	5.28352	7.05818	APRR1	Pseudo ARR-B	Pseudo ARR-B	- && sp|Q9LKL2|APRR1_ARATH Two-component response regulator-like APRR1 OS=Arabidopsis thaliana OX=3702 GN=APRR1 PE=1 SV=1 && PF06203:CCT motif|PF00072:Response regulator receiver domain
MS_gene81017	NA	NA	2.8468	4.46221	APRR1	Others	Others	- && sp|Q9LKL2|APRR1_ARATH Two-component response regulator-like APRR1 OS=Arabidopsis thaliana OX=3702 GN=APRR1 PE=1 SV=1 && PF06203:CCT motif
MS_gene45593	NA	8.2963	8.5905	8.68894	APRR1	Others	Others	- && sp|Q9LKL2|APRR1_ARATH Two-component response regulator-like APRR1 OS=Arabidopsis thaliana OX=3702 GN=APRR1 PE=1 SV=1 && PF06203:CCT motif
MS_gene45595	NA	5.72361	6.05526	6.80021	APRR1	Pseudo ARR-B	Pseudo ARR-B	- && sp|Q9LKL2|APRR1_ARATH Two-component response regulator-like APRR1 OS=Arabidopsis thaliana OX=3702 GN=APRR1 PE=1 SV=1 && PF00072:Response regulator receiver domain|PF06203:CCT motif
MS_gene044399	1.48421	9.30256	8.79809	9.44866	APRR1	Pseudo ARR-B	Pseudo ARR-B	- && sp|Q9LKL2|APRR1_ARATH Two-component response regulator-like APRR1 OS=Arabidopsis thaliana OX=3702 GN=APRR1 PE=1 SV=1 && PF00072:Response regulator receiver domain|PF06203:CCT motif
MS_gene58413	0.218377	8.04491	7.61718	8.08537	APRR1	Pseudo ARR-B	Pseudo ARR-B	- && sp|Q9LKL2|APRR1_ARATH Two-component response regulator-like APRR1 OS=Arabidopsis thaliana OX=3702 GN=APRR1 PE=1 SV=1 && PF00072:Response regulator receiver domain|PF06203:CCT motif
MS_gene63559	-3.79024	4.85033	4.53458	6.9161	APRR1	Pseudo ARR-B	Pseudo ARR-B	- && sp|Q9LKL2|APRR1_ARATH Two-component response regulator-like APRR1 OS=Arabidopsis thaliana OX=3702 GN=APRR1 PE=1 SV=1 && PF00072:Response regulator receiver domain|PF06203:CCT motif
novel.7489	NA	6.10424	NA	6.36162	APRR1	Others	Others	- && sp|Q9LKL2|APRR1_ARATH Two-component response regulator-like APRR1 OS=Arabidopsis thaliana OX=3702 GN=APRR1 PE=1 SV=1 && PF00072:Response regulator receiver domain
MS_gene029885	-0.836701	2.05174	0.931136	2.62298	APRR7	Pseudo ARR-B	Pseudo ARR-B	- && sp|Q93WK5|APRR7_ARATH Two-component response regulator-like APRR7 OS=Arabidopsis thaliana OX=3702 GN=APRR7 PE=1 SV=1 && PF06203:CCT motif|PF00072:Response regulator receiver domain
MS_gene066713	NA	NA	NA	1.77411	ARR14	GARP-ARR-B	GARP->GARP-ARR-B	- && sp|Q8L9Y3|ARR14_ARATH Two-component response regulator ARR14 OS=Arabidopsis thaliana OX=3702 GN=ARR14 PE=1 SV=2 && PF00072:Response regulator receiver domain
MS_gene000780	-0.518083	-3.30828	-4.49449	-1.05165	ARR14	Others	Others	- && sp|Q8L9Y3|ARR14_ARATH Two-component response regulator ARR14 OS=Arabidopsis thaliana OX=3702 GN=ARR14 PE=1 SV=2 && -
MS_gene070695	-2.33941	0.140991	-3.32715	-4.46391	ORR21	GARP-ARR-B	GARP->GARP-ARR-B	- && sp|Q8H7S7|ORR21_ORYSJ Two-component response regulator ORR21 OS=Oryza sativa subsp. japonica OX=39947 GN=RR21 PE=2 SV=1 && PF00249:Myb-like DNA-binding domain|PF00072:Response regulator receiver domain
MS_gene25911	-1.39168	-3.61143	-3.43447	-1.70882	ARR15	Others	Others	- && sp|Q7G8V2|ARR15_ARATH Two-component response regulator ARR15 OS=Arabidopsis thaliana OX=3702 GN=ARR15 PE=1 SV=1 && PF00072:Response regulator receiver domain
MS_gene46365	-0.616149	-1.09058	-2.14839	-1.07001	APRR2	GARP-ARR-B	GARP->GARP-ARR-B	- && sp|Q6LA43|APRR2_ARATH Two-component response regulator-like APRR2 OS=Arabidopsis thaliana OX=3702 GN=APRR2 PE=2 SV=2 && PF00249:Myb-like DNA-binding domain|PF00072:Response regulator receiver domain
MS_gene54226	-0.174787	-3.91379	-3.74794	-3.92102	APRR2	GARP-G2-like	GARP->GARP-G2-like	- && sp|Q6LA43|APRR2_ARATH Two-component response regulator-like APRR2 OS=Arabidopsis thaliana OX=3702 GN=APRR2 PE=2 SV=2 && PF00249:Myb-like DNA-binding domain
MS_gene04669	-3.7724	-4.011	-3.84339	-0.91586	APRR2	GARP-G2-like	GARP->GARP-G2-like	- && sp|Q6LA43|APRR2_ARATH Two-component response regulator-like APRR2 OS=Arabidopsis thaliana OX=3702 GN=APRR2 PE=2 SV=2 && PF00249:Myb-like DNA-binding domain
MS_gene039630	-6.04687	-6.28049	-6.11529	-3.43409	APRR2	GARP-G2-like	GARP->GARP-G2-like	- && sp|Q6LA43|APRR2_ARATH Two-component response regulator-like APRR2 OS=Arabidopsis thaliana OX=3702 GN=APRR2 PE=2 SV=2 && PF00249:Myb-like DNA-binding domain
MS_gene09674	0.9321	0.420381	-3.25791	-4.20631	APRR2	GARP-ARR-B	GARP->GARP-ARR-B	- && sp|Q6LA43|APRR2_ARATH Two-component response regulator-like APRR2 OS=Arabidopsis thaliana OX=3702 GN=APRR2 PE=2 SV=2 && PF00072:Response regulator receiver domain|PF00249:Myb-like DNA-binding domain
MS_gene015332	0.521164	-1.55871	-1.4001	-2.74633	APRR2	GARP-ARR-B	GARP->GARP-ARR-B	- && sp|Q6LA43|APRR2_ARATH Two-component response regulator-like APRR2 OS=Arabidopsis thaliana OX=3702 GN=APRR2 PE=2 SV=2 && PF00072:Response regulator receiver domain|PF00249:Myb-like DNA-binding domain
novel.9981	-0.318825	-1.70287	-1.92941	-4.92307	APRR2	Others	Others	- && sp|Q6LA43|APRR2_ARATH Two-component response regulator-like APRR2 OS=Arabidopsis thaliana OX=3702 GN=APRR2 PE=2 SV=2 && PF00072:Response regulator receiver domain
novel.10852	-2.76333	-6.0621	-4.96995	-4.60582	APRR2	GARP-G2-like	GARP->GARP-G2-like	- && sp|Q6LA43|APRR2_ARATH Two-component response regulator-like APRR2 OS=Arabidopsis thaliana OX=3702 GN=APRR2 PE=2 SV=2 && -
novel.9961	-3.89511	-6.99833	-6.82112	-3.59162	APRR2	GARP-G2-like	GARP->GARP-G2-like	- && sp|Q6LA43|APRR2_ARATH Two-component response regulator-like APRR2 OS=Arabidopsis thaliana OX=3702 GN=APRR2 PE=2 SV=2 && -
MS_gene057249	0.880387	9.52566	9.58359	6.85507	APRR5	Pseudo ARR-B	Pseudo ARR-B	- && sp|Q6LA42|APRR5_ARATH Two-component response regulator-like APRR5 OS=Arabidopsis thaliana OX=3702 GN=APRR5 PE=1 SV=2 && PF06203:CCT motif|PF00072:Response regulator receiver domain
novel.7211	-1.2917	7.36342	6.77417	6.21797	APRR5	Pseudo ARR-B	Pseudo ARR-B	- && sp|Q6LA42|APRR5_ARATH Two-component response regulator-like APRR5 OS=Arabidopsis thaliana OX=3702 GN=APRR5 PE=1 SV=2 && PF06203:CCT motif|PF00072:Response regulator receiver domain
MS_gene06605	-1.06146	8.05488	7.70536	7.55652	APRR5	Pseudo ARR-B	Pseudo ARR-B	- && sp|Q6LA42|APRR5_ARATH Two-component response regulator-like APRR5 OS=Arabidopsis thaliana OX=3702 GN=APRR5 PE=1 SV=2 && PF00072:Response regulator receiver domain|PF06203:CCT motif
MS_gene070891	3.6113	5.52519	0.642945	2.30901	APRR5	-	-	- && sp|Q6LA42|APRR5_ARATH Two-component response regulator-like APRR5 OS=Arabidopsis thaliana OX=3702 GN=APRR5 PE=1 SV=2 && -
MS_gene050697	1.41192	3.30839	3.23441	3.40165	PRR95	Pseudo ARR-B	Pseudo ARR-B	- && sp|Q689G6|PRR95_ORYSJ Two-component response regulator-like PRR95 OS=Oryza sativa subsp. japonica OX=39947 GN=PRR95 PE=2 SV=1 && PF06203:CCT motif|PF00072:Response regulator receiver domain
MS_gene060479	-0.256239	3.18071	0.582987	1.33644	PRR95	Pseudo ARR-B	Pseudo ARR-B	- && sp|Q689G6|PRR95_ORYSJ Two-component response regulator-like PRR95 OS=Oryza sativa subsp. japonica OX=39947 GN=PRR95 PE=2 SV=1 && PF06203:CCT motif|PF00072:Response regulator receiver domain
MS_gene024388	-1.61826	2.40312	1.84494	1.52476	PRR95	Pseudo ARR-B	Pseudo ARR-B	- && sp|Q689G6|PRR95_ORYSJ Two-component response regulator-like PRR95 OS=Oryza sativa subsp. japonica OX=39947 GN=PRR95 PE=2 SV=1 && PF06203:CCT motif|PF00072:Response regulator receiver domain
MS_gene22750	0.435314	2.19573	2.86991	2.86647	PRR95	Others	Others	- && sp|Q689G6|PRR95_ORYSJ Two-component response regulator-like PRR95 OS=Oryza sativa subsp. japonica OX=39947 GN=PRR95 PE=2 SV=1 && PF06203:CCT motif
MS_gene025856	2.71014	6.91053	7.05288	6.26363	PRR95	Pseudo ARR-B	Pseudo ARR-B	- && sp|Q689G6|PRR95_ORYSJ Two-component response regulator-like PRR95 OS=Oryza sativa subsp. japonica OX=39947 GN=PRR95 PE=2 SV=1 && PF00072:Response regulator receiver domain|PF06203:CCT motif
MS_gene08517	-0.504775	2.26288	0.785302	0.775773	PRR95	Pseudo ARR-B	Pseudo ARR-B	- && sp|Q689G6|PRR95_ORYSJ Two-component response regulator-like PRR95 OS=Oryza sativa subsp. japonica OX=39947 GN=PRR95 PE=2 SV=1 && PF00072:Response regulator receiver domain|PF06203:CCT motif
MS_gene62678	NA	3.1849	1.96285	2.32676	ORR26	GARP-ARR-B	GARP->GARP-ARR-B	- && sp|Q5N6V8|ORR26_ORYSJ Two-component response regulator ORR26 OS=Oryza sativa subsp. japonica OX=39947 GN=RR26 PE=3 SV=2 && PF00249:Myb-like DNA-binding domain|PF00072:Response regulator receiver domain
MS_gene045207	NA	NA	3.09142	NA	ORR26	GARP-ARR-B	GARP->GARP-ARR-B	- && sp|Q5N6V8|ORR26_ORYSJ Two-component response regulator ORR26 OS=Oryza sativa subsp. japonica OX=39947 GN=RR26 PE=3 SV=2 && PF00249:Myb-like DNA-binding domain|PF00072:Response regulator receiver domain
MS_gene021192	NA	NA	1.73458	NA	ORR26	Others	Others	- && sp|Q5N6V8|ORR26_ORYSJ Two-component response regulator ORR26 OS=Oryza sativa subsp. japonica OX=39947 GN=RR26 PE=3 SV=2 && PF00072:Response regulator receiver domain
MS_gene63707	-0.298816	-1.60305	-3.27952	-3.45592	ORR26	Others	Others	- && sp|Q5N6V8|ORR26_ORYSJ Two-component response regulator ORR26 OS=Oryza sativa subsp. japonica OX=39947 GN=RR26 PE=3 SV=2 && PF00072:Response regulator receiver domain
MS_gene36909	-2.35637	-3.15606	-6.51104	-3.32206	ORR26	Others	Others	- && sp|Q5N6V8|ORR26_ORYSJ Two-component response regulator ORR26 OS=Oryza sativa subsp. japonica OX=39947 GN=RR26 PE=3 SV=2 && PF00072:Response regulator receiver domain
MS_gene37561	-3.44102	-3.69155	-4.76475	-6.92216	ORR26	Others	Others	- && sp|Q5N6V8|ORR26_ORYSJ Two-component response regulator ORR26 OS=Oryza sativa subsp. japonica OX=39947 GN=RR26 PE=3 SV=2 && PF00072:Response regulator receiver domain
MS_gene019456	-4.03662	-3.69593	-4.20963	-6.18762	ORR26	Others	Others	- && sp|Q5N6V8|ORR26_ORYSJ Two-component response regulator ORR26 OS=Oryza sativa subsp. japonica OX=39947 GN=RR26 PE=3 SV=2 && PF00072:Response regulator receiver domain
MS_gene016614	-3.72	0.176298	-3.78766	-2.99872	ORR9	Others	Others	- && sp|Q4GZK2|ORR9_ORYSI Two-component response regulator ORR9 OS=Oryza sativa subsp. indica OX=39946 GN=RR9 PE=2 SV=1 && PF00072:Response regulator receiver domain
MS_gene97394	1.3655	-2.22679	-3.51334	-3.188	ARR9	Others	Others	- && sp|O80366|ARR9_ARATH Two-component response regulator ARR9 OS=Arabidopsis thaliana OX=3702 GN=ARR9 PE=1 SV=1 && PF00072:Response regulator receiver domain
MS_gene039664	0.945675	-5.43291	-1.46726	-3.37085	ARR9	Others	Others	- && sp|O80366|ARR9_ARATH Two-component response regulator ARR9 OS=Arabidopsis thaliana OX=3702 GN=ARR9 PE=1 SV=1 && PF00072:Response regulator receiver domain
MS_gene017782	0.171945	-1.0166	-2.53424	-2.17418	ARR9	Others	Others	- && sp|O80366|ARR9_ARATH Two-component response regulator ARR9 OS=Arabidopsis thaliana OX=3702 GN=ARR9 PE=1 SV=1 && PF00072:Response regulator receiver domain
MS_gene39131	-0.469776	-3.636	-1.55531	-1.87627	ARR9	Others	Others	- && sp|O80366|ARR9_ARATH Two-component response regulator ARR9 OS=Arabidopsis thaliana OX=3702 GN=ARR9 PE=1 SV=1 && PF00072:Response regulator receiver domain
MS_gene65745	-2.2493	-3.43804	-5.35498	-4.54073	ARR9	Others	Others	- && sp|O80366|ARR9_ARATH Two-component response regulator ARR9 OS=Arabidopsis thaliana OX=3702 GN=ARR9 PE=1 SV=1 && PF00072:Response regulator receiver domain
MS_gene056225	-2.30644	-0.587806	-1.41127	-2.54591	ARR9	Others	Others	- && sp|O80366|ARR9_ARATH Two-component response regulator ARR9 OS=Arabidopsis thaliana OX=3702 GN=ARR9 PE=1 SV=1 && PF00072:Response regulator receiver domain
MS_gene045059	5.61323	3.62147	2.44508	NA	ARR8	Others	Others	- && sp|O80365|ARR8_ARATH Two-component response regulator ARR8 OS=Arabidopsis thaliana OX=3702 GN=ARR8 PE=1 SV=1 && PF00072:Response regulator receiver domain
MS_gene75420	2.11641	1.84505	2.46846	2.64546	ARR8	Others	Others	- && sp|O80365|ARR8_ARATH Two-component response regulator ARR8 OS=Arabidopsis thaliana OX=3702 GN=ARR8 PE=1 SV=1 && PF00072:Response regulator receiver domain
MS_gene013809	-2.0204	-0.000420482	-0.142333	-2.05314	ARR8	Others	Others	- && sp|O80365|ARR8_ARATH Two-component response regulator ARR8 OS=Arabidopsis thaliana OX=3702 GN=ARR8 PE=1 SV=1 && PF00072:Response regulator receiver domain
MS_gene94936	4.02384	NA	NA	NA	ARR24	Others	Others	- && sp|F4JZT3|ARR24_ARATH Two-component response regulator 24 OS=Arabidopsis thaliana OX=3702 GN=ARR24 PE=2 SV=1 && PF00072:Response regulator receiver domain
MS_gene95377	2.60191	1.50881	-0.251987	1.15071	ARR24	Others	Others	- && sp|F4JZT3|ARR24_ARATH Two-component response regulator 24 OS=Arabidopsis thaliana OX=3702 GN=ARR24 PE=2 SV=1 && PF00072:Response regulator receiver domain
MS_gene90556	0.661799	-2.18115	-1.6751	-1.21229	ORR22	GARP-ARR-B	GARP->GARP-ARR-B	- && sp|B8B3I4|ORR22_ORYSI Two-component response regulator ORR22 OS=Oryza sativa subsp. indica OX=39946 GN=RR22 PE=3 SV=1 && PF00072:Response regulator receiver domain|PF00249:Myb-like DNA-binding domain
MS_gene67631	-4.02869	-0.795011	-0.30243	0.386107	ORR22	GARP-ARR-B	GARP->GARP-ARR-B	- && sp|B8B3I4|ORR22_ORYSI Two-component response regulator ORR22 OS=Oryza sativa subsp. indica OX=39946 GN=RR22 PE=3 SV=1 && PF00072:Response regulator receiver domain|PF00249:Myb-like DNA-binding domain
MS_gene015113	0.439978	-1.78496	-2.43973	-3.12609	ORR22	Others	Others	- && sp|B8B3I4|ORR22_ORYSI Two-component response regulator ORR22 OS=Oryza sativa subsp. indica OX=39946 GN=RR22 PE=3 SV=1 && PF00072:Response regulator receiver domain
MS_gene072837	-2.72092	-2.95339	-1.12487	-2.96075	ORR23	GARP-ARR-B	GARP->GARP-ARR-B	- && sp|B8AEH1|ORR23_ORYSI Two-component response regulator ORR23 OS=Oryza sativa subsp. indica OX=39946 GN=RR23 PE=3 SV=1 && PF00249:Myb-like DNA-binding domain|PF00072:Response regulator receiver domain
MS_gene072834	-3.2832	-1.78087	-2.37821	-1.637	ORR23	GARP-ARR-B	GARP->GARP-ARR-B	- && sp|B8AEH1|ORR23_ORYSI Two-component response regulator ORR23 OS=Oryza sativa subsp. indica OX=39946 GN=RR23 PE=3 SV=1 && PF00249:Myb-like DNA-binding domain|PF00072:Response regulator receiver domain
MS_gene049833	-0.0102645	-2.11732	1.34274	0.530625	PRR73	Pseudo ARR-B	Pseudo ARR-B	- && sp|A2XFB7|PRR73_ORYSI Two-component response regulator-like PRR73 OS=Oryza sativa subsp. indica OX=39946 GN=PRR73 PE=2 SV=2 && PF00072:Response regulator receiver domain|PF06203:CCT motif
MS_gene004135	-3.18086	1.83123	0.600262	-0.566923	PRR73	Pseudo ARR-B	Pseudo ARR-B	- && sp|A2XFB7|PRR73_ORYSI Two-component response regulator-like PRR73 OS=Oryza sativa subsp. indica OX=39946 GN=PRR73 PE=2 SV=2 && PF00072:Response regulator receiver domain|PF06203:CCT motif
MS_gene026516	0.4198	-1.17155	-0.811513	-2.21473	ORR21	GARP-ARR-B	GARP->GARP-ARR-B	- && sp|A2XE31|ORR21_ORYSI Two-component response regulator ORR21 OS=Oryza sativa subsp. indica OX=39946 GN=RR21 PE=3 SV=1 && PF00249:Myb-like DNA-binding domain|PF00072:Response regulator receiver domain
MS_gene070699	0.180446	0.667431	2.14081	0.556858	ORR21	GARP-ARR-B	GARP->GARP-ARR-B	- && sp|A2XE31|ORR21_ORYSI Two-component response regulator ORR21 OS=Oryza sativa subsp. indica OX=39946 GN=RR21 PE=3 SV=1 && PF00249:Myb-like DNA-binding domain|PF00072:Response regulator receiver domain
MS_gene83051	-0.860792	-0.856736	-1.30712	-3.28107	ORR21	GARP-ARR-B	GARP->GARP-ARR-B	- && sp|A2XE31|ORR21_ORYSI Two-component response regulator ORR21 OS=Oryza sativa subsp. indica OX=39946 GN=RR21 PE=3 SV=1 && PF00249:Myb-like DNA-binding domain|PF00072:Response regulator receiver domain
MS_gene25170	-0.652572	-0.901683	-2.53204	-1.80796	ORR21	GARP-ARR-B	GARP->GARP-ARR-B	- && sp|A2XE31|ORR21_ORYSI Two-component response regulator ORR21 OS=Oryza sativa subsp. indica OX=39946 GN=RR21 PE=3 SV=1 && PF00072:Response regulator receiver domain|PF00249:Myb-like DNA-binding domain
MS_gene060903	NA	3.66421	NA	NA	ORR24	GARP-ARR-B	GARP->GARP-ARR-B	- && sp|A2X1N2|ORR24_ORYSI Two-component response regulator ORR24 OS=Oryza sativa subsp. indica OX=39946 GN=RR24 PE=3 SV=1 && PF00072:Response regulator receiver domain|PF00249:Myb-like DNA-binding domain
MS_gene015114	-1.91691	-5.2751	-5.09069	-5.26572	ORR24	Others	Others	- && sp|A2X1N2|ORR24_ORYSI Two-component response regulator ORR24 OS=Oryza sativa subsp. indica OX=39946 GN=RR24 PE=3 SV=1 && PF00072:Response regulator receiver domain
