# Supplementary material for: Transcriptomic analyses provide molecular insight into the cold stress response of cold-tolerant alfalfa
Source: BMC Plant Biol. 2024 Aug 3;24:741. doi: 10.1186/s12870-024-05136-y (PMC11297790; doi:10.1186/s12870-024-05136-y)
Supplement: Supplementary file 17 — Supplementary Material 17 [file 12870_2024_5136_MOESM17_ESM.xlsx]

## Sheet: Sheet1
Table S12 Expression levels of abscisic acid genes after cold stress
gene_id	T_0hvsCK	T_12hvsCK	T_24hvsCK	T_36hvsCK	gene_name	Subfamily	Family	gene_description
MS_gene77910	NA	NA	21.4998	NA	ABAH1	-	-	- && sp|Q949P1|ABAH1_ARATH Abscisic acid 8'-hydroxylase 1 OS=Arabidopsis thaliana OX=3702 GN=CYP707A1 PE=1 SV=1 && PF00067:Cytochrome P450
MS_gene89600	-1.03605	2.91299	-1.35113	-4.76504	ABAH1	-	-	- && sp|Q949P1|ABAH1_ARATH Abscisic acid 8'-hydroxylase 1 OS=Arabidopsis thaliana OX=3702 GN=CYP707A1 PE=1 SV=1 && PF00067:Cytochrome P450
MS_gene70779	-2.91503	-1.45141	-2.03295	-1.33608	ABAH1	-	-	- && sp|Q949P1|ABAH1_ARATH Abscisic acid 8'-hydroxylase 1 OS=Arabidopsis thaliana OX=3702 GN=CYP707A1 PE=1 SV=1 && PF00067:Cytochrome P450
MS_gene76438	-4.197	3.3224	1.60956	1.30688	ABAH1	-	-	- && sp|Q949P1|ABAH1_ARATH Abscisic acid 8'-hydroxylase 1 OS=Arabidopsis thaliana OX=3702 GN=CYP707A1 PE=1 SV=1 && PF00067:Cytochrome P450
MS_gene91079	2.66359	2.48294	-0.16641	1.1756	ABAH2	-	-	- && sp|O81077|ABAH2_ARATH Abscisic acid 8'-hydroxylase 2 OS=Arabidopsis thaliana OX=3702 GN=CYP707A2 PE=2 SV=1 && PF00067:Cytochrome P450
MS_gene29263	1.62985	1.74522	0.558407	4.49378	ABAH2	-	-	- && sp|O81077|ABAH2_ARATH Abscisic acid 8'-hydroxylase 2 OS=Arabidopsis thaliana OX=3702 GN=CYP707A2 PE=2 SV=1 && PF00067:Cytochrome P450
MS_gene88572	-0.261726	-2.3061	-0.319896	0.585481	ABAH2	-	-	- && sp|O81077|ABAH2_ARATH Abscisic acid 8'-hydroxylase 2 OS=Arabidopsis thaliana OX=3702 GN=CYP707A2 PE=2 SV=1 && PF00067:Cytochrome P450
MS_gene86458	NA	5.80998	4.38197	5.35692	ABAH2	-	-	- && sp|K4CI52|ABAH2_SOLLC Abscisic acid 8'-hydroxylase CYP707A2 OS=Solanum lycopersicum OX=4081 GN=CYP707A2 PE=2 SV=1 && PF00067:Cytochrome P450
MS_gene82455	1.18158	3.47203	4.63508	4.07342	ABAH2	-	-	- && sp|K4CI52|ABAH2_SOLLC Abscisic acid 8'-hydroxylase CYP707A2 OS=Solanum lycopersicum OX=4081 GN=CYP707A2 PE=2 SV=1 && PF00067:Cytochrome P450
MS_gene72740	0.740554	4.11871	5.30686	4.38698	ABAH2	-	-	- && sp|K4CI52|ABAH2_SOLLC Abscisic acid 8'-hydroxylase CYP707A2 OS=Solanum lycopersicum OX=4081 GN=CYP707A2 PE=2 SV=1 && PF00067:Cytochrome P450
MS_gene056571	0.497484	2.21937	3.59642	5.46693	ABAH2	-	-	- && sp|K4CI52|ABAH2_SOLLC Abscisic acid 8'-hydroxylase CYP707A2 OS=Solanum lycopersicum OX=4081 GN=CYP707A2 PE=2 SV=1 && PF00067:Cytochrome P450
MS_gene83501	0.278312	4.15606	4.20631	5.61261	ABAH2	-	-	- && sp|K4CI52|ABAH2_SOLLC Abscisic acid 8'-hydroxylase CYP707A2 OS=Solanum lycopersicum OX=4081 GN=CYP707A2 PE=2 SV=1 && PF00067:Cytochrome P450
MS_gene83394	-1.21653	-2.92682	0.904886	1.28464	ABAH2	-	-	- && sp|K4CI52|ABAH2_SOLLC Abscisic acid 8'-hydroxylase CYP707A2 OS=Solanum lycopersicum OX=4081 GN=CYP707A2 PE=2 SV=1 && PF00067:Cytochrome P450
MS_gene82940	-1.41151	1.71729	4.3031	6.18076	ABAH2	-	-	- && sp|K4CI52|ABAH2_SOLLC Abscisic acid 8'-hydroxylase CYP707A2 OS=Solanum lycopersicum OX=4081 GN=CYP707A2 PE=2 SV=1 && PF00067:Cytochrome P450
MS_gene067999	-2.17563	2.41832	-1.20817	1.98429	ABAH2	-	-	- && sp|K4CI52|ABAH2_SOLLC Abscisic acid 8'-hydroxylase CYP707A2 OS=Solanum lycopersicum OX=4081 GN=CYP707A2 PE=2 SV=1 && PF00067:Cytochrome P450
MS_gene77905	0.117557	-0.103045	NA	2.17716	ABAH3	-	-	- && sp|Q9FH76|ABAH3_ARATH Abscisic acid 8'-hydroxylase 3 OS=Arabidopsis thaliana OX=3702 GN=CYP707A3 PE=1 SV=1 && PF00067:Cytochrome P450
MS_gene26636	NA	NA	3.43063	1.67717	ABAH4	-	-	- && sp|Q9LJK2|ABAH4_ARATH Abscisic acid 8'-hydroxylase 4 OS=Arabidopsis thaliana OX=3702 GN=CYP707A4 PE=2 SV=2 && PF00067:Cytochrome P450
MS_gene42322	NA	4.13782	4.64094	2.78569	ABAH4	-	-	- && sp|Q9LJK2|ABAH4_ARATH Abscisic acid 8'-hydroxylase 4 OS=Arabidopsis thaliana OX=3702 GN=CYP707A4 PE=2 SV=2 && PF00067:Cytochrome P450
MS_gene047829	2.58672	1.80453	3.43063	5.30994	ABAH4	-	-	- && sp|Q9LJK2|ABAH4_ARATH Abscisic acid 8'-hydroxylase 4 OS=Arabidopsis thaliana OX=3702 GN=CYP707A4 PE=2 SV=2 && PF00067:Cytochrome P450
MS_gene047828	-0.0739857	-0.713451	-1.95637	-2.86175	ABAH4	-	-	- && sp|Q9LJK2|ABAH4_ARATH Abscisic acid 8'-hydroxylase 4 OS=Arabidopsis thaliana OX=3702 GN=CYP707A4 PE=2 SV=2 && PF00067:Cytochrome P450
MS_gene39648	-0.81811	-2.39524	-2.10407	-2.64899	ABAH4	-	-	- && sp|Q9LJK2|ABAH4_ARATH Abscisic acid 8'-hydroxylase 4 OS=Arabidopsis thaliana OX=3702 GN=CYP707A4 PE=2 SV=2 && PF00067:Cytochrome P450
MS_gene26635	-0.998928	-1.40337	-1.63696	-2.71609	ABAH4	-	-	- && sp|Q9LJK2|ABAH4_ARATH Abscisic acid 8'-hydroxylase 4 OS=Arabidopsis thaliana OX=3702 GN=CYP707A4 PE=2 SV=2 && PF00067:Cytochrome P450
MS_gene053505	-1.64755	-2.28959	-1.93259	-4.76822	ABAH4	-	-	- && sp|Q9LJK2|ABAH4_ARATH Abscisic acid 8'-hydroxylase 4 OS=Arabidopsis thaliana OX=3702 GN=CYP707A4 PE=2 SV=2 && PF00067:Cytochrome P450
MS_gene053506	-2.4963	-2.74921	2.17627	0.442462	ABAH4	-	-	- && sp|Q9LJK2|ABAH4_ARATH Abscisic acid 8'-hydroxylase 4 OS=Arabidopsis thaliana OX=3702 GN=CYP707A4 PE=2 SV=2 && PF00067:Cytochrome P450
novel.7812	-2.4963	1.83757	3.51292	3.39533	ABAH4	-	-	- && sp|Q9LJK2|ABAH4_ARATH Abscisic acid 8'-hydroxylase 4 OS=Arabidopsis thaliana OX=3702 GN=CYP707A4 PE=2 SV=2 && PF00067:Cytochrome P450
MS_gene014496	-5.44753	1.61491	3.82368	2.58619	ABAH4	-	-	- && sp|Q9LJK2|ABAH4_ARATH Abscisic acid 8'-hydroxylase 4 OS=Arabidopsis thaliana OX=3702 GN=CYP707A4 PE=2 SV=2 && PF00067:Cytochrome P450
MS_gene02301	3.03635	3.50553	3.25564	4.05389	ABKC	-	-	- && sp|Q55G83|ABKC_DICDI Probable serine/threonine-protein kinase abkC OS=Dictyostelium discoideum OX=44689 GN=abkC PE=3 SV=1 && PF03109:ABC1 family
MS_gene25610	-1.05388	-0.684152	-0.257813	-2.16321	ABKC	-	-	- && sp|Q55G83|ABKC_DICDI Probable serine/threonine-protein kinase abkC OS=Dictyostelium discoideum OX=44689 GN=abkC PE=3 SV=1 && PF03109:ABC1 family
MS_gene002356	-3.86542	-2.82326	0.133234	-2.84672	ABKC	-	-	- && sp|Q55G83|ABKC_DICDI Probable serine/threonine-protein kinase abkC OS=Dictyostelium discoideum OX=44689 GN=abkC PE=3 SV=1 && PF03109:ABC1 family
MS_gene047363	1.55839	-0.103045	NA	NA	ACCR1	-	-	- && sp|Q9S7D9|ACCR1_ARATH Serine/threonine-protein kinase-like protein CCR1 OS=Arabidopsis thaliana OX=3702 GN=CCR1 PE=1 SV=1 && PF07714:Protein tyrosine kinase
MS_gene004177	-0.570634	-2.19994	0.374164	0.107239	ACCR1	-	-	- && sp|Q9S7D9|ACCR1_ARATH Serine/threonine-protein kinase-like protein CCR1 OS=Arabidopsis thaliana OX=3702 GN=CCR1 PE=1 SV=1 && PF07714:Protein tyrosine kinase
MS_gene29647	NA	2.75904	2.57063	2.79591	ACCR3	-	-	- && sp|Q9LY50|ACCR3_ARATH Putative serine/threonine-protein kinase-like protein CCR3 OS=Arabidopsis thaliana OX=3702 GN=CCR3 PE=2 SV=1 && PF00069:Protein kinase domain
MS_gene69216	-0.62984	-0.400766	-2.11731	-2.05396	ACCR3	-	-	- && sp|Q9LY50|ACCR3_ARATH Putative serine/threonine-protein kinase-like protein CCR3 OS=Arabidopsis thaliana OX=3702 GN=CCR3 PE=2 SV=1 && PF00069:Protein kinase domain
MS_gene064408	-0.997229	-2.15745	-3.19673	-4.80644	ACCR3	-	-	- && sp|Q9LY50|ACCR3_ARATH Putative serine/threonine-protein kinase-like protein CCR3 OS=Arabidopsis thaliana OX=3702 GN=CCR3 PE=2 SV=1 && PF00069:Protein kinase domain
MS_gene031969	-2.84096	-5.65748	-4.6684	-4.40852	ACCR3	-	-	- && sp|Q9LY50|ACCR3_ARATH Putative serine/threonine-protein kinase-like protein CCR3 OS=Arabidopsis thaliana OX=3702 GN=CCR3 PE=2 SV=1 && PF00069:Protein kinase domain
MS_gene008051	-4.10717	-3.95385	-4.38138	-4.87858	ACCR3	-	-	- && sp|Q9LY50|ACCR3_ARATH Putative serine/threonine-protein kinase-like protein CCR3 OS=Arabidopsis thaliana OX=3702 GN=CCR3 PE=2 SV=1 && PF00069:Protein kinase domain
MS_gene55181	0.400625	-4.17221	-1.98742	-4.17064	ACCR3	-	-	- && sp|Q9LY50|ACCR3_ARATH Putative serine/threonine-protein kinase-like protein CCR3 OS=Arabidopsis thaliana OX=3702 GN=CCR3 PE=2 SV=1 && -
MS_gene071052	-3.0313	-0.953447	-1.59365	0.817153	ACCR4	-	-	- && sp|Q9FIJ6|ACCR4_ARATH Serine/threonine-protein kinase-like protein CCR4 OS=Arabidopsis thaliana OX=3702 GN=CCR4 PE=1 SV=1 && PF00069:Protein kinase domain
MS_gene97108	-4.05958	0.0801944	-1.00853	0.705698	ACCR4	-	-	- && sp|Q9FIJ6|ACCR4_ARATH Serine/threonine-protein kinase-like protein CCR4 OS=Arabidopsis thaliana OX=3702 GN=CCR4 PE=1 SV=1 && PF00069:Protein kinase domain
MS_gene056380	-1.90432	-2.15601	-1.98214	-2.15918	ACR4L	-	-	- && sp|Q9LX29|ACR4L_ARATH Serine/threonine-protein kinase-like protein ACR4 OS=Arabidopsis thaliana OX=3702 GN=ACR4 PE=1 SV=1 && PF07714:Protein tyrosine kinase
MS_gene28341	-2.6341	-5.2751	-4.13025	-5.26572	ACR4L	-	-	- && sp|Q9LX29|ACR4L_ARATH Serine/threonine-protein kinase-like protein ACR4 OS=Arabidopsis thaliana OX=3702 GN=ACR4 PE=1 SV=1 && PF07714:Protein tyrosine kinase
MS_gene014691	0.0534209	-2.14925	-1.95216	-1.62912	AFC1	-	-	- && sp|P51566|AFC1_ARATH Serine/threonine-protein kinase AFC1 OS=Arabidopsis thaliana OX=3702 GN=AFC1 PE=2 SV=2 && -
MS_gene80598	-1.57251	-6.14845	-2.8947	-5.23223	AFC1	-	-	- && sp|P51566|AFC1_ARATH Serine/threonine-protein kinase AFC1 OS=Arabidopsis thaliana OX=3702 GN=AFC1 PE=2 SV=2 && -
MS_gene022382	0.869669	-0.613609	-2.5561	-0.694882	AFC2	-	-	- && sp|P51567|AFC2_ARATH Serine/threonine-protein kinase AFC2 OS=Arabidopsis thaliana OX=3702 GN=AFC2 PE=1 SV=1 && PF00069:Protein kinase domain
MS_gene48306	0.126911	-1.9796	2.14674	-0.343326	AFC2	-	-	- && sp|P51567|AFC2_ARATH Serine/threonine-protein kinase AFC2 OS=Arabidopsis thaliana OX=3702 GN=AFC2 PE=1 SV=1 && PF00069:Protein kinase domain
MS_gene29000	-3.00182	-2.65297	-3.06417	-1.76085	AFC2	-	-	- && sp|P51567|AFC2_ARATH Serine/threonine-protein kinase AFC2 OS=Arabidopsis thaliana OX=3702 GN=AFC2 PE=1 SV=1 && PF00069:Protein kinase domain
MS_gene022385	3.55318	1.61413	3.40291	3.80219	AFC2	-	-	- && sp|P51567|AFC2_ARATH Serine/threonine-protein kinase AFC2 OS=Arabidopsis thaliana OX=3702 GN=AFC2 PE=1 SV=1 && -
MS_gene073054	1.16037	-0.282819	-1.67243	-3.53161	AFC3	-	-	- && sp|P51568|AFC3_ARATH Serine/threonine-protein kinase AFC3 OS=Arabidopsis thaliana OX=3702 GN=AFC3 PE=1 SV=2 && PF00069:Protein kinase domain
MS_gene40347	0.618406	0.0348536	-2.71875	0.0910097	AFC3	-	-	- && sp|P51568|AFC3_ARATH Serine/threonine-protein kinase AFC3 OS=Arabidopsis thaliana OX=3702 GN=AFC3 PE=1 SV=2 && PF00069:Protein kinase domain
MS_gene29560	2.02239	2.854	NA	NA	AFC3	-	-	- && sp|P51568|AFC3_ARATH Serine/threonine-protein kinase AFC3 OS=Arabidopsis thaliana OX=3702 GN=AFC3 PE=1 SV=2 && -
MS_gene43073	-0.00103353	-2.87536	-2.18311	-1.18046	AGC15	-	-	- && sp|Q9LTW5|AGC15_ARATH Serine/threonine-protein kinase AGC1-5 OS=Arabidopsis thaliana OX=3702 GN=AGC1-5 PE=1 SV=1 && PF00069:Protein kinase domain
MS_gene60920	2.02239	3.12956	NA	NA	AGC17	-	-	- && sp|Q1PFB9|AGC17_ARATH Serine/threonine-protein kinase AGC1-7 OS=Arabidopsis thaliana OX=3702 GN=AGC1-7 PE=1 SV=1 && PF00069:Protein kinase domain
MS_gene065848	0.71274	-0.906654	2.90231	-2.75247	AGC17	-	-	- && sp|Q1PFB9|AGC17_ARATH Serine/threonine-protein kinase AGC1-7 OS=Arabidopsis thaliana OX=3702 GN=AGC1-7 PE=1 SV=1 && PF00069:Protein kinase domain
MS_gene59900	-6.66317	-6.8368	-1.91238	-6.82719	AGC17	-	-	- && sp|Q1PFB9|AGC17_ARATH Serine/threonine-protein kinase AGC1-7 OS=Arabidopsis thaliana OX=3702 GN=AGC1-7 PE=1 SV=1 && PF00069:Protein kinase domain
MS_gene43044	NA	NA	NA	1.77411	AI5L1	bZIP	bZIP	- && sp|Q8RYD6|AI5L1_ARATH ABSCISIC ACID-INSENSITIVE 5-like protein 1 OS=Arabidopsis thaliana OX=3702 GN=DPBF2 PE=1 SV=1 && PF00170:bZIP transcription factor
MS_gene62322	2.47305	2.61329	3.52467	1.24647	AI5L2	bZIP	bZIP	- && sp|Q9LES3|AI5L2_ARATH ABSCISIC ACID-INSENSITIVE 5-like protein 2 OS=Arabidopsis thaliana OX=3702 GN=DPBF3 PE=1 SV=1 && PF00170:bZIP transcription factor
MS_gene068056	0.193219	1.5868	2.52349	-0.453166	AI5L2	bZIP	bZIP	- && sp|Q9LES3|AI5L2_ARATH ABSCISIC ACID-INSENSITIVE 5-like protein 2 OS=Arabidopsis thaliana OX=3702 GN=DPBF3 PE=1 SV=1 && PF00170:bZIP transcription factor
MS_gene83996	0.117557	6.44483	0.0715028	NA	AI5L2	bZIP	bZIP	- && sp|Q9LES3|AI5L2_ARATH ABSCISIC ACID-INSENSITIVE 5-like protein 2 OS=Arabidopsis thaliana OX=3702 GN=DPBF3 PE=1 SV=1 && PF00170:bZIP transcription factor
MS_gene016376	-0.268775	5.35009	5.14402	4.17831	AI5L2	bZIP	bZIP	- && sp|Q9LES3|AI5L2_ARATH ABSCISIC ACID-INSENSITIVE 5-like protein 2 OS=Arabidopsis thaliana OX=3702 GN=DPBF3 PE=1 SV=1 && PF00170:bZIP transcription factor
MS_gene013906	-0.433579	-1.39676	-2.09157	-0.531204	AI5L2	bZIP	bZIP	- && sp|Q9LES3|AI5L2_ARATH ABSCISIC ACID-INSENSITIVE 5-like protein 2 OS=Arabidopsis thaliana OX=3702 GN=DPBF3 PE=1 SV=1 && PF00170:bZIP transcription factor
MS_gene59798	-0.997736	3.8368	3.36469	2.64691	AI5L2	bZIP	bZIP	- && sp|Q9LES3|AI5L2_ARATH ABSCISIC ACID-INSENSITIVE 5-like protein 2 OS=Arabidopsis thaliana OX=3702 GN=DPBF3 PE=1 SV=1 && PF00170:bZIP transcription factor
MS_gene063953	-1.16743	1.75375	2.99989	1.49204	AI5L2	bZIP	bZIP	- && sp|Q9LES3|AI5L2_ARATH ABSCISIC ACID-INSENSITIVE 5-like protein 2 OS=Arabidopsis thaliana OX=3702 GN=DPBF3 PE=1 SV=1 && PF00170:bZIP transcription factor
MS_gene41906	-2.44815	-0.0195486	-0.904742	-2.64378	AI5L2	bZIP	bZIP	- && sp|Q9LES3|AI5L2_ARATH ABSCISIC ACID-INSENSITIVE 5-like protein 2 OS=Arabidopsis thaliana OX=3702 GN=DPBF3 PE=1 SV=1 && PF00170:bZIP transcription factor
MS_gene47208	-3.55077	1.76992	0.407485	-2.03143	AI5L2	bZIP	bZIP	- && sp|Q9LES3|AI5L2_ARATH ABSCISIC ACID-INSENSITIVE 5-like protein 2 OS=Arabidopsis thaliana OX=3702 GN=DPBF3 PE=1 SV=1 && PF00170:bZIP transcription factor
MS_gene77815	NA	1.82631	3.40291	1.74588	AI5L2	-	-	- && sp|Q9LES3|AI5L2_ARATH ABSCISIC ACID-INSENSITIVE 5-like protein 2 OS=Arabidopsis thaliana OX=3702 GN=DPBF3 PE=1 SV=1 && -
MS_gene016887	3.02162	-0.450688	-0.778099	-0.728088	AI5L3	bZIP	bZIP	- && sp|Q9C5Q2|AI5L3_ARATH ABSCISIC ACID-INSENSITIVE 5-like protein 3 OS=Arabidopsis thaliana OX=3702 GN=DPBF4 PE=1 SV=1 && PF00170:bZIP transcription factor
MS_gene38710	1.21484	3.07969	2.19239	2.45956	AI5L5	bZIP	bZIP	- && sp|Q9M7Q4|AI5L5_ARATH ABSCISIC ACID-INSENSITIVE 5-like protein 5 OS=Arabidopsis thaliana OX=3702 GN=ABF2 PE=1 SV=1 && PF00170:bZIP transcription factor
novel.5117	-4.66694	-0.248844	-0.0286448	0.380642	AI5L5	bZIP	bZIP	- && sp|Q9M7Q4|AI5L5_ARATH ABSCISIC ACID-INSENSITIVE 5-like protein 5 OS=Arabidopsis thaliana OX=3702 GN=ABF2 PE=1 SV=1 && PF00170:bZIP transcription factor
MS_gene44707	-6.17283	-6.42795	-6.2538	-6.43095	AI5L5	bZIP	bZIP	- && sp|Q9M7Q4|AI5L5_ARATH ABSCISIC ACID-INSENSITIVE 5-like protein 5 OS=Arabidopsis thaliana OX=3702 GN=ABF2 PE=1 SV=1 && PF00170:bZIP transcription factor
novel.7275	0.209662	3.01163	2.37666	3.07669	AI5L5	-	-	- && sp|Q9M7Q4|AI5L5_ARATH ABSCISIC ACID-INSENSITIVE 5-like protein 5 OS=Arabidopsis thaliana OX=3702 GN=ABF2 PE=1 SV=1 && -
novel.7725	-0.0211544	3.79568	3.37892	3.47544	AI5L5	-	-	- && sp|Q9M7Q4|AI5L5_ARATH ABSCISIC ACID-INSENSITIVE 5-like protein 5 OS=Arabidopsis thaliana OX=3702 GN=ABF2 PE=1 SV=1 && -
MS_gene053517	1.30037	4.54785	5.31919	3.80602	AI5L7	bZIP	bZIP	- && sp|Q9M7Q2|AI5L7_ARATH ABSCISIC ACID-INSENSITIVE 5-like protein 7 OS=Arabidopsis thaliana OX=3702 GN=ABF4 PE=1 SV=1 && PF00170:bZIP transcription factor
MS_gene047841	0.100689	5.07462	2.42947	3.00104	AI5L7	bZIP	bZIP	- && sp|Q9M7Q2|AI5L7_ARATH ABSCISIC ACID-INSENSITIVE 5-like protein 7 OS=Arabidopsis thaliana OX=3702 GN=ABF4 PE=1 SV=1 && PF00170:bZIP transcription factor
MS_gene26446	-0.464737	3.19765	3.83501	0.907266	AI5L7	bZIP	bZIP	- && sp|Q9M7Q2|AI5L7_ARATH ABSCISIC ACID-INSENSITIVE 5-like protein 7 OS=Arabidopsis thaliana OX=3702 GN=ABF4 PE=1 SV=1 && PF00170:bZIP transcription factor
MS_gene37856	-2.10012	-1.39421	-0.415517	-2.27881	ALDO3	-	-	- && sp|Q7G9P4|ALDO3_ARATH Abscisic-aldehyde oxidase OS=Arabidopsis thaliana OX=3702 GN=AAO3 PE=1 SV=1 && PF03450:CO dehydrogenase flavoprotein C-terminal domain|PF01799:[2Fe-2S] binding domain|PF00941:FAD binding domain in molybdopterin dehydrogenase|PF02738:Molybdopterin-binding domain of aldehyde dehydrogenase|PF01315:Aldehyde oxidase and xanthine dehydrogenase, a/b hammerhead domain|PF00111:2…
MS_gene016834	-3.78815	-1.69289	-0.898243	-1.69646	ALDO3	-	-	- && sp|Q7G9P4|ALDO3_ARATH Abscisic-aldehyde oxidase OS=Arabidopsis thaliana OX=3702 GN=AAO3 PE=1 SV=1 && PF03450:CO dehydrogenase flavoprotein C-terminal domain|PF01315:Aldehyde oxidase and xanthine dehydrogenase, a/b hammerhead domain|PF01799:[2Fe-2S] binding domain|PF02738:Molybdopterin-binding domain of aldehyde dehydrogenase|PF00941:FAD binding domain in molybdopterin dehydrogenase
MS_gene37855	-1.11481	-2.31138	-2.16781	-2.81047	ALDO3	-	-	- && sp|Q7G9P4|ALDO3_ARATH Abscisic-aldehyde oxidase OS=Arabidopsis thaliana OX=3702 GN=AAO3 PE=1 SV=1 && PF02738:Molybdopterin-binding domain of aldehyde dehydrogenase|PF01315:Aldehyde oxidase and xanthine dehydrogenase, a/b hammerhead domain|PF03450:CO dehydrogenase flavoprotein C-terminal domain|PF00111:2Fe-2S iron-sulfur cluster binding domain|PF00941:FAD binding domain in molybdopterin dehyd…
MS_gene99419	2.27555	2.226	1.16531	0.107959	ALDO3	-	-	- && sp|Q7G9P4|ALDO3_ARATH Abscisic-aldehyde oxidase OS=Arabidopsis thaliana OX=3702 GN=AAO3 PE=1 SV=1 && PF02738:Molybdopterin-binding domain of aldehyde dehydrogenase|PF01315:Aldehyde oxidase and xanthine dehydrogenase, a/b hammerhead domain|PF00941:FAD binding domain in molybdopterin dehydrogenase|PF03450:CO dehydrogenase flavoprotein C-terminal domain|PF01799:[2Fe-2S] binding domain|PF00111:2…
MS_gene20545	NA	4.69738	NA	3.40254	ALDO3	-	-	- && sp|Q7G9P4|ALDO3_ARATH Abscisic-aldehyde oxidase OS=Arabidopsis thaliana OX=3702 GN=AAO3 PE=1 SV=1 && PF02738:Molybdopterin-binding domain of aldehyde dehydrogenase
MS_gene39848	-0.135863	-1.18158	-2.01099	-0.911525	ALDO3	-	-	- && sp|Q7G9P4|ALDO3_ARATH Abscisic-aldehyde oxidase OS=Arabidopsis thaliana OX=3702 GN=AAO3 PE=1 SV=1 && PF01799:[2Fe-2S] binding domain|PF02738:Molybdopterin-binding domain of aldehyde dehydrogenase|PF00111:2Fe-2S iron-sulfur cluster binding domain|PF03450:CO dehydrogenase flavoprotein C-terminal domain|PF01315:Aldehyde oxidase and xanthine dehydrogenase, a/b hammerhead domain|PF00941:FAD bindi…
MS_gene99417	0.816956	0.545177	4.06602	0.443315	ALDO3	-	-	- && sp|Q7G9P4|ALDO3_ARATH Abscisic-aldehyde oxidase OS=Arabidopsis thaliana OX=3702 GN=AAO3 PE=1 SV=1 && PF01799:[2Fe-2S] binding domain|PF01315:Aldehyde oxidase and xanthine dehydrogenase, a/b hammerhead domain|PF00941:FAD binding domain in molybdopterin dehydrogenase|PF00111:2Fe-2S iron-sulfur cluster binding domain|PF02738:Molybdopterin-binding domain of aldehyde dehydrogenase|PF03450:CO dehy…
MS_gene24015	NA	2.43684	NA	NA	ALE2	-	-	- && sp|Q8RWW0|ALE2_ARATH Receptor-like serine/threonine-protein kinase ALE2 OS=Arabidopsis thaliana OX=3702 GN=ALE2 PE=1 SV=1 && PF07714:Protein tyrosine kinase
MS_gene059292	3.59626	2.86469	0.450259	1.20716	ALE2	-	-	- && sp|Q8RWW0|ALE2_ARATH Receptor-like serine/threonine-protein kinase ALE2 OS=Arabidopsis thaliana OX=3702 GN=ALE2 PE=1 SV=1 && PF07714:Protein tyrosine kinase
MS_gene07762	3.21404	1.41484	2.24385	-4.13027	ALE2	-	-	- && sp|Q8RWW0|ALE2_ARATH Receptor-like serine/threonine-protein kinase ALE2 OS=Arabidopsis thaliana OX=3702 GN=ALE2 PE=1 SV=1 && PF07714:Protein tyrosine kinase
MS_gene74270	2.9252	-1.19424	-0.0220462	-2.15918	ALE2	-	-	- && sp|Q8RWW0|ALE2_ARATH Receptor-like serine/threonine-protein kinase ALE2 OS=Arabidopsis thaliana OX=3702 GN=ALE2 PE=1 SV=1 && PF07714:Protein tyrosine kinase
MS_gene061839	2.60943	NA	NA	NA	ALE2	-	-	- && sp|Q8RWW0|ALE2_ARATH Receptor-like serine/threonine-protein kinase ALE2 OS=Arabidopsis thaliana OX=3702 GN=ALE2 PE=1 SV=1 && PF07714:Protein tyrosine kinase
MS_gene35517	2.07963	1.22925	0.198729	-1.92158	ALE2	-	-	- && sp|Q8RWW0|ALE2_ARATH Receptor-like serine/threonine-protein kinase ALE2 OS=Arabidopsis thaliana OX=3702 GN=ALE2 PE=1 SV=1 && PF07714:Protein tyrosine kinase
MS_gene54817	2.02239	NA	4.28259	2.25852	ALE2	-	-	- && sp|Q8RWW0|ALE2_ARATH Receptor-like serine/threonine-protein kinase ALE2 OS=Arabidopsis thaliana OX=3702 GN=ALE2 PE=1 SV=1 && PF07714:Protein tyrosine kinase
MS_gene85392	2.02239	1.84786	3.29943	3.39567	ALE2	-	-	- && sp|Q8RWW0|ALE2_ARATH Receptor-like serine/threonine-protein kinase ALE2 OS=Arabidopsis thaliana OX=3702 GN=ALE2 PE=1 SV=1 && PF07714:Protein tyrosine kinase
MS_gene038037	1.96379	NA	4.68484	NA	ALE2	-	-	- && sp|Q8RWW0|ALE2_ARATH Receptor-like serine/threonine-protein kinase ALE2 OS=Arabidopsis thaliana OX=3702 GN=ALE2 PE=1 SV=1 && PF07714:Protein tyrosine kinase
MS_gene011195	0.911016	-2.52506	-0.545142	-5.91437	ALE2	-	-	- && sp|Q8RWW0|ALE2_ARATH Receptor-like serine/threonine-protein kinase ALE2 OS=Arabidopsis thaliana OX=3702 GN=ALE2 PE=1 SV=1 && PF07714:Protein tyrosine kinase
MS_gene09894	0.72728	1.0471	1.34238	-2.14727	ALE2	-	-	- && sp|Q8RWW0|ALE2_ARATH Receptor-like serine/threonine-protein kinase ALE2 OS=Arabidopsis thaliana OX=3702 GN=ALE2 PE=1 SV=1 && PF07714:Protein tyrosine kinase
MS_gene020250	0.262653	-3.05472	-1.79299	-4.12436	ALE2	-	-	- && sp|Q8RWW0|ALE2_ARATH Receptor-like serine/threonine-protein kinase ALE2 OS=Arabidopsis thaliana OX=3702 GN=ALE2 PE=1 SV=1 && PF07714:Protein tyrosine kinase
MS_gene018597	-0.532328	-0.972865	-1.57603	-3.34914	ALE2	-	-	- && sp|Q8RWW0|ALE2_ARATH Receptor-like serine/threonine-protein kinase ALE2 OS=Arabidopsis thaliana OX=3702 GN=ALE2 PE=1 SV=1 && PF07714:Protein tyrosine kinase
MS_gene28819	-0.629981	1.49579	2.25239	2.22343	ALE2	-	-	- && sp|Q8RWW0|ALE2_ARATH Receptor-like serine/threonine-protein kinase ALE2 OS=Arabidopsis thaliana OX=3702 GN=ALE2 PE=1 SV=1 && PF07714:Protein tyrosine kinase
MS_gene072690	-0.883602	-1.07733	0.0588239	-2.08435	ALE2	-	-	- && sp|Q8RWW0|ALE2_ARATH Receptor-like serine/threonine-protein kinase ALE2 OS=Arabidopsis thaliana OX=3702 GN=ALE2 PE=1 SV=1 && PF07714:Protein tyrosine kinase
MS_gene025101	-1.03743	-3.44639	-1.96471	-2.47115	ALE2	-	-	- && sp|Q8RWW0|ALE2_ARATH Receptor-like serine/threonine-protein kinase ALE2 OS=Arabidopsis thaliana OX=3702 GN=ALE2 PE=1 SV=1 && PF07714:Protein tyrosine kinase
MS_gene74272	-2.17563	-2.35384	-2.16994	-2.34487	ALE2	-	-	- && sp|Q8RWW0|ALE2_ARATH Receptor-like serine/threonine-protein kinase ALE2 OS=Arabidopsis thaliana OX=3702 GN=ALE2 PE=1 SV=1 && PF07714:Protein tyrosine kinase
MS_gene061841	-2.37803	1.65519	1.0705	-3.58348	ALE2	-	-	- && sp|Q8RWW0|ALE2_ARATH Receptor-like serine/threonine-protein kinase ALE2 OS=Arabidopsis thaliana OX=3702 GN=ALE2 PE=1 SV=1 && PF07714:Protein tyrosine kinase
MS_gene35724	-2.8701	-0.525136	-2.90579	-4.03962	ALE2	-	-	- && sp|Q8RWW0|ALE2_ARATH Receptor-like serine/threonine-protein kinase ALE2 OS=Arabidopsis thaliana OX=3702 GN=ALE2 PE=1 SV=1 && PF07714:Protein tyrosine kinase
MS_gene22509	-3.06749	-0.384909	0.510189	0.39333	ALE2	-	-	- && sp|Q8RWW0|ALE2_ARATH Receptor-like serine/threonine-protein kinase ALE2 OS=Arabidopsis thaliana OX=3702 GN=ALE2 PE=1 SV=1 && PF07714:Protein tyrosine kinase
MS_gene57633	-2.42077	-3.00107	-4.21001	-1.55189	ALE2	-	-	- && sp|Q8RWW0|ALE2_ARATH Receptor-like serine/threonine-protein kinase ALE2 OS=Arabidopsis thaliana OX=3702 GN=ALE2 PE=1 SV=1 && PF05251:Oligosaccharyltransferase subunit 5|PF07714:Protein tyrosine kinase
MS_gene07307	NA	5.01462	NA	NA	ALE2	-	-	- && sp|Q8RWW0|ALE2_ARATH Receptor-like serine/threonine-protein kinase ALE2 OS=Arabidopsis thaliana OX=3702 GN=ALE2 PE=1 SV=1 && PF04043:Plant invertase/pectin methylesterase inhibitor|PF00069:Protein kinase domain
MS_gene20865	NA	NA	NA	2.25852	ALE2	-	-	- && sp|Q8RWW0|ALE2_ARATH Receptor-like serine/threonine-protein kinase ALE2 OS=Arabidopsis thaliana OX=3702 GN=ALE2 PE=1 SV=1 && PF00069:Protein kinase domain
MS_gene005507	-0.197013	2.46933	2.86181	2.60871	ALE2	-	-	- && sp|Q8RWW0|ALE2_ARATH Receptor-like serine/threonine-protein kinase ALE2 OS=Arabidopsis thaliana OX=3702 GN=ALE2 PE=1 SV=1 && PF00069:Protein kinase domain
MS_gene76038	0.16151	2.1438	4.97161	5.23368	ASR3	-	-	- && sp|P37220|ASR3_SOLLC Abscisic stress-ripening protein 3 OS=Solanum lycopersicum OX=4081 GN=ASR3 PE=3 SV=2 && PF02496:ABA/WDS induced protein
MS_gene006163	-3.38917	3.59854	-0.666831	2.13534	ASR3	-	-	- && sp|P37220|ASR3_SOLLC Abscisic stress-ripening protein 3 OS=Solanum lycopersicum OX=4081 GN=ASR3 PE=3 SV=2 && PF02496:ABA/WDS induced protein
MS_gene001438	0.745423	-1.37881	-2.08144	-1.741	ATG1A	-	-	- && sp|Q94C95|ATG1A_ARATH Serine/threonine-protein kinase ATG1a OS=Arabidopsis thaliana OX=3702 GN=ATG1A PE=1 SV=1 && PF00069:Protein kinase domain
MS_gene08505	-1.3692	-1.64799	-3.32729	-3.98003	ATG1A	-	-	- && sp|Q94C95|ATG1A_ARATH Serine/threonine-protein kinase ATG1a OS=Arabidopsis thaliana OX=3702 GN=ATG1A PE=1 SV=1 && PF00069:Protein kinase domain
MS_gene92581	-0.219007	0.473067	0.953858	2.39693	ATG1C	-	-	- && sp|F4IRW0|ATG1C_ARATH Serine/threonine-protein kinase ATG1c OS=Arabidopsis thaliana OX=3702 GN=ATG1C PE=2 SV=1 && PF00069:Protein kinase domain
MS_gene037662	-2.07452	-0.387735	-1.36574	-0.349116	ATG1C	-	-	- && sp|F4IRW0|ATG1C_ARATH Serine/threonine-protein kinase ATG1c OS=Arabidopsis thaliana OX=3702 GN=ATG1C PE=2 SV=1 && PF00069:Protein kinase domain
novel.5061	2.58672	NA	NA	NA	ATG1T	-	-	- && sp|F4I1N8|ATG1T_ARATH Serine/threonine-protein kinase ATG1t OS=Arabidopsis thaliana OX=3702 GN=At1g49180 PE=2 SV=1 && PF00069:Protein kinase domain
novel.6609	2.51955	NA	2.96472	NA	ATG1T	-	-	- && sp|F4I1N8|ATG1T_ARATH Serine/threonine-protein kinase ATG1t OS=Arabidopsis thaliana OX=3702 GN=At1g49180 PE=2 SV=1 && PF00069:Protein kinase domain
MS_gene06442	-0.162327	-4.38182	-4.0374	-4.50919	ATG1T	-	-	- && sp|F4I1N8|ATG1T_ARATH Serine/threonine-protein kinase ATG1t OS=Arabidopsis thaliana OX=3702 GN=At1g49180 PE=2 SV=1 && PF00069:Protein kinase domain
novel.6061	-0.449327	-3.71889	-6.18246	-7.35392	ATG1T	-	-	- && sp|F4I1N8|ATG1T_ARATH Serine/threonine-protein kinase ATG1t OS=Arabidopsis thaliana OX=3702 GN=At1g49180 PE=2 SV=1 && PF00069:Protein kinase domain
novel.5063	-0.506322	-0.544928	-1.56463	-3.99251	ATG1T	-	-	- && sp|F4I1N8|ATG1T_ARATH Serine/threonine-protein kinase ATG1t OS=Arabidopsis thaliana OX=3702 GN=At1g49180 PE=2 SV=1 && PF00069:Protein kinase domain
novel.7236	-1.48002	-3.44144	-5.56743	-3.55937	ATG1T	-	-	- && sp|F4I1N8|ATG1T_ARATH Serine/threonine-protein kinase ATG1t OS=Arabidopsis thaliana OX=3702 GN=At1g49180 PE=2 SV=1 && PF00069:Protein kinase domain
MS_gene30999	-3.35111	-2.53812	-1.21418	-0.178545	ATG1T	-	-	- && sp|F4I1N8|ATG1T_ARATH Serine/threonine-protein kinase ATG1t OS=Arabidopsis thaliana OX=3702 GN=At1g49180 PE=2 SV=1 && PF00069:Protein kinase domain
novel.7237	-4.99811	-1.99411	-5.07785	-5.25467	ATG1T	-	-	- && sp|F4I1N8|ATG1T_ARATH Serine/threonine-protein kinase ATG1t OS=Arabidopsis thaliana OX=3702 GN=At1g49180 PE=2 SV=1 && PF00069:Protein kinase domain
MS_gene074356	NA	-0.103045	3.69742	0.812329	ATM	-	-	- && sp|Q9M3G7|ATM_ARATH Serine/threonine-protein kinase ATM OS=Arabidopsis thaliana OX=3702 GN=ATM PE=1 SV=1 && PF02260:FATC domain|PF02259:FAT domain|PF00454:Phosphatidylinositol 3- and 4-kinase
MS_gene25965	-0.674627	0.409083	0.593129	-2.61162	ATM	-	-	- && sp|Q9M3G7|ATM_ARATH Serine/threonine-protein kinase ATM OS=Arabidopsis thaliana OX=3702 GN=ATM PE=1 SV=1 && PF02260:FATC domain|PF00454:Phosphatidylinositol 3- and 4-kinase
novel.6567	-3.69802	-0.418558	0.949079	1.53237	ATM	-	-	- && sp|Q9M3G7|ATM_ARATH Serine/threonine-protein kinase ATM OS=Arabidopsis thaliana OX=3702 GN=ATM PE=1 SV=1 && PF02260:FATC domain
novel.4936	-2.36788	-1.91356	1.86948	-1.29451	ATM	-	-	- && sp|Q9M3G7|ATM_ARATH Serine/threonine-protein kinase ATM OS=Arabidopsis thaliana OX=3702 GN=ATM PE=1 SV=1 && PF02259:FAT domain|PF02260:FATC domain
MS_gene022300	NA	3.44117	3.71159	NA	ATM	-	-	- && sp|Q9M3G7|ATM_ARATH Serine/threonine-protein kinase ATM OS=Arabidopsis thaliana OX=3702 GN=ATM PE=1 SV=1 && -
MS_gene022301	NA	NA	5.29204	2.25852	ATM	-	-	- && sp|Q9M3G7|ATM_ARATH Serine/threonine-protein kinase ATM OS=Arabidopsis thaliana OX=3702 GN=ATM PE=1 SV=1 && -
MS_gene88926	3.83441	4.51463	3.55032	NA	ATM	-	-	- && sp|Q9M3G7|ATM_ARATH Serine/threonine-protein kinase ATM OS=Arabidopsis thaliana OX=3702 GN=ATM PE=1 SV=1 && -
MS_gene012297	3.31321	2.34344	3.69522	3.73676	ATM	-	-	- && sp|Q9M3G7|ATM_ARATH Serine/threonine-protein kinase ATM OS=Arabidopsis thaliana OX=3702 GN=ATM PE=1 SV=1 && -
MS_gene70628	3.25572	3.74597	0.89029	3.5148	ATM	-	-	- && sp|Q9M3G7|ATM_ARATH Serine/threonine-protein kinase ATM OS=Arabidopsis thaliana OX=3702 GN=ATM PE=1 SV=1 && -
MS_gene044299	2.0773	5.21382	4.63637	4.02128	ATM	-	-	- && sp|Q9M3G7|ATM_ARATH Serine/threonine-protein kinase ATM OS=Arabidopsis thaliana OX=3702 GN=ATM PE=1 SV=1 && -
MS_gene25739	0.376675	2.53231	1.7671	0.723434	ATM	-	-	- && sp|Q9M3G7|ATM_ARATH Serine/threonine-protein kinase ATM OS=Arabidopsis thaliana OX=3702 GN=ATM PE=1 SV=1 && -
MS_gene69771	-0.352485	1.47329	2.45856	1.07663	ATM	-	-	- && sp|Q9M3G7|ATM_ARATH Serine/threonine-protein kinase ATM OS=Arabidopsis thaliana OX=3702 GN=ATM PE=1 SV=1 && -
novel.6566	-3.52749	-3.76024	-3.59506	-3.7678	ATM	-	-	- && sp|Q9M3G7|ATM_ARATH Serine/threonine-protein kinase ATM OS=Arabidopsis thaliana OX=3702 GN=ATM PE=1 SV=1 && -
MS_gene07454	-4.04173	-4.27459	-4.10952	-3.3206	ATM	-	-	- && sp|Q9M3G7|ATM_ARATH Serine/threonine-protein kinase ATM OS=Arabidopsis thaliana OX=3702 GN=ATM PE=1 SV=1 && -
MS_gene037321	0.035567	2.61254	2.17112	1.42048	ATR	-	-	- && sp|Q9FKS4|ATR_ARATH Serine/threonine-protein kinase ATR OS=Arabidopsis thaliana OX=3702 GN=ATR PE=2 SV=2 && PF08064:UME (NUC010) domain|PF02260:FATC domain|PF00454:Phosphatidylinositol 3- and 4-kinase|PF02259:FAT domain
MS_gene029247	-1.5921	1.19925	1.56803	2.37133	ATR	-	-	- && sp|Q9FKS4|ATR_ARATH Serine/threonine-protein kinase ATR OS=Arabidopsis thaliana OX=3702 GN=ATR PE=2 SV=2 && PF08064:UME (NUC010) domain|PF00454:Phosphatidylinositol 3- and 4-kinase|PF02259:FAT domain|PF02260:FATC domain
MS_gene03620	-6.35733	-5.56984	-2.64641	-6.5215	AUR1	-	-	- && sp|Q9M077|AUR1_ARATH Serine/threonine-protein kinase Aurora-1 OS=Arabidopsis thaliana OX=3702 GN=AUR1 PE=1 SV=1 && PF07748:Glycosyl hydrolases family 38 C-terminal domain|PF00069:Protein kinase domain
MS_gene40689	1.90337	NA	NA	NA	AUR1	-	-	- && sp|Q9M077|AUR1_ARATH Serine/threonine-protein kinase Aurora-1 OS=Arabidopsis thaliana OX=3702 GN=AUR1 PE=1 SV=1 && PF00069:Protein kinase domain
MS_gene014595	1.25889	2.14072	3.4705	4.40621	AUR1	-	-	- && sp|Q9M077|AUR1_ARATH Serine/threonine-protein kinase Aurora-1 OS=Arabidopsis thaliana OX=3702 GN=AUR1 PE=1 SV=1 && PF00069:Protein kinase domain
MS_gene40241	0.152039	-0.235653	0.854684	2.18202	AUR1	-	-	- && sp|Q9M077|AUR1_ARATH Serine/threonine-protein kinase Aurora-1 OS=Arabidopsis thaliana OX=3702 GN=AUR1 PE=1 SV=1 && PF00069:Protein kinase domain
MS_gene97837	-6.07823	-3.46147	-7.03008	-4.71136	AUR1	-	-	- && sp|Q9M077|AUR1_ARATH Serine/threonine-protein kinase Aurora-1 OS=Arabidopsis thaliana OX=3702 GN=AUR1 PE=1 SV=1 && PF00069:Protein kinase domain
MS_gene69074	-0.842061	-3.678	-0.804956	1.0784	AUR1	-	-	- && sp|Q9M077|AUR1_ARATH Serine/threonine-protein kinase Aurora-1 OS=Arabidopsis thaliana OX=3702 GN=AUR1 PE=1 SV=1 && -
MS_gene91634	-2.00809	-3.37592	-2.68071	-1.06063	AUR1	-	-	- && sp|Q9M077|AUR1_ARATH Serine/threonine-protein kinase Aurora-1 OS=Arabidopsis thaliana OX=3702 GN=AUR1 PE=1 SV=1 && -
MS_gene02533	NA	1.61413	3.2069	2.80607	AUR3	-	-	- && sp|O64629|AUR3_ARATH Serine/threonine-protein kinase Aurora-3 OS=Arabidopsis thaliana OX=3702 GN=AUR3 PE=2 SV=1 && PF00069:Protein kinase domain
MS_gene019374	3.68969	0.652347	1.00107	-0.103449	AUR3	-	-	- && sp|O64629|AUR3_ARATH Serine/threonine-protein kinase Aurora-3 OS=Arabidopsis thaliana OX=3702 GN=AUR3 PE=2 SV=1 && PF00069:Protein kinase domain
MS_gene23585	2.60943	3.09103	NA	NA	AUR3	-	-	- && sp|O64629|AUR3_ARATH Serine/threonine-protein kinase Aurora-3 OS=Arabidopsis thaliana OX=3702 GN=AUR3 PE=2 SV=1 && PF00069:Protein kinase domain
MS_gene051148	2.01508	NA	NA	0.71539	AUR3	-	-	- && sp|O64629|AUR3_ARATH Serine/threonine-protein kinase Aurora-3 OS=Arabidopsis thaliana OX=3702 GN=AUR3 PE=2 SV=1 && PF00069:Protein kinase domain
MS_gene51140	1.31347	-1.23623	0.207216	2.83652	AUR3	-	-	- && sp|O64629|AUR3_ARATH Serine/threonine-protein kinase Aurora-3 OS=Arabidopsis thaliana OX=3702 GN=AUR3 PE=2 SV=1 && PF00069:Protein kinase domain
MS_gene016548	-0.692033	-3.40941	0.0386205	-1.62454	AUR3	-	-	- && sp|O64629|AUR3_ARATH Serine/threonine-protein kinase Aurora-3 OS=Arabidopsis thaliana OX=3702 GN=AUR3 PE=2 SV=1 && PF00069:Protein kinase domain
MS_gene019329	-0.696002	-0.949745	-2.80756	-1.19531	AUR3	-	-	- && sp|O64629|AUR3_ARATH Serine/threonine-protein kinase Aurora-3 OS=Arabidopsis thaliana OX=3702 GN=AUR3 PE=2 SV=1 && PF00069:Protein kinase domain
MS_gene61769	-1.81551	-2.05776	-1.88762	-2.06272	AUR3	-	-	- && sp|O64629|AUR3_ARATH Serine/threonine-protein kinase Aurora-3 OS=Arabidopsis thaliana OX=3702 GN=AUR3 PE=2 SV=1 && PF00069:Protein kinase domain
MS_gene23657	-2.51033	0.709197	-2.54722	1.56801	AUR3	-	-	- && sp|O64629|AUR3_ARATH Serine/threonine-protein kinase Aurora-3 OS=Arabidopsis thaliana OX=3702 GN=AUR3 PE=2 SV=1 && PF00069:Protein kinase domain
MS_gene32226	NA	3.58811	NA	3.40254	B120	-	-	- && sp|O81906|B120_ARATH G-type lectin S-receptor-like serine/threonine-protein kinase B120 OS=Arabidopsis thaliana OX=3702 GN=B120 PE=2 SV=1 && PF08276:PAN-like domain|PF01453:D-mannose binding lectin|PF00954:S-locus glycoprotein domain|PF07714:Protein tyrosine kinase
MS_gene97164	-4.04173	-4.27459	-4.10952	-4.28224	B120	-	-	- && sp|O81906|B120_ARATH G-type lectin S-receptor-like serine/threonine-protein kinase B120 OS=Arabidopsis thaliana OX=3702 GN=B120 PE=2 SV=1 && PF07714:Protein tyrosine kinase|PF01657:Salt stress response/antifungal
MS_gene33837	NA	2.19238	3.57355	3.37881	B120	-	-	- && sp|O81906|B120_ARATH G-type lectin S-receptor-like serine/threonine-protein kinase B120 OS=Arabidopsis thaliana OX=3702 GN=B120 PE=2 SV=1 && PF01453:D-mannose binding lectin|PF08276:PAN-like domain|PF07714:Protein tyrosine kinase|PF00954:S-locus glycoprotein domain
MS_gene28678	NA	3.04757	1.56002	2.42587	B120	-	-	- && sp|O81906|B120_ARATH G-type lectin S-receptor-like serine/threonine-protein kinase B120 OS=Arabidopsis thaliana OX=3702 GN=B120 PE=2 SV=1 && PF01453:D-mannose binding lectin|PF08276:PAN-like domain|PF00954:S-locus glycoprotein domain|PF07714:Protein tyrosine kinase
MS_gene01309	-5.40691	0.36632	-0.294043	-1.35446	B120	-	-	- && sp|O81906|B120_ARATH G-type lectin S-receptor-like serine/threonine-protein kinase B120 OS=Arabidopsis thaliana OX=3702 GN=B120 PE=2 SV=1 && PF01453:D-mannose binding lectin|PF00954:S-locus glycoprotein domain|PF08276:PAN-like domain|PF07714:Protein tyrosine kinase
MS_gene01721	NA	3.76717	5.35361	NA	B120	-	-	- && sp|O81906|B120_ARATH G-type lectin S-receptor-like serine/threonine-protein kinase B120 OS=Arabidopsis thaliana OX=3702 GN=B120 PE=2 SV=1 && PF01453:D-mannose binding lectin|PF00954:S-locus glycoprotein domain|PF07714:Protein tyrosine kinase|PF08276:PAN-like domain
MS_gene02280	-3.38917	1.55465	1.00192	-0.405728	B120	-	-	- && sp|O81906|B120_ARATH G-type lectin S-receptor-like serine/threonine-protein kinase B120 OS=Arabidopsis thaliana OX=3702 GN=B120 PE=2 SV=1 && PF00954:S-locus glycoprotein domain|PF07714:Protein tyrosine kinase|PF08276:PAN-like domain|PF01453:D-mannose binding lectin
MS_gene002329	-5.82444	-1.45786	-2.22429	-5.02795	B120	-	-	- && sp|O81906|B120_ARATH G-type lectin S-receptor-like serine/threonine-protein kinase B120 OS=Arabidopsis thaliana OX=3702 GN=B120 PE=2 SV=1 && PF00954:S-locus glycoprotein domain|PF01453:D-mannose binding lectin|PF08276:PAN-like domain|PF07714:Protein tyrosine kinase
MS_gene57409	3.63828	2.05766	2.61416	0.677568	BAME1	-	-	- && sp|O49545|BAME1_ARATH Leucine-rich repeat receptor-like serine/threonine-protein kinase BAM1 OS=Arabidopsis thaliana OX=3702 GN=BAM1 PE=1 SV=1 && PF12799:Leucine Rich repeats (2 copies)|PF08263:Leucine rich repeat N-terminal domain
MS_gene21453	1.39773	-0.30467	-2.75166	-0.270341	BAME1	-	-	- && sp|O49545|BAME1_ARATH Leucine-rich repeat receptor-like serine/threonine-protein kinase BAM1 OS=Arabidopsis thaliana OX=3702 GN=BAM1 PE=1 SV=1 && PF08263:Leucine rich repeat N-terminal domain|PF12799:Leucine Rich repeats (2 copies)|PF07714:Protein tyrosine kinase
MS_gene57408	2.60189	NA	NA	NA	BAME1	-	-	- && sp|O49545|BAME1_ARATH Leucine-rich repeat receptor-like serine/threonine-protein kinase BAM1 OS=Arabidopsis thaliana OX=3702 GN=BAM1 PE=1 SV=1 && PF08263:Leucine rich repeat N-terminal domain|PF12799:Leucine Rich repeats (2 copies)
MS_gene46327	1.47495	-2.02972	-3.80372	-3.37271	BAME1	-	-	- && sp|O49545|BAME1_ARATH Leucine-rich repeat receptor-like serine/threonine-protein kinase BAM1 OS=Arabidopsis thaliana OX=3702 GN=BAM1 PE=1 SV=1 && PF08263:Leucine rich repeat N-terminal domain|PF07714:Protein tyrosine kinase
MS_gene44422	0.394446	-3.26932	-4.33996	-5.28664	BAME1	-	-	- && sp|O49545|BAME1_ARATH Leucine-rich repeat receptor-like serine/threonine-protein kinase BAM1 OS=Arabidopsis thaliana OX=3702 GN=BAM1 PE=1 SV=1 && PF08263:Leucine rich repeat N-terminal domain|PF07714:Protein tyrosine kinase
MS_gene011673	0.245305	-1.93539	-2.67411	-3.55429	BAME1	-	-	- && sp|O49545|BAME1_ARATH Leucine-rich repeat receptor-like serine/threonine-protein kinase BAM1 OS=Arabidopsis thaliana OX=3702 GN=BAM1 PE=1 SV=1 && PF07714:Protein tyrosine kinase|PF08263:Leucine rich repeat N-terminal domain|PF13855:Leucine rich repeat
MS_gene072080	0.613164	-3.99091	-4.78755	-1.27412	BAME1	-	-	- && sp|O49545|BAME1_ARATH Leucine-rich repeat receptor-like serine/threonine-protein kinase BAM1 OS=Arabidopsis thaliana OX=3702 GN=BAM1 PE=1 SV=1 && PF07714:Protein tyrosine kinase|PF08263:Leucine rich repeat N-terminal domain
MS_gene047222	0.508467	-2.86458	-5.08226	-2.35475	BAME1	-	-	- && sp|O49545|BAME1_ARATH Leucine-rich repeat receptor-like serine/threonine-protein kinase BAM1 OS=Arabidopsis thaliana OX=3702 GN=BAM1 PE=1 SV=1 && PF07714:Protein tyrosine kinase|PF08263:Leucine rich repeat N-terminal domain
MS_gene45629	0.362673	-1.4721	-3.53382	-3.41017	BAME1	-	-	- && sp|O49545|BAME1_ARATH Leucine-rich repeat receptor-like serine/threonine-protein kinase BAM1 OS=Arabidopsis thaliana OX=3702 GN=BAM1 PE=1 SV=1 && PF07714:Protein tyrosine kinase|PF08263:Leucine rich repeat N-terminal domain
MS_gene002024	-0.0873373	-4.95544	-1.56855	-3.99373	BAME1	-	-	- && sp|O49545|BAME1_ARATH Leucine-rich repeat receptor-like serine/threonine-protein kinase BAM1 OS=Arabidopsis thaliana OX=3702 GN=BAM1 PE=1 SV=1 && PF07714:Protein tyrosine kinase|PF08263:Leucine rich repeat N-terminal domain
MS_gene00598	-0.794762	-4.38287	-5.17408	-1.43252	BAME1	-	-	- && sp|O49545|BAME1_ARATH Leucine-rich repeat receptor-like serine/threonine-protein kinase BAM1 OS=Arabidopsis thaliana OX=3702 GN=BAM1 PE=1 SV=1 && PF07714:Protein tyrosine kinase|PF08263:Leucine rich repeat N-terminal domain
MS_gene46326	4.74159	NA	NA	NA	BAME1	-	-	- && sp|O49545|BAME1_ARATH Leucine-rich repeat receptor-like serine/threonine-protein kinase BAM1 OS=Arabidopsis thaliana OX=3702 GN=BAM1 PE=1 SV=1 && -
MS_gene44423	0.447777	-3.75802	-0.518576	-3.76138	BAME1	-	-	- && sp|O49545|BAME1_ARATH Leucine-rich repeat receptor-like serine/threonine-protein kinase BAM1 OS=Arabidopsis thaliana OX=3702 GN=BAM1 PE=1 SV=1 && -
MS_gene22243	-0.239285	-2.88259	-1.84555	-5.18625	BAME3	-	-	- && sp|O65440|BAME3_ARATH Leucine-rich repeat receptor-like serine/threonine-protein kinase BAM3 OS=Arabidopsis thaliana OX=3702 GN=BAM3 PE=1 SV=3 && PF08263:Leucine rich repeat N-terminal domain|PF07714:Protein tyrosine kinase
MS_gene038217	3.4321	0.807592	-1.7883	-1.96126	BAME3	-	-	- && sp|O65440|BAME3_ARATH Leucine-rich repeat receptor-like serine/threonine-protein kinase BAM3 OS=Arabidopsis thaliana OX=3702 GN=BAM3 PE=1 SV=3 && PF07714:Protein tyrosine kinase
MS_gene46977	1.26439	-0.604213	-4.80826	-0.434751	BAME3	-	-	- && sp|O65440|BAME3_ARATH Leucine-rich repeat receptor-like serine/threonine-protein kinase BAM3 OS=Arabidopsis thaliana OX=3702 GN=BAM3 PE=1 SV=3 && PF07714:Protein tyrosine kinase
MS_gene038109	0.839788	-4.98474	-2.33743	-4.98313	BAME3	-	-	- && sp|O65440|BAME3_ARATH Leucine-rich repeat receptor-like serine/threonine-protein kinase BAM3 OS=Arabidopsis thaliana OX=3702 GN=BAM3 PE=1 SV=3 && PF07714:Protein tyrosine kinase
MS_gene017003	0.793561	-2.30965	-3.69856	-4.83642	BAME3	-	-	- && sp|O65440|BAME3_ARATH Leucine-rich repeat receptor-like serine/threonine-protein kinase BAM3 OS=Arabidopsis thaliana OX=3702 GN=BAM3 PE=1 SV=3 && PF07714:Protein tyrosine kinase
MS_gene47694	0.359133	-2.13616	-3.36667	-5.25678	BAME3	-	-	- && sp|O65440|BAME3_ARATH Leucine-rich repeat receptor-like serine/threonine-protein kinase BAM3 OS=Arabidopsis thaliana OX=3702 GN=BAM3 PE=1 SV=3 && PF07714:Protein tyrosine kinase
MS_gene92040	0.287529	-2.53258	-3.31602	-5.3715	BAME3	-	-	- && sp|O65440|BAME3_ARATH Leucine-rich repeat receptor-like serine/threonine-protein kinase BAM3 OS=Arabidopsis thaliana OX=3702 GN=BAM3 PE=1 SV=3 && PF07714:Protein tyrosine kinase
novel.6770	0.365567	-1.41147	-1.81766	-4.60974	BAME3	-	-	- && sp|O65440|BAME3_ARATH Leucine-rich repeat receptor-like serine/threonine-protein kinase BAM3 OS=Arabidopsis thaliana OX=3702 GN=BAM3 PE=1 SV=3 && PF07714:Protein tyrosine and serine/threonine kinase
MS_gene62226	-3.38917	-1.84635	-3.38018	-3.5551	BIK1	-	-	- && sp|O48814|BIK1_ARATH Serine/threonine-protein kinase BIK1 OS=Arabidopsis thaliana OX=3702 GN=BIK1 PE=1 SV=1 && PF07714:Protein tyrosine kinase|PF13966:zinc-binding in reverse transcriptase
MS_gene047069	3.04564	-1.99533	-1.21127	-2.87675	BIP2C	-	-	- && sp|Q6J2K6|BIP2C_ORYSI Probable protein phosphatase 2C BIPP2C1 OS=Oryza sativa subsp. indica OX=39946 GN=BIPP2C1 PE=2 SV=1 && -
MS_gene071931	-0.36301	-1.23561	-1.34123	-2.69375	BIP2C	-	-	- && sp|Q6J2K6|BIP2C_ORYSI Probable protein phosphatase 2C BIPP2C1 OS=Oryza sativa subsp. indica OX=39946 GN=BIPP2C1 PE=2 SV=1 && -
MS_gene01159	-1.28735	-1.64658	-2.88507	-3.07502	BIP2C	-	-	- && sp|Q6J2K6|BIP2C_ORYSI Probable protein phosphatase 2C BIPP2C1 OS=Oryza sativa subsp. indica OX=39946 GN=BIPP2C1 PE=2 SV=1 && -
MS_gene85212	3.07929	3.99021	2.69674	2.24776	BLUS1	-	-	- && sp|O23304|BLUS1_ARATH Serine/threonine-protein kinase BLUS1 OS=Arabidopsis thaliana OX=3702 GN=BLUS1 PE=1 SV=1 && PF00069:Protein kinase domain
MS_gene76141	0.862431	-2.39556	-0.494717	-0.294468	BLUS1	-	-	- && sp|O23304|BLUS1_ARATH Serine/threonine-protein kinase BLUS1 OS=Arabidopsis thaliana OX=3702 GN=BLUS1 PE=1 SV=1 && PF00069:Protein kinase domain
MS_gene028205	0.878804	-4.59266	-2.52619	-3.62652	BRL2	-	-	- && sp|Q9ZPS9|BRL2_ARATH Serine/threonine-protein kinase BRI1-like 2 OS=Arabidopsis thaliana OX=3702 GN=BRL2 PE=1 SV=1 && PF13855:Leucine rich repeat|PF08263:Leucine rich repeat N-terminal domain|PF00069:Protein kinase domain
MS_gene34980	2.65115	0.396065	-2.94537	-0.65411	BRL2	-	-	- && sp|Q9ZPS9|BRL2_ARATH Serine/threonine-protein kinase BRI1-like 2 OS=Arabidopsis thaliana OX=3702 GN=BRL2 PE=1 SV=1 && PF08263:Leucine rich repeat N-terminal domain|PF13855:Leucine rich repeat|PF00069:Protein kinase domain
MS_gene08366	-2.47135	-4.58065	-0.970918	-4.58226	BRL2	-	-	- && sp|Q9ZPS9|BRL2_ARATH Serine/threonine-protein kinase BRI1-like 2 OS=Arabidopsis thaliana OX=3702 GN=BRL2 PE=1 SV=1 && PF08263:Leucine rich repeat N-terminal domain|PF13855:Leucine rich repeat|PF00069:Protein kinase domain
MS_gene023252	-0.74571	-1.46208	-2.63335	-3.7678	BRL2	-	-	- && sp|Q9ZPS9|BRL2_ARATH Serine/threonine-protein kinase BRI1-like 2 OS=Arabidopsis thaliana OX=3702 GN=BRL2 PE=1 SV=1 && PF08263:Leucine rich repeat N-terminal domain|PF00069:Protein kinase domain|PF13855:Leucine rich repeat
MS_gene074485	2.16529	1.13511	1.76732	-0.238291	BSK1	-	-	- && sp|Q944A7|BSK1_ARATH Serine/threonine-protein kinase BSK1 OS=Arabidopsis thaliana OX=3702 GN=BSK1 PE=1 SV=1 && PF07714:Protein tyrosine kinase
MS_gene30716	2.5612	NA	2.09569	NA	BSK1	-	-	- && sp|Q944A7|BSK1_ARATH Serine/threonine-protein kinase BSK1 OS=Arabidopsis thaliana OX=3702 GN=BSK1 PE=1 SV=1 && -
MS_gene057998	0.0699861	-1.78288	-2.2619	-1.78279	BSK2	-	-	- && sp|Q9LS26|BSK2_ARATH Serine/threonine-protein kinase BSK2 OS=Arabidopsis thaliana OX=3702 GN=BSK2 PE=1 SV=1 && PF07714:Protein tyrosine kinase
MS_gene46356	-1.92878	0.350711	-3.87295	1.4525	BSK2	-	-	- && sp|Q9LS26|BSK2_ARATH Serine/threonine-protein kinase BSK2 OS=Arabidopsis thaliana OX=3702 GN=BSK2 PE=1 SV=1 && PF07714:Protein tyrosine kinase
MS_gene056774	3.54507	5.47001	-0.0220462	4.89908	BSK3	-	-	- && sp|Q8W4L3|BSK3_ARATH Serine/threonine-protein kinase BSK3 OS=Arabidopsis thaliana OX=3702 GN=BSK3 PE=1 SV=1 && PF07714:Protein tyrosine kinase
MS_gene071822	0.0583571	2.99523	3.31787	2.84118	BSK3	-	-	- && sp|Q8W4L3|BSK3_ARATH Serine/threonine-protein kinase BSK3 OS=Arabidopsis thaliana OX=3702 GN=BSK3 PE=1 SV=1 && PF07714:Protein tyrosine kinase
MS_gene019619	-0.011413	2.35879	2.57064	2.08528	BSK3	-	-	- && sp|Q8W4L3|BSK3_ARATH Serine/threonine-protein kinase BSK3 OS=Arabidopsis thaliana OX=3702 GN=BSK3 PE=1 SV=1 && PF07714:Protein tyrosine kinase
MS_gene069204	-0.750399	0.778846	-3.50077	-0.12093	BSK3	-	-	- && sp|Q8W4L3|BSK3_ARATH Serine/threonine-protein kinase BSK3 OS=Arabidopsis thaliana OX=3702 GN=BSK3 PE=1 SV=1 && PF07714:Protein tyrosine kinase
MS_gene055639	1.62494	NA	NA	NA	BSK5	-	-	- && sp|Q9FIL1|BSK5_ARATH Serine/threonine-protein kinase BSK5 OS=Arabidopsis thaliana OX=3702 GN=BSK5 PE=1 SV=1 && PF07714:Protein tyrosine kinase
MS_gene30533	-1.3306	-3.12853	-1.97235	-5.03599	BSK5	-	-	- && sp|Q9FIL1|BSK5_ARATH Serine/threonine-protein kinase BSK5 OS=Arabidopsis thaliana OX=3702 GN=BSK5 PE=1 SV=1 && PF07714:Protein tyrosine kinase
MS_gene78398	-2.22032	-0.699235	0.232714	-1.45269	BSK5	-	-	- && sp|Q9FIL1|BSK5_ARATH Serine/threonine-protein kinase BSK5 OS=Arabidopsis thaliana OX=3702 GN=BSK5 PE=1 SV=1 && PF07714:Protein tyrosine kinase
MS_gene056911	-2.92449	-3.36077	-3.53211	-2.5152	BSK5	-	-	- && sp|Q9FIL1|BSK5_ARATH Serine/threonine-protein kinase BSK5 OS=Arabidopsis thaliana OX=3702 GN=BSK5 PE=1 SV=1 && PF07714:Protein tyrosine kinase
MS_gene052068	2.59432	1.61413	4.23332	1.81226	BSK5	-	-	- && sp|Q9FIL1|BSK5_ARATH Serine/threonine-protein kinase BSK5 OS=Arabidopsis thaliana OX=3702 GN=BSK5 PE=1 SV=1 && -
MS_gene73220	-0.107776	-3.01367	-1.87073	-3.61682	BSK6	-	-	- && sp|Q9M324|BSK6_ARATH Serine/threonine-protein kinase BSK6 OS=Arabidopsis thaliana OX=3702 GN=BSK6 PE=1 SV=1 && PF07714:Protein tyrosine kinase
MS_gene048125	-0.353407	-3.1738	-1.95418	-2.85601	BSK6	-	-	- && sp|Q9M324|BSK6_ARATH Serine/threonine-protein kinase BSK6 OS=Arabidopsis thaliana OX=3702 GN=BSK6 PE=1 SV=1 && PF07714:Protein tyrosine kinase
MS_gene92541	-1.03951	-2.11807	-3.32756	-3.20061	BSK6	-	-	- && sp|Q9M324|BSK6_ARATH Serine/threonine-protein kinase BSK6 OS=Arabidopsis thaliana OX=3702 GN=BSK6 PE=1 SV=1 && PF07714:Protein tyrosine kinase
MS_gene037708	-1.52351	-0.778357	-1.87478	-2.59935	BSK6	-	-	- && sp|Q9M324|BSK6_ARATH Serine/threonine-protein kinase BSK6 OS=Arabidopsis thaliana OX=3702 GN=BSK6 PE=1 SV=1 && PF07714:Protein tyrosine kinase
MS_gene008026	-1.72249	2.00484	0.235874	2.46795	BUB1	-	-	- && sp|Q54CV5|BUB1_DICDI Probable inactive serine/threonine-protein kinase bub1 OS=Dictyostelium discoideum OX=44689 GN=bub1 PE=3 SV=1 && PF08311:Mad3/BUB1 homology region 1
MS_gene031939	-1.81551	-2.05776	-1.88762	-1.10094	BUB1	-	-	- && sp|Q54CV5|BUB1_DICDI Probable inactive serine/threonine-protein kinase bub1 OS=Dictyostelium discoideum OX=44689 GN=bub1 PE=3 SV=1 && PF08311:Mad3/BUB1 homology region 1
MS_gene045583	4.02731	NA	3.2069	NA	BUB1	-	-	- && sp|F4IVI0|BUB1_ARATH Mitotic checkpoint serine/threonine-protein kinase BUB1 OS=Arabidopsis thaliana OX=3702 GN=BUB1 PE=1 SV=1 && PF00069:Protein kinase domain|PF08311:Mad3/BUB1 homology region 1
MS_gene006615	-1.95437	-4.02997	-1.90858	-4.02397	BUB1	-	-	- && sp|F4IVI0|BUB1_ARATH Mitotic checkpoint serine/threonine-protein kinase BUB1 OS=Arabidopsis thaliana OX=3702 GN=BUB1 PE=1 SV=1 && PF00069:Protein kinase domain|PF08311:Mad3/BUB1 homology region 1
MS_gene066517	-1.53452	4.96188	1.91918	0.0582727	CBK1	-	-	- && sp|P53894|CBK1_YEAST Serine/threonine-protein kinase CBK1 OS=Saccharomyces cerevisiae (strain ATCC 204508 / S288c) OX=559292 GN=CBK1 PE=1 SV=1 && PF00069:Protein kinase domain
MS_gene063954	NA	3.85734	NA	1.67717	CCAMK	-	-	- && sp|Q6RET7|CCAMK_MEDTR Calcium and calcium/calmodulin-dependent serine/threonine-protein kinase DMI-3 OS=Medicago truncatula OX=3880 GN=CCAMK PE=1 SV=1 && PF00069:Protein kinase domain|PF13499:EF-hand domain pair
MS_gene59799	2.02239	NA	NA	1.67717	CCAMK	-	-	- && sp|Q6RET7|CCAMK_MEDTR Calcium and calcium/calmodulin-dependent serine/threonine-protein kinase DMI-3 OS=Medicago truncatula OX=3880 GN=CCAMK PE=1 SV=1 && PF00069:Protein kinase domain|PF13499:EF-hand domain pair
MS_gene020408	1.01347	-1.4322	-2.08986	-5.00022	CCR12	-	-	- && sp|Q9SGN7|CCR12_ARATH Serine/threonine-protein kinase-like protein At1g28390 OS=Arabidopsis thaliana OX=3702 GN=At1g28390 PE=2 SV=1 && PF07714:Protein tyrosine kinase
MS_gene013044	0.923708	-2.76182	-2.74397	-5.80865	CCR12	-	-	- && sp|Q9SGN7|CCR12_ARATH Serine/threonine-protein kinase-like protein At1g28390 OS=Arabidopsis thaliana OX=3702 GN=At1g28390 PE=2 SV=1 && PF07714:Protein tyrosine kinase
MS_gene48440	0.0997202	-0.943321	-4.03883	-5.17542	CCR12	-	-	- && sp|Q9SGN7|CCR12_ARATH Serine/threonine-protein kinase-like protein At1g28390 OS=Arabidopsis thaliana OX=3702 GN=At1g28390 PE=2 SV=1 && -
MS_gene025522	-0.136648	1.39467	2.77142	1.33605	CCR35	-	-	- && sp|Q9SV05|CCR35_ARATH Serine/threonine-protein kinase-like protein At3g51990 OS=Arabidopsis thaliana OX=3702 GN=At3g51990 PE=2 SV=1 && PF00069:Protein kinase domain
MS_gene065334	-0.803554	1.62039	2.93013	1.54019	CCR35	-	-	- && sp|Q9SV05|CCR35_ARATH Serine/threonine-protein kinase-like protein At3g51990 OS=Arabidopsis thaliana OX=3702 GN=At3g51990 PE=2 SV=1 && PF00069:Protein kinase domain
MS_gene38871	-1.66322	-5.35858	-1.3655	-3.44858	CE101	-	-	- && sp|Q9LW83|CE101_ARATH G-type lectin S-receptor-like serine/threonine-protein kinase CES101 OS=Arabidopsis thaliana OX=3702 GN=CES101 PE=2 SV=2 && PF12330:Haspin like kinase domain|PF07714:Protein tyrosine kinase|PF01453:D-mannose binding lectin
MS_gene032443	0.972707	-2.63087	0.44077	-1.27673	CE101	-	-	- && sp|Q9LW83|CE101_ARATH G-type lectin S-receptor-like serine/threonine-protein kinase CES101 OS=Arabidopsis thaliana OX=3702 GN=CES101 PE=2 SV=2 && PF12330:Haspin like kinase domain|PF01453:D-mannose binding lectin|PF07714:Protein tyrosine kinase|PF08276:PAN-like domain
MS_gene38893	2.27212	-0.878147	-0.932083	-3.09512	CE101	-	-	- && sp|Q9LW83|CE101_ARATH G-type lectin S-receptor-like serine/threonine-protein kinase CES101 OS=Arabidopsis thaliana OX=3702 GN=CES101 PE=2 SV=2 && PF07714:Protein tyrosine kinase|PF08276:PAN-like domain
MS_gene43011	1.08872	-1.97951	-2.16132	-3.74765	CE101	-	-	- && sp|Q9LW83|CE101_ARATH G-type lectin S-receptor-like serine/threonine-protein kinase CES101 OS=Arabidopsis thaliana OX=3702 GN=CES101 PE=2 SV=2 && PF07714:Protein tyrosine kinase|PF01453:D-mannose binding lectin|PF12330:Haspin like kinase domain
MS_gene38895	1.16323	-2.5387	-1.41127	-2.54591	CE101	-	-	- && sp|Q9LW83|CE101_ARATH G-type lectin S-receptor-like serine/threonine-protein kinase CES101 OS=Arabidopsis thaliana OX=3702 GN=CES101 PE=2 SV=2 && PF07714:Protein tyrosine kinase|PF01453:D-mannose binding lectin
MS_gene38897	0.957686	-3.37036	-3.15006	-5.13249	CE101	-	-	- && sp|Q9LW83|CE101_ARATH G-type lectin S-receptor-like serine/threonine-protein kinase CES101 OS=Arabidopsis thaliana OX=3702 GN=CES101 PE=2 SV=2 && PF07714:Protein tyrosine kinase|PF01453:D-mannose binding lectin
MS_gene38876	0.926813	-0.752545	-2.63501	-2.14386	CE101	-	-	- && sp|Q9LW83|CE101_ARATH G-type lectin S-receptor-like serine/threonine-protein kinase CES101 OS=Arabidopsis thaliana OX=3702 GN=CES101 PE=2 SV=2 && PF07714:Protein tyrosine kinase|PF01453:D-mannose binding lectin
MS_gene38847	0.44999	-0.298086	-3.06111	-4.04016	CE101	-	-	- && sp|Q9LW83|CE101_ARATH G-type lectin S-receptor-like serine/threonine-protein kinase CES101 OS=Arabidopsis thaliana OX=3702 GN=CES101 PE=2 SV=2 && PF07714:Protein tyrosine kinase|PF01453:D-mannose binding lectin
MS_gene035448	-0.0501655	-6.65144	-6.48074	-6.65528	CE101	-	-	- && sp|Q9LW83|CE101_ARATH G-type lectin S-receptor-like serine/threonine-protein kinase CES101 OS=Arabidopsis thaliana OX=3702 GN=CES101 PE=2 SV=2 && PF07714:Protein tyrosine kinase|PF01453:D-mannose binding lectin
MS_gene035450	-0.483756	-4.3723	-5.34413	-7.23636	CE101	-	-	- && sp|Q9LW83|CE101_ARATH G-type lectin S-receptor-like serine/threonine-protein kinase CES101 OS=Arabidopsis thaliana OX=3702 GN=CES101 PE=2 SV=2 && PF07714:Protein tyrosine kinase|PF01453:D-mannose binding lectin
MS_gene041959	-0.524811	-3.73196	-4.53057	-5.6704	CE101	-	-	- && sp|Q9LW83|CE101_ARATH G-type lectin S-receptor-like serine/threonine-protein kinase CES101 OS=Arabidopsis thaliana OX=3702 GN=CES101 PE=2 SV=2 && PF07714:Protein tyrosine kinase|PF01453:D-mannose binding lectin
MS_gene032450	-1.51041	-4.63173	-1.21742	-1.08967	CE101	-	-	- && sp|Q9LW83|CE101_ARATH G-type lectin S-receptor-like serine/threonine-protein kinase CES101 OS=Arabidopsis thaliana OX=3702 GN=CES101 PE=2 SV=2 && PF07714:Protein tyrosine kinase|PF01453:D-mannose binding lectin
MS_gene032427	-2.25298	-5.34479	-5.17984	-5.35254	CE101	-	-	- && sp|Q9LW83|CE101_ARATH G-type lectin S-receptor-like serine/threonine-protein kinase CES101 OS=Arabidopsis thaliana OX=3702 GN=CES101 PE=2 SV=2 && PF07714:Protein tyrosine kinase|PF01453:D-mannose binding lectin
MS_gene032428	-5.80682	-6.03984	-3.61735	-6.04763	CE101	-	-	- && sp|Q9LW83|CE101_ARATH G-type lectin S-receptor-like serine/threonine-protein kinase CES101 OS=Arabidopsis thaliana OX=3702 GN=CES101 PE=2 SV=2 && PF07714:Protein tyrosine kinase|PF01453:D-mannose binding lectin
MS_gene43027	-4.28769	-1.58721	-1.83941	-4.48942	CE101	-	-	- && sp|Q9LW83|CE101_ARATH G-type lectin S-receptor-like serine/threonine-protein kinase CES101 OS=Arabidopsis thaliana OX=3702 GN=CES101 PE=2 SV=2 && PF07714:Protein tyrosine kinase
novel.18017	-1.08952	-3.95341	-6.2793	-3.95468	CE101	-	-	- && sp|Q9LW83|CE101_ARATH G-type lectin S-receptor-like serine/threonine-protein kinase CES101 OS=Arabidopsis thaliana OX=3702 GN=CES101 PE=2 SV=2 && PF07714:Protein tyrosine and serine/threonine kinase
novel.17458	-1.12902	-1.21766	-2.99472	-3.17189	CE101	-	-	- && sp|Q9LW83|CE101_ARATH G-type lectin S-receptor-like serine/threonine-protein kinase CES101 OS=Arabidopsis thaliana OX=3702 GN=CES101 PE=2 SV=2 && PF07714:Protein tyrosine and serine/threonine kinase
MS_gene016639	-1.18991	-2.57411	-4.66961	-5.80796	CE101	-	-	- && sp|Q9LW83|CE101_ARATH G-type lectin S-receptor-like serine/threonine-protein kinase CES101 OS=Arabidopsis thaliana OX=3702 GN=CES101 PE=2 SV=2 && PF01453:D-mannose binding lectin|PF12330:Haspin like kinase domain|PF07714:Protein tyrosine kinase
MS_gene45775	-1.70051	-4.39853	-2.33536	-4.39604	CE101	-	-	- && sp|Q9LW83|CE101_ARATH G-type lectin S-receptor-like serine/threonine-protein kinase CES101 OS=Arabidopsis thaliana OX=3702 GN=CES101 PE=2 SV=2 && PF01453:D-mannose binding lectin|PF12330:Haspin like kinase domain|PF00069:Protein kinase domain
MS_gene98809	0.229675	-2.49004	-4.56275	-7.84787	CE101	-	-	- && sp|Q9LW83|CE101_ARATH G-type lectin S-receptor-like serine/threonine-protein kinase CES101 OS=Arabidopsis thaliana OX=3702 GN=CES101 PE=2 SV=2 && PF01453:D-mannose binding lectin|PF11883:Domain of unknown function (DUF3403)|PF07714:Protein tyrosine kinase
MS_gene032438	1.27253	-2.73868	-2.41982	-4.48211	CE101	-	-	- && sp|Q9LW83|CE101_ARATH G-type lectin S-receptor-like serine/threonine-protein kinase CES101 OS=Arabidopsis thaliana OX=3702 GN=CES101 PE=2 SV=2 && PF01453:D-mannose binding lectin|PF07714:Protein tyrosine kinase|PF12330:Haspin like kinase domain
MS_gene032439	1.23239	-4.91455	-3.43982	-7.32194	CE101	-	-	- && sp|Q9LW83|CE101_ARATH G-type lectin S-receptor-like serine/threonine-protein kinase CES101 OS=Arabidopsis thaliana OX=3702 GN=CES101 PE=2 SV=2 && PF01453:D-mannose binding lectin|PF07714:Protein tyrosine kinase|PF12330:Haspin like kinase domain
MS_gene38851	1.40477	-3.49317	-2.35709	-3.49651	CE101	-	-	- && sp|Q9LW83|CE101_ARATH G-type lectin S-receptor-like serine/threonine-protein kinase CES101 OS=Arabidopsis thaliana OX=3702 GN=CES101 PE=2 SV=2 && PF01453:D-mannose binding lectin|PF07714:Protein tyrosine kinase
MS_gene035423	1.10372	-2.97847	-1.83781	-2.0139	CE101	-	-	- && sp|Q9LW83|CE101_ARATH G-type lectin S-receptor-like serine/threonine-protein kinase CES101 OS=Arabidopsis thaliana OX=3702 GN=CES101 PE=2 SV=2 && PF01453:D-mannose binding lectin|PF07714:Protein tyrosine kinase
MS_gene43010	0.327769	-3.50071	-8.67446	-3.81133	CE101	-	-	- && sp|Q9LW83|CE101_ARATH G-type lectin S-receptor-like serine/threonine-protein kinase CES101 OS=Arabidopsis thaliana OX=3702 GN=CES101 PE=2 SV=2 && PF01453:D-mannose binding lectin|PF07714:Protein tyrosine kinase
MS_gene041956	0.205354	-5.19575	-2.48547	-5.19908	CE101	-	-	- && sp|Q9LW83|CE101_ARATH G-type lectin S-receptor-like serine/threonine-protein kinase CES101 OS=Arabidopsis thaliana OX=3702 GN=CES101 PE=2 SV=2 && PF01453:D-mannose binding lectin|PF07714:Protein tyrosine kinase
MS_gene035449	0.193406	-2.64422	-5.61974	-5.79558	CE101	-	-	- && sp|Q9LW83|CE101_ARATH G-type lectin S-receptor-like serine/threonine-protein kinase CES101 OS=Arabidopsis thaliana OX=3702 GN=CES101 PE=2 SV=2 && PF01453:D-mannose binding lectin|PF07714:Protein tyrosine kinase
MS_gene041958	-0.663895	-4.63639	-4.46213	-4.63927	CE101	-	-	- && sp|Q9LW83|CE101_ARATH G-type lectin S-receptor-like serine/threonine-protein kinase CES101 OS=Arabidopsis thaliana OX=3702 GN=CES101 PE=2 SV=2 && PF01453:D-mannose binding lectin|PF07714:Protein tyrosine kinase
MS_gene035440	-0.959265	-2.9691	-3.66064	-3.34621	CE101	-	-	- && sp|Q9LW83|CE101_ARATH G-type lectin S-receptor-like serine/threonine-protein kinase CES101 OS=Arabidopsis thaliana OX=3702 GN=CES101 PE=2 SV=2 && PF01453:D-mannose binding lectin|PF07714:Protein tyrosine kinase
MS_gene032447	-1.33712	-6.00677	-4.45153	-5.07486	CE101	-	-	- && sp|Q9LW83|CE101_ARATH G-type lectin S-receptor-like serine/threonine-protein kinase CES101 OS=Arabidopsis thaliana OX=3702 GN=CES101 PE=2 SV=2 && PF01453:D-mannose binding lectin|PF07714:Protein tyrosine kinase
MS_gene032435	-1.45642	-4.8573	-2.08792	-4.85189	CE101	-	-	- && sp|Q9LW83|CE101_ARATH G-type lectin S-receptor-like serine/threonine-protein kinase CES101 OS=Arabidopsis thaliana OX=3702 GN=CES101 PE=2 SV=2 && PF01453:D-mannose binding lectin|PF07714:Protein tyrosine kinase
MS_gene43021	-2.75843	-0.923676	-3.78766	-3.96039	CE101	-	-	- && sp|Q9LW83|CE101_ARATH G-type lectin S-receptor-like serine/threonine-protein kinase CES101 OS=Arabidopsis thaliana OX=3702 GN=CES101 PE=2 SV=2 && PF01453:D-mannose binding lectin|PF07714:Protein tyrosine kinase
MS_gene041952	-5.96906	-6.22413	-6.04996	-6.2271	CE101	-	-	- && sp|Q9LW83|CE101_ARATH G-type lectin S-receptor-like serine/threonine-protein kinase CES101 OS=Arabidopsis thaliana OX=3702 GN=CES101 PE=2 SV=2 && PF01453:D-mannose binding lectin|PF00069:Protein kinase domain
MS_gene035453	2.17916	-2.49565	0.575274	-2.49139	CE101	-	-	- && sp|Q9LW83|CE101_ARATH G-type lectin S-receptor-like serine/threonine-protein kinase CES101 OS=Arabidopsis thaliana OX=3702 GN=CES101 PE=2 SV=2 && PF01453:D-mannose binding lectin
MS_gene38877	1.9895	1.36874	1.00009	-2.99872	CE101	-	-	- && sp|Q9LW83|CE101_ARATH G-type lectin S-receptor-like serine/threonine-protein kinase CES101 OS=Arabidopsis thaliana OX=3702 GN=CES101 PE=2 SV=2 && PF01453:D-mannose binding lectin
MS_gene38884	0.444082	-2.95339	-2.78794	-2.96075	CE101	-	-	- && sp|Q9LW83|CE101_ARATH G-type lectin S-receptor-like serine/threonine-protein kinase CES101 OS=Arabidopsis thaliana OX=3702 GN=CES101 PE=2 SV=2 && PF01453:D-mannose binding lectin
MS_gene70797	-0.0386919	-2.2616	-2.69427	-6.85839	CE101	-	-	- && sp|Q9LW83|CE101_ARATH G-type lectin S-receptor-like serine/threonine-protein kinase CES101 OS=Arabidopsis thaliana OX=3702 GN=CES101 PE=2 SV=2 && PF01453:D-mannose binding lectin
MS_gene38873	-0.446708	-5.50605	-2.66117	-5.49665	CE101	-	-	- && sp|Q9LW83|CE101_ARATH G-type lectin S-receptor-like serine/threonine-protein kinase CES101 OS=Arabidopsis thaliana OX=3702 GN=CES101 PE=2 SV=2 && PF01453:D-mannose binding lectin
MS_gene005166	-0.670779	-1.58755	-3.26462	-2.25659	CE101	-	-	- && sp|Q9LW83|CE101_ARATH G-type lectin S-receptor-like serine/threonine-protein kinase CES101 OS=Arabidopsis thaliana OX=3702 GN=CES101 PE=2 SV=2 && PF01453:D-mannose binding lectin
MS_gene58742	NA	4.27328	NA	5.1412	CE101	-	-	- && sp|Q9LW83|CE101_ARATH G-type lectin S-receptor-like serine/threonine-protein kinase CES101 OS=Arabidopsis thaliana OX=3702 GN=CES101 PE=2 SV=2 && PF00704:Glycosyl hydrolases family 18|PF00069:Protein kinase domain
MS_gene036618	NA	5.1671	4.39033	8.19185	CE101	-	-	- && sp|Q9LW83|CE101_ARATH G-type lectin S-receptor-like serine/threonine-protein kinase CES101 OS=Arabidopsis thaliana OX=3702 GN=CES101 PE=2 SV=2 && PF00704:Glycosyl hydrolases family 18|PF00069:Protein kinase domain
MS_gene57739	1.62494	6.03569	1.88617	5.97992	CE101	-	-	- && sp|Q9LW83|CE101_ARATH G-type lectin S-receptor-like serine/threonine-protein kinase CES101 OS=Arabidopsis thaliana OX=3702 GN=CES101 PE=2 SV=2 && PF00704:Glycosyl hydrolases family 18|PF00069:Protein kinase domain
MS_gene041957	-3.17535	-6.59478	-6.42233	-6.59857	CE101	-	-	- && sp|Q9LW83|CE101_ARATH G-type lectin S-receptor-like serine/threonine-protein kinase CES101 OS=Arabidopsis thaliana OX=3702 GN=CES101 PE=2 SV=2 && PF00069:Protein kinase domain|PF01453:D-mannose binding lectin
MS_gene57740	NA	3.09103	NA	1.81226	CE101	-	-	- && sp|Q9LW83|CE101_ARATH G-type lectin S-receptor-like serine/threonine-protein kinase CES101 OS=Arabidopsis thaliana OX=3702 GN=CES101 PE=2 SV=2 && PF00069:Protein kinase domain|PF00704:Glycosyl hydrolases family 18
MS_gene58744	1.18568	-5.02708	-4.85296	-4.06618	CE101	-	-	- && sp|Q9LW83|CE101_ARATH G-type lectin S-receptor-like serine/threonine-protein kinase CES101 OS=Arabidopsis thaliana OX=3702 GN=CES101 PE=2 SV=2 && PF00069:Protein kinase domain|PF00704:Glycosyl hydrolases family 18
MS_gene68369	3.75786	3.55134	0.0715028	2.14817	CIPK1	-	-	- && sp|Q8RWC9|CIPK1_ARATH CBL-interacting serine/threonine-protein kinase 1 OS=Arabidopsis thaliana OX=3702 GN=CIPK1 PE=1 SV=2 && PF03822:NAF domain|PF00069:Protein kinase domain
MS_gene26784	-0.852154	-2.11872	-5.37934	-1.54221	CIPK1	-	-	- && sp|Q8RWC9|CIPK1_ARATH CBL-interacting serine/threonine-protein kinase 1 OS=Arabidopsis thaliana OX=3702 GN=CIPK1 PE=1 SV=2 && PF00069:Protein kinase domain|PF03822:NAF domain
MS_gene030155	-4.32512	-4.00465	-5.30925	-5.48223	CIPK1	-	-	- && sp|Q8RWC9|CIPK1_ARATH CBL-interacting serine/threonine-protein kinase 1 OS=Arabidopsis thaliana OX=3702 GN=CIPK1 PE=1 SV=2 && PF00069:Protein kinase domain|PF03822:NAF domain
MS_gene68368	2.39909	-0.0606284	0.429832	0.684257	CIPK1	-	-	- && sp|Q8RWC9|CIPK1_ARATH CBL-interacting serine/threonine-protein kinase 1 OS=Arabidopsis thaliana OX=3702 GN=CIPK1 PE=1 SV=2 && -
MS_gene016896	2.94608	2.50565	-0.018037	0.858858	CIPK3	-	-	- && sp|Q2V452|CIPK3_ARATH CBL-interacting serine/threonine-protein kinase 3 OS=Arabidopsis thaliana OX=3702 GN=CIPK3 PE=1 SV=2 && PF03822:NAF domain|PF00069:Protein kinase domain
MS_gene071042	0.47619	3.17585	3.05029	3.67328	CIPK4	-	-	- && sp|Q9SUL7|CIPK4_ARATH CBL-interacting serine/threonine-protein kinase 4 OS=Arabidopsis thaliana OX=3702 GN=CIPK4 PE=1 SV=1 && PF03822:NAF domain|PF00069:Protein kinase domain
MS_gene071041	NA	2.97745	3.705	3.09372	CIPK4	-	-	- && sp|Q9SUL7|CIPK4_ARATH CBL-interacting serine/threonine-protein kinase 4 OS=Arabidopsis thaliana OX=3702 GN=CIPK4 PE=1 SV=1 && PF03822:NAF domain
MS_gene071040	1.31754	0.231758	2.1073	3.62453	CIPK4	-	-	- && sp|Q9SUL7|CIPK4_ARATH CBL-interacting serine/threonine-protein kinase 4 OS=Arabidopsis thaliana OX=3702 GN=CIPK4 PE=1 SV=1 && PF00069:Protein kinase domain
MS_gene035578	-0.199189	-1.60578	-2.26924	-0.430683	CIPK6	-	-	- && sp|O65554|CIPK6_ARATH CBL-interacting serine/threonine-protein kinase 6 OS=Arabidopsis thaliana OX=3702 GN=CIPK6 PE=1 SV=1 && PF03822:NAF domain|PF00069:Protein kinase domain
MS_gene012579	1.68018	-2.79858	-0.702587	-0.583201	CIPK6	-	-	- && sp|O65554|CIPK6_ARATH CBL-interacting serine/threonine-protein kinase 6 OS=Arabidopsis thaliana OX=3702 GN=CIPK6 PE=1 SV=1 && PF00069:Protein kinase domain
MS_gene012578	0.660912	-4.44859	-1.82986	-0.748185	CIPK6	-	-	- && sp|O65554|CIPK6_ARATH CBL-interacting serine/threonine-protein kinase 6 OS=Arabidopsis thaliana OX=3702 GN=CIPK6 PE=1 SV=1 && PF00069:Protein kinase domain
MS_gene012577	0.632978	-1.70538	-4.44176	-1.78204	CIPK6	-	-	- && sp|O65554|CIPK6_ARATH CBL-interacting serine/threonine-protein kinase 6 OS=Arabidopsis thaliana OX=3702 GN=CIPK6 PE=1 SV=1 && PF00069:Protein kinase domain
MS_gene60180	-1.13486	-4.23036	-2.94564	-1.98219	CIPK6	-	-	- && sp|O65554|CIPK6_ARATH CBL-interacting serine/threonine-protein kinase 6 OS=Arabidopsis thaliana OX=3702 GN=CIPK6 PE=1 SV=1 && PF00069:Protein kinase domain
MS_gene062249	NA	9.60003	8.01425	6.73015	CIPK7	-	-	- && sp|Q9XIW0|CIPK7_ARATH CBL-interacting serine/threonine-protein kinase 7 OS=Arabidopsis thaliana OX=3702 GN=CIPK7 PE=1 SV=1 && PF03822:NAF domain|PF00069:Protein kinase domain
MS_gene87478	-0.740374	1.3316	1.22394	2.77369	CIPK7	-	-	- && sp|Q9XIW0|CIPK7_ARATH CBL-interacting serine/threonine-protein kinase 7 OS=Arabidopsis thaliana OX=3702 GN=CIPK7 PE=1 SV=1 && PF03822:NAF domain|PF00069:Protein kinase domain
MS_gene026118	-0.962216	1.002	0.480325	2.18759	CIPK7	-	-	- && sp|Q9XIW0|CIPK7_ARATH CBL-interacting serine/threonine-protein kinase 7 OS=Arabidopsis thaliana OX=3702 GN=CIPK7 PE=1 SV=1 && PF03822:NAF domain|PF00069:Protein kinase domain
MS_gene84478	-1.00755	1.58382	1.8395	3.0829	CIPK7	-	-	- && sp|Q9XIW0|CIPK7_ARATH CBL-interacting serine/threonine-protein kinase 7 OS=Arabidopsis thaliana OX=3702 GN=CIPK7 PE=1 SV=1 && PF03822:NAF domain|PF00069:Protein kinase domain
MS_gene85582	-1.90432	9.27112	7.07491	4.60926	CIPK7	-	-	- && sp|Q9XIW0|CIPK7_ARATH CBL-interacting serine/threonine-protein kinase 7 OS=Arabidopsis thaliana OX=3702 GN=CIPK7 PE=1 SV=1 && PF03822:NAF domain|PF00069:Protein kinase domain
MS_gene07410	0.0885613	5.55833	6.02424	5.0509	CIPK7	-	-	- && sp|Q9XIW0|CIPK7_ARATH CBL-interacting serine/threonine-protein kinase 7 OS=Arabidopsis thaliana OX=3702 GN=CIPK7 PE=1 SV=1 && PF00069:Protein kinase domain|PF03822:NAF domain
MS_gene004886	-2.06579	4.92933	4.59095	3.40919	CIPK7	-	-	- && sp|Q9XIW0|CIPK7_ARATH CBL-interacting serine/threonine-protein kinase 7 OS=Arabidopsis thaliana OX=3702 GN=CIPK7 PE=1 SV=1 && PF00069:Protein kinase domain|PF03822:NAF domain
MS_gene010046	2.64068	-0.103045	3.95789	NA	CIPK8	-	-	- && sp|Q9STV4|CIPK8_ARATH CBL-interacting serine/threonine-protein kinase 8 OS=Arabidopsis thaliana OX=3702 GN=CIPK8 PE=1 SV=1 && PF00069:Protein kinase domain|PF03822:NAF domain
MS_gene61957	1.86228	-4.49862	-0.760683	-0.612048	CIPK8	-	-	- && sp|Q9STV4|CIPK8_ARATH CBL-interacting serine/threonine-protein kinase 8 OS=Arabidopsis thaliana OX=3702 GN=CIPK8 PE=1 SV=1 && PF00069:Protein kinase domain|PF03822:NAF domain
MS_gene84465	1.22902	2.31339	1.21742	1.09605	CIPK9	-	-	- && sp|Q9MAM1|CIPK9_ARATH CBL-interacting serine/threonine-protein kinase 9 OS=Arabidopsis thaliana OX=3702 GN=CIPK9 PE=1 SV=2 && PF03822:NAF domain|PF00069:Protein kinase domain
MS_gene060495	-1.57955	-0.311191	-2.94618	-1.96828	CIPK9	-	-	- && sp|Q9MAM1|CIPK9_ARATH CBL-interacting serine/threonine-protein kinase 9 OS=Arabidopsis thaliana OX=3702 GN=CIPK9 PE=1 SV=2 && PF03822:NAF domain|PF00069:Protein kinase domain
MS_gene82020	-2.18927	-0.105855	-2.41269	-0.995664	CIPK9	-	-	- && sp|Q9MAM1|CIPK9_ARATH CBL-interacting serine/threonine-protein kinase 9 OS=Arabidopsis thaliana OX=3702 GN=CIPK9 PE=1 SV=2 && PF03822:NAF domain|PF00069:Protein kinase domain
MS_gene067322	-2.46282	-0.674611	-1.37575	-1.25273	CIPK9	-	-	- && sp|Q9MAM1|CIPK9_ARATH CBL-interacting serine/threonine-protein kinase 9 OS=Arabidopsis thaliana OX=3702 GN=CIPK9 PE=1 SV=2 && PF03822:NAF domain|PF00069:Protein kinase domain
MS_gene060496	1.13122	2.26414	0.0473127	1.28997	CIPK9	-	-	- && sp|Q9MAM1|CIPK9_ARATH CBL-interacting serine/threonine-protein kinase 9 OS=Arabidopsis thaliana OX=3702 GN=CIPK9 PE=1 SV=2 && PF00069:Protein kinase domain|PF03822:NAF domain
MS_gene41529	NA	NA	NA	2.81617	CIPKB	-	-	- && sp|O22932|CIPKB_ARATH CBL-interacting serine/threonine-protein kinase 11 OS=Arabidopsis thaliana OX=3702 GN=CIPK11 PE=1 SV=1 && PF03822:NAF domain|PF00069:Protein kinase domain
MS_gene008536	4.32537	3.59793	4.09276	2.7754	CIPKB	-	-	- && sp|O22932|CIPKB_ARATH CBL-interacting serine/threonine-protein kinase 11 OS=Arabidopsis thaliana OX=3702 GN=CIPK11 PE=1 SV=1 && PF03822:NAF domain|PF00069:Protein kinase domain
MS_gene38491	3.01979	NA	NA	NA	CIPKB	-	-	- && sp|O22932|CIPKB_ARATH CBL-interacting serine/threonine-protein kinase 11 OS=Arabidopsis thaliana OX=3702 GN=CIPK11 PE=1 SV=1 && PF03822:NAF domain|PF00069:Protein kinase domain
MS_gene049505	-1.72249	-1.95433	0.235874	3.71585	CIPKB	-	-	- && sp|O22932|CIPKB_ARATH CBL-interacting serine/threonine-protein kinase 11 OS=Arabidopsis thaliana OX=3702 GN=CIPK11 PE=1 SV=1 && PF03822:NAF domain|PF00069:Protein kinase domain
MS_gene49477	-0.15241	1.62161	2.65404	1.83637	CIPKB	-	-	- && sp|O22932|CIPKB_ARATH CBL-interacting serine/threonine-protein kinase 11 OS=Arabidopsis thaliana OX=3702 GN=CIPK11 PE=1 SV=1 && PF00069:Protein kinase domain|PF03822:NAF domain
MS_gene87067	-0.685836	-0.759401	-1.06405	-2.12015	CIPKB	-	-	- && sp|O22932|CIPKB_ARATH CBL-interacting serine/threonine-protein kinase 11 OS=Arabidopsis thaliana OX=3702 GN=CIPK11 PE=1 SV=1 && PF00069:Protein kinase domain|PF03822:NAF domain
MS_gene009684	-1.09376	2.58727	1.94309	0.935214	CIPKB	-	-	- && sp|O22932|CIPKB_ARATH CBL-interacting serine/threonine-protein kinase 11 OS=Arabidopsis thaliana OX=3702 GN=CIPK11 PE=1 SV=1 && PF00069:Protein kinase domain|PF03822:NAF domain
MS_gene01575	0.512802	2.38542	2.41295	2.16096	CIPKC	-	-	- && sp|Q9SN43|CIPKC_ARATH CBL-interacting serine/threonine-protein kinase 12 OS=Arabidopsis thaliana OX=3702 GN=CIPK12 PE=1 SV=1 && PF03822:NAF domain|PF00069:Protein kinase domain
MS_gene27796	0.458506	3.69632	3.94108	2.96233	CIPKC	-	-	- && sp|Q9SN43|CIPKC_ARATH CBL-interacting serine/threonine-protein kinase 12 OS=Arabidopsis thaliana OX=3702 GN=CIPK12 PE=1 SV=1 && PF03822:NAF domain|PF00069:Protein kinase domain
MS_gene53397	0.255962	1.59288	1.87266	2.07488	CIPKC	-	-	- && sp|Q9SN43|CIPKC_ARATH CBL-interacting serine/threonine-protein kinase 12 OS=Arabidopsis thaliana OX=3702 GN=CIPK12 PE=1 SV=1 && PF00069:Protein kinase domain|PF03822:NAF domain
MS_gene004266	NA	2.79488	4.50348	3.60723	CIPKC	-	-	- && sp|Q9SN43|CIPKC_ARATH CBL-interacting serine/threonine-protein kinase 12 OS=Arabidopsis thaliana OX=3702 GN=CIPK12 PE=1 SV=1 && PF00069:Protein kinase domain
MS_gene004267	0.990841	0.652347	3.71268	3.40256	CIPKC	-	-	- && sp|Q9SN43|CIPKC_ARATH CBL-interacting serine/threonine-protein kinase 12 OS=Arabidopsis thaliana OX=3702 GN=CIPK12 PE=1 SV=1 && PF00069:Protein kinase domain
MS_gene87740	-0.761703	-1.43237	-2.15569	-1.84424	CIPKE	-	-	- && sp|Q9LZW4|CIPKE_ARATH CBL-interacting serine/threonine-protein kinase 14 OS=Arabidopsis thaliana OX=3702 GN=CIPK14 PE=1 SV=1 && PF03822:NAF domain|PF00069:Protein kinase domain
MS_gene018358	-0.591472	-1.78743	-2.57535	-1.7907	CIPKL	-	-	- && sp|Q94CG0|CIPKL_ARATH CBL-interacting serine/threonine-protein kinase 21 OS=Arabidopsis thaliana OX=3702 GN=CIPK21 PE=1 SV=1 && PF03822:NAF domain|PF00069:Protein kinase domain
MS_gene012426	NA	3.48452	NA	NA	CIPKL	-	-	- && sp|Q94CG0|CIPKL_ARATH CBL-interacting serine/threonine-protein kinase 21 OS=Arabidopsis thaliana OX=3702 GN=CIPK21 PE=1 SV=1 && PF00069:Protein kinase domain|PF03822:NAF domain
novel.4738	-8.58331	-8.81164	-8.64524	-8.81809	CIPKL	-	-	- && sp|Q94CG0|CIPKL_ARATH CBL-interacting serine/threonine-protein kinase 21 OS=Arabidopsis thaliana OX=3702 GN=CIPK21 PE=1 SV=1 && -
MS_gene62401	1.64651	2.50273	2.38011	0.860735	CIPKO	-	-	- && sp|Q9LDI3|CIPKO_ARATH CBL-interacting serine/threonine-protein kinase 24 OS=Arabidopsis thaliana OX=3702 GN=CIPK24 PE=1 SV=1 && PF00069:Protein kinase domain|PF03822:NAF domain
MS_gene067474	-0.175681	-2.23058	-1.26641	0.788581	CIPKP	-	-	- && sp|Q8W1D5|CIPKP_ARATH CBL-interacting serine/threonine-protein kinase 25 OS=Arabidopsis thaliana OX=3702 GN=CIPK25 PE=2 SV=1 && PF03822:NAF domain|PF00069:Protein kinase domain
MS_gene33104	-0.960453	2.43362	1.1586	1.24754	CIPKP	-	-	- && sp|Q8W1D5|CIPKP_ARATH CBL-interacting serine/threonine-protein kinase 25 OS=Arabidopsis thaliana OX=3702 GN=CIPK25 PE=2 SV=1 && PF03822:NAF domain|PF00069:Protein kinase domain
MS_gene058470	-1.35254	3.18381	2.75473	3.27742	CIPKP	-	-	- && sp|Q8W1D5|CIPKP_ARATH CBL-interacting serine/threonine-protein kinase 25 OS=Arabidopsis thaliana OX=3702 GN=CIPK25 PE=2 SV=1 && PF03822:NAF domain|PF00069:Protein kinase domain
MS_gene016104	0.707683	1.67282	2.91626	2.39264	CIPKP	-	-	- && sp|Q8W1D5|CIPKP_ARATH CBL-interacting serine/threonine-protein kinase 25 OS=Arabidopsis thaliana OX=3702 GN=CIPK25 PE=2 SV=1 && PF00069:Protein kinase domain|PF03822:NAF domain
MS_gene85962	0.0555549	-2.75687	-0.672415	-0.244468	CIPKP	-	-	- && sp|Q8W1D5|CIPKP_ARATH CBL-interacting serine/threonine-protein kinase 25 OS=Arabidopsis thaliana OX=3702 GN=CIPK25 PE=2 SV=1 && PF00069:Protein kinase domain|PF03822:NAF domain
MS_gene051498	-0.617459	3.17726	3.89604	2.86017	CIPKP	-	-	- && sp|Q8W1D5|CIPKP_ARATH CBL-interacting serine/threonine-protein kinase 25 OS=Arabidopsis thaliana OX=3702 GN=CIPK25 PE=2 SV=1 && PF00069:Protein kinase domain|PF03822:NAF domain
MS_gene053217	NA	7.02721	6.4389	3.89284	CIPKP	-	-	- && sp|Q8W1D5|CIPKP_ARATH CBL-interacting serine/threonine-protein kinase 25 OS=Arabidopsis thaliana OX=3702 GN=CIPK25 PE=2 SV=1 && PF00069:Protein kinase domain
MS_gene34354	0.117557	5.21618	5.29474	5.48274	CIPKP	-	-	- && sp|Q8W1D5|CIPKP_ARATH CBL-interacting serine/threonine-protein kinase 25 OS=Arabidopsis thaliana OX=3702 GN=CIPK25 PE=2 SV=1 && PF00069:Protein kinase domain
MS_gene034243	-0.143551	1.63374	-0.478414	2.04419	CIPKP	-	-	- && sp|Q8W1D5|CIPKP_ARATH CBL-interacting serine/threonine-protein kinase 25 OS=Arabidopsis thaliana OX=3702 GN=CIPK25 PE=2 SV=1 && PF00069:Protein kinase domain
MS_gene000617	-3.53053	5.97358	6.19181	3.90663	CIPKP	-	-	- && sp|Q8W1D5|CIPKP_ARATH CBL-interacting serine/threonine-protein kinase 25 OS=Arabidopsis thaliana OX=3702 GN=CIPK25 PE=2 SV=1 && PF00069:Protein kinase domain
MS_gene052013	1.40206	-2.05378	-2.61177	-0.533676	CKI4	-	-	- && sp|Q75J39|CKI4_ORYSJ Serine/threonine-protein kinase-like protein CR4 OS=Oryza sativa subsp. japonica OX=39947 GN=CR4 PE=1 SV=1 && PF00069:Protein kinase domain
MS_gene032175	-4.80703	-5.03998	-4.87501	-5.04771	CKI4	-	-	- && sp|Q75J39|CKI4_ORYSJ Serine/threonine-protein kinase-like protein CR4 OS=Oryza sativa subsp. japonica OX=39947 GN=CR4 PE=1 SV=1 && PF00069:Protein kinase domain
MS_gene98724	-6.45332	-1.6237	-6.52361	-5.73518	CKI4	-	-	- && sp|Q75J39|CKI4_ORYSJ Serine/threonine-protein kinase-like protein CR4 OS=Oryza sativa subsp. japonica OX=39947 GN=CR4 PE=1 SV=1 && PF00069:Protein kinase domain
novel.17407	NA	NA	NA	4.66721	CST	-	-	- && sp|P27450|CST_ARATH Probable serine/threonine-protein kinase CST OS=Arabidopsis thaliana OX=3702 GN=CST PE=1 SV=2 && PF07714:Protein tyrosine and serine/threonine kinase
MS_gene64870	NA	4.49355	5.94747	6.80715	CST	-	-	- && sp|P27450|CST_ARATH Probable serine/threonine-protein kinase CST OS=Arabidopsis thaliana OX=3702 GN=CST PE=1 SV=2 && PF00069:Protein kinase domain
MS_gene062360	NA	2.97745	NA	1.72624	CTR1	-	-	- && sp|Q05609|CTR1_ARATH Serine/threonine-protein kinase CTR1 OS=Arabidopsis thaliana OX=3702 GN=CTR1 PE=1 SV=1 && PF14381:Ethylene-responsive protein kinase Le-CTR1|PF07714:Protein tyrosine kinase
MS_gene062359	2.51955	4.5739	4.40916	NA	CTR1	-	-	- && sp|Q05609|CTR1_ARATH Serine/threonine-protein kinase CTR1 OS=Arabidopsis thaliana OX=3702 GN=CTR1 PE=1 SV=1 && PF14381:Ethylene-responsive protein kinase Le-CTR1|PF07714:Protein tyrosine kinase
MS_gene051519	2.25633	-3.08289	0.718219	1.08357	CTR1	-	-	- && sp|Q05609|CTR1_ARATH Serine/threonine-protein kinase CTR1 OS=Arabidopsis thaliana OX=3702 GN=CTR1 PE=1 SV=1 && PF14381:Ethylene-responsive protein kinase Le-CTR1|PF07714:Protein tyrosine kinase
MS_gene049976	1.53749	3.5331	2.7198	2.95743	CTR1	-	-	- && sp|Q05609|CTR1_ARATH Serine/threonine-protein kinase CTR1 OS=Arabidopsis thaliana OX=3702 GN=CTR1 PE=1 SV=1 && PF14381:Ethylene-responsive protein kinase Le-CTR1|PF07714:Protein tyrosine kinase
MS_gene37914	-0.508934	0.506952	-1.64487	-2.25462	CTR1	-	-	- && sp|Q05609|CTR1_ARATH Serine/threonine-protein kinase CTR1 OS=Arabidopsis thaliana OX=3702 GN=CTR1 PE=1 SV=1 && PF14381:Ethylene-responsive protein kinase Le-CTR1|PF07714:Protein tyrosine kinase
MS_gene068216	1.64765	1.45935	1.06862	4.07395	CTR1	-	-	- && sp|Q05609|CTR1_ARATH Serine/threonine-protein kinase CTR1 OS=Arabidopsis thaliana OX=3702 GN=CTR1 PE=1 SV=1 && PF14381:Ethylene-responsive protein kinase Le-CTR1
MS_gene062363	2.48498	NA	NA	NA	CTR1	-	-	- && sp|Q05609|CTR1_ARATH Serine/threonine-protein kinase CTR1 OS=Arabidopsis thaliana OX=3702 GN=CTR1 PE=1 SV=1 && PF07714:Protein tyrosine kinase|PF14381:Ethylene-responsive protein kinase Le-CTR1
MS_gene010082	1.79228	2.76301	2.45398	3.43131	CTR1	-	-	- && sp|Q05609|CTR1_ARATH Serine/threonine-protein kinase CTR1 OS=Arabidopsis thaliana OX=3702 GN=CTR1 PE=1 SV=1 && PF07714:Protein tyrosine kinase|PF14381:Ethylene-responsive protein kinase Le-CTR1
MS_gene21308	-0.722801	2.10133	0.211374	1.77897	CTR1	-	-	- && sp|Q05609|CTR1_ARATH Serine/threonine-protein kinase CTR1 OS=Arabidopsis thaliana OX=3702 GN=CTR1 PE=1 SV=1 && PF07714:Protein tyrosine kinase|PF14381:Ethylene-responsive protein kinase Le-CTR1
MS_gene57703	-0.584262	-2.70327	0.503714	-0.778203	CTR1	-	-	- && sp|Q05609|CTR1_ARATH Serine/threonine-protein kinase CTR1 OS=Arabidopsis thaliana OX=3702 GN=CTR1 PE=1 SV=1 && PF07714:Protein tyrosine kinase|PF00564:PB1 domain
MS_gene041412	-2.91503	-3.16857	-2.99472	-2.21011	CTR1	-	-	- && sp|Q05609|CTR1_ARATH Serine/threonine-protein kinase CTR1 OS=Arabidopsis thaliana OX=3702 GN=CTR1 PE=1 SV=1 && PF07714:Protein tyrosine kinase|PF00564:PB1 domain
MS_gene010086	0.190923	-3.76801	0.543675	1.43311	CTR1	-	-	- && sp|Q05609|CTR1_ARATH Serine/threonine-protein kinase CTR1 OS=Arabidopsis thaliana OX=3702 GN=CTR1 PE=1 SV=1 && PF07714:Protein tyrosine kinase
MS_gene068130	-1.12168	-1.11311	-2.23732	-4.02141	CTR1	-	-	- && sp|Q05609|CTR1_ARATH Serine/threonine-protein kinase CTR1 OS=Arabidopsis thaliana OX=3702 GN=CTR1 PE=1 SV=1 && PF07714:Protein tyrosine kinase
MS_gene049977	1.90337	NA	2.96472	4.10411	CTR1	-	-	- && sp|Q05609|CTR1_ARATH Serine/threonine-protein kinase CTR1 OS=Arabidopsis thaliana OX=3702 GN=CTR1 PE=1 SV=1 && PF02877:Poly(ADP-ribose) polymerase, regulatory domain|PF07714:Protein tyrosine kinase|PF14381:Ethylene-responsive protein kinase Le-CTR1
MS_gene036647	-1.59754	-0.81602	2.04172	-1.76963	CTR1	-	-	- && sp|Q05609|CTR1_ARATH Serine/threonine-protein kinase CTR1 OS=Arabidopsis thaliana OX=3702 GN=CTR1 PE=1 SV=1 && PF00564:PB1 domain|PF07714:Protein tyrosine kinase
novel.2647	4.09349	2.2597	1.55418	0.967006	CTR1	-	-	- && sp|Q05609|CTR1_ARATH Serine/threonine-protein kinase CTR1 OS=Arabidopsis thaliana OX=3702 GN=CTR1 PE=1 SV=1 && -
MS_gene053269	-2.58694	-1.04685	-0.68853	0.858722	CTR1	-	-	- && sp|Q05609|CTR1_ARATH Serine/threonine-protein kinase CTR1 OS=Arabidopsis thaliana OX=3702 GN=CTR1 PE=1 SV=1 && -
MS_gene67137	4.13702	2.44392	1.34533	3.2655	CYP707A1	-	-	- && sp|A9QNE7|ABAH1_SOLLC Abscisic acid 8'-hydroxylase CYP707A1 OS=Solanum lycopersicum OX=4081 GN=CYP707A1 PE=2 SV=1 && PF00067:Cytochrome P450
MS_gene00429	0.0733248	1.61437	2.36132	1.9958	CYP707A1	-	-	- && sp|A9QNE7|ABAH1_SOLLC Abscisic acid 8'-hydroxylase CYP707A1 OS=Solanum lycopersicum OX=4081 GN=CYP707A1 PE=2 SV=1 && PF00067:Cytochrome P450
MS_gene044048	-0.578479	0.427898	-0.186676	2.07761	CYP707A1	-	-	- && sp|A9QNE7|ABAH1_SOLLC Abscisic acid 8'-hydroxylase CYP707A1 OS=Solanum lycopersicum OX=4081 GN=CYP707A1 PE=2 SV=1 && PF00067:Cytochrome P450
MS_gene24414	-2.66844	0.345505	-2.82435	1.84285	CYP707A1	-	-	- && sp|A9QNE7|ABAH1_SOLLC Abscisic acid 8'-hydroxylase CYP707A1 OS=Solanum lycopersicum OX=4081 GN=CYP707A1 PE=2 SV=1 && PF00067:Cytochrome P450
MS_gene022590	1.12481	-5.48505	-4.34808	-5.48402	D6KL1	-	-	- && sp|Q9SUA3|D6KL1_ARATH Serine/threonine-protein kinase D6PKL1 OS=Arabidopsis thaliana OX=3702 GN=D6PKL1 PE=1 SV=1 && PF00069:Protein kinase domain
MS_gene061366	-0.168034	-2.54042	-2.76088	-4.87324	D6KL1	-	-	- && sp|Q9SUA3|D6KL1_ARATH Serine/threonine-protein kinase D6PKL1 OS=Arabidopsis thaliana OX=3702 GN=D6PKL1 PE=1 SV=1 && PF00069:Protein kinase domain
MS_gene91780	-0.594681	-2.55315	-3.3975	-6.27228	D6KL1	-	-	- && sp|Q9SUA3|D6KL1_ARATH Serine/threonine-protein kinase D6PKL1 OS=Arabidopsis thaliana OX=3702 GN=D6PKL1 PE=1 SV=1 && PF00069:Protein kinase domain
MS_gene055382	-2.30649	-1.89964	-3.61768	-6.27024	D6KL1	-	-	- && sp|Q9SUA3|D6KL1_ARATH Serine/threonine-protein kinase D6PKL1 OS=Arabidopsis thaliana OX=3702 GN=D6PKL1 PE=1 SV=1 && PF00069:Protein kinase domain
MS_gene003144	0.122867	-2.04134	-1.17753	-0.200795	D6KL2	-	-	- && sp|Q39183|D6KL2_ARATH Serine/threonine-protein kinase D6PKL2 OS=Arabidopsis thaliana OX=3702 GN=D6PKL2 PE=1 SV=1 && PF00069:Protein kinase domain
MS_gene35377	-2.18772	-0.0382566	-1.26445	-1.54521	D6KL3	-	-	- && sp|Q05999|D6KL3_ARATH Serine/threonine-protein kinase D6PKL3 OS=Arabidopsis thaliana OX=3702 GN=D6PKL3 PE=1 SV=1 && PF00069:Protein kinase domain
novel.10857	0.636193	0.752118	0.846415	2.2491	DST1	-	-	- && sp|Q86IX1|DST1_DICDI Serine/threonine-protein kinase dst1 OS=Dictyostelium discoideum OX=44689 GN=dst1 PE=3 SV=1 && PF00069:Protein kinase domain
MS_gene40873	0.374723	2.61214	2.25324	0.298562	DST1	-	-	- && sp|Q86IX1|DST1_DICDI Serine/threonine-protein kinase dst1 OS=Dictyostelium discoideum OX=44689 GN=dst1 PE=3 SV=1 && PF00069:Protein kinase domain
MS_gene054709	-2.14123	0.326649	-2.55635	-1.70978	DST1	-	-	- && sp|Q86IX1|DST1_DICDI Serine/threonine-protein kinase dst1 OS=Dictyostelium discoideum OX=44689 GN=dst1 PE=3 SV=1 && PF00069:Protein kinase domain
MS_gene041670	1.42074	2.38503	1.82637	2.09113	DYRK2	-	-	- && sp|Q54BC9|DYRK2_DICDI Probable serine/threonine-protein kinase dyrk2 OS=Dictyostelium discoideum OX=44689 GN=dyrk2 PE=3 SV=1 && PF00069:Protein kinase domain
MS_gene27408	-0.83295	-2.42439	-1.84227	-1.23986	DYRK2	-	-	- && sp|Q54BC9|DYRK2_DICDI Probable serine/threonine-protein kinase dyrk2 OS=Dictyostelium discoideum OX=44689 GN=dyrk2 PE=3 SV=1 && PF00069:Protein kinase domain
MS_gene041665	-2.73442	-2.12228	-1.9202	-0.715824	DYRK2	-	-	- && sp|Q54BC9|DYRK2_DICDI Probable serine/threonine-protein kinase dyrk2 OS=Dictyostelium discoideum OX=44689 GN=dyrk2 PE=3 SV=1 && PF00069:Protein kinase domain
MS_gene065936	-4.26938	-0.825309	-1.46631	-0.246777	DYRK2	-	-	- && sp|Q54BC9|DYRK2_DICDI Probable serine/threonine-protein kinase dyrk2 OS=Dictyostelium discoideum OX=44689 GN=dyrk2 PE=3 SV=1 && PF00069:Protein kinase domain
novel.12462	-5.4838	-2.75017	-3.58627	-3.76028	DYRK2	-	-	- && sp|Q54BC9|DYRK2_DICDI Probable serine/threonine-protein kinase dyrk2 OS=Dictyostelium discoideum OX=44689 GN=dyrk2 PE=3 SV=1 && -
MS_gene73805	3.49844	3.24356	5.00007	4.38833	EDR1	-	-	- && sp|Q9FPR3|EDR1_ARATH Serine/threonine-protein kinase EDR1 OS=Arabidopsis thaliana OX=3702 GN=EDR1 PE=1 SV=1 && PF14381:Ethylene-responsive protein kinase Le-CTR1|PF07714:Protein tyrosine kinase
MS_gene31348	1.44573	3.44958	2.77533	3.78556	EDR1	-	-	- && sp|Q9FPR3|EDR1_ARATH Serine/threonine-protein kinase EDR1 OS=Arabidopsis thaliana OX=3702 GN=EDR1 PE=1 SV=1 && PF14381:Ethylene-responsive protein kinase Le-CTR1|PF07714:Protein tyrosine kinase
MS_gene031604	0.750518	2.15098	1.73935	1.89047	EDR1	-	-	- && sp|Q9FPR3|EDR1_ARATH Serine/threonine-protein kinase EDR1 OS=Arabidopsis thaliana OX=3702 GN=EDR1 PE=1 SV=1 && PF14381:Ethylene-responsive protein kinase Le-CTR1|PF07714:Protein tyrosine kinase
MS_gene006691	-0.563153	3.08301	2.92432	3.92318	EDR1	-	-	- && sp|Q9FPR3|EDR1_ARATH Serine/threonine-protein kinase EDR1 OS=Arabidopsis thaliana OX=3702 GN=EDR1 PE=1 SV=1 && PF14381:Ethylene-responsive protein kinase Le-CTR1|PF07714:Protein tyrosine kinase
MS_gene058451	-0.960914	-2.3425	-1.63027	-0.978359	EDR1	-	-	- && sp|Q9FPR3|EDR1_ARATH Serine/threonine-protein kinase EDR1 OS=Arabidopsis thaliana OX=3702 GN=EDR1 PE=1 SV=1 && PF14381:Ethylene-responsive protein kinase Le-CTR1|PF07714:Protein tyrosine kinase
MS_gene043542	-2.52788	1.74928	2.0177	1.07753	EDR1	-	-	- && sp|Q9FPR3|EDR1_ARATH Serine/threonine-protein kinase EDR1 OS=Arabidopsis thaliana OX=3702 GN=EDR1 PE=1 SV=1 && PF14381:Ethylene-responsive protein kinase Le-CTR1|PF07714:Protein tyrosine kinase
MS_gene045491	-5.31428	-1.5	1.48916	1.6528	EDR1	-	-	- && sp|Q9FPR3|EDR1_ARATH Serine/threonine-protein kinase EDR1 OS=Arabidopsis thaliana OX=3702 GN=EDR1 PE=1 SV=1 && PF14381:Ethylene-responsive protein kinase Le-CTR1|PF07714:Protein tyrosine kinase
MS_gene54823	-5.75596	-0.319573	-4.93868	-2.53672	EDR1	-	-	- && sp|Q9FPR3|EDR1_ARATH Serine/threonine-protein kinase EDR1 OS=Arabidopsis thaliana OX=3702 GN=EDR1 PE=1 SV=1 && PF14381:Ethylene-responsive protein kinase Le-CTR1|PF07714:Protein tyrosine kinase
MS_gene33079	NA	NA	2.09569	2.78119	EDR1	-	-	- && sp|Q9FPR3|EDR1_ARATH Serine/threonine-protein kinase EDR1 OS=Arabidopsis thaliana OX=3702 GN=EDR1 PE=1 SV=1 && PF07714:Protein tyrosine kinase|PF14381:Ethylene-responsive protein kinase Le-CTR1
MS_gene016125	NA	NA	NA	4.24706	EDR1	-	-	- && sp|Q9FPR3|EDR1_ARATH Serine/threonine-protein kinase EDR1 OS=Arabidopsis thaliana OX=3702 GN=EDR1 PE=1 SV=1 && PF07714:Protein tyrosine kinase
novel.17595	1.94765	3.76821	2.20353	3.47208	EDR1	-	-	- && sp|Q9FPR3|EDR1_ARATH Serine/threonine-protein kinase EDR1 OS=Arabidopsis thaliana OX=3702 GN=EDR1 PE=1 SV=1 && PF07714:Protein tyrosine and serine/threonine kinase
MS_gene61713	0.117557	NA	2.5595	-0.103449	EDR1	-	-	- && sp|Q9FPR3|EDR1_ARATH Serine/threonine-protein kinase EDR1 OS=Arabidopsis thaliana OX=3702 GN=EDR1 PE=1 SV=1 && -
novel.16672	-2.65396	2.32161	-2.78355	-1.54878	EFR	-	-	- && sp|C0LGT6|EFR_ARATH LRR receptor-like serine/threonine-protein kinase EFR OS=Arabidopsis thaliana OX=3702 GN=EFR PE=1 SV=1 && PF13855:Leucine rich repeat
MS_gene054683	NA	NA	NA	5.67271	EFR	-	-	- && sp|C0LGT6|EFR_ARATH LRR receptor-like serine/threonine-protein kinase EFR OS=Arabidopsis thaliana OX=3702 GN=EFR PE=1 SV=1 && PF08263:Leucine rich repeat N-terminal domain|PF13855:Leucine rich repeat
novel.2289	-2.17563	-1.39207	-2.16994	-2.34487	EFR	-	-	- && sp|C0LGT6|EFR_ARATH LRR receptor-like serine/threonine-protein kinase EFR OS=Arabidopsis thaliana OX=3702 GN=EFR PE=1 SV=1 && PF07714:Protein tyrosine and serine/threonine kinase
novel.17160	-0.463989	-3.98661	-3.55016	-8.04386	EFR	-	-	- && sp|C0LGT6|EFR_ARATH LRR receptor-like serine/threonine-protein kinase EFR OS=Arabidopsis thaliana OX=3702 GN=EFR PE=1 SV=1 && -
MS_gene41346	-2.39578	-1.66399	-0.780418	0.79667	EFR	-	-	- && sp|C0LGT6|EFR_ARATH LRR receptor-like serine/threonine-protein kinase EFR OS=Arabidopsis thaliana OX=3702 GN=EFR PE=1 SV=1 && -
MS_gene070983	-0.148721	-4.52967	-0.312788	-3.56455	ERL1	-	-	- && sp|C0LGW6|ERL1_ARATH LRR receptor-like serine/threonine-protein kinase ERL1 OS=Arabidopsis thaliana OX=3702 GN=ERL1 PE=1 SV=1 && PF13855:Leucine rich repeat|PF12799:Leucine Rich repeats (2 copies)|PF00069:Protein kinase domain|PF08263:Leucine rich repeat N-terminal domain
MS_gene37677	-0.775779	0.747288	2.45172	-3.74651	ERL1	-	-	- && sp|C0LGW6|ERL1_ARATH LRR receptor-like serine/threonine-protein kinase ERL1 OS=Arabidopsis thaliana OX=3702 GN=ERL1 PE=1 SV=1 && PF12799:Leucine Rich repeats (2 copies)|PF13855:Leucine rich repeat|PF00069:Protein kinase domain|PF08263:Leucine rich repeat N-terminal domain
MS_gene006378	NA	2.60379	NA	NA	ERL1	-	-	- && sp|C0LGW6|ERL1_ARATH LRR receptor-like serine/threonine-protein kinase ERL1 OS=Arabidopsis thaliana OX=3702 GN=ERL1 PE=1 SV=1 && PF12799:Leucine Rich repeats (2 copies)|PF00069:Protein kinase domain|PF13855:Leucine rich repeat|PF08263:Leucine rich repeat N-terminal domain
MS_gene34413	1.51678	1.77202	3.00088	-3.49651	ERL1	-	-	- && sp|C0LGW6|ERL1_ARATH LRR receptor-like serine/threonine-protein kinase ERL1 OS=Arabidopsis thaliana OX=3702 GN=ERL1 PE=1 SV=1 && PF08263:Leucine rich repeat N-terminal domain|PF12799:Leucine Rich repeats (2 copies)|PF00069:Protein kinase domain|PF13855:Leucine rich repeat
MS_gene51037	2.02239	NA	NA	NA	FEI1	-	-	- && sp|C0LGF4|FEI1_ARATH LRR receptor-like serine/threonine-protein kinase FEI 1 OS=Arabidopsis thaliana OX=3702 GN=FEI1 PE=1 SV=1 && PF00069:Protein kinase domain|PF08263:Leucine rich repeat N-terminal domain
MS_gene83470	1.9869	1.91175	2.20336	0.150362	FEI1	-	-	- && sp|C0LGF4|FEI1_ARATH LRR receptor-like serine/threonine-protein kinase FEI 1 OS=Arabidopsis thaliana OX=3702 GN=FEI1 PE=1 SV=1 && PF00069:Protein kinase domain|PF08263:Leucine rich repeat N-terminal domain
MS_gene001160	0.917138	-3.28704	-0.396938	0.577255	FEI1	-	-	- && sp|C0LGF4|FEI1_ARATH LRR receptor-like serine/threonine-protein kinase FEI 1 OS=Arabidopsis thaliana OX=3702 GN=FEI1 PE=1 SV=1 && PF00069:Protein kinase domain|PF08263:Leucine rich repeat N-terminal domain
MS_gene028125	-0.114839	-2.17755	-1.12446	-0.173364	FEI1	-	-	- && sp|C0LGF4|FEI1_ARATH LRR receptor-like serine/threonine-protein kinase FEI 1 OS=Arabidopsis thaliana OX=3702 GN=FEI1 PE=1 SV=1 && PF00069:Protein kinase domain|PF08263:Leucine rich repeat N-terminal domain
MS_gene033168	-1.22092	-1.60119	-2.05547	-2.06206	FEI1	-	-	- && sp|C0LGF4|FEI1_ARATH LRR receptor-like serine/threonine-protein kinase FEI 1 OS=Arabidopsis thaliana OX=3702 GN=FEI1 PE=1 SV=1 && PF00069:Protein kinase domain|PF08263:Leucine rich repeat N-terminal domain
MS_gene82134	-2.15069	-1.51679	-1.21271	-3.34029	FEI1	-	-	- && sp|C0LGF4|FEI1_ARATH LRR receptor-like serine/threonine-protein kinase FEI 1 OS=Arabidopsis thaliana OX=3702 GN=FEI1 PE=1 SV=1 && PF00069:Protein kinase domain|PF08263:Leucine rich repeat N-terminal domain
MS_gene51073	-4.80703	-5.03998	-3.9133	-3.19771	FEI1	-	-	- && sp|C0LGF4|FEI1_ARATH LRR receptor-like serine/threonine-protein kinase FEI 1 OS=Arabidopsis thaliana OX=3702 GN=FEI1 PE=1 SV=1 && PF00069:Protein kinase domain|PF08263:Leucine rich repeat N-terminal domain
MS_gene51039	0.990841	NA	NA	-0.103449	FEI2	-	-	- && sp|C0LGL9|FEI2_ARATH LRR receptor-like serine/threonine-protein kinase FEI 2 OS=Arabidopsis thaliana OX=3702 GN=FEI2 PE=1 SV=1 && PF07714:Protein tyrosine kinase
MS_gene35139	0.0673179	0.88193	3.31577	3.20234	FLS2	-	-	- && sp|Q9FL28|FLS2_ARATH LRR receptor-like serine/threonine-protein kinase FLS2 OS=Arabidopsis thaliana OX=3702 GN=FLS2 PE=1 SV=1 && PF13855:Leucine rich repeat|PF08263:Leucine rich repeat N-terminal domain|PF00069:Protein kinase domain
MS_gene36471	1.61867	2.94689	5.2	4.15378	FLS2	-	-	- && sp|Q9FL28|FLS2_ARATH LRR receptor-like serine/threonine-protein kinase FLS2 OS=Arabidopsis thaliana OX=3702 GN=FLS2 PE=1 SV=1 && PF13855:Leucine rich repeat|PF00069:Protein kinase domain|PF08263:Leucine rich repeat N-terminal domain
MS_gene028319	0.56394	2.58855	3.76712	2.67966	FLS2	-	-	- && sp|Q9FL28|FLS2_ARATH LRR receptor-like serine/threonine-protein kinase FLS2 OS=Arabidopsis thaliana OX=3702 GN=FLS2 PE=1 SV=1 && PF08263:Leucine rich repeat N-terminal domain|PF00069:Protein kinase domain|PF13855:Leucine rich repeat
MS_gene023133	-1.32758	4.25241	5.13435	3.73114	FLS2	-	-	- && sp|Q9FL28|FLS2_ARATH LRR receptor-like serine/threonine-protein kinase FLS2 OS=Arabidopsis thaliana OX=3702 GN=FLS2 PE=1 SV=1 && PF00069:Protein kinase domain|PF08263:Leucine rich repeat N-terminal domain|PF13855:Leucine rich repeat
MS_gene98146	1.11793	3.58147	3.42042	5.48502	FRAY2	-	-	- && sp|Q551H4|FRAY2_DICDI Serine/threonine-protein kinase fray2 OS=Dictyostelium discoideum OX=44689 GN=fray2 PE=3 SV=1 && PF00069:Protein kinase domain
MS_gene004967	0.427413	2.00128	1.79291	0.676853	FRAY2	-	-	- && sp|Q551H4|FRAY2_DICDI Serine/threonine-protein kinase fray2 OS=Dictyostelium discoideum OX=44689 GN=fray2 PE=3 SV=1 && PF00069:Protein kinase domain
MS_gene88650	0.312164	-0.496228	0.982789	2.29266	FRAY2	-	-	- && sp|Q551H4|FRAY2_DICDI Serine/threonine-protein kinase fray2 OS=Dictyostelium discoideum OX=44689 GN=fray2 PE=3 SV=1 && PF00069:Protein kinase domain
MS_gene07504	-2.02315	0.665152	-0.61106	-1.37576	FRAY2	-	-	- && sp|Q551H4|FRAY2_DICDI Serine/threonine-protein kinase fray2 OS=Dictyostelium discoideum OX=44689 GN=fray2 PE=3 SV=1 && PF00069:Protein kinase domain
MS_gene034277	-2.20855	0.0487308	1.44954	1.26066	FRAY2	-	-	- && sp|Q551H4|FRAY2_DICDI Serine/threonine-protein kinase fray2 OS=Dictyostelium discoideum OX=44689 GN=fray2 PE=3 SV=1 && PF00069:Protein kinase domain
MS_gene34343	-3.27866	0.615789	-0.403414	1.94316	FRAY2	-	-	- && sp|Q551H4|FRAY2_DICDI Serine/threonine-protein kinase fray2 OS=Dictyostelium discoideum OX=44689 GN=fray2 PE=3 SV=1 && PF00069:Protein kinase domain
MS_gene03061	-0.0624199	-1.04406	-2.40264	-1.16463	GHR1	-	-	- && sp|C0LGQ9|GHR1_ARATH LRR receptor-like serine/threonine-protein kinase GHR1 OS=Arabidopsis thaliana OX=3702 GN=GHR1 PE=1 SV=2 && PF13855:Leucine rich repeat|PF08263:Leucine rich repeat N-terminal domain|PF07714:Protein tyrosine kinase
MS_gene003310	-1.7388	-0.473931	-2.04168	-3.15627	GHR1	-	-	- && sp|C0LGQ9|GHR1_ARATH LRR receptor-like serine/threonine-protein kinase GHR1 OS=Arabidopsis thaliana OX=3702 GN=GHR1 PE=1 SV=2 && PF13855:Leucine rich repeat|PF08263:Leucine rich repeat N-terminal domain|PF07714:Protein tyrosine kinase
MS_gene02107	-0.438661	-0.721905	-0.266221	-2.49759	GHR1	-	-	- && sp|C0LGQ9|GHR1_ARATH LRR receptor-like serine/threonine-protein kinase GHR1 OS=Arabidopsis thaliana OX=3702 GN=GHR1 PE=1 SV=2 && PF07714:Protein tyrosine kinase|PF13855:Leucine rich repeat|PF08263:Leucine rich repeat N-terminal domain
MS_gene74534	0.71087	-0.439998	-1.07867	-2.04728	GHR1	-	-	- && sp|C0LGQ9|GHR1_ARATH LRR receptor-like serine/threonine-protein kinase GHR1 OS=Arabidopsis thaliana OX=3702 GN=GHR1 PE=1 SV=2 && PF07714:Protein tyrosine kinase|PF08263:Leucine rich repeat N-terminal domain|PF13855:Leucine rich repeat
MS_gene02046	NA	NA	3.69522	NA	GHR1	-	-	- && sp|C0LGQ9|GHR1_ARATH LRR receptor-like serine/threonine-protein kinase GHR1 OS=Arabidopsis thaliana OX=3702 GN=GHR1 PE=1 SV=2 && -
MS_gene92340	-1.00586	-0.862917	-3.03002	-2.01103	GPCR-type G protein 1	-	-	- && sp|Q9XIP7|GTG1_ARATH GPCR-type G protein 1 OS=Arabidopsis thaliana OX=3702 GN=GTG1 PE=1 SV=1 && PF12430:Abscisic acid G-protein coupled receptor|PF12537:The Golgi pH Regulator (GPHR) Family N-terminal
MS_gene40079	NA	NA	2.31007	1.67717	GPHR	-	-	- && sp|A2XX57|COLD1_ORYSI GPCR-type G protein COLD1 OS=Oryza sativa subsp. indica OX=39946 GN=COLD1 PE=3 SV=1 && PF12537:The Golgi pH Regulator (GPHR) Family N-terminal|PF12430:Abscisic acid G-protein coupled receptor
MS_gene046921	1.21178	-2.29788	-1.19077	-0.374091	GPHR	-	-	- && sp|A2XX57|COLD1_ORYSI GPCR-type G protein COLD1 OS=Oryza sativa subsp. indica OX=39946 GN=COLD1 PE=3 SV=1 && PF12537:The Golgi pH Regulator (GPHR) Family N-terminal|PF12430:Abscisic acid G-protein coupled receptor
MS_gene08623	2.57727	3.54919	2.19556	0.995628	GRIK1	-	-	- && sp|Q93V58|GRIK1_ARATH Serine/threonine-protein kinase GRIK1 OS=Arabidopsis thaliana OX=3702 GN=GRIK1 PE=1 SV=1 && PF00069:Protein kinase domain
novel.4160	0.265961	-3.57676	-0.516989	-2.62098	GRIK1	-	-	- && sp|Q93V58|GRIK1_ARATH Serine/threonine-protein kinase GRIK1 OS=Arabidopsis thaliana OX=3702 GN=GRIK1 PE=1 SV=1 && PF00069:Protein kinase domain
MS_gene028733	-0.856623	-1.07673	-2.09282	0.080112	GRIK1	-	-	- && sp|Q93V58|GRIK1_ARATH Serine/threonine-protein kinase GRIK1 OS=Arabidopsis thaliana OX=3702 GN=GRIK1 PE=1 SV=1 && PF00069:Protein kinase domain
MS_gene062576	-2.01489	-1.54678	-3.73356	-1.85051	GRIK1	-	-	- && sp|Q93V58|GRIK1_ARATH Serine/threonine-protein kinase GRIK1 OS=Arabidopsis thaliana OX=3702 GN=GRIK1 PE=1 SV=1 && PF00069:Protein kinase domain
MS_gene66375	-1.59754	-1.77779	-1.59434	3.07841	GRIK2	-	-	- && sp|Q5HZ38|GRIK2_ARATH Serine/threonine-protein kinase GRIK2 OS=Arabidopsis thaliana OX=3702 GN=GRIK2 PE=1 SV=1 && PF00069:Protein kinase domain
MS_gene90606	3.13009	4.26677	3.98317	4.21089	GRPA	-	-	- && sp|Q09134|GRPA_MEDSF Abscisic acid and environmental stress-inducible protein OS=Medicago sativa subsp. falcata OX=3878 PE=2 SV=1 && PF07172:Glycine rich protein family
MS_gene81680	-3.70073	-3.81403	-1.0677	-3.49103	GRPA	-	-	- && sp|Q09134|GRPA_MEDSF Abscisic acid and environmental stress-inducible protein OS=Medicago sativa subsp. falcata OX=3878 PE=2 SV=1 && PF07172:Glycine rich protein family
MS_gene073416	NA	NA	NA	2.39978	GSO1	-	-	- && sp|C0LGQ5|GSO1_ARATH LRR receptor-like serine/threonine-protein kinase GSO1 OS=Arabidopsis thaliana OX=3702 GN=GSO1 PE=1 SV=1 && PF13855:Leucine rich repeat|PF08263:Leucine rich repeat N-terminal domain
MS_gene58645	-3.04786	-3.25957	-3.0801	-3.25608	GSO1	-	-	- && sp|C0LGQ5|GSO1_ARATH LRR receptor-like serine/threonine-protein kinase GSO1 OS=Arabidopsis thaliana OX=3702 GN=GSO1 PE=1 SV=1 && PF13855:Leucine rich repeat|PF08263:Leucine rich repeat N-terminal domain
MS_gene00368	NA	NA	NA	2.81617	GSO1	-	-	- && sp|C0LGQ5|GSO1_ARATH LRR receptor-like serine/threonine-protein kinase GSO1 OS=Arabidopsis thaliana OX=3702 GN=GSO1 PE=1 SV=1 && PF08263:Leucine rich repeat N-terminal domain|PF13855:Leucine rich repeat
MS_gene028240	2.97691	3.08043	NA	NA	GSO1	-	-	- && sp|C0LGQ5|GSO1_ARATH LRR receptor-like serine/threonine-protein kinase GSO1 OS=Arabidopsis thaliana OX=3702 GN=GSO1 PE=1 SV=1 && PF08263:Leucine rich repeat N-terminal domain|PF12799:Leucine Rich repeats (2 copies)|PF00069:Protein kinase domain|PF13855:Leucine rich repeat
MS_gene08402	NA	NA	2.54905	NA	GSO1	-	-	- && sp|C0LGQ5|GSO1_ARATH LRR receptor-like serine/threonine-protein kinase GSO1 OS=Arabidopsis thaliana OX=3702 GN=GSO1 PE=1 SV=1 && PF00069:Protein kinase domain|PF12799:Leucine Rich repeats (2 copies)|PF08263:Leucine rich repeat N-terminal domain|PF13855:Leucine rich repeat
MS_gene050789	-1.26022	-2.42724	-2.25022	-0.924224	HASP	-	-	- && sp|O80528|HASP_ARATH Serine/threonine-protein kinase haspin homolog OS=Arabidopsis thaliana OX=3702 GN=HASPIN PE=1 SV=1 && PF12330:Haspin like kinase domain
MS_gene072587	-3.6857	-5.1393	-3.34429	-1.17068	HASP	-	-	- && sp|O80528|HASP_ARATH Serine/threonine-protein kinase haspin homolog OS=Arabidopsis thaliana OX=3702 GN=HASPIN PE=1 SV=1 && PF12330:Haspin like kinase domain
novel.18376	NA	3.64348	2.96472	4.09389	HSK1	-	-	- && sp|P50582|HSK1_SCHPO Cell cycle serine/threonine-protein kinase hsk1 OS=Schizosaccharomyces pombe (strain 972 / ATCC 24843) OX=284812 GN=hsk1 PE=1 SV=1 && PF00069:Protein kinase domain
MS_gene09640	0.841196	-0.822095	-2.14168	-0.553786	HSL2	-	-	- && sp|C0LGX3|HSL2_ARATH LRR receptor-like serine/threonine-protein kinase HSL2 OS=Arabidopsis thaliana OX=3702 GN=HSL2 PE=1 SV=1 && PF13855:Leucine rich repeat|PF08263:Leucine rich repeat N-terminal domain|PF00069:Protein kinase domain
MS_gene015297	0.194524	-0.437704	-2.38157	-0.925542	HSL2	-	-	- && sp|C0LGX3|HSL2_ARATH LRR receptor-like serine/threonine-protein kinase HSL2 OS=Arabidopsis thaliana OX=3702 GN=HSL2 PE=1 SV=1 && PF13855:Leucine rich repeat|PF00069:Protein kinase domain|PF08263:Leucine rich repeat N-terminal domain
MS_gene40699	-3.5248	-2.7159	-2.79972	-0.667662	HSL2	-	-	- && sp|C0LGX3|HSL2_ARATH LRR receptor-like serine/threonine-protein kinase HSL2 OS=Arabidopsis thaliana OX=3702 GN=HSL2 PE=1 SV=1 && PF08263:Leucine rich repeat N-terminal domain|PF13855:Leucine rich repeat|PF00069:Protein kinase domain
MS_gene40247	-5.93395	-6.1078	-3.16187	-1.92857	HSL2	-	-	- && sp|C0LGX3|HSL2_ARATH LRR receptor-like serine/threonine-protein kinase HSL2 OS=Arabidopsis thaliana OX=3702 GN=HSL2 PE=1 SV=1 && PF08263:Leucine rich repeat N-terminal domain|PF00069:Protein kinase domain|PF13855:Leucine rich repeat
novel.7337	-7.24916	-3.89366	-7.2436	-4.55782	HSL2	-	-	- && sp|C0LGX3|HSL2_ARATH LRR receptor-like serine/threonine-protein kinase HSL2 OS=Arabidopsis thaliana OX=3702 GN=HSL2 PE=1 SV=1 && PF00069:Protein kinase domain|PF13855:Leucine rich repeat
MS_gene36589	-1.76391	-2.16977	-4.17071	-4.6782	IOS1	-	-	- && sp|Q9C8I6|IOS1_ARATH LRR receptor-like serine/threonine-protein kinase IOS1 OS=Arabidopsis thaliana OX=3702 GN=IOS1 PE=1 SV=1 && PF12819:Malectin-like domain|PF07714:Protein tyrosine kinase|PF13855:Leucine rich repeat
MS_gene072167	6.2937	NA	NA	NA	IOS1	-	-	- && sp|Q9C8I6|IOS1_ARATH LRR receptor-like serine/threonine-protein kinase IOS1 OS=Arabidopsis thaliana OX=3702 GN=IOS1 PE=1 SV=1 && PF00069:Protein kinase domain
MS_gene69974	1.0314	0.430446	1.68261	2.95835	IRE1A	-	-	- && sp|Q9C5S2|IRE1A_ARATH Serine/threonine-protein kinase/endoribonuclease IRE1a OS=Arabidopsis thaliana OX=3702 GN=IRE1A PE=1 SV=1 && PF06479:Ribonuclease 2-5A|PF00069:Protein kinase domain
MS_gene99559	-3.20176	0.108303	-0.311431	0.590847	IRE1A	-	-	- && sp|Q9C5S2|IRE1A_ARATH Serine/threonine-protein kinase/endoribonuclease IRE1a OS=Arabidopsis thaliana OX=3702 GN=IRE1A PE=1 SV=1 && PF06479:Ribonuclease 2-5A|PF00069:Protein kinase domain
MS_gene066495	2.85196	-0.23162	2.29627	2.49752	IRE1A	-	-	- && sp|Q9C5S2|IRE1A_ARATH Serine/threonine-protein kinase/endoribonuclease IRE1a OS=Arabidopsis thaliana OX=3702 GN=IRE1A PE=1 SV=1 && PF00069:Protein kinase domain|PF06479:Ribonuclease 2-5A
MS_gene86528	1.68645	-0.0494341	2.51406	3.6504	IRE1B	-	-	- && sp|Q93VJ2|IRE1B_ARATH Serine/threonine-protein kinase/endoribonuclease IRE1b OS=Arabidopsis thaliana OX=3702 GN=IRE1B PE=2 SV=1 && PF06479:Ribonuclease 2-5A|PF00069:Protein kinase domain
MS_gene76700	-2.72092	-2.95339	-0.385176	-0.530351	IRK	-	-	- && sp|Q9LY03|IRK_ARATH Probable LRR receptor-like serine/threonine-protein kinase IRK OS=Arabidopsis thaliana OX=3702 GN=IRK PE=1 SV=1 && PF13855:Leucine rich repeat|PF00069:Protein kinase domain|PF08263:Leucine rich repeat N-terminal domain
MS_gene06534	0.47429	-2.73807	-3.18225	-2.23869	IRK	-	-	- && sp|Q9LY03|IRK_ARATH Probable LRR receptor-like serine/threonine-protein kinase IRK OS=Arabidopsis thaliana OX=3702 GN=IRK PE=1 SV=1 && PF08263:Leucine rich repeat N-terminal domain|PF13855:Leucine rich repeat|PF00069:Protein kinase domain
MS_gene87107	-0.958613	-2.70713	-4.44758	-1.08132	IRK	-	-	- && sp|Q9LY03|IRK_ARATH Probable LRR receptor-like serine/threonine-protein kinase IRK OS=Arabidopsis thaliana OX=3702 GN=IRK PE=1 SV=1 && PF08263:Leucine rich repeat N-terminal domain|PF13855:Leucine rich repeat|PF00069:Protein kinase domain
MS_gene06778	-0.372316	-3.58121	-5.16699	-2.55261	IRK	-	-	- && sp|Q9LY03|IRK_ARATH Probable LRR receptor-like serine/threonine-protein kinase IRK OS=Arabidopsis thaliana OX=3702 GN=IRK PE=1 SV=1 && PF08263:Leucine rich repeat N-terminal domain|PF00069:Protein kinase domain|PF13855:Leucine rich repeat
MS_gene82209	2.99285	2.43196	0.0715028	1.76291	IRK	-	-	- && sp|Q9LY03|IRK_ARATH Probable LRR receptor-like serine/threonine-protein kinase IRK OS=Arabidopsis thaliana OX=3702 GN=IRK PE=1 SV=1 && PF00069:Protein kinase domain|PF13855:Leucine rich repeat|PF08263:Leucine rich repeat N-terminal domain
MS_gene53299	0.862569	-2.79857	-3.59506	-0.963678	IRK	-	-	- && sp|Q9LY03|IRK_ARATH Probable LRR receptor-like serine/threonine-protein kinase IRK OS=Arabidopsis thaliana OX=3702 GN=IRK PE=1 SV=1 && PF00069:Protein kinase domain|PF13855:Leucine rich repeat|PF08263:Leucine rich repeat N-terminal domain
MS_gene48840	-1.33258	-3.0144	-5.35542	-1.10504	IRK	-	-	- && sp|Q9LY03|IRK_ARATH Probable LRR receptor-like serine/threonine-protein kinase IRK OS=Arabidopsis thaliana OX=3702 GN=IRK PE=1 SV=1 && PF00069:Protein kinase domain|PF13855:Leucine rich repeat|PF08263:Leucine rich repeat N-terminal domain
novel.7221	0.222884	-2.30913	-3.84979	-4.20041	IRK	-	-	- && sp|Q9LY03|IRK_ARATH Probable LRR receptor-like serine/threonine-protein kinase IRK OS=Arabidopsis thaliana OX=3702 GN=IRK PE=1 SV=1 && PF00069:Protein kinase domain|PF13855:Leucine rich repeat
MS_gene87705	0.08572	-2.22407	-1.6859	-2.71226	IRK	-	-	- && sp|Q9LY03|IRK_ARATH Probable LRR receptor-like serine/threonine-protein kinase IRK OS=Arabidopsis thaliana OX=3702 GN=IRK PE=1 SV=1 && PF00069:Protein kinase domain|PF08263:Leucine rich repeat N-terminal domain|PF13855:Leucine rich repeat
MS_gene56295	-3.91105	-0.311946	-1.21816	-0.92316	KIPK1	-	-	- && sp|Q9LFA2|KIPK1_ARATH Serine/threonine-protein kinase KIPK1 OS=Arabidopsis thaliana OX=3702 GN=KIPK1 PE=1 SV=1 && PF00069:Protein kinase domain
MS_gene90644	1.90617	0.815376	-2.14682	-1.33297	KIPK2	-	-	- && sp|Q9SJM3|KIPK2_ARATH Serine/threonine-protein kinase KIPK2 OS=Arabidopsis thaliana OX=3702 GN=KIPK2 PE=1 SV=1 && PF00069:Protein kinase domain
MS_gene033193	0.12797	-0.0857399	1.51231	2.29759	KPK2	-	-	- && sp|Q39030|KPK2_ARATH Serine/threonine-protein kinase AtPK2/AtPK19 OS=Arabidopsis thaliana OX=3702 GN=ATPK2 PE=1 SV=2 && PF00433:Protein kinase C terminal domain|PF00069:Protein kinase domain
MS_gene43224	0.753138	1.05916	0.620447	2.26662	KPK2	-	-	- && sp|Q39030|KPK2_ARATH Serine/threonine-protein kinase AtPK2/AtPK19 OS=Arabidopsis thaliana OX=3702 GN=ATPK2 PE=1 SV=2 && PF00069:Protein kinase domain|PF00433:Protein kinase C terminal domain
MS_gene56886	-2.56354	-8.11491	-1.12314	-1.71014	KPK2	-	-	- && sp|Q39030|KPK2_ARATH Serine/threonine-protein kinase AtPK2/AtPK19 OS=Arabidopsis thaliana OX=3702 GN=ATPK2 PE=1 SV=2 && PF00069:Protein kinase domain|PF00433:Protein kinase C terminal domain
MS_gene92760	4.42752	-0.556784	0.413287	-0.559496	KPK2	-	-	- && sp|Q39030|KPK2_ARATH Serine/threonine-protein kinase AtPK2/AtPK19 OS=Arabidopsis thaliana OX=3702 GN=ATPK2 PE=1 SV=2 && PF00069:Protein kinase domain
MS_gene27497	0.111127	-2.61422	-3.95766	-2.4585	KPK2	-	-	- && sp|Q39030|KPK2_ARATH Serine/threonine-protein kinase AtPK2/AtPK19 OS=Arabidopsis thaliana OX=3702 GN=ATPK2 PE=1 SV=2 && PF00069:Protein kinase domain
MS_gene87688	-0.0755291	-2.36015	-3.21705	-1.60718	KPK2	-	-	- && sp|Q39030|KPK2_ARATH Serine/threonine-protein kinase AtPK2/AtPK19 OS=Arabidopsis thaliana OX=3702 GN=ATPK2 PE=1 SV=2 && PF00069:Protein kinase domain
MS_gene036945	-0.161205	-2.46145	-1.95106	-1.94001	KPK2	-	-	- && sp|Q39030|KPK2_ARATH Serine/threonine-protein kinase AtPK2/AtPK19 OS=Arabidopsis thaliana OX=3702 GN=ATPK2 PE=1 SV=2 && PF00069:Protein kinase domain
MS_gene000143	-0.867743	-2.96488	-3.74055	-3.91547	LERK1	-	-	- && sp|Q7FAZ3|LERK1_ORYSJ G-type lectin S-receptor-like serine/threonine-protein kinase LECRK1 OS=Oryza sativa subsp. japonica OX=39947 GN=LECRK1 PE=2 SV=1 && PF01453:D-mannose binding lectin|PF00069:Protein kinase domain|PF00954:S-locus glycoprotein domain
MS_gene024880	-2.11671	-5.0738	-4.88941	-5.06444	LERK1	-	-	- && sp|Q7FAZ3|LERK1_ORYSJ G-type lectin S-receptor-like serine/threonine-protein kinase LECRK1 OS=Oryza sativa subsp. japonica OX=39947 GN=LECRK1 PE=2 SV=1 && PF01453:D-mannose binding lectin|PF00069:Protein kinase domain|PF00954:S-locus glycoprotein domain
MS_gene61510	-4.96987	-3.41645	-4.95968	-5.13471	LERK1	-	-	- && sp|Q7FAZ3|LERK1_ORYSJ G-type lectin S-receptor-like serine/threonine-protein kinase LECRK1 OS=Oryza sativa subsp. japonica OX=39947 GN=LECRK1 PE=2 SV=1 && PF01453:D-mannose binding lectin|PF00069:Protein kinase domain
MS_gene92302	-4.16375	-4.33831	-4.15373	-4.32872	LERK1	-	-	- && sp|Q7FAZ3|LERK1_ORYSJ G-type lectin S-receptor-like serine/threonine-protein kinase LECRK1 OS=Oryza sativa subsp. japonica OX=39947 GN=LECRK1 PE=2 SV=1 && PF00069:Protein kinase domain|PF00954:S-locus glycoprotein domain|PF01453:D-mannose binding lectin
MS_gene004890	NA	5.70698	NA	NA	LERK2	-	-	- && sp|Q7FAZ2|LERK2_ORYSJ G-type lectin S-receptor-like serine/threonine-protein kinase LECRK2 OS=Oryza sativa subsp. japonica OX=39947 GN=LECRK2 PE=3 SV=1 && -
MS_gene019292	0.448802	-6.71087	-6.54318	-1.74366	LERK2	-	-	- && sp|Q7FAZ2|LERK2_ORYSJ G-type lectin S-receptor-like serine/threonine-protein kinase LECRK2 OS=Oryza sativa subsp. japonica OX=39947 GN=LECRK2 PE=3 SV=1 && -
MS_gene058576	0.117557	NA	NA	3.35572	LERK2	-	-	- && sp|Q7FAZ2|LERK2_ORYSJ G-type lectin S-receptor-like serine/threonine-protein kinase LECRK2 OS=Oryza sativa subsp. japonica OX=39947 GN=LECRK2 PE=3 SV=1 && -
MS_gene62416	-2.18757	-0.811906	-4.62264	-3.88547	LERK2	-	-	- && sp|A2XQD3|LERK2_ORYSI G-type lectin S-receptor-like serine/threonine-protein kinase LECRK2 OS=Oryza sativa subsp. indica OX=39946 GN=LECRK2 PE=2 SV=1 && PF01453:D-mannose binding lectin|PF00069:Protein kinase domain|PF00954:S-locus glycoprotein domain
MS_gene036785	1.20656	1.36761	-2.22372	-1.18732	LERK2	-	-	- && sp|A2XQD3|LERK2_ORYSI G-type lectin S-receptor-like serine/threonine-protein kinase LECRK2 OS=Oryza sativa subsp. indica OX=39946 GN=LECRK2 PE=2 SV=1 && PF01453:D-mannose binding lectin|PF00069:Protein kinase domain
MS_gene036784	-3.89965	-2.02063	-4.88563	-5.06129	LERK2	-	-	- && sp|A2XQD3|LERK2_ORYSI G-type lectin S-receptor-like serine/threonine-protein kinase LECRK2 OS=Oryza sativa subsp. indica OX=39946 GN=LECRK2 PE=2 SV=1 && PF01453:D-mannose binding lectin|PF00069:Protein kinase domain
MS_gene61509	-0.347512	-0.856948	-3.19595	-3.26386	LERK2	-	-	- && sp|A2XQD3|LERK2_ORYSI G-type lectin S-receptor-like serine/threonine-protein kinase LECRK2 OS=Oryza sativa subsp. indica OX=39946 GN=LECRK2 PE=2 SV=1 && PF00954:S-locus glycoprotein domain|PF00069:Protein kinase domain|PF01453:D-mannose binding lectin
MS_gene62415	-2.02104	-2.26316	-3.89177	-4.06669	LERK2	-	-	- && sp|A2XQD3|LERK2_ORYSI G-type lectin S-receptor-like serine/threonine-protein kinase LECRK2 OS=Oryza sativa subsp. indica OX=39946 GN=LECRK2 PE=2 SV=1 && PF00069:Protein kinase domain|PF01453:D-mannose binding lectin
MS_gene040518	-2.4963	-2.74921	-2.57535	-2.75247	LERK3	-	-	- && sp|Q25AG3|LERK3_ORYSI G-type lectin S-receptor-like serine/threonine-protein kinase LECRK3 OS=Oryza sativa subsp. indica OX=39946 GN=LECRK3 PE=3 SV=2 && PF01453:D-mannose binding lectin|PF00314:Thaumatin family|PF00069:Protein kinase domain
MS_gene21210	NA	2.79488	NA	NA	LERK3	-	-	- && sp|Q25AG3|LERK3_ORYSI G-type lectin S-receptor-like serine/threonine-protein kinase LECRK3 OS=Oryza sativa subsp. indica OX=39946 GN=LECRK3 PE=3 SV=2 && PF01453:D-mannose binding lectin|PF00069:Protein kinase domain
MS_gene015391	3.02557	1.84786	NA	NA	LERK3	-	-	- && sp|Q25AG3|LERK3_ORYSI G-type lectin S-receptor-like serine/threonine-protein kinase LECRK3 OS=Oryza sativa subsp. indica OX=39946 GN=LECRK3 PE=3 SV=2 && PF01453:D-mannose binding lectin|PF00069:Protein kinase domain
MS_gene36605	0.421493	-2.30888	-1.58711	-4.21085	LERK3	-	-	- && sp|Q25AG3|LERK3_ORYSI G-type lectin S-receptor-like serine/threonine-protein kinase LECRK3 OS=Oryza sativa subsp. indica OX=39946 GN=LECRK3 PE=3 SV=2 && PF01453:D-mannose binding lectin|PF00069:Protein kinase domain
MS_gene071463	-2.17563	-2.35384	-2.16994	-1.38309	LERK3	-	-	- && sp|Q25AG3|LERK3_ORYSI G-type lectin S-receptor-like serine/threonine-protein kinase LECRK3 OS=Oryza sativa subsp. indica OX=39946 GN=LECRK3 PE=3 SV=2 && PF00069:Protein kinase domain
MS_gene040524	-2.48727	-3.69542	-1.50454	-3.69702	LERK3	-	-	- && sp|Q25AG3|LERK3_ORYSI G-type lectin S-receptor-like serine/threonine-protein kinase LECRK3 OS=Oryza sativa subsp. indica OX=39946 GN=LECRK3 PE=3 SV=2 && PF00069:Protein kinase domain
MS_gene040521	-3.23924	-3.49317	-3.31932	-3.49651	LERK3	-	-	- && sp|Q25AG3|LERK3_ORYSI G-type lectin S-receptor-like serine/threonine-protein kinase LECRK3 OS=Oryza sativa subsp. indica OX=39946 GN=LECRK3 PE=3 SV=2 && PF00069:Protein kinase domain
MS_gene020162	-1.6162	-1.39077	-3.91208	-4.3506	LERK3	-	-	- && sp|Q0JEU6|LERK3_ORYSJ G-type lectin S-receptor-like serine/threonine-protein kinase LECRK3 OS=Oryza sativa subsp. japonica OX=39947 GN=LECRK3 PE=3 SV=2 && PF01453:D-mannose binding lectin
MS_gene54171	-3.83022	-4.03908	-3.8659	-4.03962	LRR	-	-	- && sp|Q42371|ERECT_ARATH LRR receptor-like serine/threonine-protein kinase ERECTA OS=Arabidopsis thaliana OX=3702 GN=ERECTA PE=1 SV=1 && PF08263:Leucine rich repeat N-terminal domain|PF13855:Leucine rich repeat
MS_gene33036	-0.601163	-2.5515	-2.5452	-7.49992	LRR	-	-	- && sp|Q42371|ERECT_ARATH LRR receptor-like serine/threonine-protein kinase ERECTA OS=Arabidopsis thaliana OX=3702 GN=ERECTA PE=1 SV=1 && PF00069:Protein kinase domain|PF13855:Leucine rich repeat|PF08263:Leucine rich repeat N-terminal domain
MS_gene051564	2.99151	-1.21428	-0.481317	-2.27423	LRR	-	-	- && sp|Q42371|ERECT_ARATH LRR receptor-like serine/threonine-protein kinase ERECTA OS=Arabidopsis thaliana OX=3702 GN=ERECTA PE=1 SV=1 && PF00069:Protein kinase domain|PF13855:Leucine rich repeat
MS_gene016169	2.2389	-2.54243	-0.382928	-3.21217	LRR	-	-	- && sp|Q42371|ERECT_ARATH LRR receptor-like serine/threonine-protein kinase ERECTA OS=Arabidopsis thaliana OX=3702 GN=ERECTA PE=1 SV=1 && PF00069:Protein kinase domain|PF08263:Leucine rich repeat N-terminal domain|PF13855:Leucine rich repeat
MS_gene054464	4.17827	NA	NA	NA	MHK	-	-	- && sp|P43294|MHK_ARATH Serine/threonine-protein kinase MHK OS=Arabidopsis thaliana OX=3702 GN=MHK PE=2 SV=2 && PF00069:Protein kinase domain
MS_gene022835	0.696728	-0.965675	-4.02721	1.46276	MHK	-	-	- && sp|P43294|MHK_ARATH Serine/threonine-protein kinase MHK OS=Arabidopsis thaliana OX=3702 GN=MHK PE=2 SV=2 && PF00069:Protein kinase domain
MS_gene054463	-0.0920771	-1.78095	-2.12863	-1.3314	MHK	-	-	- && sp|P43294|MHK_ARATH Serine/threonine-protein kinase MHK OS=Arabidopsis thaliana OX=3702 GN=MHK PE=2 SV=2 && PF00069:Protein kinase domain
MS_gene020080	-0.437599	-4.98801	-2.8989	-2.86563	MHK	-	-	- && sp|P43294|MHK_ARATH Serine/threonine-protein kinase MHK OS=Arabidopsis thaliana OX=3702 GN=MHK PE=2 SV=2 && PF00069:Protein kinase domain
MS_gene054465	-2.3453	-3.49404	-5.87851	-7.01458	MHK	-	-	- && sp|P43294|MHK_ARATH Serine/threonine-protein kinase MHK OS=Arabidopsis thaliana OX=3702 GN=MHK PE=2 SV=2 && PF00069:Protein kinase domain
MS_gene29062	1.30059	2.38511	-0.00574304	0.975823	MPS1	-	-	- && sp|Q84VX4|MPS1_ARATH Serine/threonine-protein kinase MPS1 OS=Arabidopsis thaliana OX=3702 GN=MPS1 PE=2 SV=1 && PF00069:Protein kinase domain
MS_gene028691	3.8238	NA	1.73458	4.52531	NCRK	-	-	- && sp|Q8VYY5|NCRK_ARATH Receptor-like serine/threonine-protein kinase NCRK OS=Arabidopsis thaliana OX=3702 GN=NCRK PE=1 SV=1 && PF00069:Protein kinase domain
MS_gene063960	2.60189	NA	NA	2.39978	NCRK	-	-	- && sp|Q8VYY5|NCRK_ARATH Receptor-like serine/threonine-protein kinase NCRK OS=Arabidopsis thaliana OX=3702 GN=NCRK PE=1 SV=1 && PF00069:Protein kinase domain
MS_gene050125	0.848124	-2.56788	-2.0784	-1.80057	NCRK	-	-	- && sp|Q8VYY5|NCRK_ARATH Receptor-like serine/threonine-protein kinase NCRK OS=Arabidopsis thaliana OX=3702 GN=NCRK PE=1 SV=1 && PF00069:Protein kinase domain
MS_gene007683	0.311483	-2.15141	-1.8495	-3.23238	NCRK	-	-	- && sp|Q8VYY5|NCRK_ARATH Receptor-like serine/threonine-protein kinase NCRK OS=Arabidopsis thaliana OX=3702 GN=NCRK PE=1 SV=1 && PF00069:Protein kinase domain
MS_gene08750	0.0315763	-2.7452	-1.5537	-2.11572	NCRK	-	-	- && sp|Q8VYY5|NCRK_ARATH Receptor-like serine/threonine-protein kinase NCRK OS=Arabidopsis thaliana OX=3702 GN=NCRK PE=1 SV=1 && PF00069:Protein kinase domain
MS_gene08688	-0.998812	-2.48727	-3.09068	-3.13409	NCRK	-	-	- && sp|Q8VYY5|NCRK_ARATH Receptor-like serine/threonine-protein kinase NCRK OS=Arabidopsis thaliana OX=3702 GN=NCRK PE=1 SV=1 && PF00069:Protein kinase domain
MS_gene31264	-2.25628	-1.68732	-3.23372	-2.4494	NCRK	-	-	- && sp|Q8VYY5|NCRK_ARATH Receptor-like serine/threonine-protein kinase NCRK OS=Arabidopsis thaliana OX=3702 GN=NCRK PE=1 SV=1 && PF00069:Protein kinase domain
MS_gene034122	2.58672	6.10341	2.54905	5.10673	NDRA	-	-	- && sp|Q54Y26|NDRA_DICDI Probable serine/threonine-protein kinase ndrA OS=Dictyostelium discoideum OX=44689 GN=ndrA PE=3 SV=1 && PF00069:Protein kinase domain
MS_gene012750	0.117557	3.06843	0.0715028	2.76819	NDRA	-	-	- && sp|Q54Y26|NDRA_DICDI Probable serine/threonine-protein kinase ndrA OS=Dictyostelium discoideum OX=44689 GN=ndrA PE=3 SV=1 && -
MS_gene025155	NA	2.83103	NA	3.85604	NDRB	-	-	- && sp|Q54IH8|NDRB_DICDI Probable serine/threonine-protein kinase ndrB OS=Dictyostelium discoideum OX=44689 GN=ndrB PE=3 SV=1 && PF00069:Protein kinase domain
MS_gene051225	4.19421	6.3211	7.76272	9.03522	NDRB	-	-	- && sp|Q54IH8|NDRB_DICDI Probable serine/threonine-protein kinase ndrB OS=Dictyostelium discoideum OX=44689 GN=ndrB PE=3 SV=1 && PF00069:Protein kinase domain
MS_gene025153	2.58672	3.79609	NA	3.33025	NDRB	-	-	- && sp|Q54IH8|NDRB_DICDI Probable serine/threonine-protein kinase ndrB OS=Dictyostelium discoideum OX=44689 GN=ndrB PE=3 SV=1 && PF00069:Protein kinase domain
MS_gene83619	-0.518498	-3.01825	0.60832	1.8376	NDRB	-	-	- && sp|Q54IH8|NDRB_DICDI Probable serine/threonine-protein kinase ndrB OS=Dictyostelium discoideum OX=44689 GN=ndrB PE=3 SV=1 && PF00069:Protein kinase domain
MS_gene018136	1.40318	1.23826	0.433431	2.01587	NEK2	-	-	- && sp|Q2QMH1|NEK2_ORYSJ Serine/threonine-protein kinase Nek2 OS=Oryza sativa subsp. japonica OX=39947 GN=NEK2 PE=2 SV=1 && PF00069:Protein kinase domain
MS_gene054884	-2.24394	2.01854	1.60601	0.752422	NEK2	-	-	- && sp|Q2QMH1|NEK2_ORYSJ Serine/threonine-protein kinase Nek2 OS=Oryza sativa subsp. japonica OX=39947 GN=NEK2 PE=2 SV=1 && PF00069:Protein kinase domain
MS_gene44011	4.89126	0.842748	0.772803	-0.103449	NEK2	-	-	- && sp|A2ZMH2|NEK2_ORYSI Serine/threonine-protein kinase Nek2 OS=Oryza sativa subsp. indica OX=39946 GN=NEK2 PE=3 SV=1 && PF00069:Protein kinase domain
MS_gene69932	2.94413	1.77161	1.64902	-1.89626	NEK2	-	-	- && sp|A2ZMH2|NEK2_ORYSI Serine/threonine-protein kinase Nek2 OS=Oryza sativa subsp. indica OX=39946 GN=NEK2 PE=3 SV=1 && PF00069:Protein kinase domain
MS_gene70816	-1.18476	-2.76383	0.000736574	-1.47675	NEK2	-	-	- && sp|A2ZMH2|NEK2_ORYSI Serine/threonine-protein kinase Nek2 OS=Oryza sativa subsp. indica OX=39946 GN=NEK2 PE=3 SV=1 && PF00069:Protein kinase domain
MS_gene005142	-1.93699	-4.37148	-1.73714	-1.03259	NEK2	-	-	- && sp|A2ZMH2|NEK2_ORYSI Serine/threonine-protein kinase Nek2 OS=Oryza sativa subsp. indica OX=39946 GN=NEK2 PE=3 SV=1 && PF00069:Protein kinase domain
MS_gene39948	-3.62464	-1.92461	-1.0907	0.444206	NEK2	-	-	- && sp|A2ZMH2|NEK2_ORYSI Serine/threonine-protein kinase Nek2 OS=Oryza sativa subsp. indica OX=39946 GN=NEK2 PE=3 SV=1 && PF00069:Protein kinase domain
novel.6630	NA	4.0932	NA	7.77557	NEK4	-	-	- && sp|Q8RXT4|NEK4_ARATH Serine/threonine-protein kinase Nek4 OS=Arabidopsis thaliana OX=3702 GN=NEK4 PE=2 SV=1 && -
MS_gene73639	1.54603	-0.82354	-1.95146	-4.12382	NEK5	-	-	- && sp|Q0WPH8|NEK5_ARATH Serine/threonine-protein kinase Nek5 OS=Arabidopsis thaliana OX=3702 GN=NEK5 PE=1 SV=1 && PF00069:Protein kinase domain
MS_gene98628	0.506934	-2.27846	-1.63479	-2.31822	NEK5	-	-	- && sp|Q0WPH8|NEK5_ARATH Serine/threonine-protein kinase Nek5 OS=Arabidopsis thaliana OX=3702 GN=NEK5 PE=1 SV=1 && PF00069:Protein kinase domain
MS_gene044750	0.280119	-1.79914	-1.21649	-3.28655	NEK5	-	-	- && sp|Q0WPH8|NEK5_ARATH Serine/threonine-protein kinase Nek5 OS=Arabidopsis thaliana OX=3702 GN=NEK5 PE=1 SV=1 && PF00069:Protein kinase domain
MS_gene66677	-0.0242621	-2.212	-1.13484	-0.855759	NEK5	-	-	- && sp|Q0WPH8|NEK5_ARATH Serine/threonine-protein kinase Nek5 OS=Arabidopsis thaliana OX=3702 GN=NEK5 PE=1 SV=1 && PF00069:Protein kinase domain
MS_gene034412	-0.936561	0.688315	-2.89451	-3.06964	NEK5	-	-	- && sp|Q0WPH8|NEK5_ARATH Serine/threonine-protein kinase Nek5 OS=Arabidopsis thaliana OX=3702 GN=NEK5 PE=1 SV=1 && PF00069:Protein kinase domain
MS_gene73627	0.419747	-0.148657	-1.20592	-2.94319	NEK5	-	-	- && sp|Q0WPH8|NEK5_ARATH Serine/threonine-protein kinase Nek5 OS=Arabidopsis thaliana OX=3702 GN=NEK5 PE=1 SV=1 && -
MS_gene072351	-1.2902	-1.42232	-3.77259	-0.720361	NEK6	-	-	- && sp|Q9LT35|NEK6_ARATH Serine/threonine-protein kinase Nek6 OS=Arabidopsis thaliana OX=3702 GN=NEK6 PE=3 SV=1 && PF00069:Protein kinase domain|PF00226:DnaJ domain
novel.14848	1.00009	-2.35775	-3.16749	-3.81078	NEK6	-	-	- && sp|Q9LT35|NEK6_ARATH Serine/threonine-protein kinase Nek6 OS=Arabidopsis thaliana OX=3702 GN=NEK6 PE=3 SV=1 && PF00069:Protein kinase domain
MS_gene78642	-0.920309	-2.07074	-1.20323	-2.12603	NEK6	-	-	- && sp|Q9LT35|NEK6_ARATH Serine/threonine-protein kinase Nek6 OS=Arabidopsis thaliana OX=3702 GN=NEK6 PE=3 SV=1 && PF00069:Protein kinase domain
MS_gene072350	2.33277	-1.86807	0.197117	-1.86764	NEK6	-	-	- && sp|Q6YY75|NEK6_ORYSJ Serine/threonine-protein kinase Nek6 OS=Oryza sativa subsp. japonica OX=39947 GN=NEK6 PE=1 SV=2 && PF00069:Protein kinase domain
MS_gene017934	1.02094	-1.26728	-2.74835	-3.54215	NEK6	-	-	- && sp|Q6YY75|NEK6_ORYSJ Serine/threonine-protein kinase Nek6 OS=Oryza sativa subsp. japonica OX=39947 GN=NEK6 PE=1 SV=2 && PF00069:Protein kinase domain
MS_gene001359	NA	2.80774	1.96285	5.31715	OXI1	-	-	- && sp|Q9LSF1|OXI1_ARATH Serine/threonine-protein kinase OXI1 OS=Arabidopsis thaliana OX=3702 GN=OXI1 PE=1 SV=1 && PF00069:Protein kinase domain
MS_gene011051	NA	5.99927	9.13241	9.39092	OXI1	-	-	- && sp|Q9LSF1|OXI1_ARATH Serine/threonine-protein kinase OXI1 OS=Arabidopsis thaliana OX=3702 GN=OXI1 PE=1 SV=1 && PF00069:Protein kinase domain
MS_gene027345	4.5674	7.87269	10.43	11.1626	OXI1	-	-	- && sp|Q9LSF1|OXI1_ARATH Serine/threonine-protein kinase OXI1 OS=Arabidopsis thaliana OX=3702 GN=OXI1 PE=1 SV=1 && PF00069:Protein kinase domain
MS_gene020138	-1.21927	0.789619	0.0828141	2.12906	OXI1	-	-	- && sp|Q9LSF1|OXI1_ARATH Serine/threonine-protein kinase OXI1 OS=Arabidopsis thaliana OX=3702 GN=OXI1 PE=1 SV=1 && PF00069:Protein kinase domain
MS_gene022809	-1.89794	1.29724	0.869367	2.48061	OXI1	-	-	- && sp|Q9LSF1|OXI1_ARATH Serine/threonine-protein kinase OXI1 OS=Arabidopsis thaliana OX=3702 GN=OXI1 PE=1 SV=1 && PF00069:Protein kinase domain
MS_gene37054	-2.25533	0.300853	0.545543	2.0536	OXI1	-	-	- && sp|Q9LSF1|OXI1_ARATH Serine/threonine-protein kinase OXI1 OS=Arabidopsis thaliana OX=3702 GN=OXI1 PE=1 SV=1 && PF00069:Protein kinase domain
MS_gene051275	-3.0425	4.06241	0.837555	8.12134	OXI1	-	-	- && sp|Q9LSF1|OXI1_ARATH Serine/threonine-protein kinase OXI1 OS=Arabidopsis thaliana OX=3702 GN=OXI1 PE=1 SV=1 && PF00069:Protein kinase domain
MS_gene023034	-3.19168	5.17654	6.35216	10.3241	OXI1	-	-	- && sp|Q9LSF1|OXI1_ARATH Serine/threonine-protein kinase OXI1 OS=Arabidopsis thaliana OX=3702 GN=OXI1 PE=1 SV=1 && PF00069:Protein kinase domain
novel.17818	-6.24284	-1.5286	-3.70994	-3.26189	PAM74	-	-	- && sp|C0LGW2|PAM74_ARATH Probable LRR receptor-like serine/threonine-protein kinase PAM74 OS=Arabidopsis thaliana OX=3702 GN=PAM74 PE=1 SV=1 && -
MS_gene41167	-4.43836	0.583012	-0.314648	-1.34301	PBL10	-	-	- && sp|P46573|PBL10_ARATH Probable serine/threonine-protein kinase PBL10 OS=Arabidopsis thaliana OX=3702 GN=PBL10 PE=1 SV=2 && PF07714:Protein tyrosine kinase|PF00069:Protein kinase domain
MS_gene004036	-0.494036	4.43178	4.30309	3.49836	PBL10	-	-	- && sp|P46573|PBL10_ARATH Probable serine/threonine-protein kinase PBL10 OS=Arabidopsis thaliana OX=3702 GN=PBL10 PE=1 SV=2 && PF07714:Protein tyrosine kinase
MS_gene41170	-1.09829	-0.0497472	-1.57186	-2.28977	PBL10	-	-	- && sp|P46573|PBL10_ARATH Probable serine/threonine-protein kinase PBL10 OS=Arabidopsis thaliana OX=3702 GN=PBL10 PE=1 SV=2 && PF07714:Protein tyrosine kinase
MS_gene021120	-1.14146	-1.54141	-4.29723	-1.82529	PBL10	-	-	- && sp|P46573|PBL10_ARATH Probable serine/threonine-protein kinase PBL10 OS=Arabidopsis thaliana OX=3702 GN=PBL10 PE=1 SV=2 && PF07714:Protein tyrosine kinase
MS_gene071174	-1.24839	-0.0699693	-1.39917	-2.52834	PBL10	-	-	- && sp|P46573|PBL10_ARATH Probable serine/threonine-protein kinase PBL10 OS=Arabidopsis thaliana OX=3702 GN=PBL10 PE=1 SV=2 && PF07714:Protein tyrosine kinase
MS_gene021125	-1.29905	2.61647	3.73437	2.31451	PBL10	-	-	- && sp|P46573|PBL10_ARATH Probable serine/threonine-protein kinase PBL10 OS=Arabidopsis thaliana OX=3702 GN=PBL10 PE=1 SV=2 && PF07714:Protein tyrosine kinase
MS_gene014338	-1.6595	0.795664	2.00973	0.310753	PBL10	-	-	- && sp|P46573|PBL10_ARATH Probable serine/threonine-protein kinase PBL10 OS=Arabidopsis thaliana OX=3702 GN=PBL10 PE=1 SV=2 && PF07714:Protein tyrosine kinase
MS_gene071180	-3.29868	2.19811	2.39883	2.17214	PBL10	-	-	- && sp|P46573|PBL10_ARATH Probable serine/threonine-protein kinase PBL10 OS=Arabidopsis thaliana OX=3702 GN=PBL10 PE=1 SV=2 && PF07714:Protein tyrosine kinase
MS_gene41169	-4.04173	0.254142	-1.07999	-1.78146	PBL10	-	-	- && sp|P46573|PBL10_ARATH Probable serine/threonine-protein kinase PBL10 OS=Arabidopsis thaliana OX=3702 GN=PBL10 PE=1 SV=2 && PF07714:Protein tyrosine kinase
MS_gene071175	-4.19655	-3.0339	-3.16478	-3.82023	PBL10	-	-	- && sp|P46573|PBL10_ARATH Probable serine/threonine-protein kinase PBL10 OS=Arabidopsis thaliana OX=3702 GN=PBL10 PE=1 SV=2 && PF07714:Protein tyrosine kinase
MS_gene004039	-5.3633	-2.65765	-0.0403296	-3.13139	PBL10	-	-	- && sp|P46573|PBL10_ARATH Probable serine/threonine-protein kinase PBL10 OS=Arabidopsis thaliana OX=3702 GN=PBL10 PE=1 SV=2 && PF07714:Protein tyrosine kinase
MS_gene021122	-5.80256	-1.23457	-2.62243	-4.72771	PBL10	-	-	- && sp|P46573|PBL10_ARATH Probable serine/threonine-protein kinase PBL10 OS=Arabidopsis thaliana OX=3702 GN=PBL10 PE=1 SV=2 && PF07714:Protein tyrosine kinase
MS_gene064415	-21.2914	-2.19653	-1.39478	-1.06265	PBL10	-	-	- && sp|P46573|PBL10_ARATH Probable serine/threonine-protein kinase PBL10 OS=Arabidopsis thaliana OX=3702 GN=PBL10 PE=1 SV=2 && PF07714:Protein tyrosine kinase
MS_gene41168	-0.292696	-4.16894	-3.16185	-2.53032	PBL10	-	-	- && sp|P46573|PBL10_ARATH Probable serine/threonine-protein kinase PBL10 OS=Arabidopsis thaliana OX=3702 GN=PBL10 PE=1 SV=2 && PF00069:Protein kinase domain
MS_gene052111	-5.53729	-4.80419	-2.292	-6.65549	PBL10	-	-	- && sp|P46573|PBL10_ARATH Probable serine/threonine-protein kinase PBL10 OS=Arabidopsis thaliana OX=3702 GN=PBL10 PE=1 SV=2 && PF00069:Protein kinase domain
MS_gene071179	-1.00688	-0.00529707	-1.60441	-3.62455	PBL10	-	-	- && sp|P46573|PBL10_ARATH Probable serine/threonine-protein kinase PBL10 OS=Arabidopsis thaliana OX=3702 GN=PBL10 PE=1 SV=2 && -
MS_gene071177	-1.70222	-3.78312	-3.60125	-3.77597	PBL10	-	-	- && sp|P46573|PBL10_ARATH Probable serine/threonine-protein kinase PBL10 OS=Arabidopsis thaliana OX=3702 GN=PBL10 PE=1 SV=2 && -
MS_gene64527	-1.34467	-2.5387	-2.37305	-0.0825517	PBL11	-	-	- && sp|P43293|PBL11_ARATH Probable serine/threonine-protein kinase PBL11 OS=Arabidopsis thaliana OX=3702 GN=PBL11 PE=1 SV=2 && -
MS_gene64526	-1.68006	-0.524176	-5.54239	-1.43402	PBL11	-	-	- && sp|P43293|PBL11_ARATH Probable serine/threonine-protein kinase PBL11 OS=Arabidopsis thaliana OX=3702 GN=PBL11 PE=1 SV=2 && -
MS_gene044128	1.14612	1.88944	2.33255	2.04374	PBL12	-	-	- && sp|O64842|PBL12_ARATH Probable serine/threonine-protein kinase PBL12 OS=Arabidopsis thaliana OX=3702 GN=PBL12 PE=2 SV=1 && -
MS_gene69068	NA	5.03965	5.9512	6.08933	PBL13	-	-	- && sp|F4JZW1|PBL13_ARATH Serine/threonine-protein kinase PBL13 OS=Arabidopsis thaliana OX=3702 GN=PBL13 PE=1 SV=1 && PF07714:Protein tyrosine kinase
MS_gene024080	-2.72092	3.83009	3.88208	3.23884	PBL13	-	-	- && sp|F4JZW1|PBL13_ARATH Serine/threonine-protein kinase PBL13 OS=Arabidopsis thaliana OX=3702 GN=PBL13 PE=1 SV=1 && PF07714:Protein tyrosine kinase
novel.16333	NA	3.75244	2.9243	2.39978	PBL13	-	-	- && sp|F4JZW1|PBL13_ARATH Serine/threonine-protein kinase PBL13 OS=Arabidopsis thaliana OX=3702 GN=PBL13 PE=1 SV=1 && PF07714:Protein tyrosine and serine/threonine kinase
novel.16042	NA	4.63707	5.1843	3.66407	PBL13	-	-	- && sp|F4JZW1|PBL13_ARATH Serine/threonine-protein kinase PBL13 OS=Arabidopsis thaliana OX=3702 GN=PBL13 PE=1 SV=1 && PF07714:Protein tyrosine and serine/threonine kinase
novel.893	-1.84847	2.331	0.119293	2.9683	PBL13	-	-	- && sp|F4JZW1|PBL13_ARATH Serine/threonine-protein kinase PBL13 OS=Arabidopsis thaliana OX=3702 GN=PBL13 PE=1 SV=1 && PF00069:Protein kinase domain
MS_gene033525	-3.97981	-0.242759	0.995662	-1.60216	PBL13	-	-	- && sp|F4JZW1|PBL13_ARATH Serine/threonine-protein kinase PBL13 OS=Arabidopsis thaliana OX=3702 GN=PBL13 PE=1 SV=1 && PF00069:Protein kinase domain
MS_gene82142	-1.31766	0.717516	0.489806	2.9756	PBL15	-	-	- && sp|Q9SY91|PBL15_ARATH Probable serine/threonine-protein kinase PBL15 OS=Arabidopsis thaliana OX=3702 GN=PBL15 PE=1 SV=1 && PF07714:Protein tyrosine kinase
novel.9603	0.017482	-2.29887	-0.413006	0.220719	PBL15	-	-	- && sp|Q9SY91|PBL15_ARATH Probable serine/threonine-protein kinase PBL15 OS=Arabidopsis thaliana OX=3702 GN=PBL15 PE=1 SV=1 && PF07714:Protein tyrosine and serine/threonine kinase
MS_gene82212	NA	2.80774	NA	NA	PBL16	-	-	- && sp|Q9FM85|PBL16_ARATH Probable serine/threonine-protein kinase PBL16 OS=Arabidopsis thaliana OX=3702 GN=PBL16 PE=1 SV=1 && PF07714:Protein tyrosine kinase
MS_gene53302	NA	0.886076	NA	2.13928	PBL16	-	-	- && sp|Q9FM85|PBL16_ARATH Probable serine/threonine-protein kinase PBL16 OS=Arabidopsis thaliana OX=3702 GN=PBL16 PE=1 SV=1 && PF07714:Protein tyrosine kinase
MS_gene27911	-0.921666	-2.40541	-1.74431	-0.541092	PBL16	-	-	- && sp|Q9FM85|PBL16_ARATH Probable serine/threonine-protein kinase PBL16 OS=Arabidopsis thaliana OX=3702 GN=PBL16 PE=1 SV=1 && PF07714:Protein tyrosine kinase
MS_gene06211	-0.858411	-2.7373	-2.38395	-0.0174311	PBL17	-	-	- && sp|Q8H1E3|PBL17_ARATH Probable serine/threonine-protein kinase PBL17 OS=Arabidopsis thaliana OX=3702 GN=PBL17 PE=1 SV=1 && PF07714:Protein tyrosine kinase
MS_gene048983	-2.49667	-0.567255	-2.35901	-0.427281	PBL17	-	-	- && sp|Q8H1E3|PBL17_ARATH Probable serine/threonine-protein kinase PBL17 OS=Arabidopsis thaliana OX=3702 GN=PBL17 PE=1 SV=1 && PF07714:Protein tyrosine kinase
MS_gene39700	NA	2.3916	NA	NA	PBL19	-	-	- && sp|Q9LTC0|PBL19_ARATH Probable serine/threonine-protein kinase PBL19 OS=Arabidopsis thaliana OX=3702 GN=PBL19 PE=1 SV=1 && PF07714:Protein tyrosine kinase
MS_gene39380	-0.124765	2.96718	3.09899	1.7176	PBL19	-	-	- && sp|Q9LTC0|PBL19_ARATH Probable serine/threonine-protein kinase PBL19 OS=Arabidopsis thaliana OX=3702 GN=PBL19 PE=1 SV=1 && PF07714:Protein tyrosine kinase
MS_gene022662	-1.53678	2.05467	2.22559	1.90393	PBL19	-	-	- && sp|Q9LTC0|PBL19_ARATH Probable serine/threonine-protein kinase PBL19 OS=Arabidopsis thaliana OX=3702 GN=PBL19 PE=1 SV=1 && PF07714:Protein tyrosine kinase
MS_gene39699	-2.90653	2.90626	4.07493	1.75804	PBL19	-	-	- && sp|Q9LTC0|PBL19_ARATH Probable serine/threonine-protein kinase PBL19 OS=Arabidopsis thaliana OX=3702 GN=PBL19 PE=1 SV=1 && PF07714:Protein tyrosine kinase
MS_gene073556	-3.11422	1.58731	3.01616	1.55145	PBL19	-	-	- && sp|Q9LTC0|PBL19_ARATH Probable serine/threonine-protein kinase PBL19 OS=Arabidopsis thaliana OX=3702 GN=PBL19 PE=1 SV=1 && PF07714:Protein tyrosine kinase
MS_gene073557	-6.10376	0.700828	1.98448	0.0484732	PBL19	-	-	- && sp|Q9LTC0|PBL19_ARATH Probable serine/threonine-protein kinase PBL19 OS=Arabidopsis thaliana OX=3702 GN=PBL19 PE=1 SV=1 && PF07714:Protein tyrosine kinase
MS_gene54199	-1.57626	-0.676258	-0.956335	-2.5655	PBL19	-	-	- && sp|Q9LTC0|PBL19_ARATH Probable serine/threonine-protein kinase PBL19 OS=Arabidopsis thaliana OX=3702 GN=PBL19 PE=1 SV=1 && PF00069:Protein kinase domain
MS_gene015360	-3.05864	-1.31781	-4.98824	-2.74244	PBL19	-	-	- && sp|Q9LTC0|PBL19_ARATH Probable serine/threonine-protein kinase PBL19 OS=Arabidopsis thaliana OX=3702 GN=PBL19 PE=1 SV=1 && PF00069:Protein kinase domain
MS_gene073554	-3.75014	-2.02083	0.026758	0.246221	PBL19	-	-	- && sp|Q9LTC0|PBL19_ARATH Probable serine/threonine-protein kinase PBL19 OS=Arabidopsis thaliana OX=3702 GN=PBL19 PE=1 SV=1 && PF00069:Protein kinase domain
MS_gene39698	-7.48817	-1.04964	-0.575587	-0.767024	PBL19	-	-	- && sp|Q9LTC0|PBL19_ARATH Probable serine/threonine-protein kinase PBL19 OS=Arabidopsis thaliana OX=3702 GN=PBL19 PE=1 SV=1 && PF00069:Protein kinase domain
MS_gene21510	-7.7014	-2.97702	-3.11625	-1.84787	PBL19	-	-	- && sp|Q9LTC0|PBL19_ARATH Probable serine/threonine-protein kinase PBL19 OS=Arabidopsis thaliana OX=3702 GN=PBL19 PE=1 SV=1 && PF00069:Protein kinase domain
MS_gene64630	-4.78015	-2.99454	-2.76397	-3.44768	PBL2	-	-	- && sp|O49839|PBL2_ARATH Probable serine/threonine-protein kinase PBL2 OS=Arabidopsis thaliana OX=3702 GN=PBL2 PE=1 SV=1 && PF07714:Protein tyrosine kinase
MS_gene018997	-5.88631	-2.41725	-1.91892	-2.30267	PBL2	-	-	- && sp|O49839|PBL2_ARATH Probable serine/threonine-protein kinase PBL2 OS=Arabidopsis thaliana OX=3702 GN=PBL2 PE=1 SV=1 && PF07714:Protein tyrosine kinase
MS_gene03647	-6.55112	-2.28463	-2.41756	-2.13862	PBL2	-	-	- && sp|O49839|PBL2_ARATH Probable serine/threonine-protein kinase PBL2 OS=Arabidopsis thaliana OX=3702 GN=PBL2 PE=1 SV=1 && PF07714:Protein tyrosine kinase
MS_gene37609	NA	2.96697	2.57063	NA	PBL2	-	-	- && sp|O49839|PBL2_ARATH Probable serine/threonine-protein kinase PBL2 OS=Arabidopsis thaliana OX=3702 GN=PBL2 PE=1 SV=1 && PF00069:Protein kinase domain
MS_gene39782	-2.17563	-0.636676	0.199673	0.531693	PBL2	-	-	- && sp|O49839|PBL2_ARATH Probable serine/threonine-protein kinase PBL2 OS=Arabidopsis thaliana OX=3702 GN=PBL2 PE=1 SV=1 && PF00069:Protein kinase domain
MS_gene47031	-4.2789	-0.848573	-0.458235	-4.44401	PBL2	-	-	- && sp|O49839|PBL2_ARATH Probable serine/threonine-protein kinase PBL2 OS=Arabidopsis thaliana OX=3702 GN=PBL2 PE=1 SV=1 && PF00069:Protein kinase domain
MS_gene016897	-4.88714	-3.07222	-5.78334	-5.79284	PBL2	-	-	- && sp|O49839|PBL2_ARATH Probable serine/threonine-protein kinase PBL2 OS=Arabidopsis thaliana OX=3702 GN=PBL2 PE=1 SV=1 && PF00069:Protein kinase domain
MS_gene064845	-1.56568	2.02155	-0.964105	0.985724	PBL21	-	-	- && sp|Q9LDZ5|PBL21_ARATH Probable serine/threonine-protein kinase PBL21 OS=Arabidopsis thaliana OX=3702 GN=PBL21 PE=1 SV=1 && PF00069:Protein kinase domain
MS_gene070010	1.81274	2.85129	3.4598	2.40724	PBL21	-	-	- && sp|Q9LDZ5|PBL21_ARATH Probable serine/threonine-protein kinase PBL21 OS=Arabidopsis thaliana OX=3702 GN=PBL21 PE=1 SV=1 && -
MS_gene01875	2.02239	NA	NA	2.39978	PBL23	-	-	- && sp|F4JEQ2|PBL23_ARATH Probable serine/threonine-protein kinase PBL23 OS=Arabidopsis thaliana OX=3702 GN=PBL23 PE=2 SV=1 && PF00069:Protein kinase domain
MS_gene073159	-4.0686	-1.19547	-2.45951	-0.828502	PBL23	-	-	- && sp|F4JEQ2|PBL23_ARATH Probable serine/threonine-protein kinase PBL23 OS=Arabidopsis thaliana OX=3702 GN=PBL23 PE=2 SV=1 && PF00069:Protein kinase domain
MS_gene01481	-2.29821	-2.69998	-3.25098	-1.9215	PBL24	-	-	- && sp|Q1PE89|PBL24_ARATH Probable serine/threonine-protein kinase PBL24 OS=Arabidopsis thaliana OX=3702 GN=PBL24 PE=2 SV=1 && PF07714:Protein tyrosine kinase
MS_gene002507	-4.32274	-2.64053	-4.39161	-3.60284	PBL24	-	-	- && sp|Q1PE89|PBL24_ARATH Probable serine/threonine-protein kinase PBL24 OS=Arabidopsis thaliana OX=3702 GN=PBL24 PE=2 SV=1 && PF07714:Protein tyrosine kinase
MS_gene005037	23.6414	NA	5.87312	3.98976	PBL26	-	-	- && sp|Q9SFT7|PBL26_ARATH Probable serine/threonine-protein kinase PBL26 OS=Arabidopsis thaliana OX=3702 GN=PBL26 PE=2 SV=1 && PF00069:Protein kinase domain
MS_gene07587	6.02844	NA	2.54905	NA	PBL26	-	-	- && sp|Q9SFT7|PBL26_ARATH Probable serine/threonine-protein kinase PBL26 OS=Arabidopsis thaliana OX=3702 GN=PBL26 PE=2 SV=1 && PF00069:Protein kinase domain
MS_gene00995	2.70642	0.55146	2.54238	1.17519	PBL27	-	-	- && sp|Q1PDV6|PBL27_ARATH Serine/threonine-protein kinase PBL27 OS=Arabidopsis thaliana OX=3702 GN=PBL27 PE=1 SV=1 && PF00069:Protein kinase domain
MS_gene96211	-1.63683	-2.87298	-0.391584	0.0119828	PBL27	-	-	- && sp|Q1PDV6|PBL27_ARATH Serine/threonine-protein kinase PBL27 OS=Arabidopsis thaliana OX=3702 GN=PBL27 PE=1 SV=1 && PF00069:Protein kinase domain
MS_gene002759	-3.52749	2.8745	-3.59506	0.258591	PBL27	-	-	- && sp|Q1PDV6|PBL27_ARATH Serine/threonine-protein kinase PBL27 OS=Arabidopsis thaliana OX=3702 GN=PBL27 PE=1 SV=1 && PF00069:Protein kinase domain
MS_gene80392	-0.048556	-5.22988	-2.34144	-2.7922	PBL27	-	-	- && sp|Q1PDV6|PBL27_ARATH Serine/threonine-protein kinase PBL27 OS=Arabidopsis thaliana OX=3702 GN=PBL27 PE=1 SV=1 && -
novel.4715	-4.02046	-4.26018	-0.801164	-4.26108	PBL27	-	-	- && sp|Q1PDV6|PBL27_ARATH Serine/threonine-protein kinase PBL27 OS=Arabidopsis thaliana OX=3702 GN=PBL27 PE=1 SV=1 && -
MS_gene027576	NA	2.19238	NA	2.25852	PBL28	-	-	- && sp|Q84M95|PBL28_ARATH Probable serine/threonine-protein kinase PBL28 OS=Arabidopsis thaliana OX=3702 GN=PBL28 PE=2 SV=1 && PF00069:Protein kinase domain
MS_gene63275	NA	2.8065	0.0715028	NA	PBL28	-	-	- && sp|Q84M95|PBL28_ARATH Probable serine/threonine-protein kinase PBL28 OS=Arabidopsis thaliana OX=3702 GN=PBL28 PE=2 SV=1 && PF00069:Protein kinase domain
MS_gene038625	4.02731	2.3916	3.19218	NA	PBL28	-	-	- && sp|Q84M95|PBL28_ARATH Probable serine/threonine-protein kinase PBL28 OS=Arabidopsis thaliana OX=3702 GN=PBL28 PE=2 SV=1 && PF00069:Protein kinase domain
MS_gene68337	-2.25215	0.18055	-2.83255	-2.47268	PBL28	-	-	- && sp|Q84M95|PBL28_ARATH Probable serine/threonine-protein kinase PBL28 OS=Arabidopsis thaliana OX=3702 GN=PBL28 PE=2 SV=1 && PF00069:Protein kinase domain
MS_gene032819	1.1221	1.42174	1.78938	2.01073	PBL3	-	-	- && sp|O49840|PBL3_ARATH Probable serine/threonine-protein kinase PBL3 OS=Arabidopsis thaliana OX=3702 GN=PBL3 PE=1 SV=1 && PF07714:Protein tyrosine kinase
MS_gene91920	-3.39125	-2.59675	1.50347	0.727875	PBL3	-	-	- && sp|O49840|PBL3_ARATH Probable serine/threonine-protein kinase PBL3 OS=Arabidopsis thaliana OX=3702 GN=PBL3 PE=1 SV=1 && PF07714:Protein tyrosine kinase
MS_gene074040	-3.42771	-1.33481	-2.75486	-1.70768	PBL3	-	-	- && sp|O49840|PBL3_ARATH Probable serine/threonine-protein kinase PBL3 OS=Arabidopsis thaliana OX=3702 GN=PBL3 PE=1 SV=1 && PF07714:Protein tyrosine kinase
MS_gene49553	-4.14776	4.519	1.05674	-0.943394	PBL3	-	-	- && sp|O49840|PBL3_ARATH Probable serine/threonine-protein kinase PBL3 OS=Arabidopsis thaliana OX=3702 GN=PBL3 PE=1 SV=1 && PF07714:Protein tyrosine kinase
MS_gene031413	-2.17563	-2.35384	-2.16994	-2.34487	PBL3	-	-	- && sp|O49840|PBL3_ARATH Probable serine/threonine-protein kinase PBL3 OS=Arabidopsis thaliana OX=3702 GN=PBL3 PE=1 SV=1 && PF00069:Protein kinase domain
MS_gene068773	-6.09979	-3.23984	-6.08903	-6.26408	PBL3	-	-	- && sp|O49840|PBL3_ARATH Probable serine/threonine-protein kinase PBL3 OS=Arabidopsis thaliana OX=3702 GN=PBL3 PE=1 SV=1 && PF00069:Protein kinase domain
MS_gene58050	-2.5305	-2.46274	-3.01841	-1.59992	PBL34	-	-	- && sp|Q9LFP7|PBL34_ARATH Serine/threonine-protein kinase PBL34 OS=Arabidopsis thaliana OX=3702 GN=PBL34 PE=1 SV=1 && PF07714:Protein tyrosine kinase
MS_gene58051	-2.03669	-1.48881	-1.08079	-2.46314	PBL34	-	-	- && sp|Q9LFP7|PBL34_ARATH Serine/threonine-protein kinase PBL34 OS=Arabidopsis thaliana OX=3702 GN=PBL34 PE=1 SV=1 && -
MS_gene030982	-0.581736	1.6011	2.18094	2.12181	PBL35	-	-	- && sp|Q9SRH7|PBL35_ARATH Serine/threonine-protein kinase PBL35 OS=Arabidopsis thaliana OX=3702 GN=PBL35 PE=1 SV=1 && PF00069:Protein kinase domain
MS_gene74760	-1.75067	-2.62172	-2.07796	-0.0316124	PBL35	-	-	- && sp|Q9SRH7|PBL35_ARATH Serine/threonine-protein kinase PBL35 OS=Arabidopsis thaliana OX=3702 GN=PBL35 PE=1 SV=1 && PF00069:Protein kinase domain
MS_gene043299	-1.96361	1.67396	1.68646	3.93597	PBL35	-	-	- && sp|Q9SRH7|PBL35_ARATH Serine/threonine-protein kinase PBL35 OS=Arabidopsis thaliana OX=3702 GN=PBL35 PE=1 SV=1 && PF00069:Protein kinase domain
MS_gene49488	2.44151	-3.34382	-0.54775	-3.33433	PBL4	-	-	- && sp|Q5PP29|PBL4_ARATH Probable serine/threonine-protein kinase PBL4 OS=Arabidopsis thaliana OX=3702 GN=PBL4 PE=2 SV=1 && -
MS_gene43843	NA	NA	NA	2.13582	PBL5	-	-	- && sp|Q9LQQ8|PBL5_ARATH Probable serine/threonine-protein kinase PBL5 OS=Arabidopsis thaliana OX=3702 GN=PBL5 PE=2 SV=1 && PF00069:Protein kinase domain
MS_gene002102	-3.82698	1.07108	-0.0782888	-0.81439	PBL5	-	-	- && sp|Q9LQQ8|PBL5_ARATH Probable serine/threonine-protein kinase PBL5 OS=Arabidopsis thaliana OX=3702 GN=PBL5 PE=2 SV=1 && PF07714:Protein tyrosine kinase
MS_gene43844	NA	NA	NA	3.25452	PBL5	-	-	- && sp|Q9LQQ8|PBL5_ARATH Probable serine/threonine-protein kinase PBL5 OS=Arabidopsis thaliana OX=3702 GN=PBL5 PE=2 SV=1 && PF00069:Protein kinase domain
MS_gene71506	1.21117	-5.78604	-2.65362	-7.5301	PBL5	-	-	- && sp|Q9LQQ8|PBL5_ARATH Probable serine/threonine-protein kinase PBL5 OS=Arabidopsis thaliana OX=3702 GN=PBL5 PE=2 SV=1 && PF00069:Protein kinase domain
MS_gene43845	1.05823	1.69239	1.87744	3.5116	PBL5	-	-	- && sp|Q9LQQ8|PBL5_ARATH Probable serine/threonine-protein kinase PBL5 OS=Arabidopsis thaliana OX=3702 GN=PBL5 PE=2 SV=1 && PF00069:Protein kinase domain
MS_gene31215	-0.564041	1.65703	-0.558748	3.06979	PBL5	-	-	- && sp|Q9LQQ8|PBL5_ARATH Probable serine/threonine-protein kinase PBL5 OS=Arabidopsis thaliana OX=3702 GN=PBL5 PE=2 SV=1 && PF00069:Protein kinase domain
MS_gene028650	-1.20165	-0.621934	1.12347	2.8615	PBL5	-	-	- && sp|Q9LQQ8|PBL5_ARATH Probable serine/threonine-protein kinase PBL5 OS=Arabidopsis thaliana OX=3702 GN=PBL5 PE=2 SV=1 && PF00069:Protein kinase domain
MS_gene06089	2.34275	0.458776	1.53323	1.34117	PBL6	-	-	- && sp|Q9SIB6|PBL6_ARATH Probable serine/threonine-protein kinase PBL6 OS=Arabidopsis thaliana OX=3702 GN=PBL6 PE=2 SV=1 && PF07714:Protein tyrosine kinase
MS_gene048944	1.27605	1.12334	1.30331	2.35434	PBL6	-	-	- && sp|Q9SIB6|PBL6_ARATH Probable serine/threonine-protein kinase PBL6 OS=Arabidopsis thaliana OX=3702 GN=PBL6 PE=2 SV=1 && PF07714:Protein tyrosine kinase
MS_gene004134	-3.0425	2.43725	-0.139768	1.67623	PBL6	-	-	- && sp|Q9SIB6|PBL6_ARATH Probable serine/threonine-protein kinase PBL6 OS=Arabidopsis thaliana OX=3702 GN=PBL6 PE=2 SV=1 && PF00069:Protein kinase domain
MS_gene08562	-8.17543	-1.03555	-1.7588	-2.77362	PBL6	-	-	- && sp|Q9SIB6|PBL6_ARATH Probable serine/threonine-protein kinase PBL6 OS=Arabidopsis thaliana OX=3702 GN=PBL6 PE=2 SV=1 && PF00069:Protein kinase domain
MS_gene30889	4.18911	1.30399	-0.814561	-0.463099	PBL7	-	-	- && sp|Q0WRY5|PBL7_ARATH Probable serine/threonine-protein kinase PBL7 OS=Arabidopsis thaliana OX=3702 GN=PBL7 PE=1 SV=1 && PF07714:Protein tyrosine kinase
MS_gene96761	2.60728	NA	7.92129	5.36513	PBL7	-	-	- && sp|Q0WRY5|PBL7_ARATH Probable serine/threonine-protein kinase PBL7 OS=Arabidopsis thaliana OX=3702 GN=PBL7 PE=1 SV=1 && PF07714:Protein tyrosine kinase
MS_gene09791	2.59267	-2.42859	-1.26393	-1.46724	PBL7	-	-	- && sp|Q0WRY5|PBL7_ARATH Probable serine/threonine-protein kinase PBL7 OS=Arabidopsis thaliana OX=3702 GN=PBL7 PE=1 SV=1 && PF07714:Protein tyrosine kinase
MS_gene44076	0.741242	-3.39986	-2.99614	-4.8585	PBL7	-	-	- && sp|Q0WRY5|PBL7_ARATH Probable serine/threonine-protein kinase PBL7 OS=Arabidopsis thaliana OX=3702 GN=PBL7 PE=1 SV=1 && PF07714:Protein tyrosine kinase
MS_gene005211	0.060833	-4.9318	-3.10243	-7.45039	PBL7	-	-	- && sp|Q0WRY5|PBL7_ARATH Probable serine/threonine-protein kinase PBL7 OS=Arabidopsis thaliana OX=3702 GN=PBL7 PE=1 SV=1 && PF07714:Protein tyrosine kinase
MS_gene007481	-0.135286	-3.97915	-2.83681	-3.01222	PBL7	-	-	- && sp|Q0WRY5|PBL7_ARATH Probable serine/threonine-protein kinase PBL7 OS=Arabidopsis thaliana OX=3702 GN=PBL7 PE=1 SV=1 && PF07714:Protein tyrosine kinase
MS_gene22478	-1.1152	-2.25977	-1.95106	-2.28512	PBL7	-	-	- && sp|Q0WRY5|PBL7_ARATH Probable serine/threonine-protein kinase PBL7 OS=Arabidopsis thaliana OX=3702 GN=PBL7 PE=1 SV=1 && PF07714:Protein tyrosine kinase
MS_gene055553	-1.12607	-6.02717	-2.1576	-6.03219	PBL7	-	-	- && sp|Q0WRY5|PBL7_ARATH Probable serine/threonine-protein kinase PBL7 OS=Arabidopsis thaliana OX=3702 GN=PBL7 PE=1 SV=1 && PF07714:Protein tyrosine kinase
MS_gene073801	-1.45159	-0.411625	0.966835	-2.53408	PBL7	-	-	- && sp|Q0WRY5|PBL7_ARATH Probable serine/threonine-protein kinase PBL7 OS=Arabidopsis thaliana OX=3702 GN=PBL7 PE=1 SV=1 && PF07714:Protein tyrosine kinase
MS_gene029886	-2.36967	-1.74281	-2.49492	0.154629	PBL7	-	-	- && sp|Q0WRY5|PBL7_ARATH Probable serine/threonine-protein kinase PBL7 OS=Arabidopsis thaliana OX=3702 GN=PBL7 PE=1 SV=1 && PF07714:Protein tyrosine kinase
MS_gene20235	-2.65527	-1.90154	-2.68714	-0.363021	PBL7	-	-	- && sp|Q0WRY5|PBL7_ARATH Probable serine/threonine-protein kinase PBL7 OS=Arabidopsis thaliana OX=3702 GN=PBL7 PE=1 SV=1 && PF07714:Protein tyrosine kinase
MS_gene016255	0.37905	-2.84526	-0.851626	-3.93887	PBL8	-	-	- && sp|Q8GXZ3|PBL8_ARATH Probable serine/threonine-protein kinase PBL8 OS=Arabidopsis thaliana OX=3702 GN=PBL8 PE=1 SV=1 && PF07714:Protein tyrosine kinase
MS_gene058536	-0.896654	-3.02107	-0.46045	-2.05841	PBL8	-	-	- && sp|Q8GXZ3|PBL8_ARATH Probable serine/threonine-protein kinase PBL8 OS=Arabidopsis thaliana OX=3702 GN=PBL8 PE=1 SV=1 && PF07714:Protein tyrosine kinase
MS_gene27542	1.52319	1.47506	NA	NA	PBL8	-	-	- && sp|Q8GXZ3|PBL8_ARATH Probable serine/threonine-protein kinase PBL8 OS=Arabidopsis thaliana OX=3702 GN=PBL8 PE=1 SV=1 && PF00069:Protein kinase domain
MS_gene058535	-0.183831	-0.960823	-3.037	-2.27256	PBL8	-	-	- && sp|Q8GXZ3|PBL8_ARATH Probable serine/threonine-protein kinase PBL8 OS=Arabidopsis thaliana OX=3702 GN=PBL8 PE=1 SV=1 && PF00069:Protein kinase domain
MS_gene021121	3.40053	1.08992	-0.218185	0.483812	PBL9	-	-	- && sp|Q06548|PBL9_ARATH Probable serine/threonine-protein kinase PBL9 OS=Arabidopsis thaliana OX=3702 GN=PBL9 PE=1 SV=1 && PF07714:Protein tyrosine kinase
MS_gene39204	0.106459	-9.28378	-6.53059	-1.22199	PBL9	-	-	- && sp|Q06548|PBL9_ARATH Probable serine/threonine-protein kinase PBL9 OS=Arabidopsis thaliana OX=3702 GN=PBL9 PE=1 SV=1 && PF07714:Protein tyrosine kinase
MS_gene30967	-4.57807	-0.845183	-0.350572	-0.297078	PBL9	-	-	- && sp|Q06548|PBL9_ARATH Probable serine/threonine-protein kinase PBL9 OS=Arabidopsis thaliana OX=3702 GN=PBL9 PE=1 SV=1 && PF07714:Protein tyrosine kinase
MS_gene31145	-5.96868	-2.28188	-3.3565	-3.26365	PBL9	-	-	- && sp|Q06548|PBL9_ARATH Probable serine/threonine-protein kinase PBL9 OS=Arabidopsis thaliana OX=3702 GN=PBL9 PE=1 SV=1 && PF07714:Protein tyrosine kinase
MS_gene004038	-0.80351	-2.73157	-3.00286	-2.77504	PBL9	-	-	- && sp|Q06548|PBL9_ARATH Probable serine/threonine-protein kinase PBL9 OS=Arabidopsis thaliana OX=3702 GN=PBL9 PE=1 SV=1 && PF00069:Protein kinase domain
MS_gene052113	-1.85496	1.29961	-2.89159	0.198986	PBL9	-	-	- && sp|Q06548|PBL9_ARATH Probable serine/threonine-protein kinase PBL9 OS=Arabidopsis thaliana OX=3702 GN=PBL9 PE=1 SV=1 && PF00069:Protein kinase domain
MS_gene071178	-2.27603	-1.68503	-3.31931	-3.19277	PBL9	-	-	- && sp|Q06548|PBL9_ARATH Probable serine/threonine-protein kinase PBL9 OS=Arabidopsis thaliana OX=3702 GN=PBL9 PE=1 SV=1 && PF00069:Protein kinase domain
MS_gene071176	-5.03947	-0.292027	-3.39107	-2.39079	PBL9	-	-	- && sp|Q06548|PBL9_ARATH Probable serine/threonine-protein kinase PBL9 OS=Arabidopsis thaliana OX=3702 GN=PBL9 PE=1 SV=1 && PF00069:Protein kinase domain
MS_gene54975	NA	NA	NA	2.39978	PBS1	-	-	- && sp|Q9FE20|PBS1_ARATH Serine/threonine-protein kinase PBS1 OS=Arabidopsis thaliana OX=3702 GN=PBS1 PE=1 SV=1 && PF00069:Protein kinase domain
MS_gene046182	NA	2.40681	NA	3.5205	PBS1	-	-	- && sp|Q9FE20|PBS1_ARATH Serine/threonine-protein kinase PBS1 OS=Arabidopsis thaliana OX=3702 GN=PBS1 PE=1 SV=1 && PF00069:Protein kinase domain
MS_gene033676	NA	1.84786	2.54905	1.67717	PBS1	-	-	- && sp|Q9FE20|PBS1_ARATH Serine/threonine-protein kinase PBS1 OS=Arabidopsis thaliana OX=3702 GN=PBS1 PE=1 SV=1 && PF00069:Protein kinase domain
MS_gene90092	-0.750098	2.28911	0.0503269	0.965295	PBS1	-	-	- && sp|Q9FE20|PBS1_ARATH Serine/threonine-protein kinase PBS1 OS=Arabidopsis thaliana OX=3702 GN=PBS1 PE=1 SV=1 && PF00069:Protein kinase domain
MS_gene90911	-1.51212	1.83244	-2.43907	-1.5523	PBS1	-	-	- && sp|Q9FE20|PBS1_ARATH Serine/threonine-protein kinase PBS1 OS=Arabidopsis thaliana OX=3702 GN=PBS1 PE=1 SV=1 && PF00069:Protein kinase domain
MS_gene021126	0.00400694	0.136238	2.02845	0.477218	PCRK1	-	-	- && sp|Q9SF86|PCRK1_ARATH Serine/threonine-protein kinase PCRK1 OS=Arabidopsis thaliana OX=3702 GN=PCRK1 PE=1 SV=1 && PF07714:Protein tyrosine kinase
MS_gene41165	-0.282763	-2.39734	-1.15699	-1.64576	PCRK1	-	-	- && sp|Q9SF86|PCRK1_ARATH Serine/threonine-protein kinase PCRK1 OS=Arabidopsis thaliana OX=3702 GN=PCRK1 PE=1 SV=1 && PF07714:Protein tyrosine kinase
MS_gene51768	-0.975869	-3.80502	-0.149555	-0.980072	PCRK1	-	-	- && sp|Q9SF86|PCRK1_ARATH Serine/threonine-protein kinase PCRK1 OS=Arabidopsis thaliana OX=3702 GN=PCRK1 PE=1 SV=1 && PF07714:Protein tyrosine kinase
MS_gene071181	-2.02443	-1.62517	-1.44935	-0.741768	PCRK1	-	-	- && sp|Q9SF86|PCRK1_ARATH Serine/threonine-protein kinase PCRK1 OS=Arabidopsis thaliana OX=3702 GN=PCRK1 PE=1 SV=1 && PF07714:Protein tyrosine kinase
MS_gene73293	-2.26932	0.436574	0.473426	0.99833	PCRK1	-	-	- && sp|Q9SF86|PCRK1_ARATH Serine/threonine-protein kinase PCRK1 OS=Arabidopsis thaliana OX=3702 GN=PCRK1 PE=1 SV=1 && PF07714:Protein tyrosine kinase
MS_gene87711	-2.86681	-3.81529	-2.42439	-2.30385	PCRK1	-	-	- && sp|Q9SF86|PCRK1_ARATH Serine/threonine-protein kinase PCRK1 OS=Arabidopsis thaliana OX=3702 GN=PCRK1 PE=1 SV=1 && PF07714:Protein tyrosine kinase
MS_gene27479	-4.58214	-3.22368	-2.64648	-2.74918	PCRK1	-	-	- && sp|Q9SF86|PCRK1_ARATH Serine/threonine-protein kinase PCRK1 OS=Arabidopsis thaliana OX=3702 GN=PCRK1 PE=1 SV=1 && PF07714:Protein tyrosine kinase
MS_gene010659	-5.08534	-1.53525	0.224104	-1.42215	PCRK1	-	-	- && sp|Q9SF86|PCRK1_ARATH Serine/threonine-protein kinase PCRK1 OS=Arabidopsis thaliana OX=3702 GN=PCRK1 PE=1 SV=1 && PF07714:Protein tyrosine kinase
MS_gene020660	0.977355	2.00226	1.01055	2.00879	PCRK1	-	-	- && sp|Q9SF86|PCRK1_ARATH Serine/threonine-protein kinase PCRK1 OS=Arabidopsis thaliana OX=3702 GN=PCRK1 PE=1 SV=1 && PF00069:Protein kinase domain
MS_gene22414	-0.377153	-0.0777817	-2.6648	1.16762	PCRK1	-	-	- && sp|Q9SF86|PCRK1_ARATH Serine/threonine-protein kinase PCRK1 OS=Arabidopsis thaliana OX=3702 GN=PCRK1 PE=1 SV=1 && PF00069:Protein kinase domain
MS_gene051474	-2.26391	1.37449	0.18206	1.72663	PCRK1	-	-	- && sp|Q9SF86|PCRK1_ARATH Serine/threonine-protein kinase PCRK1 OS=Arabidopsis thaliana OX=3702 GN=PCRK1 PE=1 SV=1 && PF00069:Protein kinase domain
MS_gene064484	-2.62536	2.0858	0.438307	0.867463	PCRK1	-	-	- && sp|Q9SF86|PCRK1_ARATH Serine/threonine-protein kinase PCRK1 OS=Arabidopsis thaliana OX=3702 GN=PCRK1 PE=1 SV=1 && PF00069:Protein kinase domain
MS_gene029810	-2.84844	-0.650999	-0.747206	0.581815	PCRK1	-	-	- && sp|Q9SF86|PCRK1_ARATH Serine/threonine-protein kinase PCRK1 OS=Arabidopsis thaliana OX=3702 GN=PCRK1 PE=1 SV=1 && PF00069:Protein kinase domain
MS_gene020459	2.47544	5.63117	3.61445	4.26692	PEPK2	-	-	- && sp|Q8W490|PEPK2_ARATH Serine/threonine-protein kinase PEPKR2 OS=Arabidopsis thaliana OX=3702 GN=PEPKR2 PE=2 SV=1 && PF00069:Protein kinase domain
MS_gene38569	0.0348123	2.39516	2.32427	1.56516	PEPK2	-	-	- && sp|Q8W490|PEPK2_ARATH Serine/threonine-protein kinase PEPKR2 OS=Arabidopsis thaliana OX=3702 GN=PEPKR2 PE=2 SV=1 && PF00069:Protein kinase domain
MS_gene064844	-0.635762	1.63841	3.2473	3.75073	PIX13	-	-	- && sp|Q9SII6|PIX13_ARATH Probable serine/threonine-protein kinase PIX13 OS=Arabidopsis thaliana OX=3702 GN=PIX13 PE=1 SV=2 && PF07714:Protein tyrosine kinase
MS_gene017523	-1.4948	-2.53481	-1.42212	-2.08452	PIX13	-	-	- && sp|Q9SII6|PIX13_ARATH Probable serine/threonine-protein kinase PIX13 OS=Arabidopsis thaliana OX=3702 GN=PIX13 PE=1 SV=2 && PF07714:Protein tyrosine kinase
MS_gene012310	-1.59906	2.31951	1.12943	0.876469	PIX13	-	-	- && sp|Q9SII6|PIX13_ARATH Probable serine/threonine-protein kinase PIX13 OS=Arabidopsis thaliana OX=3702 GN=PIX13 PE=1 SV=2 && PF07714:Protein tyrosine kinase
MS_gene073343	-2.0085	1.61597	1.36863	2.3634	PIX13	-	-	- && sp|Q9SII6|PIX13_ARATH Probable serine/threonine-protein kinase PIX13 OS=Arabidopsis thaliana OX=3702 GN=PIX13 PE=1 SV=2 && PF07714:Protein tyrosine kinase
MS_gene75798	-3.8688	-1.43304	-2.06493	-3.65684	PIX13	-	-	- && sp|Q9SII6|PIX13_ARATH Probable serine/threonine-protein kinase PIX13 OS=Arabidopsis thaliana OX=3702 GN=PIX13 PE=1 SV=2 && PF07714:Protein tyrosine kinase
novel.5784	-1.80315	2.43934	2.22137	1.22243	PIX13	-	-	- && sp|Q9SII6|PIX13_ARATH Probable serine/threonine-protein kinase PIX13 OS=Arabidopsis thaliana OX=3702 GN=PIX13 PE=1 SV=2 && PF07714:Protein tyrosine and serine/threonine kinase
MS_gene65315	-1.46083	-4.14037	-0.07259	2.12732	PIX13	-	-	- && sp|Q9SII6|PIX13_ARATH Probable serine/threonine-protein kinase PIX13 OS=Arabidopsis thaliana OX=3702 GN=PIX13 PE=1 SV=2 && PF00069:Protein kinase domain
MS_gene72639	-2.3728	-2.35887	-0.150202	3.01278	PIX13	-	-	- && sp|Q9SII6|PIX13_ARATH Probable serine/threonine-protein kinase PIX13 OS=Arabidopsis thaliana OX=3702 GN=PIX13 PE=1 SV=2 && PF00069:Protein kinase domain
MS_gene86565	-3.20176	1.16622	3.90779	6.05187	PIX13	-	-	- && sp|Q9SII6|PIX13_ARATH Probable serine/threonine-protein kinase PIX13 OS=Arabidopsis thaliana OX=3702 GN=PIX13 PE=1 SV=2 && PF00069:Protein kinase domain
MS_gene77002	-4.0189	0.19306	-0.124023	0.0995985	PIX13	-	-	- && sp|Q9SII6|PIX13_ARATH Probable serine/threonine-protein kinase PIX13 OS=Arabidopsis thaliana OX=3702 GN=PIX13 PE=1 SV=2 && PF00069:Protein kinase domain
MS_gene017529	NA	NA	4.00019	NA	PIX13	-	-	- && sp|Q9SII6|PIX13_ARATH Probable serine/threonine-protein kinase PIX13 OS=Arabidopsis thaliana OX=3702 GN=PIX13 PE=1 SV=2 && -
MS_gene49375	-0.269187	-1.49968	-1.60905	-2.44904	PP2C	-	-	- && sp|Q8RXY0|Y3333_ARATH Probable inactive protein kinase At3g63330 OS=Arabidopsis thaliana OX=3702 GN=At3g63330 PE=2 SV=1 && PF00481:Protein phosphatase 2C|PF00069:Protein kinase domain
MS_gene39941	-0.414364	-3.09909	-2.12136	-1.57338	PP2C	-	-	- && sp|Q8RXY0|Y3333_ARATH Probable inactive protein kinase At3g63330 OS=Arabidopsis thaliana OX=3702 GN=At3g63330 PE=2 SV=1 && PF00481:Protein phosphatase 2C|PF00069:Protein kinase domain
MS_gene066442	-2.97209	-0.825832	-2.35457	-3.48633	PP2C	-	-	- && sp|A7WM73|HEXO1_ARATH Beta-hexosaminidase 1 OS=Arabidopsis thaliana OX=3702 GN=HEXO1 PE=1 SV=1 && PF00728:Glycosyl hydrolase family 20, catalytic domain|PF00481:Protein phosphatase 2C|PF14845:beta-acetyl hexosaminidase like
MS_gene052255	NA	-0.103045	0.772803	2.62145	PP2C1	-	-	- && sp|Q942P9|P2C01_ORYSJ Probable protein phosphatase 2C 1 OS=Oryza sativa subsp. japonica OX=39947 GN=Os01g0164600 PE=1 SV=1 && -
MS_gene047422	0.200438	0.854868	-2.7383	-1.95055	PP2C10	-	-	- && sp|Q9S9Z7|P2C10_ARATH Probable protein phosphatase 2C 10 OS=Arabidopsis thaliana OX=3702 GN=At1g34750 PE=2 SV=1 && PF00481:Protein phosphatase 2C
MS_gene98314	0.198353	2.37466	0.590954	0.276774	PP2C10	-	-	- && sp|Q9S9Z7|P2C10_ARATH Probable protein phosphatase 2C 10 OS=Arabidopsis thaliana OX=3702 GN=At1g34750 PE=2 SV=1 && PF00481:Protein phosphatase 2C
MS_gene043953	-0.442575	2.25874	1.62449	2.76717	PP2C10	-	-	- && sp|Q9S9Z7|P2C10_ARATH Probable protein phosphatase 2C 10 OS=Arabidopsis thaliana OX=3702 GN=At1g34750 PE=2 SV=1 && PF00481:Protein phosphatase 2C
MS_gene071917	-3.18125	-0.766835	-1.26124	-2.4318	PP2C10	-	-	- && sp|Q9S9Z7|P2C10_ARATH Probable protein phosphatase 2C 10 OS=Arabidopsis thaliana OX=3702 GN=At1g34750 PE=2 SV=1 && PF00481:Protein phosphatase 2C
MS_gene029096	NA	NA	4.20654	3.5571	PP2C11	-	-	- && sp|Q8VZN9|P2C11_ARATH Probable protein phosphatase 2C 11 OS=Arabidopsis thaliana OX=3702 GN=At1g43900 PE=2 SV=1 && PF00481:Protein phosphatase 2C
MS_gene97348	-4.04718	-2.45107	1.18891	-1.83655	PP2C11	-	-	- && sp|Q8VZN9|P2C11_ARATH Probable protein phosphatase 2C 11 OS=Arabidopsis thaliana OX=3702 GN=At1g43900 PE=2 SV=1 && PF00481:Protein phosphatase 2C
MS_gene039621	-0.606618	-5.52488	-1.7284	-1.24918	PP2C11	-	-	- && sp|Q6ETK3|P2C11_ORYSJ Probable protein phosphatase 2C 11 OS=Oryza sativa subsp. japonica OX=39947 GN=Os02g0180000 PE=2 SV=1 && PF00481:Protein phosphatase 2C
MS_gene55610	-1.63972	-6.20698	-2.03595	-0.752932	PP2C11	-	-	- && sp|Q6ETK3|P2C11_ORYSJ Probable protein phosphatase 2C 11 OS=Oryza sativa subsp. japonica OX=39947 GN=Os02g0180000 PE=2 SV=1 && PF00481:Protein phosphatase 2C
MS_gene045919	-1.66209	-2.79503	-3.57783	-1.91988	PP2C11	-	-	- && sp|Q6ETK3|P2C11_ORYSJ Probable protein phosphatase 2C 11 OS=Oryza sativa subsp. japonica OX=39947 GN=Os02g0180000 PE=2 SV=1 && PF00481:Protein phosphatase 2C
MS_gene23762	-2.21501	-4.51052	-1.337	-1.46139	PP2C11	-	-	- && sp|Q6ETK3|P2C11_ORYSJ Probable protein phosphatase 2C 11 OS=Oryza sativa subsp. japonica OX=39947 GN=Os02g0180000 PE=2 SV=1 && PF00481:Protein phosphatase 2C
MS_gene80863	-2.42807	-3.56468	-3.38018	-2.59418	PP2C11	-	-	- && sp|Q6ETK3|P2C11_ORYSJ Probable protein phosphatase 2C 11 OS=Oryza sativa subsp. japonica OX=39947 GN=Os02g0180000 PE=2 SV=1 && -
MS_gene062780	4.44795	4.92401	1.94536	2.1153	PP2C12	-	-	- && sp|Q9FX08|P2C12_ARATH Probable protein phosphatase 2C 12 OS=Arabidopsis thaliana OX=3702 GN=At1g47380 PE=2 SV=1 && PF00481:Protein phosphatase 2C
MS_gene38723	3.02557	NA	NA	NA	PP2C12	-	-	- && sp|Q9FX08|P2C12_ARATH Probable protein phosphatase 2C 12 OS=Arabidopsis thaliana OX=3702 GN=At1g47380 PE=2 SV=1 && PF00481:Protein phosphatase 2C
MS_gene67109	-2.37188	-2.15433	-1.75253	-1.82749	PP2C12	-	-	- && sp|Q9FX08|P2C12_ARATH Probable protein phosphatase 2C 12 OS=Arabidopsis thaliana OX=3702 GN=At1g47380 PE=2 SV=1 && PF00481:Protein phosphatase 2C
MS_gene32892	0.039942	-2.3797	-4.30104	-3.55537	PP2C12	-	-	- && sp|Q9FX08|P2C12_ARATH Probable protein phosphatase 2C 12 OS=Arabidopsis thaliana OX=3702 GN=At1g47380 PE=2 SV=1 && -
novel.5112	-2.91503	-3.16857	-2.99472	-3.17189	PP2C12	-	-	- && sp|Q9FX08|P2C12_ARATH Probable protein phosphatase 2C 12 OS=Arabidopsis thaliana OX=3702 GN=At1g47380 PE=2 SV=1 && -
MS_gene26808	2.7087	6.70263	5.68022	6.58362	PP2C13	-	-	- && sp|Q9LNF4|P2C13_ARATH Probable protein phosphatase 2C 13 OS=Arabidopsis thaliana OX=3702 GN=At1g48040 PE=2 SV=2 && PF00481:Protein phosphatase 2C
MS_gene030131	2.16461	-1.31238	4.60769	3.89353	PP2C13	-	-	- && sp|Q9LNF4|P2C13_ARATH Probable protein phosphatase 2C 13 OS=Arabidopsis thaliana OX=3702 GN=At1g48040 PE=2 SV=2 && PF00481:Protein phosphatase 2C
MS_gene68605	-0.384558	2.57002	2.5293	3.52877	PP2C13	-	-	- && sp|Q9LNF4|P2C13_ARATH Probable protein phosphatase 2C 13 OS=Arabidopsis thaliana OX=3702 GN=At1g48040 PE=2 SV=2 && PF00481:Protein phosphatase 2C
MS_gene061222	-1.05053	3.00526	2.6656	4.5205	PP2C13	-	-	- && sp|Q9LNF4|P2C13_ARATH Probable protein phosphatase 2C 13 OS=Arabidopsis thaliana OX=3702 GN=At1g48040 PE=2 SV=2 && PF00481:Protein phosphatase 2C
MS_gene33055	0.151613	1.56461	-3.15217	-1.35266	PP2C16	-	-	- && sp|Q9CAJ0|P2C16_ARATH Protein phosphatase 2C 16 OS=Arabidopsis thaliana OX=3702 GN=HAB1 PE=1 SV=1 && PF00481:Protein phosphatase 2C
MS_gene051542	-2.21555	-1.82477	-3.95374	-3.4762	PP2C16	-	-	- && sp|Q9CAJ0|P2C16_ARATH Protein phosphatase 2C 16 OS=Arabidopsis thaliana OX=3702 GN=HAB1 PE=1 SV=1 && PF00481:Protein phosphatase 2C
MS_gene016147	-3.51527	-3.94389	-2.11542	-5.90344	PP2C16	-	-	- && sp|Q9CAJ0|P2C16_ARATH Protein phosphatase 2C 16 OS=Arabidopsis thaliana OX=3702 GN=HAB1 PE=1 SV=1 && PF00481:Protein phosphatase 2C
MS_gene33415	NA	3.32721	NA	NA	PP2C18	-	-	- && sp|Q8RXZ4|P2C18_ARATH Probable protein phosphatase 2C 18 OS=Arabidopsis thaliana OX=3702 GN=At1g79630 PE=2 SV=1 && PF00481:Protein phosphatase 2C
MS_gene69037	0.552549	1.5623	1.58475	2.01295	PP2C19	-	-	- && sp|Q9SL76|P2C19_ARATH Protein phosphatase 2C and cyclic nucleotide-binding/kinase domain-containing protein OS=Arabidopsis thaliana OX=3702 GN=At2g20050/At2g20040 PE=2 SV=2 && PF00481:Protein phosphatase 2C|PF00069:Protein kinase domain|PF00027:Cyclic nucleotide-binding domain
MS_gene059587	1.21424	1.73856	1.79147	3.6524	PP2C19	-	-	- && sp|Q9SL76|P2C19_ARATH Protein phosphatase 2C and cyclic nucleotide-binding/kinase domain-containing protein OS=Arabidopsis thaliana OX=3702 GN=At2g20050/At2g20040 PE=2 SV=2 && PF00481:Protein phosphatase 2C|PF00027:Cyclic nucleotide-binding domain|PF00069:Protein kinase domain
MS_gene20891	5.47599	9.4849	7.98488	7.32476	PP2C2	DBP	DBP	- && sp|Q9FYN7|P2C02_ORYSJ Probable protein phosphatase 2C 2 OS=Oryza sativa subsp. japonica OX=39947 GN=Os01g0295700 PE=2 SV=1 && PF00481:Protein phosphatase 2C
MS_gene07347	0.202108	3.67544	3.62635	3.06597	PP2C2	DBP	DBP	- && sp|Q9FYN7|P2C02_ORYSJ Probable protein phosphatase 2C 2 OS=Oryza sativa subsp. japonica OX=39947 GN=Os01g0295700 PE=2 SV=1 && PF00481:Protein phosphatase 2C
novel.2015	-2.27718	3.35925	0.463273	1.85484	PP2C2	-	-	- && sp|Q9FYN7|P2C02_ORYSJ Probable protein phosphatase 2C 2 OS=Oryza sativa subsp. japonica OX=39947 GN=Os01g0295700 PE=2 SV=1 && PF00481:Protein phosphatase 2C
MS_gene21437	-2.37178	2.69736	1.50403	1.87283	PP2C2	DBP	DBP	- && sp|Q9FYN7|P2C02_ORYSJ Probable protein phosphatase 2C 2 OS=Oryza sativa subsp. japonica OX=39947 GN=Os01g0295700 PE=2 SV=1 && PF00481:Protein phosphatase 2C
MS_gene048042	-2.77159	-0.706786	-2.84206	-3.01607	PP2C2	-	-	- && sp|Q8RX37|P2C02_ARATH Probable protein phosphatase 2C 2 OS=Arabidopsis thaliana OX=3702 GN=At1g07160 PE=2 SV=1 && PF00481:Protein phosphatase 2C
MS_gene019931	-3.82275	-4.0668	-3.89696	-4.072	PP2C2	-	-	- && sp|Q8RX37|P2C02_ARATH Probable protein phosphatase 2C 2 OS=Arabidopsis thaliana OX=3702 GN=At1g07160 PE=2 SV=1 && PF00481:Protein phosphatase 2C
MS_gene037293	-5.01666	-1.32335	-1.44877	-0.496342	PP2C2	-	-	- && sp|Q8RX37|P2C02_ARATH Probable protein phosphatase 2C 2 OS=Arabidopsis thaliana OX=3702 GN=At1g07160 PE=2 SV=1 && PF00481:Protein phosphatase 2C
novel.3497	-0.597714	-7.28051	-1.64814	-3.04767	PP2C2	-	-	- && sp|Q8RX37|P2C02_ARATH Probable protein phosphatase 2C 2 OS=Arabidopsis thaliana OX=3702 GN=At1g07160 PE=2 SV=1 && -
MS_gene59304	-1.62048	-4.99992	-0.256118	-1.11111	PP2C2	-	-	- && sp|Q8RX37|P2C02_ARATH Probable protein phosphatase 2C 2 OS=Arabidopsis thaliana OX=3702 GN=At1g07160 PE=2 SV=1 && -
MS_gene064007	-3.16795	-3.34382	-1.26936	0.495941	PP2C21	-	-	- && sp|O81716|P2C21_ARATH Probable protein phosphatase 2C 21 OS=Arabidopsis thaliana OX=3702 GN=PPC4-2 PE=1 SV=1 && PF00481:Protein phosphatase 2C
novel.7768	-0.489817	2.19077	2.9738	1.34894	PP2C22	-	-	- && sp|Q9SLA1|P2C22_ARATH Probable protein phosphatase 2C 22 OS=Arabidopsis thaliana OX=3702 GN=At2g25620 PE=1 SV=1 && PF00481:Protein phosphatase 2C
MS_gene014798	-3.36819	-0.290563	0.0518521	0.726655	PP2C22	-	-	- && sp|Q9SLA1|P2C22_ARATH Probable protein phosphatase 2C 22 OS=Arabidopsis thaliana OX=3702 GN=At2g25620 PE=1 SV=1 && PF00481:Protein phosphatase 2C
MS_gene031809	NA	NA	1.7259	NA	PP2C23	-	-	- && sp|Q9ZV25|P2C23_ARATH Probable protein phosphatase 2C 23 OS=Arabidopsis thaliana OX=3702 GN=PLL4 PE=2 SV=1 && PF00481:Protein phosphatase 2C
MS_gene29094	4.9105	NA	2.54905	4.60475	PP2C23	-	-	- && sp|Q9ZV25|P2C23_ARATH Probable protein phosphatase 2C 23 OS=Arabidopsis thaliana OX=3702 GN=PLL4 PE=2 SV=1 && PF00481:Protein phosphatase 2C
MS_gene052324	0.117557	NA	NA	NA	PP2C23	-	-	- && sp|Q9ZV25|P2C23_ARATH Probable protein phosphatase 2C 23 OS=Arabidopsis thaliana OX=3702 GN=PLL4 PE=2 SV=1 && PF00481:Protein phosphatase 2C
MS_gene41172	-2.38472	2.04734	-0.368213	0.515299	PP2C23	-	-	- && sp|Q9ZV25|P2C23_ARATH Probable protein phosphatase 2C 23 OS=Arabidopsis thaliana OX=3702 GN=PLL4 PE=2 SV=1 && PF00481:Protein phosphatase 2C
MS_gene006489	-3.38917	-3.56468	-3.38018	-3.5551	PP2C23	-	-	- && sp|Q9ZV25|P2C23_ARATH Probable protein phosphatase 2C 23 OS=Arabidopsis thaliana OX=3702 GN=PLL4 PE=2 SV=1 && PF00481:Protein phosphatase 2C
MS_gene03962	NA	NA	2.90681	NA	PP2C25	-	-	- && sp|O80871|P2C25_ARATH Probable protein phosphatase 2C 25 OS=Arabidopsis thaliana OX=3702 GN=At2g30020 PE=1 SV=1 && PF00481:Protein phosphatase 2C
MS_gene37275	2.37987	0.0381869	2.79526	0.423535	PP2C25	-	-	- && sp|Q6ZHC8|P2C25_ORYSJ Probable protein phosphatase 2C 25 OS=Oryza sativa subsp. japonica OX=39947 GN=Os02g0685600 PE=2 SV=1 && PF00481:Protein phosphatase 2C
MS_gene031169	-1.80435	-1.59407	-3.97402	-0.566335	PP2C25	-	-	- && sp|O80871|P2C25_ARATH Probable protein phosphatase 2C 25 OS=Arabidopsis thaliana OX=3702 GN=At2g30020 PE=1 SV=1 && PF00481:Protein phosphatase 2C|PF00181:Ribosomal Proteins L2, RNA binding domain
MS_gene048493	NA	1.36593	2.73216	0.71539	PP2C25	-	-	- && sp|O80871|P2C25_ARATH Probable protein phosphatase 2C 25 OS=Arabidopsis thaliana OX=3702 GN=At2g30020 PE=1 SV=1 && PF00481:Protein phosphatase 2C
novel.16203	1.68879	-2.61285	0.109122	-4.95265	PP2C25	-	-	- && sp|O80871|P2C25_ARATH Probable protein phosphatase 2C 25 OS=Arabidopsis thaliana OX=3702 GN=At2g30020 PE=1 SV=1 && PF00481:Protein phosphatase 2C
novel.9463	-0.352314	-4.23824	-4.06987	-1.98481	PP2C25	-	-	- && sp|O80871|P2C25_ARATH Probable protein phosphatase 2C 25 OS=Arabidopsis thaliana OX=3702 GN=At2g30020 PE=1 SV=1 && PF00481:Protein phosphatase 2C
MS_gene57009	-0.911232	3.17783	2.15715	3.87559	PP2C25	-	-	- && sp|O80871|P2C25_ARATH Probable protein phosphatase 2C 25 OS=Arabidopsis thaliana OX=3702 GN=At2g30020 PE=1 SV=1 && PF00481:Protein phosphatase 2C
MS_gene009825	-1.82584	3.64246	1.74315	4.13799	PP2C25	-	-	- && sp|O80871|P2C25_ARATH Probable protein phosphatase 2C 25 OS=Arabidopsis thaliana OX=3702 GN=At2g30020 PE=1 SV=1 && PF00481:Protein phosphatase 2C
MS_gene50189	-1.86124	0.844184	1.20104	2.96382	PP2C25	-	-	- && sp|O80871|P2C25_ARATH Probable protein phosphatase 2C 25 OS=Arabidopsis thaliana OX=3702 GN=At2g30020 PE=1 SV=1 && PF00481:Protein phosphatase 2C
MS_gene05731	-2.17563	-2.35384	-2.16994	-2.34487	PP2C25	-	-	- && sp|O80871|P2C25_ARATH Probable protein phosphatase 2C 25 OS=Arabidopsis thaliana OX=3702 GN=At2g30020 PE=1 SV=1 && PF00481:Protein phosphatase 2C
MS_gene039340	-2.37201	-1.64925	-1.48065	-0.113926	PP2C25	-	-	- && sp|O80871|P2C25_ARATH Probable protein phosphatase 2C 25 OS=Arabidopsis thaliana OX=3702 GN=At2g30020 PE=1 SV=1 && PF00481:Protein phosphatase 2C
MS_gene008690	-2.58694	-0.856451	-2.57987	-2.75479	PP2C25	-	-	- && sp|O80871|P2C25_ARATH Probable protein phosphatase 2C 25 OS=Arabidopsis thaliana OX=3702 GN=At2g30020 PE=1 SV=1 && PF00481:Protein phosphatase 2C
MS_gene54188	-2.85749	2.56978	1.52713	3.33346	PP2C25	-	-	- && sp|O80871|P2C25_ARATH Probable protein phosphatase 2C 25 OS=Arabidopsis thaliana OX=3702 GN=At2g30020 PE=1 SV=1 && PF00481:Protein phosphatase 2C
MS_gene03961	-2.90653	-3.08289	-2.89858	-3.0735	PP2C25	-	-	- && sp|O80871|P2C25_ARATH Probable protein phosphatase 2C 25 OS=Arabidopsis thaliana OX=3702 GN=At2g30020 PE=1 SV=1 && PF00481:Protein phosphatase 2C
MS_gene05729	-3.38917	-0.37788	-3.38018	-3.5551	PP2C25	-	-	- && sp|O80871|P2C25_ARATH Probable protein phosphatase 2C 25 OS=Arabidopsis thaliana OX=3702 GN=At2g30020 PE=1 SV=1 && PF00481:Protein phosphatase 2C
MS_gene048494	-4.03861	-4.2133	-4.02863	-4.20354	PP2C25	-	-	- && sp|O80871|P2C25_ARATH Probable protein phosphatase 2C 25 OS=Arabidopsis thaliana OX=3702 GN=At2g30020 PE=1 SV=1 && PF00481:Protein phosphatase 2C
novel.12913	-4.38176	-4.63639	-4.46213	-3.6754	PP2C25	-	-	- && sp|O80871|P2C25_ARATH Probable protein phosphatase 2C 25 OS=Arabidopsis thaliana OX=3702 GN=At2g30020 PE=1 SV=1 && PF00481:Protein phosphatase 2C
MS_gene93963	-0.143483	0.53522	-2.01841	1.26372	PP2C25	-	-	- && sp|O80871|P2C25_ARATH Probable protein phosphatase 2C 25 OS=Arabidopsis thaliana OX=3702 GN=At2g30020 PE=1 SV=1 && PF00181:Ribosomal Proteins L2, RNA binding domain|PF00481:Protein phosphatase 2C
MS_gene030427	-6.93751	-6.21415	-5.02611	-7.18262	PP2C25	-	-	- && sp|O80871|P2C25_ARATH Probable protein phosphatase 2C 25 OS=Arabidopsis thaliana OX=3702 GN=At2g30020 PE=1 SV=1 && -
novel.4180	-2.56587	1.692	0.0251345	-1.98508	PP2C26	-	-	- && sp|Q6ZGY0|P2C26_ORYSJ Probable protein phosphatase 2C 26 OS=Oryza sativa subsp. japonica OX=39947 GN=Os02g0690500 PE=2 SV=1 && -
MS_gene40036	-2.95791	-0.899086	-2.48809	-1.22526	PP2C26	-	-	- && sp|Q6ZGY0|P2C26_ORYSJ Probable protein phosphatase 2C 26 OS=Oryza sativa subsp. japonica OX=39947 GN=Os02g0690500 PE=2 SV=1 && -
MS_gene048587	2.31613	0.403609	0.491051	-1.2009	PP2C26	-	-	- && sp|O64730|P2C26_ARATH Probable protein phosphatase 2C 26 OS=Arabidopsis thaliana OX=3702 GN=At2g30170 PE=2 SV=2 && PF07228:Stage II sporulation protein E (SpoIIE)
MS_gene38551	-1.12874	1.68239	-4.70359	2.68641	PP2C26	-	-	- && sp|O64730|P2C26_ARATH Probable protein phosphatase 2C 26 OS=Arabidopsis thaliana OX=3702 GN=At2g30170 PE=2 SV=2 && PF07228:Stage II sporulation protein E (SpoIIE)
MS_gene041403	-0.409368	4.31727	3.08073	3.98668	PP2C27	DBP	DBP	- && sp|Q69QZ0|P2C27_ORYSJ Probable protein phosphatase 2C 27 OS=Oryza sativa subsp. japonica OX=39947 GN=Os02g0799000 PE=2 SV=1 && PF00481:Protein phosphatase 2C
novel.7834	-1.55015	1.14191	2.16573	1.13688	PP2C27	-	-	- && sp|P93006|P2C27_ARATH Probable protein phosphatase 2C 27 OS=Arabidopsis thaliana OX=3702 GN=PP2C27 PE=2 SV=1 && PF00481:Protein phosphatase 2C
MS_gene064433	-1.90722	-2.80849	-2.16566	-1.79921	PP2C27	-	-	- && sp|P93006|P2C27_ARATH Probable protein phosphatase 2C 27 OS=Arabidopsis thaliana OX=3702 GN=PP2C27 PE=2 SV=1 && PF00481:Protein phosphatase 2C
MS_gene064860	-2.14444	-1.98466	-0.556524	-1.63434	PP2C27	-	-	- && sp|P93006|P2C27_ARATH Probable protein phosphatase 2C 27 OS=Arabidopsis thaliana OX=3702 GN=PP2C27 PE=2 SV=1 && PF00481:Protein phosphatase 2C
MS_gene35120	NA	1.84786	NA	NA	PP2C28	-	-	- && sp|O64583|P2C28_ARATH Probable protein phosphatase 2C 28 OS=Arabidopsis thaliana OX=3702 GN=At2g34740 PE=2 SV=2 && PF00481:Protein phosphatase 2C
MS_gene46351	2.92485	4.16288	NA	3.60127	PP2C29	-	-	- && sp|O82302|P2C29_ARATH Protein phosphatase 2C 29 OS=Arabidopsis thaliana OX=3702 GN=PLL1 PE=1 SV=2 && PF00481:Protein phosphatase 2C
MS_gene058003	0.0408058	1.11154	-0.729085	-3.15851	PP2C29	-	-	- && sp|O82302|P2C29_ARATH Protein phosphatase 2C 29 OS=Arabidopsis thaliana OX=3702 GN=PLL1 PE=1 SV=2 && PF00481:Protein phosphatase 2C
novel.10025	-0.619336	-0.847539	-4.17208	-4.34924	PP2C3	-	-	- && sp|Q9LNW3|P2C03_ARATH Protein phosphatase 2C 3 OS=Arabidopsis thaliana OX=3702 GN=AIP1 PE=1 SV=1 && -
novel.17979	-3.21123	-0.865167	-3.24008	0.613129	PP2C30	-	-	- && sp|Q9XEE8|P2C30_ARATH Probable protein phosphatase 2C 30 OS=Arabidopsis thaliana OX=3702 GN=PP2C5 PE=2 SV=1 && PF00481:Protein phosphatase 2C|PF00181:Ribosomal Proteins L2, RNA binding domain
MS_gene066055	-3.22273	-1.61662	-2.80555	-1.00473	PP2C32	-	-	- && sp|Q8RWN7|P2C32_ARATH Protein phosphatase 2C 32 OS=Arabidopsis thaliana OX=3702 GN=POL PE=1 SV=2 && PF00481:Protein phosphatase 2C
MS_gene005402	-4.27389	0.0617191	-0.720716	0.294811	PP2C32	-	-	- && sp|Q8RWN7|P2C32_ARATH Protein phosphatase 2C 32 OS=Arabidopsis thaliana OX=3702 GN=POL PE=1 SV=2 && PF00481:Protein phosphatase 2C
MS_gene024043	6.23664	5.81526	4.51508	4.03219	PP2C33	-	-	- && sp|Q9M8R7|P2C33_ARATH Probable protein phosphatase 2C 33 OS=Arabidopsis thaliana OX=3702 GN=PPC6-1 PE=1 SV=1 && PF00481:Protein phosphatase 2C
MS_gene033479	3.44688	4.01577	3.24332	2.1918	PP2C33	-	-	- && sp|Q9M8R7|P2C33_ARATH Probable protein phosphatase 2C 33 OS=Arabidopsis thaliana OX=3702 GN=PPC6-1 PE=1 SV=1 && PF00481:Protein phosphatase 2C
MS_gene43152	2.91551	2.48567	4.34417	4.29847	PP2C33	-	-	- && sp|Q9M8R7|P2C33_ARATH Probable protein phosphatase 2C 33 OS=Arabidopsis thaliana OX=3702 GN=PPC6-1 PE=1 SV=1 && PF00481:Protein phosphatase 2C
MS_gene52584	1.20807	3.04359	-0.21245	0.647203	PP2C33	-	-	- && sp|Q9M8R7|P2C33_ARATH Probable protein phosphatase 2C 33 OS=Arabidopsis thaliana OX=3702 GN=PPC6-1 PE=1 SV=1 && PF00481:Protein phosphatase 2C
MS_gene97281	1.18936	3.86926	2.34908	3.93302	PP2C33	-	-	- && sp|Q9M8R7|P2C33_ARATH Probable protein phosphatase 2C 33 OS=Arabidopsis thaliana OX=3702 GN=PPC6-1 PE=1 SV=1 && PF00481:Protein phosphatase 2C
MS_gene23876	-1.44546	1.89583	2.20195	1.05134	PP2C33	-	-	- && sp|Q9M8R7|P2C33_ARATH Probable protein phosphatase 2C 33 OS=Arabidopsis thaliana OX=3702 GN=PPC6-1 PE=1 SV=1 && PF00481:Protein phosphatase 2C
MS_gene022131	-1.78136	1.54514	3.01263	2.28603	PP2C33	-	-	- && sp|Q9M8R7|P2C33_ARATH Probable protein phosphatase 2C 33 OS=Arabidopsis thaliana OX=3702 GN=PPC6-1 PE=1 SV=1 && PF00481:Protein phosphatase 2C
MS_gene67328	NA	3.13036	NA	NA	PP2C34	-	-	- && sp|Q9M9W9|P2C34_ARATH Probable protein phosphatase 2C 34 OS=Arabidopsis thaliana OX=3702 GN=At3g05640 PE=1 SV=1 && PF00481:Protein phosphatase 2C
MS_gene038939	NA	2.92344	NA	NA	PP2C34	-	-	- && sp|Q9M9W9|P2C34_ARATH Probable protein phosphatase 2C 34 OS=Arabidopsis thaliana OX=3702 GN=At3g05640 PE=1 SV=1 && PF00481:Protein phosphatase 2C
MS_gene050936	1.47398	3.95918	2.17346	1.94223	PP2C34	-	-	- && sp|Q9M9W9|P2C34_ARATH Probable protein phosphatase 2C 34 OS=Arabidopsis thaliana OX=3702 GN=At3g05640 PE=1 SV=1 && PF00481:Protein phosphatase 2C
MS_gene072534	0.653373	2.57788	-0.796851	-1.4473	PP2C34	-	-	- && sp|Q9M9W9|P2C34_ARATH Probable protein phosphatase 2C 34 OS=Arabidopsis thaliana OX=3702 GN=At3g05640 PE=1 SV=1 && PF00481:Protein phosphatase 2C
MS_gene035391	0.37833	2.7465	1.6042	1.04848	PP2C34	-	-	- && sp|Q9M9W9|P2C34_ARATH Probable protein phosphatase 2C 34 OS=Arabidopsis thaliana OX=3702 GN=At3g05640 PE=1 SV=1 && PF00481:Protein phosphatase 2C
MS_gene054423	-0.271253	-4.29165	1.1119	0.547895	PP2C34	-	-	- && sp|Q9M9W9|P2C34_ARATH Probable protein phosphatase 2C 34 OS=Arabidopsis thaliana OX=3702 GN=At3g05640 PE=1 SV=1 && PF00481:Protein phosphatase 2C
MS_gene22798	-0.664776	3.92339	4.04241	3.50208	PP2C34	-	-	- && sp|Q9M9W9|P2C34_ARATH Probable protein phosphatase 2C 34 OS=Arabidopsis thaliana OX=3702 GN=At3g05640 PE=1 SV=1 && PF00481:Protein phosphatase 2C
MS_gene066343	-2.38593	-0.450098	-1.08208	-0.993673	PP2C34	-	-	- && sp|Q9M9W9|P2C34_ARATH Probable protein phosphatase 2C 34 OS=Arabidopsis thaliana OX=3702 GN=At3g05640 PE=1 SV=1 && PF00481:Protein phosphatase 2C
MS_gene041619	-3.04786	-3.25957	-1.22974	-2.29444	PP2C34	-	-	- && sp|Q9M9W9|P2C34_ARATH Probable protein phosphatase 2C 34 OS=Arabidopsis thaliana OX=3702 GN=At3g05640 PE=1 SV=1 && PF00481:Protein phosphatase 2C
MS_gene035258	0.268893	-1.6932	-1.72746	-2.80793	PP2C35	-	-	- && sp|Q7XJ53|P2C35_ARATH Probable protein phosphatase 2C 35 OS=Arabidopsis thaliana OX=3702 GN=At3g06270 PE=2 SV=1 && PF00481:Protein phosphatase 2C
MS_gene00942	-0.570629	-2.04137	-1.50108	0.382635	PP2C35	-	-	- && sp|Q7XJ53|P2C35_ARATH Probable protein phosphatase 2C 35 OS=Arabidopsis thaliana OX=3702 GN=At3g06270 PE=2 SV=1 && PF00481:Protein phosphatase 2C
MS_gene004509	-2.34925	-2.7736	-1.40784	0.571108	PP2C35	-	-	- && sp|Q7XJ53|P2C35_ARATH Probable protein phosphatase 2C 35 OS=Arabidopsis thaliana OX=3702 GN=At3g06270 PE=2 SV=1 && PF00481:Protein phosphatase 2C
MS_gene060373	-4.36979	0.0157746	-5.90031	-1.39585	PP2C35	-	-	- && sp|Q7XJ53|P2C35_ARATH Probable protein phosphatase 2C 35 OS=Arabidopsis thaliana OX=3702 GN=At3g06270 PE=2 SV=1 && PF00481:Protein phosphatase 2C
MS_gene008149	0.838585	3.15947	1.98633	1.42549	PP2C37	-	-	- && sp|P49598|P2C37_ARATH Protein phosphatase 2C 37 OS=Arabidopsis thaliana OX=3702 GN=PP2CA PE=1 SV=1 && PF00481:Protein phosphatase 2C
MS_gene63494	-0.0869395	2.18334	1.17281	1.48204	PP2C37	-	-	- && sp|P49598|P2C37_ARATH Protein phosphatase 2C 37 OS=Arabidopsis thaliana OX=3702 GN=PP2CA PE=1 SV=1 && PF00481:Protein phosphatase 2C
MS_gene57854	-0.228846	2.16448	1.89095	1.66495	PP2C37	-	-	- && sp|P49598|P2C37_ARATH Protein phosphatase 2C 37 OS=Arabidopsis thaliana OX=3702 GN=PP2CA PE=1 SV=1 && PF00481:Protein phosphatase 2C
MS_gene32520	-0.472441	1.12398	2.39924	1.69682	PP2C37	-	-	- && sp|P49598|P2C37_ARATH Protein phosphatase 2C 37 OS=Arabidopsis thaliana OX=3702 GN=PP2CA PE=1 SV=1 && PF00481:Protein phosphatase 2C
MS_gene50135	-0.664387	3.12744	2.36656	1.94715	PP2C37	-	-	- && sp|P49598|P2C37_ARATH Protein phosphatase 2C 37 OS=Arabidopsis thaliana OX=3702 GN=PP2CA PE=1 SV=1 && PF00481:Protein phosphatase 2C
MS_gene63297	-1.57242	0.473392	0.749278	2.28005	PP2C37	-	-	- && sp|P49598|P2C37_ARATH Protein phosphatase 2C 37 OS=Arabidopsis thaliana OX=3702 GN=PP2CA PE=1 SV=1 && PF00481:Protein phosphatase 2C
MS_gene62184	-0.396876	5.54578	3.29066	3.78831	PP2C37	-	-	- && sp|P49598|P2C37_ARATH Protein phosphatase 2C 37 OS=Arabidopsis thaliana OX=3702 GN=PP2CA PE=1 SV=1 && -
MS_gene029891	-0.144382	-2.52046	-0.715891	-1.23686	PP2C38	-	-	- && sp|Q9LHJ9|P2C38_ARATH Probable protein phosphatase 2C 38 OS=Arabidopsis thaliana OX=3702 GN=PP2C38 PE=1 SV=1 && PF03741:Integral membrane protein TerC family|PF00481:Protein phosphatase 2C
MS_gene90129	-1.53228	-2.35765	-2.08043	-2.8347	PP2C38	-	-	- && sp|Q9LHJ9|P2C38_ARATH Probable protein phosphatase 2C 38 OS=Arabidopsis thaliana OX=3702 GN=PP2C38 PE=1 SV=1 && PF00481:Protein phosphatase 2C|PF13417:Glutathione S-transferase, N-terminal domain|PF13410:Glutathione S-transferase, C-terminal domain
MS_gene018535	0.399942	-2.20898	-1.39029	1.28185	PP2C38	-	-	- && sp|Q9LHJ9|P2C38_ARATH Probable protein phosphatase 2C 38 OS=Arabidopsis thaliana OX=3702 GN=PP2C38 PE=1 SV=1 && PF00481:Protein phosphatase 2C
MS_gene36529	-1.16337	-1.91387	-2.48573	-2.11334	PP2C38	-	-	- && sp|Q9LHJ9|P2C38_ARATH Probable protein phosphatase 2C 38 OS=Arabidopsis thaliana OX=3702 GN=PP2C38 PE=1 SV=1 && PF00481:Protein phosphatase 2C
MS_gene09827	-2.19226	-1.70207	-4.45118	-1.90284	PP2C38	-	-	- && sp|Q9LHJ9|P2C38_ARATH Probable protein phosphatase 2C 38 OS=Arabidopsis thaliana OX=3702 GN=PP2C38 PE=1 SV=1 && PF00481:Protein phosphatase 2C
MS_gene061919	-2.48389	-0.707755	-2.37919	-2.15429	PP2C38	-	-	- && sp|Q9LHJ9|P2C38_ARATH Probable protein phosphatase 2C 38 OS=Arabidopsis thaliana OX=3702 GN=PP2C38 PE=1 SV=1 && PF00481:Protein phosphatase 2C
MS_gene71879	1.06228	-1.43015	-0.333067	-2.48959	PP2C39	-	-	- && sp|Q9LDA7|P2C39_ARATH Probable protein phosphatase 2C 39 OS=Arabidopsis thaliana OX=3702 GN=At3g15260 PE=2 SV=1 && PF00481:Protein phosphatase 2C
MS_gene58358	0.117557	NA	3.62538	4.00675	PP2C39	-	-	- && sp|Q9LDA7|P2C39_ARATH Probable protein phosphatase 2C 39 OS=Arabidopsis thaliana OX=3702 GN=At3g15260 PE=2 SV=1 && PF00481:Protein phosphatase 2C
MS_gene007907	-0.591821	3.61197	3.14439	1.66635	PP2C39	-	-	- && sp|Q9LDA7|P2C39_ARATH Probable protein phosphatase 2C 39 OS=Arabidopsis thaliana OX=3702 GN=At3g15260 PE=2 SV=1 && PF00481:Protein phosphatase 2C
MS_gene060697	-2.2695	1.8033	-0.167348	0.0740883	PP2C39	-	-	- && sp|Q9LDA7|P2C39_ARATH Probable protein phosphatase 2C 39 OS=Arabidopsis thaliana OX=3702 GN=At3g15260 PE=2 SV=1 && PF00481:Protein phosphatase 2C
MS_gene004042	0.0315744	2.22114	2.2555	1.37014	PP2C4	-	-	- && sp|Q9LQN6|P2C04_ARATH Probable protein phosphatase 2C 4 OS=Arabidopsis thaliana OX=3702 GN=PLL5 PE=2 SV=1 && PF00481:Protein phosphatase 2C
MS_gene021118	-0.526767	2.66733	1.90279	2.09176	PP2C4	-	-	- && sp|Q9LQN6|P2C04_ARATH Probable protein phosphatase 2C 4 OS=Arabidopsis thaliana OX=3702 GN=PLL5 PE=2 SV=1 && PF00481:Protein phosphatase 2C
MS_gene073639	-1.66475	-0.231387	0.0899641	-2.32626	PP2C4	-	-	- && sp|Q5JJY4|P2C04_ORYSJ Protein kinase and PP2C-like domain-containing protein OS=Oryza sativa subsp. japonica OX=39947 GN=Os01g0541900 PE=2 SV=1 && PF00069:Protein kinase domain|PF00481:Protein phosphatase 2C
MS_gene040678	-3.01463	-0.930558	-2.67154	-2.91954	PP2C4	-	-	- && sp|Q5JJY4|P2C04_ORYSJ Protein kinase and PP2C-like domain-containing protein OS=Oryza sativa subsp. japonica OX=39947 GN=Os01g0541900 PE=2 SV=1 && PF00069:Protein kinase domain|PF00481:Protein phosphatase 2C
MS_gene84042	-3.25938	-3.72235	-2.82497	-3.7198	PP2C4	-	-	- && sp|Q5JJY4|P2C04_ORYSJ Protein kinase and PP2C-like domain-containing protein OS=Oryza sativa subsp. japonica OX=39947 GN=Os01g0541900 PE=2 SV=1 && PF00069:Protein kinase domain|PF00481:Protein phosphatase 2C
MS_gene58504	NA	NA	2.31007	NA	PP2C40	-	-	- && sp|Q9LUS8|P2C40_ARATH Probable protein phosphatase 2C 40 OS=Arabidopsis thaliana OX=3702 GN=At3g16560 PE=1 SV=1 && PF00481:Protein phosphatase 2C
MS_gene00310	4.9105	9.98462	9.60091	9.42982	PP2C40	-	-	- && sp|Q9LUS8|P2C40_ARATH Probable protein phosphatase 2C 40 OS=Arabidopsis thaliana OX=3702 GN=At3g16560 PE=1 SV=1 && PF00481:Protein phosphatase 2C
MS_gene004570	1.32726	6.24566	4.97809	4.31102	PP2C40	-	-	- && sp|Q9LUS8|P2C40_ARATH Probable protein phosphatase 2C 40 OS=Arabidopsis thaliana OX=3702 GN=At3g16560 PE=1 SV=1 && PF00481:Protein phosphatase 2C
MS_gene52416	-0.167954	5.36062	3.28364	4.59581	PP2C40	-	-	- && sp|Q9LUS8|P2C40_ARATH Probable protein phosphatase 2C 40 OS=Arabidopsis thaliana OX=3702 GN=At3g16560 PE=1 SV=1 && PF00481:Protein phosphatase 2C
MS_gene073359	-0.982097	4.10305	3.51789	3.60279	PP2C40	-	-	- && sp|Q9LUS8|P2C40_ARATH Probable protein phosphatase 2C 40 OS=Arabidopsis thaliana OX=3702 GN=At3g16560 PE=1 SV=1 && PF00481:Protein phosphatase 2C
MS_gene036479	-2.16651	1.1974	-1.02003	-0.340713	PP2C40	-	-	- && sp|Q9LUS8|P2C40_ARATH Probable protein phosphatase 2C 40 OS=Arabidopsis thaliana OX=3702 GN=At3g16560 PE=1 SV=1 && PF00481:Protein phosphatase 2C
MS_gene80003	0.120167	-2.58844	-0.214232	-4.90267	PP2C40	-	-	- && sp|Q9LUS8|P2C40_ARATH Probable protein phosphatase 2C 40 OS=Arabidopsis thaliana OX=3702 GN=At3g16560 PE=1 SV=1 && -
MS_gene55984	-3.92224	-2.61752	-1.72201	-0.797817	PP2C42	-	-	- && sp|Q0V7V2|P2C42_ARATH Probable protein phosphatase 2C 42 OS=Arabidopsis thaliana OX=3702 GN=At3g17090 PE=1 SV=1 && PF00481:Protein phosphatase 2C
MS_gene77895	NA	5.31857	NA	NA	PP2C43	-	-	- && sp|Q7XUC5|P2C43_ORYSJ Probable protein phosphatase 2C 43 OS=Oryza sativa subsp. japonica OX=39947 GN=Os04g0584300 PE=3 SV=2 && PF00481:Protein phosphatase 2C
MS_gene014058	3.23431	3.30585	-2.13679	4.5665	PP2C43	-	-	- && sp|Q7XUC5|P2C43_ORYSJ Probable protein phosphatase 2C 43 OS=Oryza sativa subsp. japonica OX=39947 GN=Os04g0584300 PE=3 SV=2 && PF00481:Protein phosphatase 2C
MS_gene027312	2.58672	2.80774	3.47113	4.43353	PP2C43	-	-	- && sp|Q7XUC5|P2C43_ORYSJ Probable protein phosphatase 2C 43 OS=Oryza sativa subsp. japonica OX=39947 GN=Os04g0584300 PE=3 SV=2 && PF00481:Protein phosphatase 2C
MS_gene038337	2.00066	4.89774	5.64648	6.80851	PP2C43	-	-	- && sp|Q7XUC5|P2C43_ORYSJ Probable protein phosphatase 2C 43 OS=Oryza sativa subsp. japonica OX=39947 GN=Os04g0584300 PE=3 SV=2 && PF00481:Protein phosphatase 2C
MS_gene67179	NA	NA	0.0715028	0.71539	PP2C44	-	-	- && sp|Q9LW60|P2C44_ARATH Putative protein phosphatase 2C-like protein 44 OS=Arabidopsis thaliana OX=3702 GN=At3g23360 PE=5 SV=1 && PF00481:Protein phosphatase 2C
MS_gene053340	NA	NA	5.29204	1.72624	PP2C44	-	-	- && sp|Q9LW60|P2C44_ARATH Putative protein phosphatase 2C-like protein 44 OS=Arabidopsis thaliana OX=3702 GN=At3g23360 PE=5 SV=1 && PF00481:Protein phosphatase 2C
MS_gene063245	-2.26291	-4.33831	-2.48196	-3.36935	PP2C44	-	-	- && sp|Q9LW60|P2C44_ARATH Putative protein phosphatase 2C-like protein 44 OS=Arabidopsis thaliana OX=3702 GN=At3g23360 PE=5 SV=1 && PF00481:Protein phosphatase 2C
MS_gene65444	-4.38568	-3.60038	-3.41605	-3.59106	PP2C44	-	-	- && sp|Q9LW60|P2C44_ARATH Putative protein phosphatase 2C-like protein 44 OS=Arabidopsis thaliana OX=3702 GN=At3g23360 PE=5 SV=1 && PF00481:Protein phosphatase 2C
MS_gene063247	-5.39598	-1.74374	-5.38524	-2.72713	PP2C44	-	-	- && sp|Q9LW60|P2C44_ARATH Putative protein phosphatase 2C-like protein 44 OS=Arabidopsis thaliana OX=3702 GN=At3g23360 PE=5 SV=1 && PF00481:Protein phosphatase 2C
MS_gene28884	0.673966	0.0805172	1.30429	-3.06964	PP2C46	-	-	- && sp|Q9SD12|P2C46_ARATH Probable protein phosphatase 2C 46 OS=Arabidopsis thaliana OX=3702 GN=At3g51370 PE=2 SV=1 && PF00481:Protein phosphatase 2C
MS_gene65335	NA	2.19238	NA	NA	PP2C47	-	-	- && sp|Q9SD02|P2C47_ARATH Probable protein phosphatase 2C 47 OS=Arabidopsis thaliana OX=3702 GN=At3g51470 PE=1 SV=1 && PF00481:Protein phosphatase 2C
MS_gene86541	NA	5.61909	NA	5.62683	PP2C47	-	-	- && sp|Q9SD02|P2C47_ARATH Probable protein phosphatase 2C 47 OS=Arabidopsis thaliana OX=3702 GN=At3g51470 PE=1 SV=1 && PF00481:Protein phosphatase 2C
MS_gene64894	NA	5.6427	NA	NA	PP2C47	-	-	- && sp|Q9SD02|P2C47_ARATH Probable protein phosphatase 2C 47 OS=Arabidopsis thaliana OX=3702 GN=At3g51470 PE=1 SV=1 && PF00481:Protein phosphatase 2C
MS_gene72662	4.27159	6.51803	5.42099	5.79635	PP2C47	-	-	- && sp|Q9SD02|P2C47_ARATH Probable protein phosphatase 2C 47 OS=Arabidopsis thaliana OX=3702 GN=At3g51470 PE=1 SV=1 && PF00481:Protein phosphatase 2C
MS_gene005480	0.367673	2.77257	3.09447	2.15042	PP2C49	DBP	DBP	- && sp|Q3EAF9|P2C49_ARATH Probable protein phosphatase 2C 49 OS=Arabidopsis thaliana OX=3702 GN=At3g62260 PE=2 SV=1 && PF00481:Protein phosphatase 2C
MS_gene22801	0.117557	-0.103045	NA	0.784104	PP2C5	-	-	- && sp|O80492|P2C05_ARATH Probable protein phosphatase 2C 5 OS=Arabidopsis thaliana OX=3702 GN=At1g09160 PE=2 SV=1 && PF00481:Protein phosphatase 2C
MS_gene050939	-0.0337106	-0.602766	-1.62462	-4.97616	PP2C5	-	-	- && sp|O80492|P2C05_ARATH Probable protein phosphatase 2C 5 OS=Arabidopsis thaliana OX=3702 GN=At1g09160 PE=2 SV=1 && PF00481:Protein phosphatase 2C
MS_gene40810	-0.128679	-1.44877	-2.04288	-1.71561	PP2C5	-	-	- && sp|O80492|P2C05_ARATH Probable protein phosphatase 2C 5 OS=Arabidopsis thaliana OX=3702 GN=At1g09160 PE=2 SV=1 && PF00481:Protein phosphatase 2C
MS_gene054420	-0.257516	-8.27256	-1.81467	-2.15291	PP2C5	-	-	- && sp|O80492|P2C05_ARATH Probable protein phosphatase 2C 5 OS=Arabidopsis thaliana OX=3702 GN=At1g09160 PE=2 SV=1 && PF00481:Protein phosphatase 2C
MS_gene44166	-0.385948	-0.999945	-3.97618	-0.855181	PP2C5	-	-	- && sp|O80492|P2C05_ARATH Probable protein phosphatase 2C 5 OS=Arabidopsis thaliana OX=3702 GN=At1g09160 PE=2 SV=1 && PF00481:Protein phosphatase 2C
MS_gene072536	-2.43526	-2.68179	-2.51046	-0.220645	PP2C5	-	-	- && sp|O80492|P2C05_ARATH Probable protein phosphatase 2C 5 OS=Arabidopsis thaliana OX=3702 GN=At1g09160 PE=2 SV=1 && PF00481:Protein phosphatase 2C
MS_gene072539	-2.90653	-2.12112	-2.89858	-1.18287	PP2C5	-	-	- && sp|O80492|P2C05_ARATH Probable protein phosphatase 2C 5 OS=Arabidopsis thaliana OX=3702 GN=At1g09160 PE=2 SV=1 && PF00481:Protein phosphatase 2C
MS_gene31801	1.02827	7.68479	7.56274	7.60104	PP2C51	-	-	- && sp|Q65XK7|P2C51_ORYSJ Protein phosphatase 2C 51 OS=Oryza sativa subsp. japonica OX=39947 GN=PP2C51 PE=1 SV=1 && PF00481:Protein phosphatase 2C
MS_gene32362	0.117557	9.32258	7.33548	7.57301	PP2C51	-	-	- && sp|Q65XK7|P2C51_ORYSJ Protein phosphatase 2C 51 OS=Oryza sativa subsp. japonica OX=39947 GN=PP2C51 PE=1 SV=1 && PF00481:Protein phosphatase 2C
MS_gene046807	-1.77865	7.09325	7.4751	7.71402	PP2C51	-	-	- && sp|Q65XK7|P2C51_ORYSJ Protein phosphatase 2C 51 OS=Oryza sativa subsp. japonica OX=39947 GN=PP2C51 PE=1 SV=1 && PF00481:Protein phosphatase 2C
MS_gene054115	-3.00649	5.50384	5.18962	4.96957	PP2C51	-	-	- && sp|Q65XK7|P2C51_ORYSJ Protein phosphatase 2C 51 OS=Oryza sativa subsp. japonica OX=39947 GN=PP2C51 PE=1 SV=1 && PF00481:Protein phosphatase 2C
MS_gene028933	2.32182	-1.04684	-0.859721	-0.289101	PP2C52	-	-	- && sp|Q8GY60|P2C52_ARATH Probable protein phosphatase 2C 52 OS=Arabidopsis thaliana OX=3702 GN=At4g03415 PE=1 SV=1 && PF00481:Protein phosphatase 2C
MS_gene31503	1.2916	-2.0909	-2.14455	-0.181505	PP2C52	-	-	- && sp|Q8GY60|P2C52_ARATH Probable protein phosphatase 2C 52 OS=Arabidopsis thaliana OX=3702 GN=At4g03415 PE=1 SV=1 && PF00481:Protein phosphatase 2C
MS_gene055841	-0.75399	-0.882979	-1.34499	-2.02704	PP2C52	-	-	- && sp|Q8GY60|P2C52_ARATH Probable protein phosphatase 2C 52 OS=Arabidopsis thaliana OX=3702 GN=At4g03415 PE=1 SV=1 && PF00481:Protein phosphatase 2C
MS_gene99915	-4.00948	-0.457796	0.166322	-0.470734	PP2C52	-	-	- && sp|Q8GY60|P2C52_ARATH Probable protein phosphatase 2C 52 OS=Arabidopsis thaliana OX=3702 GN=At4g03415 PE=1 SV=1 && PF00481:Protein phosphatase 2C
MS_gene036654	0.333841	2.88003	2.23529	1.34699	PP2C54	DBP	DBP	- && sp|Q5SMK6|P2C54_ORYSJ Probable protein phosphatase 2C 54 OS=Oryza sativa subsp. japonica OX=39947 GN=Os06g0179700 PE=2 SV=1 && PF00481:Protein phosphatase 2C
MS_gene89838	0.422705	-2.34406	-2.29841	-1.17553	PP2C55	-	-	- && sp|Q9SUK9|P2C55_ARATH Probable protein phosphatase 2C 55 OS=Arabidopsis thaliana OX=3702 GN=At4g16580 PE=2 SV=2 && PF07228:Stage II sporulation protein E (SpoIIE)
MS_gene59347	-0.231047	-2.18547	-2.19247	-3.31481	PP2C55	-	-	- && sp|Q9SUK9|P2C55_ARATH Probable protein phosphatase 2C 55 OS=Arabidopsis thaliana OX=3702 GN=At4g16580 PE=2 SV=2 && PF07228:Stage II sporulation protein E (SpoIIE)
MS_gene06688	1.50809	-0.70719	-2.48358	-2.77805	PP2C57	-	-	- && sp|P49599|P2C57_ARATH Protein phosphatase 2C 57 OS=Arabidopsis thaliana OX=3702 GN=PPH1 PE=1 SV=2 && PF00481:Protein phosphatase 2C
MS_gene013573	-6.84733	-1.50905	-7.88995	-5.15584	PP2C57	-	-	- && sp|P49599|P2C57_ARATH Protein phosphatase 2C 57 OS=Arabidopsis thaliana OX=3702 GN=PPH1 PE=1 SV=2 && -
novel.7753	NA	NA	NA	2.85604	PP2C59	-	-	- && sp|Q8RXV3|P2C59_ARATH Probable protein phosphatase 2C 59 OS=Arabidopsis thaliana OX=3702 GN=WIN2 PE=1 SV=1 && PF00481:Protein phosphatase 2C
MS_gene33093	-2.76964	-0.275013	-0.134215	-0.545901	PP2C59	-	-	- && sp|Q8RXV3|P2C59_ARATH Probable protein phosphatase 2C 59 OS=Arabidopsis thaliana OX=3702 GN=WIN2 PE=1 SV=1 && PF00481:Protein phosphatase 2C
MS_gene058460	-2.92661	0.00804049	0.375128	0.918382	PP2C59	-	-	- && sp|Q8RXV3|P2C59_ARATH Probable protein phosphatase 2C 59 OS=Arabidopsis thaliana OX=3702 GN=WIN2 PE=1 SV=1 && PF00481:Protein phosphatase 2C
MS_gene32717	NA	3.21724	4.14565	4.08353	PP2C59	-	-	- && sp|Q8RXV3|P2C59_ARATH Probable protein phosphatase 2C 59 OS=Arabidopsis thaliana OX=3702 GN=WIN2 PE=1 SV=1 && -
MS_gene066518	NA	22.5912	8.41902	1.74588	PP2C6	-	-	- && sp|Q0JLP9|P2C06_ORYSJ Probable protein phosphatase 2C 6 OS=Oryza sativa subsp. japonica OX=39947 GN=PP2C06 PE=1 SV=1 && PF00481:Protein phosphatase 2C
MS_gene015804	NA	2.854	NA	NA	PP2C6	-	-	- && sp|Q0JLP9|P2C06_ORYSJ Probable protein phosphatase 2C 6 OS=Oryza sativa subsp. japonica OX=39947 GN=PP2C06 PE=1 SV=1 && PF00481:Protein phosphatase 2C
MS_gene051833	NA	2.18569	1.1339	1.8435	PP2C6	-	-	- && sp|Q0JLP9|P2C06_ORYSJ Probable protein phosphatase 2C 6 OS=Oryza sativa subsp. japonica OX=39947 GN=PP2C06 PE=1 SV=1 && PF00481:Protein phosphatase 2C
MS_gene014998	3.18923	1.08308	0.340414	2.87463	PP2C6	-	-	- && sp|Q0JLP9|P2C06_ORYSJ Probable protein phosphatase 2C 6 OS=Oryza sativa subsp. japonica OX=39947 GN=PP2C06 PE=1 SV=1 && PF00481:Protein phosphatase 2C
MS_gene25685	2.21178	2.34557	1.10159	1.37757	PP2C6	-	-	- && sp|Q0JLP9|P2C06_ORYSJ Probable protein phosphatase 2C 6 OS=Oryza sativa subsp. japonica OX=39947 GN=PP2C06 PE=1 SV=1 && PF00481:Protein phosphatase 2C
MS_gene048762	0.498375	1.79244	3.01275	2.43516	PP2C6	-	-	- && sp|Q0JLP9|P2C06_ORYSJ Probable protein phosphatase 2C 6 OS=Oryza sativa subsp. japonica OX=39947 GN=PP2C06 PE=1 SV=1 && PF00481:Protein phosphatase 2C
MS_gene22517	0.336926	2.7308	0.846079	0.333846	PP2C6	-	-	- && sp|Q0JLP9|P2C06_ORYSJ Probable protein phosphatase 2C 6 OS=Oryza sativa subsp. japonica OX=39947 GN=PP2C06 PE=1 SV=1 && PF00481:Protein phosphatase 2C
MS_gene83625	-0.260736	2.67242	1.60034	0.538062	PP2C6	-	-	- && sp|Q0JLP9|P2C06_ORYSJ Probable protein phosphatase 2C 6 OS=Oryza sativa subsp. japonica OX=39947 GN=PP2C06 PE=1 SV=1 && PF00481:Protein phosphatase 2C
MS_gene012244	-0.266615	1.08941	1.3959	2.06361	PP2C6	-	-	- && sp|Q0JLP9|P2C06_ORYSJ Probable protein phosphatase 2C 6 OS=Oryza sativa subsp. japonica OX=39947 GN=PP2C06 PE=1 SV=1 && PF00481:Protein phosphatase 2C
MS_gene025169	-0.653138	2.66449	1.66763	1.3028	PP2C6	-	-	- && sp|Q0JLP9|P2C06_ORYSJ Probable protein phosphatase 2C 6 OS=Oryza sativa subsp. japonica OX=39947 GN=PP2C06 PE=1 SV=1 && PF00481:Protein phosphatase 2C
MS_gene051208	-1.96968	2.57727	1.38873	1.71689	PP2C6	-	-	- && sp|Q0JLP9|P2C06_ORYSJ Probable protein phosphatase 2C 6 OS=Oryza sativa subsp. japonica OX=39947 GN=PP2C06 PE=1 SV=1 && PF00481:Protein phosphatase 2C
MS_gene054537	NA	4.0682	2.67048	3.12958	PP2C60	-	-	- && sp|Q9SZ53|P2C60_ARATH Probable protein phosphatase 2C 60 OS=Arabidopsis thaliana OX=3702 GN=At4g31860 PE=2 SV=1 && PF00481:Protein phosphatase 2C
MS_gene51544	NA	NA	NA	5.67751	PP2C60	-	-	- && sp|Q9SZ53|P2C60_ARATH Probable protein phosphatase 2C 60 OS=Arabidopsis thaliana OX=3702 GN=At4g31860 PE=2 SV=1 && PF00481:Protein phosphatase 2C
MS_gene32708	NA	5.14552	5.25373	5.89814	PP2C60	-	-	- && sp|Q9SZ53|P2C60_ARATH Probable protein phosphatase 2C 60 OS=Arabidopsis thaliana OX=3702 GN=At4g31860 PE=2 SV=1 && PF00481:Protein phosphatase 2C
MS_gene016066	1.865	2.08117	2.87159	-0.36039	PP2C60	-	-	- && sp|Q9SZ53|P2C60_ARATH Probable protein phosphatase 2C 60 OS=Arabidopsis thaliana OX=3702 GN=At4g31860 PE=2 SV=1 && PF00481:Protein phosphatase 2C
MS_gene058498	1.31754	3.14403	1.08491	-0.378567	PP2C60	-	-	- && sp|Q9SZ53|P2C60_ARATH Probable protein phosphatase 2C 60 OS=Arabidopsis thaliana OX=3702 GN=At4g31860 PE=2 SV=1 && PF00481:Protein phosphatase 2C
MS_gene51542	0.131263	-1.02461	-3.50345	-3.76289	PP2C60	-	-	- && sp|Q9SZ53|P2C60_ARATH Probable protein phosphatase 2C 60 OS=Arabidopsis thaliana OX=3702 GN=At4g31860 PE=2 SV=1 && PF00481:Protein phosphatase 2C
MS_gene058500	-1.94745	2.80248	0.037644	-0.958268	PP2C60	-	-	- && sp|Q9SZ53|P2C60_ARATH Probable protein phosphatase 2C 60 OS=Arabidopsis thaliana OX=3702 GN=At4g31860 PE=2 SV=1 && PF00481:Protein phosphatase 2C
MS_gene059351	-0.347421	-2.5163	0.146428	2.98147	PP2C60	-	-	- && sp|Q5Z8P0|P2C60_ORYSJ Probable protein phosphatase 2C 60 OS=Oryza sativa subsp. japonica OX=39947 GN=Os06g0717800 PE=2 SV=1 && PF00481:Protein phosphatase 2C
MS_gene033551	-2.62145	-2.8134	-0.791007	1.16928	PP2C60	-	-	- && sp|Q5Z8P0|P2C60_ORYSJ Probable protein phosphatase 2C 60 OS=Oryza sativa subsp. japonica OX=39947 GN=Os06g0717800 PE=2 SV=1 && PF00481:Protein phosphatase 2C
MS_gene76824	2.10726	4.42439	4.63771	5.20843	PP2C63	-	-	- && sp|O81760|P2C63_ARATH Probable protein phosphatase 2C 63 OS=Arabidopsis thaliana OX=3702 GN=At4g33920 PE=2 SV=1 && PF00481:Protein phosphatase 2C
MS_gene91290	-6.25665	-2.03095	-1.39821	-1.08108	PP2C63	-	-	- && sp|O81760|P2C63_ARATH Probable protein phosphatase 2C 63 OS=Arabidopsis thaliana OX=3702 GN=At4g33920 PE=2 SV=1 && PF00481:Protein phosphatase 2C
MS_gene71635	-6.30394	-5.51649	-3.91339	1.95546	PP2C63	-	-	- && sp|O81760|P2C63_ARATH Probable protein phosphatase 2C 63 OS=Arabidopsis thaliana OX=3702 GN=At4g33920 PE=2 SV=1 && PF00481:Protein phosphatase 2C
MS_gene065003	0.275631	-5.56687	-5.60545	-1.97456	PP2C64	-	-	- && sp|Q5PNS9|P2C64_ARATH Probable protein phosphatase 2C 64 OS=Arabidopsis thaliana OX=3702 GN=At4g38520 PE=2 SV=1 && PF00481:Protein phosphatase 2C
MS_gene029273	-0.235966	-0.56008	-1.79334	-2.82252	PP2C64	-	-	- && sp|Q5PNS9|P2C64_ARATH Probable protein phosphatase 2C 64 OS=Arabidopsis thaliana OX=3702 GN=At4g38520 PE=2 SV=1 && PF00481:Protein phosphatase 2C
MS_gene024363	-0.768578	-2.1239	-1.73936	-0.682493	PP2C65	-	-	- && sp|Q6NKS1|P2C65_ARATH Probable protein phosphatase 2C 65 OS=Arabidopsis thaliana OX=3702 GN=At5g01700 PE=2 SV=1 && PF00481:Protein phosphatase 2C
MS_gene060551	3.61168	NA	NA	NA	PP2C68	-	-	- && sp|Q84JD5|P2C68_ARATH Probable protein phosphatase 2C 68 OS=Arabidopsis thaliana OX=3702 GN=At5g06750 PE=2 SV=1 && PF00481:Protein phosphatase 2C
MS_gene036863	2.58672	NA	NA	NA	PP2C68	-	-	- && sp|Q84JD5|P2C68_ARATH Probable protein phosphatase 2C 68 OS=Arabidopsis thaliana OX=3702 GN=At5g06750 PE=2 SV=1 && PF00481:Protein phosphatase 2C
MS_gene64771	-1.90432	4.08537	-1.02037	1.30822	PP2C7	-	-	- && sp|Q9LNP9|P2C07_ARATH Protein phosphatase 2C 7 OS=Arabidopsis thaliana OX=3702 GN=HAB2 PE=1 SV=2 && -
MS_gene92320	-4.53669	-1.93496	-1.33402	-1.90963	PP2C70	-	-	- && sp|P46014|P2C70_ARATH Protein phosphatase 2C 70 OS=Arabidopsis thaliana OX=3702 GN=KAPP PE=1 SV=2 && PF00498:FHA domain|PF00481:Protein phosphatase 2C
MS_gene051632	2.87221	4.23173	1.1339	0.784104	PP2C72	-	-	- && sp|Q9XGZ9|P2C72_ARATH Probable protein phosphatase 2C 72 OS=Arabidopsis thaliana OX=3702 GN=At5g26010 PE=2 SV=2 && PF00481:Protein phosphatase 2C
MS_gene00571	-5.83554	-1.87951	-3.56211	-5.0426	PP2C72	-	-	- && sp|Q9XGZ9|P2C72_ARATH Probable protein phosphatase 2C 72 OS=Arabidopsis thaliana OX=3702 GN=At5g26010 PE=2 SV=2 && PF00481:Protein phosphatase 2C
MS_gene44153	-0.311258	2.03623	2.57446	1.32376	PP2C73	-	-	- && sp|Q0WRB2|P2C73_ARATH Probable protein phosphatase 2C 73 OS=Arabidopsis thaliana OX=3702 GN=PPC6-7 PE=2 SV=1 && PF00481:Protein phosphatase 2C
MS_gene40815	-1.54062	1.85393	2.8847	2.19778	PP2C73	-	-	- && sp|Q0WRB2|P2C73_ARATH Probable protein phosphatase 2C 73 OS=Arabidopsis thaliana OX=3702 GN=PPC6-7 PE=2 SV=1 && PF00481:Protein phosphatase 2C
novel.5581	4.16903	-0.30426	3.52407	0.424666	PP2C76	-	-	- && sp|Q94AT1|P2C76_ARATH Probable protein phosphatase 2C 76 OS=Arabidopsis thaliana OX=3702 GN=At5g53140 PE=2 SV=1 && PF00481:Protein phosphatase 2C
novel.7663	-0.0610624	-0.925937	-2.09429	-0.58759	PP2C76	-	-	- && sp|Q94AT1|P2C76_ARATH Probable protein phosphatase 2C 76 OS=Arabidopsis thaliana OX=3702 GN=At5g53140 PE=2 SV=1 && PF00481:Protein phosphatase 2C
MS_gene06739	-1.49622	1.19651	-2.12084	-0.854811	PP2C76	-	-	- && sp|Q94AT1|P2C76_ARATH Probable protein phosphatase 2C 76 OS=Arabidopsis thaliana OX=3702 GN=At5g53140 PE=2 SV=1 && PF00481:Protein phosphatase 2C
MS_gene044638	-0.826219	3.12508	0.565735	0.779238	PP2C77	-	-	- && sp|O04719|P2C77_ARATH Protein phosphatase 2C 77 OS=Arabidopsis thaliana OX=3702 GN=ABI2 PE=1 SV=1 && PF00481:Protein phosphatase 2C
MS_gene34043	-1.37415	2.35501	-0.275397	0.585937	PP2C77	-	-	- && sp|O04719|P2C77_ARATH Protein phosphatase 2C 77 OS=Arabidopsis thaliana OX=3702 GN=ABI2 PE=1 SV=1 && PF00481:Protein phosphatase 2C
MS_gene24852	-2.83886	1.57287	-0.2871	-2.11289	PP2C77	-	-	- && sp|O04719|P2C77_ARATH Protein phosphatase 2C 77 OS=Arabidopsis thaliana OX=3702 GN=ABI2 PE=1 SV=1 && PF00481:Protein phosphatase 2C
MS_gene87823	-7.14252	0.681113	-0.699047	0.0175374	PP2C77	-	-	- && sp|O04719|P2C77_ARATH Protein phosphatase 2C 77 OS=Arabidopsis thaliana OX=3702 GN=ABI2 PE=1 SV=1 && PF00481:Protein phosphatase 2C
MS_gene53338	-2.46606	0.289637	-1.73325	-1.03205	PP2C77	-	-	- && sp|O04719|P2C77_ARATH Protein phosphatase 2C 77 OS=Arabidopsis thaliana OX=3702 GN=ABI2 PE=1 SV=1 && -
MS_gene21661	NA	5.59368	4.31932	5.32023	PP2C8	-	-	- && sp|Q5SN75|P2C08_ORYSJ Probable protein phosphatase 2C 8 OS=Oryza sativa subsp. japonica OX=39947 GN=Os01g0656200 PE=2 SV=1 && PF00481:Protein phosphatase 2C
MS_gene21660	NA	4.02942	2.31007	4.68324	PP2C8	-	-	- && sp|Q5SN75|P2C08_ORYSJ Probable protein phosphatase 2C 8 OS=Oryza sativa subsp. japonica OX=39947 GN=Os01g0656200 PE=2 SV=1 && PF00481:Protein phosphatase 2C
MS_gene072731	NA	NA	NA	2.76048	PP2C8	-	-	- && sp|Q5SN75|P2C08_ORYSJ Probable protein phosphatase 2C 8 OS=Oryza sativa subsp. japonica OX=39947 GN=Os01g0656200 PE=2 SV=1 && PF00481:Protein phosphatase 2C
MS_gene22312	NA	6.5319	6.51484	8.21696	PP2C8	-	-	- && sp|Q5SN75|P2C08_ORYSJ Probable protein phosphatase 2C 8 OS=Oryza sativa subsp. japonica OX=39947 GN=Os01g0656200 PE=2 SV=1 && PF00481:Protein phosphatase 2C
MS_gene024680	NA	5.39056	5.44158	7.73381	PP2C8	-	-	- && sp|Q5SN75|P2C08_ORYSJ Probable protein phosphatase 2C 8 OS=Oryza sativa subsp. japonica OX=39947 GN=Os01g0656200 PE=2 SV=1 && PF00481:Protein phosphatase 2C
MS_gene001392	-0.357717	-2.47861	-1.29212	-2.90416	PP2C80	-	-	- && sp|Q9LVQ8|P2C80_ARATH Probable protein phosphatase 2C 80 OS=Arabidopsis thaliana OX=3702 GN=At5g66720 PE=2 SV=1 && PF07228:Stage II sporulation protein E (SpoIIE)
MS_gene035882	-2.56855	0.233111	0.967531	1.53854	PP2C9	-	-	- && sp|Q9LME4|P2C09_ARATH Probable protein phosphatase 2C 9 OS=Arabidopsis thaliana OX=3702 GN=At1g22280 PE=1 SV=1 && PF00481:Protein phosphatase 2C|PF14223:gag-polypeptide of LTR copia-type|PF14244:gag-polypeptide of LTR copia-type
MS_gene70365	-0.0949505	2.11135	3.80113	1.30893	PP2C9	-	-	- && sp|Q9LME4|P2C09_ARATH Probable protein phosphatase 2C 9 OS=Arabidopsis thaliana OX=3702 GN=At1g22280 PE=1 SV=1 && PF00481:Protein phosphatase 2C
MS_gene066330	-0.245616	1.36686	2.22215	1.71344	PP2C9	-	-	- && sp|Q9LME4|P2C09_ARATH Probable protein phosphatase 2C 9 OS=Arabidopsis thaliana OX=3702 GN=At1g22280 PE=1 SV=1 && PF00481:Protein phosphatase 2C
MS_gene028445	-1.40834	2.80794	2.58824	1.56321	PP2C9	-	-	- && sp|Q9LME4|P2C09_ARATH Probable protein phosphatase 2C 9 OS=Arabidopsis thaliana OX=3702 GN=At1g22280 PE=1 SV=1 && PF00481:Protein phosphatase 2C
MS_gene90184	-3.17303	0.104339	0.828878	-1.3529	PP2C9	-	-	- && sp|Q9LME4|P2C09_ARATH Probable protein phosphatase 2C 9 OS=Arabidopsis thaliana OX=3702 GN=At1g22280 PE=1 SV=1 && PF00481:Protein phosphatase 2C
MS_gene029384	0.911125	2.90192	2.77712	1.61975	PRP4B	-	-	- && sp|Q08DZ2|PRP4B_BOVIN Serine/threonine-protein kinase PRP4 homolog OS=Bos taurus OX=9913 GN=PRPF4B PE=2 SV=1 && PF00069:Protein kinase domain
MS_gene065112	-3.14218	1.5846	2.13624	-0.114749	PRP4B	-	-	- && sp|Q08DZ2|PRP4B_BOVIN Serine/threonine-protein kinase PRP4 homolog OS=Bos taurus OX=9913 GN=PRPF4B PE=2 SV=1 && PF00069:Protein kinase domain
MS_gene036290	1.90337	NA	NA	NA	PYL1	-	-	- && sp|Q8VZS8|PYL1_ARATH Abscisic acid receptor PYL1 OS=Arabidopsis thaliana OX=3702 GN=PYL1 PE=1 SV=1 && PF10604:Polyketide cyclase / dehydrase and lipid transport
MS_gene027877	0.702038	-4.08813	-3.12397	-0.887707	PYL1	-	-	- && sp|Q8VZS8|PYL1_ARATH Abscisic acid receptor PYL1 OS=Arabidopsis thaliana OX=3702 GN=PYL1 PE=1 SV=1 && PF10604:Polyketide cyclase / dehydrase and lipid transport
MS_gene069194	0.624067	-4.35754	-4.55538	-2.73884	PYL1	-	-	- && sp|Q8VZS8|PYL1_ARATH Abscisic acid receptor PYL1 OS=Arabidopsis thaliana OX=3702 GN=PYL1 PE=1 SV=1 && PF10604:Polyketide cyclase / dehydrase and lipid transport
MS_gene054809	0.494692	-2.18209	-1.12924	-1.09589	PYL1	-	-	- && sp|Q8VZS8|PYL1_ARATH Abscisic acid receptor PYL1 OS=Arabidopsis thaliana OX=3702 GN=PYL1 PE=1 SV=1 && PF10604:Polyketide cyclase / dehydrase and lipid transport
MS_gene054810	-0.900538	-2.90802	-1.77714	-2.9116	PYL1	-	-	- && sp|Q8VZS8|PYL1_ARATH Abscisic acid receptor PYL1 OS=Arabidopsis thaliana OX=3702 GN=PYL1 PE=1 SV=1 && PF10604:Polyketide cyclase / dehydrase and lipid transport
MS_gene036289	-0.930989	-5.28481	-5.10742	-5.28248	PYL1	-	-	- && sp|Q8VZS8|PYL1_ARATH Abscisic acid receptor PYL1 OS=Arabidopsis thaliana OX=3702 GN=PYL1 PE=1 SV=1 && PF10604:Polyketide cyclase / dehydrase and lipid transport
MS_gene051624	-1.2411	0.016335	-4.82574	-1.15737	PYL2	-	-	- && sp|O80992|PYL2_ARATH Abscisic acid receptor PYL2 OS=Arabidopsis thaliana OX=3702 GN=PYL2 PE=1 SV=1 && PF10604:Polyketide cyclase / dehydrase and lipid transport
MS_gene29692	NA	NA	3.43063	4.0958	PYL4	-	-	- && sp|O80920|PYL4_ARATH Abscisic acid receptor PYL4 OS=Arabidopsis thaliana OX=3702 GN=PYL4 PE=1 SV=1 && PF10604:Polyketide cyclase / dehydrase and lipid transport
MS_gene33704	4.32513	3.25901	4.13008	2.63116	PYL4	-	-	- && sp|O80920|PYL4_ARATH Abscisic acid receptor PYL4 OS=Arabidopsis thaliana OX=3702 GN=PYL4 PE=1 SV=1 && PF10604:Polyketide cyclase / dehydrase and lipid transport
MS_gene008006	2.94686	-2.56964	-1.84148	0.252119	PYL4	-	-	- && sp|O80920|PYL4_ARATH Abscisic acid receptor PYL4 OS=Arabidopsis thaliana OX=3702 GN=PYL4 PE=1 SV=1 && PF10604:Polyketide cyclase / dehydrase and lipid transport
MS_gene67442	2.54141	-3.4231	-2.65449	-4.4302	PYL4	-	-	- && sp|O80920|PYL4_ARATH Abscisic acid receptor PYL4 OS=Arabidopsis thaliana OX=3702 GN=PYL4 PE=1 SV=1 && PF10604:Polyketide cyclase / dehydrase and lipid transport
MS_gene040004	1.95096	-2.83729	-4.83983	-2.5053	PYL4	-	-	- && sp|O80920|PYL4_ARATH Abscisic acid receptor PYL4 OS=Arabidopsis thaliana OX=3702 GN=PYL4 PE=1 SV=1 && PF10604:Polyketide cyclase / dehydrase and lipid transport
MS_gene51080	1.90337	2.35908	4.24916	6.42175	PYL4	-	-	- && sp|O80920|PYL4_ARATH Abscisic acid receptor PYL4 OS=Arabidopsis thaliana OX=3702 GN=PYL4 PE=1 SV=1 && PF10604:Polyketide cyclase / dehydrase and lipid transport
MS_gene069000	1.66152	-2.36203	-2.79063	-0.724819	PYL4	-	-	- && sp|O80920|PYL4_ARATH Abscisic acid receptor PYL4 OS=Arabidopsis thaliana OX=3702 GN=PYL4 PE=1 SV=1 && PF10604:Polyketide cyclase / dehydrase and lipid transport
MS_gene99506	1.53273	-2.41964	-2.35905	-1.18918	PYL4	-	-	- && sp|O80920|PYL4_ARATH Abscisic acid receptor PYL4 OS=Arabidopsis thaliana OX=3702 GN=PYL4 PE=1 SV=1 && PF10604:Polyketide cyclase / dehydrase and lipid transport
MS_gene94210	0.761217	0.327715	1.54097	2.82328	PYL4	-	-	- && sp|O80920|PYL4_ARATH Abscisic acid receptor PYL4 OS=Arabidopsis thaliana OX=3702 GN=PYL4 PE=1 SV=1 && PF10604:Polyketide cyclase / dehydrase and lipid transport
MS_gene33451	0.503778	4.02662	2.56351	3.27265	PYL4	-	-	- && sp|O80920|PYL4_ARATH Abscisic acid receptor PYL4 OS=Arabidopsis thaliana OX=3702 GN=PYL4 PE=1 SV=1 && PF10604:Polyketide cyclase / dehydrase and lipid transport
MS_gene052795	0.355693	1.09563	1.65844	2.62251	PYL4	-	-	- && sp|O80920|PYL4_ARATH Abscisic acid receptor PYL4 OS=Arabidopsis thaliana OX=3702 GN=PYL4 PE=1 SV=1 && PF10604:Polyketide cyclase / dehydrase and lipid transport
MS_gene031922	0.226929	-6.5344	-5.37432	-4.28141	PYL4	-	-	- && sp|O80920|PYL4_ARATH Abscisic acid receptor PYL4 OS=Arabidopsis thaliana OX=3702 GN=PYL4 PE=1 SV=1 && PF10604:Polyketide cyclase / dehydrase and lipid transport
MS_gene95677	-0.142566	-3.65509	-5.16093	-2.88559	PYL4	-	-	- && sp|O80920|PYL4_ARATH Abscisic acid receptor PYL4 OS=Arabidopsis thaliana OX=3702 GN=PYL4 PE=1 SV=1 && PF10604:Polyketide cyclase / dehydrase and lipid transport
MS_gene93372	-0.43923	3.08358	1.46849	4.14416	PYL4	-	-	- && sp|O80920|PYL4_ARATH Abscisic acid receptor PYL4 OS=Arabidopsis thaliana OX=3702 GN=PYL4 PE=1 SV=1 && PF10604:Polyketide cyclase / dehydrase and lipid transport
MS_gene071035	-0.731415	-5.19089	-6.06665	-2.11575	PYL4	-	-	- && sp|O80920|PYL4_ARATH Abscisic acid receptor PYL4 OS=Arabidopsis thaliana OX=3702 GN=PYL4 PE=1 SV=1 && PF10604:Polyketide cyclase / dehydrase and lipid transport
MS_gene054122	NA	5.59945	5.00019	3.27274	PYL8	-	-	- && sp|Q9FGM1|PYL8_ARATH Abscisic acid receptor PYL8 OS=Arabidopsis thaliana OX=3702 GN=PYL8 PE=1 SV=1 && PF10604:Polyketide cyclase / dehydrase and lipid transport
MS_gene31808	NA	8.04505	6.2332	4.87806	PYL8	-	-	- && sp|Q9FGM1|PYL8_ARATH Abscisic acid receptor PYL8 OS=Arabidopsis thaliana OX=3702 GN=PYL8 PE=1 SV=1 && PF10604:Polyketide cyclase / dehydrase and lipid transport
MS_gene046813	NA	6.90695	7.03581	6.96302	PYL8	-	-	- && sp|Q9FGM1|PYL8_ARATH Abscisic acid receptor PYL8 OS=Arabidopsis thaliana OX=3702 GN=PYL8 PE=1 SV=1 && PF10604:Polyketide cyclase / dehydrase and lipid transport
MS_gene32355	2.00066	7.27981	7.25371	5.17697	PYL8	-	-	- && sp|Q9FGM1|PYL8_ARATH Abscisic acid receptor PYL8 OS=Arabidopsis thaliana OX=3702 GN=PYL8 PE=1 SV=1 && PF10604:Polyketide cyclase / dehydrase and lipid transport
MS_gene057110	-0.118506	3.29958	1.66599	1.72667	PYL8	-	-	- && sp|Q9FGM1|PYL8_ARATH Abscisic acid receptor PYL8 OS=Arabidopsis thaliana OX=3702 GN=PYL8 PE=1 SV=1 && PF10604:Polyketide cyclase / dehydrase and lipid transport
MS_gene048378	3.59961	NA	3.96568	NA	RBK1	-	-	- && sp|Q8H1D6|RBK1_ARATH Receptor-like cytosolic serine/threonine-protein kinase RBK1 OS=Arabidopsis thaliana OX=3702 GN=RBK1 PE=1 SV=1 && PF00069:Protein kinase domain
MS_gene65918	2.67147	-2.74921	-0.684013	1.61086	RBK1	-	-	- && sp|Q8H1D6|RBK1_ARATH Receptor-like cytosolic serine/threonine-protein kinase RBK1 OS=Arabidopsis thaliana OX=3702 GN=RBK1 PE=1 SV=1 && PF00069:Protein kinase domain
MS_gene065225	1.46498	-4.17535	-3.0374	-3.21452	RBK1	-	-	- && sp|Q8H1D6|RBK1_ARATH Receptor-like cytosolic serine/threonine-protein kinase RBK1 OS=Arabidopsis thaliana OX=3702 GN=RBK1 PE=1 SV=1 && PF00069:Protein kinase domain
MS_gene008945	-0.482481	-4.61008	-2.55443	-3.65307	RBK1	-	-	- && sp|Q8H1D6|RBK1_ARATH Receptor-like cytosolic serine/threonine-protein kinase RBK1 OS=Arabidopsis thaliana OX=3702 GN=RBK1 PE=1 SV=1 && PF00069:Protein kinase domain
MS_gene027797	-2.19349	-1.54367	-2.03148	-1.66513	RBK1	-	-	- && sp|Q8H1D6|RBK1_ARATH Receptor-like cytosolic serine/threonine-protein kinase RBK1 OS=Arabidopsis thaliana OX=3702 GN=RBK1 PE=1 SV=1 && PF00069:Protein kinase domain
MS_gene068586	-3.31979	-1.89298	-0.478594	-0.29237	RBK1	-	-	- && sp|Q8H1D6|RBK1_ARATH Receptor-like cytosolic serine/threonine-protein kinase RBK1 OS=Arabidopsis thaliana OX=3702 GN=RBK1 PE=1 SV=1 && PF00069:Protein kinase domain
MS_gene069121	-4.49708	-1.38782	-2.41851	-1.36697	RBK1	-	-	- && sp|Q8H1D6|RBK1_ARATH Receptor-like cytosolic serine/threonine-protein kinase RBK1 OS=Arabidopsis thaliana OX=3702 GN=RBK1 PE=1 SV=1 && PF00069:Protein kinase domain
MS_gene29302	NA	3.85078	NA	2.7754	RBK2	-	-	- && sp|Q8RXC8|RBK2_ARATH Receptor-like cytosolic serine/threonine-protein kinase RBK2 OS=Arabidopsis thaliana OX=3702 GN=RBK2 PE=1 SV=1 && PF07714:Protein tyrosine kinase
MS_gene00953	NA	NA	NA	4.40386	RBK2	-	-	- && sp|Q8RXC8|RBK2_ARATH Receptor-like cytosolic serine/threonine-protein kinase RBK2 OS=Arabidopsis thaliana OX=3702 GN=RBK2 PE=1 SV=1 && PF07714:Protein tyrosine kinase
MS_gene78326	2.00066	NA	3.10642	NA	RBK2	-	-	- && sp|Q8RXC8|RBK2_ARATH Receptor-like cytosolic serine/threonine-protein kinase RBK2 OS=Arabidopsis thaliana OX=3702 GN=RBK2 PE=1 SV=1 && PF07714:Protein tyrosine kinase
MS_gene005192	1.04977	NA	NA	-0.103449	RBK2	-	-	- && sp|Q8RXC8|RBK2_ARATH Receptor-like cytosolic serine/threonine-protein kinase RBK2 OS=Arabidopsis thaliana OX=3702 GN=RBK2 PE=1 SV=1 && PF07714:Protein tyrosine kinase
MS_gene91544	-0.0630029	-6.67282	-3.26499	-1.69519	RBK2	-	-	- && sp|Q8RXC8|RBK2_ARATH Receptor-like cytosolic serine/threonine-protein kinase RBK2 OS=Arabidopsis thaliana OX=3702 GN=RBK2 PE=1 SV=1 && PF07714:Protein tyrosine kinase
MS_gene44060	-1.74418	-4.84607	-4.23156	-4.45308	RBK2	-	-	- && sp|Q8RXC8|RBK2_ARATH Receptor-like cytosolic serine/threonine-protein kinase RBK2 OS=Arabidopsis thaliana OX=3702 GN=RBK2 PE=1 SV=1 && PF07714:Protein tyrosine kinase
MS_gene40621	-1.95326	-0.240998	-2.99472	-3.17189	RBK2	-	-	- && sp|Q8RXC8|RBK2_ARATH Receptor-like cytosolic serine/threonine-protein kinase RBK2 OS=Arabidopsis thaliana OX=3702 GN=RBK2 PE=1 SV=1 && PF07714:Protein tyrosine kinase
MS_gene066533	-2.4963	-0.798313	-1.61358	-2.75247	RBK2	-	-	- && sp|Q8RXC8|RBK2_ARATH Receptor-like cytosolic serine/threonine-protein kinase RBK2 OS=Arabidopsis thaliana OX=3702 GN=RBK2 PE=1 SV=1 && PF07714:Protein tyrosine kinase
MS_gene93170	1.95385	3.073	2.19952	2.1063	RBK2	-	-	- && sp|Q8RXC8|RBK2_ARATH Receptor-like cytosolic serine/threonine-protein kinase RBK2 OS=Arabidopsis thaliana OX=3702 GN=RBK2 PE=1 SV=1 && PF00069:Protein kinase domain
MS_gene026661	0.865985	2.55814	1.74711	1.84751	RBK2	-	-	- && sp|Q8RXC8|RBK2_ARATH Receptor-like cytosolic serine/threonine-protein kinase RBK2 OS=Arabidopsis thaliana OX=3702 GN=RBK2 PE=1 SV=1 && PF00069:Protein kinase domain
MS_gene02994	-1.53613	-3.67753	-2.58518	-3.68391	RBK2	-	-	- && sp|Q8RXC8|RBK2_ARATH Receptor-like cytosolic serine/threonine-protein kinase RBK2 OS=Arabidopsis thaliana OX=3702 GN=RBK2 PE=1 SV=1 && PF00069:Protein kinase domain
MS_gene33626	-2.78134	1.65918	1.9242	-0.934513	RBK2	-	-	- && sp|Q8RXC8|RBK2_ARATH Receptor-like cytosolic serine/threonine-protein kinase RBK2 OS=Arabidopsis thaliana OX=3702 GN=RBK2 PE=1 SV=1 && PF00069:Protein kinase domain
MS_gene81972	0.290992	-2.70631	-2.5106	-2.88476	RGI2	-	-	- && sp|C0LGV1|RGI2_ARATH LRR receptor-like serine/threonine-protein kinase RGI2 OS=Arabidopsis thaliana OX=3702 GN=RGI2 PE=1 SV=1 && PF13855:Leucine rich repeat|PF00069:Protein kinase domain
novel.5573	-0.364506	-1.51569	-2.57244	-1.16556	RGI2	-	-	- && sp|C0LGV1|RGI2_ARATH LRR receptor-like serine/threonine-protein kinase RGI2 OS=Arabidopsis thaliana OX=3702 GN=RGI2 PE=1 SV=1 && PF13855:Leucine rich repeat|PF00069:Protein kinase domain
MS_gene020837	1.63266	-3.53072	-3.45109	-3.45664	RGI3	-	-	- && sp|C0LGR3|RGI3_ARATH LRR receptor-like serine/threonine-protein kinase RGI3 OS=Arabidopsis thaliana OX=3702 GN=RGI3 PE=1 SV=1 && PF13855:Leucine rich repeat|PF08263:Leucine rich repeat N-terminal domain|PF00069:Protein kinase domain
MS_gene011309	0.103195	-2.37103	-3.66777	-4.80269	RGI3	-	-	- && sp|C0LGR3|RGI3_ARATH LRR receptor-like serine/threonine-protein kinase RGI3 OS=Arabidopsis thaliana OX=3702 GN=RGI3 PE=1 SV=1 && PF13855:Leucine rich repeat|PF08263:Leucine rich repeat N-terminal domain|PF00069:Protein kinase domain
MS_gene56853	0.0766928	-4.65133	-5.39555	-4.91031	RGI3	-	-	- && sp|C0LGR3|RGI3_ARATH LRR receptor-like serine/threonine-protein kinase RGI3 OS=Arabidopsis thaliana OX=3702 GN=RGI3 PE=1 SV=1 && PF13855:Leucine rich repeat|PF08263:Leucine rich repeat N-terminal domain|PF00069:Protein kinase domain
MS_gene033271	1.20663	-5.47002	-2.76594	-2.75312	RGI3	-	-	- && sp|C0LGR3|RGI3_ARATH LRR receptor-like serine/threonine-protein kinase RGI3 OS=Arabidopsis thaliana OX=3702 GN=RGI3 PE=1 SV=1 && PF08263:Leucine rich repeat N-terminal domain|PF13855:Leucine rich repeat|PF00069:Protein kinase domain
MS_gene48349	0.89743	-5.76995	-5.59071	-5.7664	RGI3	-	-	- && sp|C0LGR3|RGI3_ARATH LRR receptor-like serine/threonine-protein kinase RGI3 OS=Arabidopsis thaliana OX=3702 GN=RGI3 PE=1 SV=1 && PF08263:Leucine rich repeat N-terminal domain|PF13855:Leucine rich repeat|PF00069:Protein kinase domain
MS_gene37993	0.330416	-3.00146	-4.17035	-4.77888	RGI3	-	-	- && sp|C0LGR3|RGI3_ARATH LRR receptor-like serine/threonine-protein kinase RGI3 OS=Arabidopsis thaliana OX=3702 GN=RGI3 PE=1 SV=1 && PF08263:Leucine rich repeat N-terminal domain|PF13855:Leucine rich repeat|PF00069:Protein kinase domain
MS_gene38257	0.0418504	-2.74444	-3.76358	-4.23148	RGI3	-	-	- && sp|C0LGR3|RGI3_ARATH LRR receptor-like serine/threonine-protein kinase RGI3 OS=Arabidopsis thaliana OX=3702 GN=RGI3 PE=1 SV=1 && PF08263:Leucine rich repeat N-terminal domain|PF13855:Leucine rich repeat|PF00069:Protein kinase domain
MS_gene81281	0.489959	-4.92779	-5.20219	-5.12251	RGI3	-	-	- && sp|C0LGR3|RGI3_ARATH LRR receptor-like serine/threonine-protein kinase RGI3 OS=Arabidopsis thaliana OX=3702 GN=RGI3 PE=1 SV=1 && PF00069:Protein kinase domain|PF08263:Leucine rich repeat N-terminal domain|PF13855:Leucine rich repeat
MS_gene05708	0.697766	-4.62755	-3.9295	-4.67802	RGI4	-	-	- && sp|F4K6B8|RGI4_ARATH Leucine-rich repeat receptor-like serine/threonine-protein kinase RGI4 OS=Arabidopsis thaliana OX=3702 GN=RGI4 PE=1 SV=1 && PF08263:Leucine rich repeat N-terminal domain|PF00069:Protein kinase domain
MS_gene08047	0.079231	-5.42026	-5.22214	-5.52345	RGI4	-	-	- && sp|F4K6B8|RGI4_ARATH Leucine-rich repeat receptor-like serine/threonine-protein kinase RGI4 OS=Arabidopsis thaliana OX=3702 GN=RGI4 PE=1 SV=1 && PF08263:Leucine rich repeat N-terminal domain|PF00069:Protein kinase domain
MS_gene04141	-0.30517	-4.04314	-6.0362	-4.44416	RGI4	-	-	- && sp|F4K6B8|RGI4_ARATH Leucine-rich repeat receptor-like serine/threonine-protein kinase RGI4 OS=Arabidopsis thaliana OX=3702 GN=RGI4 PE=1 SV=1 && PF08263:Leucine rich repeat N-terminal domain|PF00069:Protein kinase domain
MS_gene04355	0.633045	-4.3171	-3.16073	-4.75007	RGI4	-	-	- && sp|F4K6B8|RGI4_ARATH Leucine-rich repeat receptor-like serine/threonine-protein kinase RGI4 OS=Arabidopsis thaliana OX=3702 GN=RGI4 PE=1 SV=1 && PF00069:Protein kinase domain|PF08263:Leucine rich repeat N-terminal domain
MS_gene60739	2.79685	NA	1.63398	2.34749	RGI5	-	-	- && sp|C0LGF5|RGI5_ARATH LRR receptor-like serine/threonine-protein kinase RGI5 OS=Arabidopsis thaliana OX=3702 GN=RGI5 PE=1 SV=2 && PF13855:Leucine rich repeat|PF08263:Leucine rich repeat N-terminal domain|PF00069:Protein kinase domain
MS_gene006095	0.941593	-0.103045	2.10751	-0.103449	RGI5	-	-	- && sp|C0LGF5|RGI5_ARATH LRR receptor-like serine/threonine-protein kinase RGI5 OS=Arabidopsis thaliana OX=3702 GN=RGI5 PE=1 SV=2 && PF13855:Leucine rich repeat|PF08263:Leucine rich repeat N-terminal domain|PF00069:Protein kinase domain
novel.9758	-0.960429	-1.38728	-4.14748	-4.32411	RGI5	-	-	- && sp|C0LGF5|RGI5_ARATH LRR receptor-like serine/threonine-protein kinase RGI5 OS=Arabidopsis thaliana OX=3702 GN=RGI5 PE=1 SV=2 && -
MS_gene023839	NA	2.70887	2.39338	NA	RIO1	-	-	- && sp|Q54VD8|RIO1_DICDI Serine/threonine-protein kinase rio1 OS=Dictyostelium discoideum OX=44689 GN=rio1 PE=3 SV=1 && PF01163:RIO1 family
MS_gene017820	1.44291	1.57277	-1.01538	2.06165	RIO1	-	-	- && sp|Q54VD8|RIO1_DICDI Serine/threonine-protein kinase rio1 OS=Dictyostelium discoideum OX=44689 GN=rio1 PE=3 SV=1 && PF01163:RIO1 family
MS_gene014061	0.955644	2.76638	2.00767	0.83279	RIO1	-	-	- && sp|Q54VD8|RIO1_DICDI Serine/threonine-protein kinase rio1 OS=Dictyostelium discoideum OX=44689 GN=rio1 PE=3 SV=1 && PF01163:RIO1 family
MS_gene42580	0.739397	2.7866	2.43154	2.5508	RIO1	-	-	- && sp|Q54VD8|RIO1_DICDI Serine/threonine-protein kinase rio1 OS=Dictyostelium discoideum OX=44689 GN=rio1 PE=3 SV=1 && PF01163:RIO1 family
MS_gene39100	-0.783585	-2.13159	0.350797	-0.299264	RIO1	-	-	- && sp|Q54VD8|RIO1_DICDI Serine/threonine-protein kinase rio1 OS=Dictyostelium discoideum OX=44689 GN=rio1 PE=3 SV=1 && PF01163:RIO1 family
MS_gene27692	-2.72092	0.160697	-1.12487	-2.96075	RIO1	-	-	- && sp|Q54VD8|RIO1_DICDI Serine/threonine-protein kinase rio1 OS=Dictyostelium discoideum OX=44689 GN=rio1 PE=3 SV=1 && PF01163:RIO1 family
MS_gene35140	2.09734	3.19123	3.86411	4.24941	RIO2	-	-	- && sp|Q54T05|RIO2_DICDI Serine/threonine-protein kinase rio2 OS=Dictyostelium discoideum OX=44689 GN=rio2 PE=3 SV=1 && PF09202:Rio2, N-terminal|PF01163:RIO1 family
MS_gene061792	-4.02563	-4.27317	-4.10191	-3.31349	RIO2	-	-	- && sp|Q54T05|RIO2_DICDI Serine/threonine-protein kinase rio2 OS=Dictyostelium discoideum OX=44689 GN=rio2 PE=3 SV=1 && PF09202:Rio2, N-terminal|PF01163:RIO1 family
MS_gene36472	0.368247	1.11006	1.84076	2.15014	RIO2	-	-	- && sp|Q54T05|RIO2_DICDI Serine/threonine-protein kinase rio2 OS=Dictyostelium discoideum OX=44689 GN=rio2 PE=3 SV=1 && PF01163:RIO1 family|PF09202:Rio2, N-terminal
MS_gene028318	0.087219	-0.303345	-0.160372	-2.76602	RIO2	-	-	- && sp|Q54T05|RIO2_DICDI Serine/threonine-protein kinase rio2 OS=Dictyostelium discoideum OX=44689 GN=rio2 PE=3 SV=1 && PF01163:RIO1 family|PF09202:Rio2, N-terminal
MS_gene023135	-3.02297	1.21328	-0.0622046	-0.402859	RIO2	-	-	- && sp|Q54T05|RIO2_DICDI Serine/threonine-protein kinase rio2 OS=Dictyostelium discoideum OX=44689 GN=rio2 PE=3 SV=1 && PF01163:RIO1 family|PF09202:Rio2, N-terminal
MS_gene57305	-4.6831	-3.95985	-4.7545	-2.48309	RIO2	-	-	- && sp|Q54T05|RIO2_DICDI Serine/threonine-protein kinase rio2 OS=Dictyostelium discoideum OX=44689 GN=rio2 PE=3 SV=1 && PF01163:RIO1 family|PF09202:Rio2, N-terminal
MS_gene016143	NA	NA	3.12489	3.96929	RIPK	-	-	- && sp|Q9ZUF4|RIPK_ARATH Serine/threonine-protein kinase RIPK OS=Arabidopsis thaliana OX=3702 GN=RIPK PE=1 SV=1 && PF07714:Protein tyrosine kinase
MS_gene33059	1.15789	1.22666	0.302786	2.76119	RIPK	-	-	- && sp|Q9ZUF4|RIPK_ARATH Serine/threonine-protein kinase RIPK OS=Arabidopsis thaliana OX=3702 GN=RIPK PE=1 SV=1 && PF07714:Protein tyrosine kinase
MS_gene058431	-0.942542	0.75477	1.6453	3.71086	RIPK	-	-	- && sp|Q9ZUF4|RIPK_ARATH Serine/threonine-protein kinase RIPK OS=Arabidopsis thaliana OX=3702 GN=RIPK PE=1 SV=1 && PF07714:Protein tyrosine kinase
MS_gene24806	-1.31222	-0.952445	-2.93338	-1.3331	RIPK	-	-	- && sp|Q9ZUF4|RIPK_ARATH Serine/threonine-protein kinase RIPK OS=Arabidopsis thaliana OX=3702 GN=RIPK PE=1 SV=1 && PF07714:Protein tyrosine kinase
MS_gene25120	-2.13204	0.165818	-4.45012	-3.97927	RIPK	-	-	- && sp|Q9ZUF4|RIPK_ARATH Serine/threonine-protein kinase RIPK OS=Arabidopsis thaliana OX=3702 GN=RIPK PE=1 SV=1 && PF07714:Protein tyrosine kinase
MS_gene051121	-2.40123	-1.9119	-4.32901	-5.38166	RIPK	-	-	- && sp|Q9ZUF4|RIPK_ARATH Serine/threonine-protein kinase RIPK OS=Arabidopsis thaliana OX=3702 GN=RIPK PE=1 SV=1 && PF07714:Protein tyrosine kinase
MS_gene84666	-2.74368	-3.40814	-4.86653	-6.25324	RIPK	-	-	- && sp|Q9ZUF4|RIPK_ARATH Serine/threonine-protein kinase RIPK OS=Arabidopsis thaliana OX=3702 GN=RIPK PE=1 SV=1 && PF07714:Protein tyrosine kinase
MS_gene30398	-2.8796	-2.95191	-3.13127	-7.69446	RIPK	-	-	- && sp|Q9ZUF4|RIPK_ARATH Serine/threonine-protein kinase RIPK OS=Arabidopsis thaliana OX=3702 GN=RIPK PE=1 SV=1 && PF07714:Protein tyrosine kinase
MS_gene64441	-5.33198	3.12481	0.491874	3.6494	RIPK	-	-	- && sp|Q9ZUF4|RIPK_ARATH Serine/threonine-protein kinase RIPK OS=Arabidopsis thaliana OX=3702 GN=RIPK PE=1 SV=1 && PF07714:Protein tyrosine kinase
MS_gene91775	-5.86188	0.943562	2.91892	3.04818	RIPK	-	-	- && sp|Q9ZUF4|RIPK_ARATH Serine/threonine-protein kinase RIPK OS=Arabidopsis thaliana OX=3702 GN=RIPK PE=1 SV=1 && PF07714:Protein tyrosine kinase
MS_gene025229	-6.22362	2.58528	2.73766	4.64795	RIPK	-	-	- && sp|Q9ZUF4|RIPK_ARATH Serine/threonine-protein kinase RIPK OS=Arabidopsis thaliana OX=3702 GN=RIPK PE=1 SV=1 && PF07714:Protein tyrosine kinase
MS_gene037184	-20.5901	1.05508	1.60265	3.32963	RIPK	-	-	- && sp|Q9ZUF4|RIPK_ARATH Serine/threonine-protein kinase RIPK OS=Arabidopsis thaliana OX=3702 GN=RIPK PE=1 SV=1 && PF07714:Protein tyrosine kinase
MS_gene40203	2.02342	0.0769202	1.04783	0.632979	RIPK	-	-	- && sp|Q9ZUF4|RIPK_ARATH Serine/threonine-protein kinase RIPK OS=Arabidopsis thaliana OX=3702 GN=RIPK PE=1 SV=1 && -
MS_gene023625	0.605677	1.56984	0.416421	-2.21197	RKF1	-	-	- && sp|Q9FXF2|RKF1_ARATH Probable LRR receptor-like serine/threonine-protein kinase RFK1 OS=Arabidopsis thaliana OX=3702 GN=RKF1 PE=1 SV=1 && PF07714:Protein tyrosine kinase|PF11721:Malectin domain
novel.8170	1.06061	NA	NA	NA	RKF1	-	-	- && sp|Q9FXF2|RKF1_ARATH Probable LRR receptor-like serine/threonine-protein kinase RFK1 OS=Arabidopsis thaliana OX=3702 GN=RKF1 PE=1 SV=1 && PF07714:Protein tyrosine and serine/threonine kinase
novel.11422	5.02801	4.81024	NA	NA	RKS1	-	-	- && sp|Q9ZT07|RKS1_ARATH G-type lectin S-receptor-like serine/threonine-protein kinase RKS1 OS=Arabidopsis thaliana OX=3702 GN=RKS1 PE=3 SV=3 && PF11883:Domain of unknown function (DUF3403)
MS_gene28689	-4.36381	-1.58306	-3.74008	-5.71301	RKS1	-	-	- && sp|Q9ZT07|RKS1_ARATH G-type lectin S-receptor-like serine/threonine-protein kinase RKS1 OS=Arabidopsis thaliana OX=3702 GN=RKS1 PE=3 SV=3 && PF08276:PAN-like domain|PF07714:Protein tyrosine kinase|PF00954:S-locus glycoprotein domain|PF01453:D-mannose binding lectin
MS_gene028590	-5.721	-1.44289	-5.73165	-4.99727	RKS1	-	-	- && sp|Q9ZT07|RKS1_ARATH G-type lectin S-receptor-like serine/threonine-protein kinase RKS1 OS=Arabidopsis thaliana OX=3702 GN=RKS1 PE=3 SV=3 && PF08276:PAN-like domain|PF00954:S-locus glycoprotein domain|PF07714:Protein tyrosine kinase|PF01453:D-mannose binding lectin
MS_gene028588	-3.25339	0.970494	-3.27582	1.57765	RKS1	-	-	- && sp|Q9ZT07|RKS1_ARATH G-type lectin S-receptor-like serine/threonine-protein kinase RKS1 OS=Arabidopsis thaliana OX=3702 GN=RKS1 PE=3 SV=3 && PF08276:PAN-like domain|PF00954:S-locus glycoprotein domain|PF01453:D-mannose binding lectin
MS_gene028586	-1.70191	-4.57879	-6.4358	-4.5935	RKS1	-	-	- && sp|Q9ZT07|RKS1_ARATH G-type lectin S-receptor-like serine/threonine-protein kinase RKS1 OS=Arabidopsis thaliana OX=3702 GN=RKS1 PE=3 SV=3 && PF07714:Protein tyrosine kinase|PF01453:D-mannose binding lectin|PF00954:S-locus glycoprotein domain|PF08276:PAN-like domain
MS_gene052589	-6.86095	-0.226015	-1.59956	-5.13688	RKS1	-	-	- && sp|Q9ZT07|RKS1_ARATH G-type lectin S-receptor-like serine/threonine-protein kinase RKS1 OS=Arabidopsis thaliana OX=3702 GN=RKS1 PE=3 SV=3 && PF07714:Protein tyrosine kinase|PF00954:S-locus glycoprotein domain|PF08276:PAN-like domain|PF01453:D-mannose binding lectin
MS_gene28685	NA	6.64136	4.05719	2.99232	RKS1	-	-	- && sp|Q9ZT07|RKS1_ARATH G-type lectin S-receptor-like serine/threonine-protein kinase RKS1 OS=Arabidopsis thaliana OX=3702 GN=RKS1 PE=3 SV=3 && PF07714:Protein tyrosine kinase|PF00954:S-locus glycoprotein domain|PF01453:D-mannose binding lectin|PF08276:PAN-like domain
MS_gene028589	-3.39128	1.17154	-0.388236	-0.917091	RKS1	-	-	- && sp|Q9ZT07|RKS1_ARATH G-type lectin S-receptor-like serine/threonine-protein kinase RKS1 OS=Arabidopsis thaliana OX=3702 GN=RKS1 PE=3 SV=3 && PF07714:Protein tyrosine kinase|PF00954:S-locus glycoprotein domain|PF01453:D-mannose binding lectin|PF08276:PAN-like domain
novel.9795	NA	2.60379	NA	1.77411	RKS1	-	-	- && sp|Q9ZT07|RKS1_ARATH G-type lectin S-receptor-like serine/threonine-protein kinase RKS1 OS=Arabidopsis thaliana OX=3702 GN=RKS1 PE=3 SV=3 && PF07714:Protein tyrosine and serine/threonine kinase|PF00954:S-locus glycoprotein domain
MS_gene28692	-1.94064	-4.74039	-6.65768	-3.81938	RKS1	-	-	- && sp|Q9ZT07|RKS1_ARATH G-type lectin S-receptor-like serine/threonine-protein kinase RKS1 OS=Arabidopsis thaliana OX=3702 GN=RKS1 PE=3 SV=3 && PF01453:D-mannose binding lectin|PF07714:Protein tyrosine kinase|PF00954:S-locus glycoprotein domain|PF08276:PAN-like domain
MS_gene28687	-4.36747	-0.629326	-1.79199	-3.42248	RKS1	-	-	- && sp|Q9ZT07|RKS1_ARATH G-type lectin S-receptor-like serine/threonine-protein kinase RKS1 OS=Arabidopsis thaliana OX=3702 GN=RKS1 PE=3 SV=3 && PF01453:D-mannose binding lectin|PF07714:Protein tyrosine kinase|PF00954:S-locus glycoprotein domain|PF08276:PAN-like domain
MS_gene90158	-5.53105	-4.74427	-4.55981	-3.90646	RKS1	-	-	- && sp|Q9ZT07|RKS1_ARATH G-type lectin S-receptor-like serine/threonine-protein kinase RKS1 OS=Arabidopsis thaliana OX=3702 GN=RKS1 PE=3 SV=3 && PF01453:D-mannose binding lectin|PF00954:S-locus glycoprotein domain
MS_gene028591	-2.78155	-0.386914	-1.68445	-3.05409	RKS1	-	-	- && sp|Q9ZT07|RKS1_ARATH G-type lectin S-receptor-like serine/threonine-protein kinase RKS1 OS=Arabidopsis thaliana OX=3702 GN=RKS1 PE=3 SV=3 && PF00954:S-locus glycoprotein domain|PF08276:PAN-like domain|PF07714:Protein tyrosine kinase
MS_gene028593	NA	6.64136	NA	NA	RKS1	-	-	- && sp|Q9ZT07|RKS1_ARATH G-type lectin S-receptor-like serine/threonine-protein kinase RKS1 OS=Arabidopsis thaliana OX=3702 GN=RKS1 PE=3 SV=3 && PF00954:S-locus glycoprotein domain|PF01453:D-mannose binding lectin|PF08276:PAN-like domain|PF07714:Protein tyrosine kinase
MS_gene052587	NA	4.30792	4.80147	3.66849	RKS1	-	-	- && sp|Q9ZT07|RKS1_ARATH G-type lectin S-receptor-like serine/threonine-protein kinase RKS1 OS=Arabidopsis thaliana OX=3702 GN=RKS1 PE=3 SV=3 && PF00954:S-locus glycoprotein domain|PF01453:D-mannose binding lectin|PF07714:Protein tyrosine kinase|PF08276:PAN-like domain
MS_gene42799	1.10375	-3.77832	-2.33106	-4.22606	RLK1	-	-	- && sp|Q39202|RLK1_ARATH G-type lectin S-receptor-like serine/threonine-protein kinase RLK1 OS=Arabidopsis thaliana OX=3702 GN=RLK1 PE=2 SV=2 && PF07714:Protein tyrosine kinase|PF01453:D-mannose binding lectin
MS_gene020163	-2.52873	-1.72577	-2.72985	-2.97861	RLK1	-	-	- && sp|Q39202|RLK1_ARATH G-type lectin S-receptor-like serine/threonine-protein kinase RLK1 OS=Arabidopsis thaliana OX=3702 GN=RLK1 PE=2 SV=2 && PF07714:Protein tyrosine kinase|PF01453:D-mannose binding lectin
MS_gene022787	-4.00494	-3.00473	-4.90758	-6.04678	RLK1	-	-	- && sp|Q39202|RLK1_ARATH G-type lectin S-receptor-like serine/threonine-protein kinase RLK1 OS=Arabidopsis thaliana OX=3702 GN=RLK1 PE=2 SV=2 && PF07714:Protein tyrosine kinase
MS_gene022788	-3.79769	0.751915	0.685129	-1.69235	RLK1	-	-	- && sp|Q39202|RLK1_ARATH G-type lectin S-receptor-like serine/threonine-protein kinase RLK1 OS=Arabidopsis thaliana OX=3702 GN=RLK1 PE=2 SV=2 && PF01453:D-mannose binding lectin|PF07714:Protein tyrosine kinase
MS_gene42800	-7.27894	-0.285597	-2.18425	-1.52312	RLK1	-	-	- && sp|Q39202|RLK1_ARATH G-type lectin S-receptor-like serine/threonine-protein kinase RLK1 OS=Arabidopsis thaliana OX=3702 GN=RLK1 PE=2 SV=2 && PF01453:D-mannose binding lectin|PF07714:Protein tyrosine kinase
MS_gene040516	-2.044	-4.82309	-3.76447	-2.39774	RLK1	-	-	- && sp|Q39202|RLK1_ARATH G-type lectin S-receptor-like serine/threonine-protein kinase RLK1 OS=Arabidopsis thaliana OX=3702 GN=RLK1 PE=2 SV=2 && PF01453:D-mannose binding lectin|PF00314:Thaumatin family|PF00069:Protein kinase domain
MS_gene039066	-3.38944	-5.39397	-2.94287	-2.77526	RLK1	-	-	- && sp|Q39202|RLK1_ARATH G-type lectin S-receptor-like serine/threonine-protein kinase RLK1 OS=Arabidopsis thaliana OX=3702 GN=RLK1 PE=2 SV=2 && PF01453:D-mannose binding lectin|PF00314:Thaumatin family|PF00069:Protein kinase domain
MS_gene75926	-8.53619	-4.3013	-4.42791	-0.10367	RLK1	-	-	- && sp|Q39202|RLK1_ARATH G-type lectin S-receptor-like serine/threonine-protein kinase RLK1 OS=Arabidopsis thaliana OX=3702 GN=RLK1 PE=2 SV=2 && PF01453:D-mannose binding lectin|PF00069:Protein kinase domain|PF00314:Thaumatin family
MS_gene022785	NA	3.40616	NA	NA	RLK1	-	-	- && sp|Q39202|RLK1_ARATH G-type lectin S-receptor-like serine/threonine-protein kinase RLK1 OS=Arabidopsis thaliana OX=3702 GN=RLK1 PE=2 SV=2 && PF01453:D-mannose binding lectin
MS_gene54131	-3.16795	2.99414	0.830227	2.44856	RLK1	-	-	- && sp|Q39202|RLK1_ARATH G-type lectin S-receptor-like serine/threonine-protein kinase RLK1 OS=Arabidopsis thaliana OX=3702 GN=RLK1 PE=2 SV=2 && PF00314:Thaumatin family|PF14223:gag-polypeptide of LTR copia-type|PF07727:Reverse transcriptase (RNA-dependent DNA polymerase)|PF01453:D-mannose binding lectin|PF00069:Protein kinase domain
MS_gene040526	-2.97157	-2.29023	-2.14802	-3.53272	RLK1	-	-	- && sp|Q39202|RLK1_ARATH G-type lectin S-receptor-like serine/threonine-protein kinase RLK1 OS=Arabidopsis thaliana OX=3702 GN=RLK1 PE=2 SV=2 && PF00314:Thaumatin family|PF01453:D-mannose binding lectin|PF00069:Protein kinase domain
MS_gene75928	5.68847	4.42233	3.87698	3.30856	RLK1	-	-	- && sp|Q39202|RLK1_ARATH G-type lectin S-receptor-like serine/threonine-protein kinase RLK1 OS=Arabidopsis thaliana OX=3702 GN=RLK1 PE=2 SV=2 && PF00314:Thaumatin family|PF00069:Protein kinase domain|PF01453:D-mannose binding lectin
MS_gene54129	-3.20171	-0.668144	-1.58876	-1.61251	RLK1	-	-	- && sp|Q39202|RLK1_ARATH G-type lectin S-receptor-like serine/threonine-protein kinase RLK1 OS=Arabidopsis thaliana OX=3702 GN=RLK1 PE=2 SV=2 && PF00069:Protein kinase domain|PF01453:D-mannose binding lectin|PF00314:Thaumatin family
MS_gene040528	-5.50163	-1.66255	-0.341638	-1.48439	RLK1	-	-	- && sp|Q39202|RLK1_ARATH G-type lectin S-receptor-like serine/threonine-protein kinase RLK1 OS=Arabidopsis thaliana OX=3702 GN=RLK1 PE=2 SV=2 && PF00069:Protein kinase domain|PF01453:D-mannose binding lectin|PF00314:Thaumatin family
MS_gene071464	-3.21803	-1.90499	-1.80081	-4.3503	RLK1	-	-	- && sp|Q39202|RLK1_ARATH G-type lectin S-receptor-like serine/threonine-protein kinase RLK1 OS=Arabidopsis thaliana OX=3702 GN=RLK1 PE=2 SV=2 && PF00069:Protein kinase domain|PF01453:D-mannose binding lectin
MS_gene75933	-1.93763	-4.06816	-4.84741	-2.13998	RLK1	-	-	- && sp|Q39202|RLK1_ARATH G-type lectin S-receptor-like serine/threonine-protein kinase RLK1 OS=Arabidopsis thaliana OX=3702 GN=RLK1 PE=2 SV=2 && PF00069:Protein kinase domain|PF00314:Thaumatin family|PF01453:D-mannose binding lectin
MS_gene75929	-4.58586	-4.7862	-4.60514	-2.90716	RLK1	-	-	- && sp|Q39202|RLK1_ARATH G-type lectin S-receptor-like serine/threonine-protein kinase RLK1 OS=Arabidopsis thaliana OX=3702 GN=RLK1 PE=2 SV=2 && PF00069:Protein kinase domain|PF00314:Thaumatin family|PF01453:D-mannose binding lectin
novel.15627	NA	NA	NA	2.29297	RLK1	-	-	- && sp|Q39202|RLK1_ARATH G-type lectin S-receptor-like serine/threonine-protein kinase RLK1 OS=Arabidopsis thaliana OX=3702 GN=RLK1 PE=2 SV=2 && PF00069:Protein kinase domain
MS_gene71669	NA	2.3916	NA	2.99232	RLK1	-	-	- && sp|Q39202|RLK1_ARATH G-type lectin S-receptor-like serine/threonine-protein kinase RLK1 OS=Arabidopsis thaliana OX=3702 GN=RLK1 PE=2 SV=2 && PF00069:Protein kinase domain
MS_gene020619	NA	10.2624	NA	4.47469	RLK1	-	-	- && sp|Q39202|RLK1_ARATH G-type lectin S-receptor-like serine/threonine-protein kinase RLK1 OS=Arabidopsis thaliana OX=3702 GN=RLK1 PE=2 SV=2 && PF00069:Protein kinase domain
novel.860	NA	NA	NA	2.69817	RLK1	-	-	- && sp|Q39202|RLK1_ARATH G-type lectin S-receptor-like serine/threonine-protein kinase RLK1 OS=Arabidopsis thaliana OX=3702 GN=RLK1 PE=2 SV=2 && PF00069:Protein kinase domain
MS_gene75931	-2.4963	-2.74921	-2.57535	-2.75247	RLK1	-	-	- && sp|Q39202|RLK1_ARATH G-type lectin S-receptor-like serine/threonine-protein kinase RLK1 OS=Arabidopsis thaliana OX=3702 GN=RLK1 PE=2 SV=2 && PF00069:Protein kinase domain
MS_gene21212	-2.77159	-2.04707	-2.84206	-3.01607	RLK1	-	-	- && sp|Q39202|RLK1_ARATH G-type lectin S-receptor-like serine/threonine-protein kinase RLK1 OS=Arabidopsis thaliana OX=3702 GN=RLK1 PE=2 SV=2 && PF00069:Protein kinase domain
MS_gene048576	-3.58092	-3.75615	-3.5716	-3.74651	RLK1	-	-	- && sp|Q39202|RLK1_ARATH G-type lectin S-receptor-like serine/threonine-protein kinase RLK1 OS=Arabidopsis thaliana OX=3702 GN=RLK1 PE=2 SV=2 && PF00069:Protein kinase domain
MS_gene033727	2.10595	0.219386	-0.812758	-3.37153	RPK2	-	-	- && sp|Q9S7I6|RPK2_ARATH LRR receptor-like serine/threonine-protein kinase RPK2 OS=Arabidopsis thaliana OX=3702 GN=RPK2 PE=1 SV=1 && PF13855:Leucine rich repeat|PF00069:Protein kinase domain|PF08263:Leucine rich repeat N-terminal domain
MS_gene024290	0.18815	-4.27317	-4.10191	-4.27763	RPK2	-	-	- && sp|Q9S7I6|RPK2_ARATH LRR receptor-like serine/threonine-protein kinase RPK2 OS=Arabidopsis thaliana OX=3702 GN=RPK2 PE=1 SV=1 && PF13855:Leucine rich repeat|PF00069:Protein kinase domain|PF08263:Leucine rich repeat N-terminal domain
MS_gene52329	0.293326	-6.03001	-4.8963	-6.03295	RPK2	-	-	- && sp|Q9S7I6|RPK2_ARATH LRR receptor-like serine/threonine-protein kinase RPK2 OS=Arabidopsis thaliana OX=3702 GN=RPK2 PE=1 SV=1 && PF08263:Leucine rich repeat N-terminal domain|PF00069:Protein kinase domain
MS_gene73378	0.251552	-4.3031	-6.6265	-6.80261	RPK2	-	-	- && sp|Q9S7I6|RPK2_ARATH LRR receptor-like serine/threonine-protein kinase RPK2 OS=Arabidopsis thaliana OX=3702 GN=RPK2 PE=1 SV=1 && PF08263:Leucine rich repeat N-terminal domain|PF00069:Protein kinase domain
MS_gene96192	NA	NA	NA	3.3054	RUK	-	-	- && sp|F4JY37|RUK_ARATH Serine/threonine-protein kinase RUNKEL OS=Arabidopsis thaliana OX=3702 GN=RUK PE=1 SV=1 && PF00069:Protein kinase domain
MS_gene54213	3.27021	-2.15601	0.042033	-2.15918	RUK	-	-	- && sp|F4JY37|RUK_ARATH Serine/threonine-protein kinase RUNKEL OS=Arabidopsis thaliana OX=3702 GN=RUK PE=1 SV=1 && PF00069:Protein kinase domain
MS_gene09685	2.02239	NA	2.71995	NA	RUK	-	-	- && sp|F4JY37|RUK_ARATH Serine/threonine-protein kinase RUNKEL OS=Arabidopsis thaliana OX=3702 GN=RUK PE=1 SV=1 && PF00069:Protein kinase domain
MS_gene015343	1.00045	-2.74921	-2.57535	-0.874923	RUK	-	-	- && sp|F4JY37|RUK_ARATH Serine/threonine-protein kinase RUNKEL OS=Arabidopsis thaliana OX=3702 GN=RUK PE=1 SV=1 && PF00069:Protein kinase domain
MS_gene00977	-1.79651	0.720684	1.03922	2.17389	RUK	-	-	- && sp|F4JY37|RUK_ARATH Serine/threonine-protein kinase RUNKEL OS=Arabidopsis thaliana OX=3702 GN=RUK PE=1 SV=1 && PF00069:Protein kinase domain
MS_gene002787	-2.62773	-1.28086	-1.16102	-0.612555	RUK	-	-	- && sp|F4JY37|RUK_ARATH Serine/threonine-protein kinase RUNKEL OS=Arabidopsis thaliana OX=3702 GN=RUK PE=1 SV=1 && PF00069:Protein kinase domain
MS_gene047037	2.6431	2.12138	2.39763	0.251212	S11IP	-	-	- && sp|Q5F479|S11IP_CHICK Serine/threonine-protein kinase 11-interacting protein OS=Gallus gallus OX=9031 GN=STK11IP PE=2 SV=1 && PF12799:Leucine Rich repeats (2 copies)
MS_gene047013	1.90358	2.45982	0.914836	2.80119	S11IP	-	-	- && sp|Q5F479|S11IP_CHICK Serine/threonine-protein kinase 11-interacting protein OS=Gallus gallus OX=9031 GN=STK11IP PE=2 SV=1 && PF12799:Leucine Rich repeats (2 copies)
MS_gene025963	3.00234	NA	2.59647	NA	SAPK1	-	-	- && sp|Q75LR7|SAPK1_ORYSJ Serine/threonine-protein kinase SAPK1 OS=Oryza sativa subsp. japonica OX=39947 GN=SAPK1 PE=1 SV=1 && -
MS_gene043911	0.750138	3.99242	3.93384	4.38086	SAPK2	-	-	- && sp|Q0D4J7|SAPK2_ORYSJ Serine/threonine-protein kinase SAPK2 OS=Oryza sativa subsp. japonica OX=39947 GN=SAPK2 PE=1 SV=1 && PF00069:Protein kinase domain
MS_gene030841	0.367617	1.40538	2.23664	1.3738	SAPK2	-	-	- && sp|Q0D4J7|SAPK2_ORYSJ Serine/threonine-protein kinase SAPK2 OS=Oryza sativa subsp. japonica OX=39947 GN=SAPK2 PE=1 SV=1 && PF00069:Protein kinase domain
MS_gene050081	-0.661769	4.21717	3.84549	5.02462	SAPK2	-	-	- && sp|Q0D4J7|SAPK2_ORYSJ Serine/threonine-protein kinase SAPK2 OS=Oryza sativa subsp. japonica OX=39947 GN=SAPK2 PE=1 SV=1 && PF00069:Protein kinase domain
MS_gene035840	-1.0527	2.06118	2.18815	2.74371	SAPK2	-	-	- && sp|Q0D4J7|SAPK2_ORYSJ Serine/threonine-protein kinase SAPK2 OS=Oryza sativa subsp. japonica OX=39947 GN=SAPK2 PE=1 SV=1 && PF00069:Protein kinase domain
MS_gene64068	-1.50667	2.03595	2.36139	2.55549	SAPK2	-	-	- && sp|Q0D4J7|SAPK2_ORYSJ Serine/threonine-protein kinase SAPK2 OS=Oryza sativa subsp. japonica OX=39947 GN=SAPK2 PE=1 SV=1 && PF00069:Protein kinase domain
MS_gene28044	-4.48983	-1.22454	-4.56913	-0.770641	SAPK2	-	-	- && sp|Q0D4J7|SAPK2_ORYSJ Serine/threonine-protein kinase SAPK2 OS=Oryza sativa subsp. japonica OX=39947 GN=SAPK2 PE=1 SV=1 && PF00069:Protein kinase domain
MS_gene061812	-4.81748	-0.713052	-0.915399	-1.5892	SAPK2	-	-	- && sp|Q0D4J7|SAPK2_ORYSJ Serine/threonine-protein kinase SAPK2 OS=Oryza sativa subsp. japonica OX=39947 GN=SAPK2 PE=1 SV=1 && PF00069:Protein kinase domain
MS_gene61258	3.83441	NA	NA	3.40254	SAPK3	-	-	- && sp|A2ZAB5|SAPK3_ORYSI Serine/threonine-protein kinase SAPK3 OS=Oryza sativa subsp. indica OX=39946 GN=SAPK3 PE=1 SV=2 && PF00069:Protein kinase domain
MS_gene46393	2.58672	NA	3.10642	NA	SAPK3	-	-	- && sp|A2ZAB5|SAPK3_ORYSI Serine/threonine-protein kinase SAPK3 OS=Oryza sativa subsp. indica OX=39946 GN=SAPK3 PE=1 SV=2 && PF00069:Protein kinase domain
MS_gene72375	1.96379	NA	4.03924	4.51898	SAPK3	-	-	- && sp|A2ZAB5|SAPK3_ORYSI Serine/threonine-protein kinase SAPK3 OS=Oryza sativa subsp. indica OX=39946 GN=SAPK3 PE=1 SV=2 && PF00069:Protein kinase domain
MS_gene011600	-0.45574	1.12499	-3.31932	1.36938	SAPK3	-	-	- && sp|A2ZAB5|SAPK3_ORYSI Serine/threonine-protein kinase SAPK3 OS=Oryza sativa subsp. indica OX=39946 GN=SAPK3 PE=1 SV=2 && PF00069:Protein kinase domain
MS_gene72373	-0.546274	1.22604	4.53393	1.49637	SAPK3	-	-	- && sp|A2ZAB5|SAPK3_ORYSI Serine/threonine-protein kinase SAPK3 OS=Oryza sativa subsp. indica OX=39946 GN=SAPK3 PE=1 SV=2 && PF00069:Protein kinase domain
novel.7168	0.211904	2.86853	3.061	4.02814	SAPK3	-	-	- && sp|A2YNT8|SAPK2_ORYSI Serine/threonine-protein kinase SAPK2 OS=Oryza sativa subsp. indica OX=39946 GN=SAPK2 PE=2 SV=2 && PF00069:Protein kinase domain
MS_gene010182	NA	3.26766	1.85207	3.13894	SAPK3	-	-	- && sp|A2YNT8|SAPK2_ORYSI Serine/threonine-protein kinase SAPK2 OS=Oryza sativa subsp. indica OX=39946 GN=SAPK2 PE=2 SV=2 && -
novel.18259	-2.4963	-2.74921	-2.57535	-1.7907	SAPK4	-	-	- && sp|Q5N942|SAPK4_ORYSJ Serine/threonine-protein kinase SAPK4 OS=Oryza sativa subsp. japonica OX=39947 GN=SAPK4 PE=2 SV=2 && -
novel.5639	0.0440893	-2.25453	-0.925458	-1.91943	SAPK7	-	-	- && sp|Q7XQP4|SAPK7_ORYSJ Serine/threonine-protein kinase SAPK7 OS=Oryza sativa subsp. japonica OX=39947 GN=SAPK7 PE=2 SV=2 && PF00069:Protein kinase domain
MS_gene069391	-4.48508	-4.65946	-2.46377	-4.65011	SD11	-	-	- && sp|O81833|SD11_ARATH G-type lectin S-receptor-like serine/threonine-protein kinase SD1-1 OS=Arabidopsis thaliana OX=3702 GN=SD11 PE=1 SV=1 && PF07714:Protein tyrosine kinase
MS_gene90156	-6.53001	-5.74241	-2.7641	-6.6941	SD11	-	-	- && sp|O81833|SD11_ARATH G-type lectin S-receptor-like serine/threonine-protein kinase SD1-1 OS=Arabidopsis thaliana OX=3702 GN=SD11 PE=1 SV=1 && PF07714:Protein tyrosine kinase
MS_gene65866	-7.09895	-7.27247	-7.08776	-6.30134	SD11	-	-	- && sp|O81833|SD11_ARATH G-type lectin S-receptor-like serine/threonine-protein kinase SD1-1 OS=Arabidopsis thaliana OX=3702 GN=SD11 PE=1 SV=1 && PF07714:Protein tyrosine kinase
novel.5840	-0.726453	-2.03705	-2.6111	-3.74651	SD11	-	-	- && sp|O81833|SD11_ARATH G-type lectin S-receptor-like serine/threonine-protein kinase SD1-1 OS=Arabidopsis thaliana OX=3702 GN=SD11 PE=1 SV=1 && PF07714:Protein tyrosine and serine/threonine kinase
novel.6781	-2.01848	-2.75669	-4.4751	-2.15187	SD11	-	-	- && sp|O81833|SD11_ARATH G-type lectin S-receptor-like serine/threonine-protein kinase SD1-1 OS=Arabidopsis thaliana OX=3702 GN=SD11 PE=1 SV=1 && PF07714:Protein tyrosine and serine/threonine kinase
novel.6414	-3.08965	-2.40497	-4.52465	-4.83777	SD11	-	-	- && sp|O81833|SD11_ARATH G-type lectin S-receptor-like serine/threonine-protein kinase SD1-1 OS=Arabidopsis thaliana OX=3702 GN=SD11 PE=1 SV=1 && PF07714:Protein tyrosine and serine/threonine kinase
MS_gene90157	-3.61658	-3.8425	-1.9929	-4.85982	SD11	-	-	- && sp|O81833|SD11_ARATH G-type lectin S-receptor-like serine/threonine-protein kinase SD1-1 OS=Arabidopsis thaliana OX=3702 GN=SD11 PE=1 SV=1 && PF00069:Protein kinase domain|PF07714:Protein tyrosine kinase
novel.5326	0.0809287	-3.41845	-1.00302	-1.91891	SD11	-	-	- && sp|O81833|SD11_ARATH G-type lectin S-receptor-like serine/threonine-protein kinase SD1-1 OS=Arabidopsis thaliana OX=3702 GN=SD11 PE=1 SV=1 && PF00069:Protein kinase domain|PF07714:Protein tyrosine and serine/threonine kinase
novel.16237	NA	NA	3.91873	NA	SD11	-	-	- && sp|O81833|SD11_ARATH G-type lectin S-receptor-like serine/threonine-protein kinase SD1-1 OS=Arabidopsis thaliana OX=3702 GN=SD11 PE=1 SV=1 && -
novel.17727	-3.22905	0.205397	-1.29702	0.535026	SD11	-	-	- && sp|O81833|SD11_ARATH G-type lectin S-receptor-like serine/threonine-protein kinase SD1-1 OS=Arabidopsis thaliana OX=3702 GN=SD11 PE=1 SV=1 && -
MS_gene039822	-3.34604	-2.59306	-5.844	-4.95816	SD11	-	-	- && sp|O81833|SD11_ARATH G-type lectin S-receptor-like serine/threonine-protein kinase SD1-1 OS=Arabidopsis thaliana OX=3702 GN=SD11 PE=1 SV=1 && -
novel.6780	-3.42999	-3.57326	-6.29299	-4.02755	SD11	-	-	- && sp|O81833|SD11_ARATH G-type lectin S-receptor-like serine/threonine-protein kinase SD1-1 OS=Arabidopsis thaliana OX=3702 GN=SD11 PE=1 SV=1 && -
MS_gene02285	-2.39887	-3.49377	-4.26901	-1.94576	SD113	-	-	- && sp|Q9LPZ9|SD113_ARATH G-type lectin S-receptor-like serine/threonine-protein kinase SD1-13 OS=Arabidopsis thaliana OX=3702 GN=SD113 PE=1 SV=2 && PF08276:PAN-like domain|PF07714:Protein tyrosine kinase|PF01453:D-mannose binding lectin|PF00954:S-locus glycoprotein domain
MS_gene007886	-2.62773	-2.8525	-3.63813	-2.85133	SD113	-	-	- && sp|Q9LPZ9|SD113_ARATH G-type lectin S-receptor-like serine/threonine-protein kinase SD1-13 OS=Arabidopsis thaliana OX=3702 GN=SD113 PE=1 SV=2 && PF08276:PAN-like domain|PF00954:S-locus glycoprotein domain|PF11883:Domain of unknown function (DUF3403)|PF00069:Protein kinase domain|PF01453:D-mannose binding lectin
MS_gene39743	NA	6.19332	6.03675	5.22869	SD113	-	-	- && sp|Q9LPZ9|SD113_ARATH G-type lectin S-receptor-like serine/threonine-protein kinase SD1-13 OS=Arabidopsis thaliana OX=3702 GN=SD113 PE=1 SV=2 && PF08276:PAN-like domain|PF00954:S-locus glycoprotein domain|PF07714:Protein tyrosine kinase|PF01453:D-mannose binding lectin
MS_gene45895	5.25363	NA	NA	NA	SD113	-	-	- && sp|Q9LPZ9|SD113_ARATH G-type lectin S-receptor-like serine/threonine-protein kinase SD1-13 OS=Arabidopsis thaliana OX=3702 GN=SD113 PE=1 SV=2 && PF07714:Protein tyrosine kinase|PF08276:PAN-like domain|PF01453:D-mannose binding lectin|PF00954:S-locus glycoprotein domain
MS_gene01726	-3.47588	-4.07602	-8.93769	-4.4165	SD113	-	-	- && sp|Q9LPZ9|SD113_ARATH G-type lectin S-receptor-like serine/threonine-protein kinase SD1-13 OS=Arabidopsis thaliana OX=3702 GN=SD113 PE=1 SV=2 && PF07714:Protein tyrosine kinase|PF08276:PAN-like domain|PF00954:S-locus glycoprotein domain|PF01453:D-mannose binding lectin
MS_gene39719	-3.23924	-3.49317	-3.31932	-3.49651	SD113	-	-	- && sp|Q9LPZ9|SD113_ARATH G-type lectin S-receptor-like serine/threonine-protein kinase SD1-13 OS=Arabidopsis thaliana OX=3702 GN=SD113 PE=1 SV=2 && PF07714:Protein tyrosine kinase|PF01453:D-mannose binding lectin|PF08276:PAN-like domain|PF00954:S-locus glycoprotein domain
MS_gene002333	-3.58092	-3.75615	-3.5716	-1.9656	SD113	-	-	- && sp|Q9LPZ9|SD113_ARATH G-type lectin S-receptor-like serine/threonine-protein kinase SD1-13 OS=Arabidopsis thaliana OX=3702 GN=SD113 PE=1 SV=2 && PF07714:Protein tyrosine kinase|PF00954:S-locus glycoprotein domain|PF08276:PAN-like domain|PF01453:D-mannose binding lectin
MS_gene01313	-5.2776	-4.49111	-5.26726	-2.20363	SD113	-	-	- && sp|Q9LPZ9|SD113_ARATH G-type lectin S-receptor-like serine/threonine-protein kinase SD1-13 OS=Arabidopsis thaliana OX=3702 GN=SD113 PE=1 SV=2 && PF07714:Protein tyrosine kinase|PF00954:S-locus glycoprotein domain|PF08276:PAN-like domain|PF01453:D-mannose binding lectin
MS_gene01724	-2.00299	-4.13557	-3.95886	-1.91577	SD113	-	-	- && sp|Q9LPZ9|SD113_ARATH G-type lectin S-receptor-like serine/threonine-protein kinase SD1-13 OS=Arabidopsis thaliana OX=3702 GN=SD113 PE=1 SV=2 && PF01453:D-mannose binding lectin|PF08276:PAN-like domain|PF00954:S-locus glycoprotein domain
MS_gene57274	-6.60469	-4.10697	-6.67632	-6.85147	SD113	-	-	- && sp|Q9LPZ9|SD113_ARATH G-type lectin S-receptor-like serine/threonine-protein kinase SD1-13 OS=Arabidopsis thaliana OX=3702 GN=SD113 PE=1 SV=2 && PF01453:D-mannose binding lectin|PF07714:Protein tyrosine kinase|PF00954:S-locus glycoprotein domain
MS_gene39720	-0.7507	-3.51942	-4.62898	-2.62581	SD113	-	-	- && sp|Q9LPZ9|SD113_ARATH G-type lectin S-receptor-like serine/threonine-protein kinase SD1-13 OS=Arabidopsis thaliana OX=3702 GN=SD113 PE=1 SV=2 && PF01453:D-mannose binding lectin|PF00954:S-locus glycoprotein domain|PF07714:Protein tyrosine kinase|PF08276:PAN-like domain
MS_gene28677	-0.352988	-6.39372	-1.67089	-5.42306	SD113	-	-	- && sp|Q9LPZ9|SD113_ARATH G-type lectin S-receptor-like serine/threonine-protein kinase SD1-13 OS=Arabidopsis thaliana OX=3702 GN=SD113 PE=1 SV=2 && PF01453:D-mannose binding lectin|PF00954:S-locus glycoprotein domain|PF00069:Protein kinase domain
MS_gene002334	-6.68421	-6.85784	-6.67319	-6.84822	SD113	-	-	- && sp|Q9LPZ9|SD113_ARATH G-type lectin S-receptor-like serine/threonine-protein kinase SD1-13 OS=Arabidopsis thaliana OX=3702 GN=SD113 PE=1 SV=2 && PF00954:S-locus glycoprotein domain|PF08276:PAN-like domain|PF01453:D-mannose binding lectin|PF07714:Protein tyrosine kinase
MS_gene01722	1.15568	-2.73074	-2.48274	-3.43074	SD113	-	-	- && sp|Q9LPZ9|SD113_ARATH G-type lectin S-receptor-like serine/threonine-protein kinase SD1-13 OS=Arabidopsis thaliana OX=3702 GN=SD113 PE=1 SV=2 && PF00954:S-locus glycoprotein domain|PF07714:Protein tyrosine kinase|PF08276:PAN-like domain|PF01453:D-mannose binding lectin
MS_gene002330	0.742448	-5.63456	-3.89943	-4.20961	SD113	-	-	- && sp|Q9LPZ9|SD113_ARATH G-type lectin S-receptor-like serine/threonine-protein kinase SD1-13 OS=Arabidopsis thaliana OX=3702 GN=SD113 PE=1 SV=2 && PF00954:S-locus glycoprotein domain|PF07714:Protein tyrosine kinase|PF08276:PAN-like domain|PF01453:D-mannose binding lectin
MS_gene02284	-3.31882	-3.49383	-4.26901	-0.942324	SD113	-	-	- && sp|Q9LPZ9|SD113_ARATH G-type lectin S-receptor-like serine/threonine-protein kinase SD1-13 OS=Arabidopsis thaliana OX=3702 GN=SD113 PE=1 SV=2 && PF00954:S-locus glycoprotein domain|PF07714:Protein tyrosine kinase|PF08276:PAN-like domain|PF01453:D-mannose binding lectin
MS_gene36055	-4.25801	-20.6676	-4.53503	-6.34757	SD113	-	-	- && sp|Q9LPZ9|SD113_ARATH G-type lectin S-receptor-like serine/threonine-protein kinase SD1-13 OS=Arabidopsis thaliana OX=3702 GN=SD113 PE=1 SV=2 && PF00954:S-locus glycoprotein domain|PF01453:D-mannose binding lectin|PF07714:Protein tyrosine kinase|PF11883:Domain of unknown function (DUF3403)|PF08276:PAN-like domain
MS_gene072275	-2.28909	7.20698	6.3061	8.02968	SD113	-	-	- && sp|Q9LPZ9|SD113_ARATH G-type lectin S-receptor-like serine/threonine-protein kinase SD1-13 OS=Arabidopsis thaliana OX=3702 GN=SD113 PE=1 SV=2 && PF00954:S-locus glycoprotein domain|PF01453:D-mannose binding lectin
novel.16399	1.90337	NA	3.29943	NA	SD113	-	-	- && sp|Q9LPZ9|SD113_ARATH G-type lectin S-receptor-like serine/threonine-protein kinase SD1-13 OS=Arabidopsis thaliana OX=3702 GN=SD113 PE=1 SV=2 && -
MS_gene039821	-5.08542	-1.70424	-3.35209	-6.78072	SD129	-	-	- && sp|O64782|SD129_ARATH G-type lectin S-receptor-like serine/threonine-protein kinase SD1-29 OS=Arabidopsis thaliana OX=3702 GN=SD129 PE=1 SV=1 && PF07714:Protein tyrosine kinase
MS_gene046478	4.704	2.92344	4.0828	4.06492	SD16	-	-	- && sp|Q9S972|SD16_ARATH Receptor-like serine/threonine-protein kinase SD1-6 OS=Arabidopsis thaliana OX=3702 GN=SD16 PE=1 SV=2 && PF00069:Protein kinase domain
MS_gene28437	-0.700308	-3.34382	-3.15941	-3.33433	SD16	-	-	- && sp|Q9S972|SD16_ARATH Receptor-like serine/threonine-protein kinase SD1-6 OS=Arabidopsis thaliana OX=3702 GN=SD16 PE=1 SV=2 && -
MS_gene045884	-0.506658	-1.80279	-6.85978	-3.0392	SD1-7	-	-	- && sp|Q39086|SD17_ARATH Receptor-like serine/threonine-protein kinase SD1-7 OS=Arabidopsis thaliana OX=3702 GN=SD17 PE=1 SV=1 && PF11883:Domain of unknown function (DUF3403)|PF07714:Protein tyrosine kinase|PF01453:D-mannose binding lectin|PF08276:PAN-like domain|PF00954:S-locus glycoprotein domain
MS_gene25568	0.210173	-4.2464	-6.77933	-6.06524	SD1-7	-	-	- && sp|Q39086|SD17_ARATH Receptor-like serine/threonine-protein kinase SD1-7 OS=Arabidopsis thaliana OX=3702 GN=SD17 PE=1 SV=1 && PF08276:PAN-like domain|PF01453:D-mannose binding lectin|PF07714:Protein tyrosine kinase|PF11883:Domain of unknown function (DUF3403)|PF00954:S-locus glycoprotein domain
MS_gene032285	-4.00921	-5.14407	-0.924726	-5.13471	SD1-7	-	-	- && sp|Q39086|SD17_ARATH Receptor-like serine/threonine-protein kinase SD1-7 OS=Arabidopsis thaliana OX=3702 GN=SD17 PE=1 SV=1 && PF08276:PAN-like domain|PF00954:S-locus glycoprotein domain|PF07714:Protein tyrosine kinase|PF01453:D-mannose binding lectin|PF11883:Domain of unknown function (DUF3403)
MS_gene34226	0.00689151	-3.29782	-4.08001	-4.25601	SD1-7	-	-	- && sp|Q39086|SD17_ARATH Receptor-like serine/threonine-protein kinase SD1-7 OS=Arabidopsis thaliana OX=3702 GN=SD17 PE=1 SV=1 && PF08276:PAN-like domain|PF00954:S-locus glycoprotein domain|PF01453:D-mannose binding lectin|PF07714:Protein tyrosine kinase|PF11883:Domain of unknown function (DUF3403)
MS_gene25565	0.705465	1.45335	0.360913	-5.6615	SD1-7	-	-	- && sp|Q39086|SD17_ARATH Receptor-like serine/threonine-protein kinase SD1-7 OS=Arabidopsis thaliana OX=3702 GN=SD17 PE=1 SV=1 && PF07714:Protein tyrosine kinase|PF01453:D-mannose binding lectin|PF00954:S-locus glycoprotein domain|PF11883:Domain of unknown function (DUF3403)|PF08276:PAN-like domain
MS_gene25567	-0.280562	-3.20631	-4.20371	-5.00245	SD1-7	-	-	- && sp|Q39086|SD17_ARATH Receptor-like serine/threonine-protein kinase SD1-7 OS=Arabidopsis thaliana OX=3702 GN=SD17 PE=1 SV=1 && PF07714:Protein tyrosine kinase|PF00954:S-locus glycoprotein domain|PF01453:D-mannose binding lectin|PF08276:PAN-like domain|PF11883:Domain of unknown function (DUF3403)
MS_gene052590	NA	5.8633	3.03863	1.79328	SD1-7	-	-	- && sp|Q39086|SD17_ARATH Receptor-like serine/threonine-protein kinase SD1-7 OS=Arabidopsis thaliana OX=3702 GN=SD17 PE=1 SV=1 && PF07714:Protein tyrosine kinase
MS_gene38874	-4.43684	-4.67155	-4.50565	-4.67877	SD1-7	-	-	- && sp|Q39086|SD17_ARATH Receptor-like serine/threonine-protein kinase SD1-7 OS=Arabidopsis thaliana OX=3702 GN=SD17 PE=1 SV=1 && PF07714:Protein tyrosine kinase
MS_gene25573	0.922272	-1.13081	-3.31245	-2.8584	SD1-7	-	-	- && sp|Q39086|SD17_ARATH Receptor-like serine/threonine-protein kinase SD1-7 OS=Arabidopsis thaliana OX=3702 GN=SD17 PE=1 SV=1 && PF00954:S-locus glycoprotein domain|PF11883:Domain of unknown function (DUF3403)|PF07714:Protein tyrosine kinase|PF01453:D-mannose binding lectin|PF08276:PAN-like domain
MS_gene01719	-1.3626	0.281433	3.81267	3.48235	SD1-8	-	-	- && sp|O81905|SD18_ARATH Receptor-like serine/threonine-protein kinase SD1-8 OS=Arabidopsis thaliana OX=3702 GN=SD18 PE=1 SV=1 && PF12398:Receptor serine/threonine kinase|PF08276:PAN-like domain|PF00954:S-locus glycoprotein domain|PF07714:Protein tyrosine kinase|PF01453:D-mannose binding lectin|PF11883:Domain of unknown function (DUF3403)
MS_gene32231	-1.59745	1.6819	2.17018	2.16716	SD1-8	-	-	- && sp|O81905|SD18_ARATH Receptor-like serine/threonine-protein kinase SD1-8 OS=Arabidopsis thaliana OX=3702 GN=SD18 PE=1 SV=1 && PF11883:Domain of unknown function (DUF3403)|PF12398:Receptor serine/threonine kinase|PF08276:PAN-like domain|PF00954:S-locus glycoprotein domain|PF07714:Protein tyrosine kinase
MS_gene006787	-4.57519	-2.38174	-5.29887	-4.27682	SD1-8	-	-	- && sp|O81905|SD18_ARATH Receptor-like serine/threonine-protein kinase SD1-8 OS=Arabidopsis thaliana OX=3702 GN=SD18 PE=1 SV=1 && PF11883:Domain of unknown function (DUF3403)|PF08276:PAN-like domain|PF07714:Protein tyrosine kinase|PF01453:D-mannose binding lectin|PF00954:S-locus glycoprotein domain
MS_gene02278	-1.58964	2.29184	1.71057	1.50564	SD1-8	-	-	- && sp|O81905|SD18_ARATH Receptor-like serine/threonine-protein kinase SD1-8 OS=Arabidopsis thaliana OX=3702 GN=SD18 PE=1 SV=1 && PF08276:PAN-like domain|PF12398:Receptor serine/threonine kinase|PF11883:Domain of unknown function (DUF3403)|PF00954:S-locus glycoprotein domain|PF07714:Protein tyrosine kinase|PF01453:D-mannose binding lectin
MS_gene028594	NA	2.19238	NA	NA	SD1-8	-	-	- && sp|O81905|SD18_ARATH Receptor-like serine/threonine-protein kinase SD1-8 OS=Arabidopsis thaliana OX=3702 GN=SD18 PE=1 SV=1 && PF08276:PAN-like domain|PF07714:Protein tyrosine kinase|PF11883:Domain of unknown function (DUF3403)|PF12398:Receptor serine/threonine kinase
MS_gene002327	-0.942339	2.88381	2.87939	2.31943	SD1-8	-	-	- && sp|O81905|SD18_ARATH Receptor-like serine/threonine-protein kinase SD1-8 OS=Arabidopsis thaliana OX=3702 GN=SD18 PE=1 SV=1 && PF08276:PAN-like domain|PF01453:D-mannose binding lectin|PF12398:Receptor serine/threonine kinase|PF07714:Protein tyrosine kinase|PF11883:Domain of unknown function (DUF3403)|PF00954:S-locus glycoprotein domain
MS_gene031505	-2.22032	1.44821	1.20713	-2.41446	SD1-8	-	-	- && sp|O81905|SD18_ARATH Receptor-like serine/threonine-protein kinase SD1-8 OS=Arabidopsis thaliana OX=3702 GN=SD18 PE=1 SV=1 && PF08276:PAN-like domain|PF01453:D-mannose binding lectin|PF07714:Protein tyrosine kinase|PF00954:S-locus glycoprotein domain
MS_gene01305	NA	NA	NA	2.30687	SD1-8	-	-	- && sp|O81905|SD18_ARATH Receptor-like serine/threonine-protein kinase SD1-8 OS=Arabidopsis thaliana OX=3702 GN=SD18 PE=1 SV=1 && PF08276:PAN-like domain|PF00954:S-locus glycoprotein domain|PF07714:Protein tyrosine kinase|PF01453:D-mannose binding lectin|PF11883:Domain of unknown function (DUF3403)
MS_gene28684	3.87526	4.00068	2.70646	2.71744	SD1-8	-	-	- && sp|O81905|SD18_ARATH Receptor-like serine/threonine-protein kinase SD1-8 OS=Arabidopsis thaliana OX=3702 GN=SD18 PE=1 SV=1 && PF08276:PAN-like domain|PF00954:S-locus glycoprotein domain|PF01453:D-mannose binding lectin|PF07714:Protein tyrosine kinase|PF11883:Domain of unknown function (DUF3403)|PF12398:Receptor serine/threonine kinase
MS_gene02274	-1.69237	-4.21905	-2.35641	-4.77216	SD1-8	-	-	- && sp|O81905|SD18_ARATH Receptor-like serine/threonine-protein kinase SD1-8 OS=Arabidopsis thaliana OX=3702 GN=SD18 PE=1 SV=1 && PF07714:Protein tyrosine kinase|PF01453:D-mannose binding lectin|PF08276:PAN-like domain|PF00954:S-locus glycoprotein domain|PF11883:Domain of unknown function (DUF3403)
MS_gene01717	-0.605261	-2.62707	-2.45036	-0.161324	SD1-8	-	-	- && sp|O81905|SD18_ARATH Receptor-like serine/threonine-protein kinase SD1-8 OS=Arabidopsis thaliana OX=3702 GN=SD18 PE=1 SV=1 && PF07714:Protein tyrosine kinase|PF01453:D-mannose binding lectin|PF00954:S-locus glycoprotein domain|PF08276:PAN-like domain|PF11883:Domain of unknown function (DUF3403)
MS_gene052586	0.756648	2.59864	2.04837	1.43519	SD1-8	-	-	- && sp|O81905|SD18_ARATH Receptor-like serine/threonine-protein kinase SD1-8 OS=Arabidopsis thaliana OX=3702 GN=SD18 PE=1 SV=1 && PF07714:Protein tyrosine kinase|PF00954:S-locus glycoprotein domain|PF08276:PAN-like domain|PF11883:Domain of unknown function (DUF3403)|PF12398:Receptor serine/threonine kinase
MS_gene01304	-0.826351	-2.83721	-2.31482	-2.6863	SD1-8	-	-	- && sp|O81905|SD18_ARATH Receptor-like serine/threonine-protein kinase SD1-8 OS=Arabidopsis thaliana OX=3702 GN=SD18 PE=1 SV=1 && PF07714:Protein tyrosine kinase|PF00954:S-locus glycoprotein domain|PF08276:PAN-like domain|PF11883:Domain of unknown function (DUF3403)|PF01453:D-mannose binding lectin
MS_gene78875	-0.470276	-5.24789	-4.18452	-2.74562	SD1-8	-	-	- && sp|O81905|SD18_ARATH Receptor-like serine/threonine-protein kinase SD1-8 OS=Arabidopsis thaliana OX=3702 GN=SD18 PE=1 SV=1 && PF07714:Protein tyrosine kinase
MS_gene01306	-0.935028	2.90233	3.52372	3.42666	SD1-8	-	-	- && sp|O81905|SD18_ARATH Receptor-like serine/threonine-protein kinase SD1-8 OS=Arabidopsis thaliana OX=3702 GN=SD18 PE=1 SV=1 && PF01453:D-mannose binding lectin|PF12398:Receptor serine/threonine kinase|PF07714:Protein tyrosine kinase|PF11883:Domain of unknown function (DUF3403)|PF08276:PAN-like domain|PF00954:S-locus glycoprotein domain
MS_gene56541	-3.53654	1.72164	-4.49278	-4.66769	SD1-8	-	-	- && sp|O81905|SD18_ARATH Receptor-like serine/threonine-protein kinase SD1-8 OS=Arabidopsis thaliana OX=3702 GN=SD18 PE=1 SV=1 && PF01453:D-mannose binding lectin|PF11883:Domain of unknown function (DUF3403)|PF07714:Protein tyrosine kinase|PF08276:PAN-like domain|PF00954:S-locus glycoprotein domain
MS_gene031503	-1.88736	-2.69774	-3.32877	-4.31676	SD1-8	-	-	- && sp|O81905|SD18_ARATH Receptor-like serine/threonine-protein kinase SD1-8 OS=Arabidopsis thaliana OX=3702 GN=SD18 PE=1 SV=1 && PF01453:D-mannose binding lectin|PF11883:Domain of unknown function (DUF3403)|PF00954:S-locus glycoprotein domain|PF08276:PAN-like domain|PF07714:Protein tyrosine kinase
MS_gene031504	2.03969	-2.11892	-4.31355	-1.29019	SD1-8	-	-	- && sp|O81905|SD18_ARATH Receptor-like serine/threonine-protein kinase SD1-8 OS=Arabidopsis thaliana OX=3702 GN=SD18 PE=1 SV=1 && PF01453:D-mannose binding lectin|PF07714:Protein tyrosine kinase|PF00954:S-locus glycoprotein domain|PF08276:PAN-like domain
MS_gene65867	-0.961655	-5.35837	-4.21403	-3.55728	SD1-8	-	-	- && sp|O81905|SD18_ARATH Receptor-like serine/threonine-protein kinase SD1-8 OS=Arabidopsis thaliana OX=3702 GN=SD18 PE=1 SV=1 && PF01453:D-mannose binding lectin|PF00954:S-locus glycoprotein domain
MS_gene02273	NA	2.19238	NA	NA	SD1-8	-	-	- && sp|O81905|SD18_ARATH Receptor-like serine/threonine-protein kinase SD1-8 OS=Arabidopsis thaliana OX=3702 GN=SD18 PE=1 SV=1 && PF00954:S-locus glycoprotein domain|PF08276:PAN-like domain|PF01453:D-mannose binding lectin|PF07714:Protein tyrosine kinase
MS_gene36830	-4.96987	0.307259	-1.98445	-4.17442	SD1-8	-	-	- && sp|O81905|SD18_ARATH Receptor-like serine/threonine-protein kinase SD1-8 OS=Arabidopsis thaliana OX=3702 GN=SD18 PE=1 SV=1 && PF00954:S-locus glycoprotein domain|PF08276:PAN-like domain|PF01453:D-mannose binding lectin|PF00069:Protein kinase domain
MS_gene002325	-1.86957	-2.91136	-4.80947	-4.14782	SD1-8	-	-	- && sp|O81905|SD18_ARATH Receptor-like serine/threonine-protein kinase SD1-8 OS=Arabidopsis thaliana OX=3702 GN=SD18 PE=1 SV=1 && PF00954:S-locus glycoprotein domain|PF07714:Protein tyrosine kinase|PF01453:D-mannose binding lectin|PF08276:PAN-like domain|PF11883:Domain of unknown function (DUF3403)
MS_gene041437	NA	NA	NA	3.62535	SD1-8	-	-	- && sp|O81905|SD18_ARATH Receptor-like serine/threonine-protein kinase SD1-8 OS=Arabidopsis thaliana OX=3702 GN=SD18 PE=1 SV=1 && PF00704:Glycosyl hydrolases family 18|PF07714:Protein tyrosine kinase|PF00069:Protein kinase domain
MS_gene84250	0.387492	-2.67832	-2.61025	-1.32562	SD22	-	-	- && sp|Q39203|SD22_ARATH G-type lectin S-receptor-like serine/threonine-protein kinase SD2-2 OS=Arabidopsis thaliana OX=3702 GN=SD22 PE=1 SV=1 && PF01453:D-mannose binding lectin|PF00954:S-locus glycoprotein domain|PF00069:Protein kinase domain
MS_gene056802	0.556539	-3.12646	-3.63499	-2.45735	SD22	-	-	- && sp|Q39203|SD22_ARATH G-type lectin S-receptor-like serine/threonine-protein kinase SD2-2 OS=Arabidopsis thaliana OX=3702 GN=SD22 PE=1 SV=1 && PF01453:D-mannose binding lectin|PF00069:Protein kinase domain|PF00954:S-locus glycoprotein domain
MS_gene019658	0.317957	-2.13982	-2.1063	-2.70026	SD22	-	-	- && sp|Q39203|SD22_ARATH G-type lectin S-receptor-like serine/threonine-protein kinase SD2-2 OS=Arabidopsis thaliana OX=3702 GN=SD22 PE=1 SV=1 && PF01453:D-mannose binding lectin|PF00069:Protein kinase domain|PF00954:S-locus glycoprotein domain
MS_gene59030	-2.1457	-3.25518	-6.90001	-7.07527	SD25	-	-	- && sp|Q8RWZ5|SD25_ARATH G-type lectin S-receptor-like serine/threonine-protein kinase SD2-5 OS=Arabidopsis thaliana OX=3702 GN=SD25 PE=1 SV=1 && PF07714:Protein tyrosine kinase
MS_gene84165	-3.58437	-5.30695	-6.08723	-6.26299	SD25	-	-	- && sp|Q8RWZ5|SD25_ARATH G-type lectin S-receptor-like serine/threonine-protein kinase SD2-5 OS=Arabidopsis thaliana OX=3702 GN=SD25 PE=1 SV=1 && PF07714:Protein tyrosine kinase
MS_gene060412	-3.94057	-4.1257	-3.94254	-4.11786	SD25	-	-	- && sp|Q8RWZ5|SD25_ARATH G-type lectin S-receptor-like serine/threonine-protein kinase SD2-5 OS=Arabidopsis thaliana OX=3702 GN=SD25 PE=1 SV=1 && PF07714:Protein tyrosine kinase
MS_gene61701	1.01007	2.66381	1.93905	1.28365	SD25	-	-	- && sp|Q8RWZ5|SD25_ARATH G-type lectin S-receptor-like serine/threonine-protein kinase SD2-5 OS=Arabidopsis thaliana OX=3702 GN=SD25 PE=1 SV=1 && PF01453:D-mannose binding lectin|PF00069:Protein kinase domain
MS_gene059876	0.24735	-2.42708	-2.71383	-2.42498	SD25	-	-	- && sp|Q8RWZ5|SD25_ARATH G-type lectin S-receptor-like serine/threonine-protein kinase SD2-5 OS=Arabidopsis thaliana OX=3702 GN=SD25 PE=1 SV=1 && PF01453:D-mannose binding lectin|PF00069:Protein kinase domain
MS_gene067402	-1.41319	-0.510538	-2.08276	-1.73995	SD25	-	-	- && sp|Q8RWZ5|SD25_ARATH G-type lectin S-receptor-like serine/threonine-protein kinase SD2-5 OS=Arabidopsis thaliana OX=3702 GN=SD25 PE=1 SV=1 && PF01453:D-mannose binding lectin|PF00069:Protein kinase domain
MS_gene96032	-2.17563	2.59158	3.74397	0.0863889	SD25	-	-	- && sp|Q8RWZ5|SD25_ARATH G-type lectin S-receptor-like serine/threonine-protein kinase SD2-5 OS=Arabidopsis thaliana OX=3702 GN=SD25 PE=1 SV=1 && PF01453:D-mannose binding lectin|PF00069:Protein kinase domain
MS_gene72447	-3.16795	1.19867	0.825679	-1.45778	SD25	-	-	- && sp|Q8RWZ5|SD25_ARATH G-type lectin S-receptor-like serine/threonine-protein kinase SD2-5 OS=Arabidopsis thaliana OX=3702 GN=SD25 PE=1 SV=1 && PF01453:D-mannose binding lectin|PF00069:Protein kinase domain
MS_gene014837	-7.4733	-2.0429	-3.28562	-4.55169	SD25	-	-	- && sp|Q8RWZ5|SD25_ARATH G-type lectin S-receptor-like serine/threonine-protein kinase SD2-5 OS=Arabidopsis thaliana OX=3702 GN=SD25 PE=1 SV=1 && PF01453:D-mannose binding lectin|PF00069:Protein kinase domain
MS_gene87753	NA	NA	NA	3.01393	SD25	-	-	- && sp|Q8RWZ5|SD25_ARATH G-type lectin S-receptor-like serine/threonine-protein kinase SD2-5 OS=Arabidopsis thaliana OX=3702 GN=SD25 PE=1 SV=1 && PF01453:D-mannose binding lectin
MS_gene87053	NA	NA	NA	2.25852	SD25	-	-	- && sp|Q8RWZ5|SD25_ARATH G-type lectin S-receptor-like serine/threonine-protein kinase SD2-5 OS=Arabidopsis thaliana OX=3702 GN=SD25 PE=1 SV=1 && PF00954:S-locus glycoprotein domain|PF01453:D-mannose binding lectin
MS_gene039327	2.60943	6.60106	3.10642	NA	SD25	-	-	- && sp|Q8RWZ5|SD25_ARATH G-type lectin S-receptor-like serine/threonine-protein kinase SD2-5 OS=Arabidopsis thaliana OX=3702 GN=SD25 PE=1 SV=1 && PF00069:Protein kinase domain|PF01453:D-mannose binding lectin
MS_gene94480	1.96379	4.10466	3.37467	3.96464	SD25	-	-	- && sp|Q8RWZ5|SD25_ARATH G-type lectin S-receptor-like serine/threonine-protein kinase SD2-5 OS=Arabidopsis thaliana OX=3702 GN=SD25 PE=1 SV=1 && PF00069:Protein kinase domain|PF01453:D-mannose binding lectin
MS_gene89017	0.1668	-0.412467	-2.17818	-1.8511	SD25	-	-	- && sp|Q8RWZ5|SD25_ARATH G-type lectin S-receptor-like serine/threonine-protein kinase SD2-5 OS=Arabidopsis thaliana OX=3702 GN=SD25 PE=1 SV=1 && PF00069:Protein kinase domain|PF01453:D-mannose binding lectin
MS_gene33198	0.0487611	2.26215	2.11609	1.7559	SD25	-	-	- && sp|Q8RWZ5|SD25_ARATH G-type lectin S-receptor-like serine/threonine-protein kinase SD2-5 OS=Arabidopsis thaliana OX=3702 GN=SD25 PE=1 SV=1 && PF00069:Protein kinase domain|PF01453:D-mannose binding lectin
MS_gene031380	-0.296449	-2.63875	-3.40606	-3.41579	SD25	-	-	- && sp|Q8RWZ5|SD25_ARATH G-type lectin S-receptor-like serine/threonine-protein kinase SD2-5 OS=Arabidopsis thaliana OX=3702 GN=SD25 PE=1 SV=1 && PF00069:Protein kinase domain|PF01453:D-mannose binding lectin
MS_gene015989	-2.08905	0.979262	1.02411	0.374449	SD25	-	-	- && sp|Q8RWZ5|SD25_ARATH G-type lectin S-receptor-like serine/threonine-protein kinase SD2-5 OS=Arabidopsis thaliana OX=3702 GN=SD25 PE=1 SV=1 && PF00069:Protein kinase domain|PF01453:D-mannose binding lectin
MS_gene059885	NA	1.80453	NA	3.40254	SD25	-	-	- && sp|Q8RWZ5|SD25_ARATH G-type lectin S-receptor-like serine/threonine-protein kinase SD2-5 OS=Arabidopsis thaliana OX=3702 GN=SD25 PE=1 SV=1 && PF00069:Protein kinase domain
MS_gene031379	-2.30644	-2.5387	-2.37305	0.695979	SD25	-	-	- && sp|Q8RWZ5|SD25_ARATH G-type lectin S-receptor-like serine/threonine-protein kinase SD2-5 OS=Arabidopsis thaliana OX=3702 GN=SD25 PE=1 SV=1 && PF00069:Protein kinase domain
MS_gene031374	0.731458	-2.35384	-2.16994	-2.34487	SD25	-	-	- && sp|Q8RWZ5|SD25_ARATH G-type lectin S-receptor-like serine/threonine-protein kinase SD2-5 OS=Arabidopsis thaliana OX=3702 GN=SD25 PE=1 SV=1 && -
MS_gene014140	-3.0425	0.427347	-2.14799	-0.42919	SD3-1	-	-	- && sp|P93756|SD31_ARATH G-type lectin S-receptor-like serine/threonine-protein kinase SD3-1 OS=Arabidopsis thaliana OX=3702 GN=SD31 PE=3 SV=1 && PF00954:S-locus glycoprotein domain|PF07714:Protein tyrosine kinase|PF01453:D-mannose binding lectin
novel.14856	2.00066	NA	NA	NA	SD3-1	-	-	- && sp|P93756|SD31_ARATH G-type lectin S-receptor-like serine/threonine-protein kinase SD3-1 OS=Arabidopsis thaliana OX=3702 GN=SD31 PE=3 SV=1 && PF00954:S-locus glycoprotein domain|PF07714:Protein tyrosine and serine/threonine kinase
MS_gene018042	-0.719519	-1.34598	-1.80328	-2.67855	SD3-1	-	-	- && sp|P93050|RKF3_ARATH Probable LRR receptor-like serine/threonine-protein kinase RKF3 OS=Arabidopsis thaliana OX=3702 GN=RKF3 PE=2 SV=1 && PF07714:Protein tyrosine kinase
MS_gene055947	-1.56883	-1.70841	-2.20367	-2.28482	SD3-1	-	-	- && sp|P93050|RKF3_ARATH Probable LRR receptor-like serine/threonine-protein kinase RKF3 OS=Arabidopsis thaliana OX=3702 GN=RKF3 PE=2 SV=1 && PF07714:Protein tyrosine kinase
MS_gene04673	-2.26657	-1.78839	-2.40885	-3.89565	SD3-1	-	-	- && sp|P93050|RKF3_ARATH Probable LRR receptor-like serine/threonine-protein kinase RKF3 OS=Arabidopsis thaliana OX=3702 GN=RKF3 PE=2 SV=1 && PF07714:Protein tyrosine kinase
MS_gene52718	-3.52576	0.141596	-0.847043	-5.10179	SD3-1	-	-	- && sp|P93050|RKF3_ARATH Probable LRR receptor-like serine/threonine-protein kinase RKF3 OS=Arabidopsis thaliana OX=3702 GN=RKF3 PE=2 SV=1 && PF07714:Protein tyrosine kinase
MS_gene02993	-0.976684	-1.75191	-2.51735	-0.761736	SD3-1	-	-	- && sp|P93050|RKF3_ARATH Probable LRR receptor-like serine/threonine-protein kinase RKF3 OS=Arabidopsis thaliana OX=3702 GN=RKF3 PE=2 SV=1 && PF00069:Protein kinase domain
MS_gene21549	-1.78386	-3.95497	-2.2068	-1.48687	SD3-1	-	-	- && sp|P93050|RKF3_ARATH Probable LRR receptor-like serine/threonine-protein kinase RKF3 OS=Arabidopsis thaliana OX=3702 GN=RKF3 PE=2 SV=1 && PF00069:Protein kinase domain
MS_gene07150	-2.4963	-2.74921	0.49088	1.3082	SD3-1	-	-	- && sp|P93050|RKF3_ARATH Probable LRR receptor-like serine/threonine-protein kinase RKF3 OS=Arabidopsis thaliana OX=3702 GN=RKF3 PE=2 SV=1 && PF00069:Protein kinase domain
MS_gene072189	-2.26258	1.33124	-2.57495	-0.55806	SIRK	-	-	- && sp|O64483|SIRK_ARATH Senescence-induced receptor-like serine/threonine-protein kinase OS=Arabidopsis thaliana OX=3702 GN=SIRK PE=1 SV=1 && PF07714:Protein tyrosine kinase|PF12819:Malectin-like domain|PF13855:Leucine rich repeat
MS_gene011096	-2.64046	0.479156	-2.36657	-1.46568	SIRK	-	-	- && sp|O64483|SIRK_ARATH Senescence-induced receptor-like serine/threonine-protein kinase OS=Arabidopsis thaliana OX=3702 GN=SIRK PE=1 SV=1 && PF07714:Protein tyrosine kinase|PF12819:Malectin-like domain|PF13855:Leucine rich repeat
MS_gene36714	5.00871	NA	2.31007	NA	SIRK	-	-	- && sp|O64483|SIRK_ARATH Senescence-induced receptor-like serine/threonine-protein kinase OS=Arabidopsis thaliana OX=3702 GN=SIRK PE=1 SV=1 && PF07714:Protein tyrosine kinase
novel.10890	6.78536	NA	NA	NA	SIRK	-	-	- && sp|O64483|SIRK_ARATH Senescence-induced receptor-like serine/threonine-protein kinase OS=Arabidopsis thaliana OX=3702 GN=SIRK PE=1 SV=1 && -
MS_gene94546	0.0981451	-0.612452	-2.05472	-1.94101	SIS8	-	-	- && sp|Q9C9U5|SIS8_ARATH Probable serine/threonine-protein kinase SIS8 OS=Arabidopsis thaliana OX=3702 GN=SIS8 PE=1 SV=1 && PF14381:Ethylene-responsive protein kinase Le-CTR1|PF07714:Protein tyrosine kinase
MS_gene046983	-0.0280383	-1.67047	3.94205	-2.53405	SIS8	-	-	- && sp|Q9C9U5|SIS8_ARATH Probable serine/threonine-protein kinase SIS8 OS=Arabidopsis thaliana OX=3702 GN=SIS8 PE=1 SV=1 && PF14381:Ethylene-responsive protein kinase Le-CTR1|PF07714:Protein tyrosine kinase
MS_gene37816	-3.63354	-2.41841	-5.49293	-2.48467	SIS8	-	-	- && sp|Q9C9U5|SIS8_ARATH Probable serine/threonine-protein kinase SIS8 OS=Arabidopsis thaliana OX=3702 GN=SIS8 PE=1 SV=1 && PF14381:Ethylene-responsive protein kinase Le-CTR1|PF07714:Protein tyrosine kinase
MS_gene040134	-0.632377	-2.06277	-2.18566	-1.56062	SIS8	-	-	- && sp|Q9C9U5|SIS8_ARATH Probable serine/threonine-protein kinase SIS8 OS=Arabidopsis thaliana OX=3702 GN=SIS8 PE=1 SV=1 && PF14381:Ethylene-responsive protein kinase Le-CTR1
MS_gene040133	1.59965	-2.11731	-3.2762	-1.32858	SIS8	-	-	- && sp|Q9C9U5|SIS8_ARATH Probable serine/threonine-protein kinase SIS8 OS=Arabidopsis thaliana OX=3702 GN=SIS8 PE=1 SV=1 && PF07714:Protein tyrosine kinase|PF14381:Ethylene-responsive protein kinase Le-CTR1
MS_gene05283	-0.811279	-1.47473	-2.16882	-1.53595	SIS8	-	-	- && sp|Q9C9U5|SIS8_ARATH Probable serine/threonine-protein kinase SIS8 OS=Arabidopsis thaliana OX=3702 GN=SIS8 PE=1 SV=1 && PF07714:Protein tyrosine kinase|PF14381:Ethylene-responsive protein kinase Le-CTR1
MS_gene32993	-4.07661	-0.63389	0.0232129	0.622645	SIS8	-	-	- && sp|Q9C9U5|SIS8_ARATH Probable serine/threonine-protein kinase SIS8 OS=Arabidopsis thaliana OX=3702 GN=SIS8 PE=1 SV=1 && PF07714:Protein tyrosine kinase|PF14381:Ethylene-responsive protein kinase Le-CTR1
MS_gene015549	1.96379	NA	NA	NA	SIS8	-	-	- && sp|Q9C9U5|SIS8_ARATH Probable serine/threonine-protein kinase SIS8 OS=Arabidopsis thaliana OX=3702 GN=SIS8 PE=1 SV=1 && PF07714:Protein tyrosine kinase|PF13426:PAS domain
MS_gene072810	-0.284185	-1.48395	-2.71205	-3.66233	SIS8	-	-	- && sp|Q9C9U5|SIS8_ARATH Probable serine/threonine-protein kinase SIS8 OS=Arabidopsis thaliana OX=3702 GN=SIS8 PE=1 SV=1 && PF07714:Protein tyrosine kinase|PF13426:PAS domain
MS_gene22621	-3.27417	-7.14448	-6.96007	-7.13509	SIS8	-	-	- && sp|Q9C9U5|SIS8_ARATH Probable serine/threonine-protein kinase SIS8 OS=Arabidopsis thaliana OX=3702 GN=SIS8 PE=1 SV=1 && PF07714:Protein tyrosine kinase|PF13426:PAS domain
MS_gene019277	-3.92768	-2.56177	-3.21581	-4.12717	SIS8	-	-	- && sp|Q9C9U5|SIS8_ARATH Probable serine/threonine-protein kinase SIS8 OS=Arabidopsis thaliana OX=3702 GN=SIS8 PE=1 SV=1 && PF07714:Protein tyrosine kinase|PF13426:PAS domain
MS_gene92167	2.10253	4.49359	2.83876	3.37385	SIS8	-	-	- && sp|Q9C9U5|SIS8_ARATH Probable serine/threonine-protein kinase SIS8 OS=Arabidopsis thaliana OX=3702 GN=SIS8 PE=1 SV=1 && PF07714:Protein tyrosine kinase|PF00564:PB1 domain
MS_gene073981	1.4237	3.30775	2.8243	4.37202	SIS8	-	-	- && sp|Q9C9U5|SIS8_ARATH Probable serine/threonine-protein kinase SIS8 OS=Arabidopsis thaliana OX=3702 GN=SIS8 PE=1 SV=1 && PF07714:Protein tyrosine kinase|PF00564:PB1 domain
MS_gene073980	1.15476	0.388017	-2.35946	-2.00848	SIS8	-	-	- && sp|Q9C9U5|SIS8_ARATH Probable serine/threonine-protein kinase SIS8 OS=Arabidopsis thaliana OX=3702 GN=SIS8 PE=1 SV=1 && PF07714:Protein tyrosine kinase|PF00564:PB1 domain
MS_gene039022	0.661418	3.16764	3.86371	2.39124	SIS8	-	-	- && sp|Q9C9U5|SIS8_ARATH Probable serine/threonine-protein kinase SIS8 OS=Arabidopsis thaliana OX=3702 GN=SIS8 PE=1 SV=1 && PF07714:Protein tyrosine kinase|PF00564:PB1 domain
MS_gene77624	-0.203172	2.41095	3.40847	2.11771	SIS8	-	-	- && sp|Q9C9U5|SIS8_ARATH Probable serine/threonine-protein kinase SIS8 OS=Arabidopsis thaliana OX=3702 GN=SIS8 PE=1 SV=1 && PF07714:Protein tyrosine kinase|PF00564:PB1 domain
MS_gene56936	0.29787	-3.91443	-2.69636	-4.05704	SIS8	-	-	- && sp|Q9C9U5|SIS8_ARATH Probable serine/threonine-protein kinase SIS8 OS=Arabidopsis thaliana OX=3702 GN=SIS8 PE=1 SV=1 && PF07714:Protein tyrosine kinase
novel.10581	2.06669	-3.94346	-3.76506	-3.93952	SIS8	-	-	- && sp|Q9C9U5|SIS8_ARATH Probable serine/threonine-protein kinase SIS8 OS=Arabidopsis thaliana OX=3702 GN=SIS8 PE=1 SV=1 && PF07714:Protein tyrosine and serine/threonine kinase
MS_gene041802	-3.43986	0.842263	0.978634	0.0885476	SIS8	-	-	- && sp|Q9C9U5|SIS8_ARATH Probable serine/threonine-protein kinase SIS8 OS=Arabidopsis thaliana OX=3702 GN=SIS8 PE=1 SV=1 && PF00989:PAS fold|PF07714:Protein tyrosine kinase
MS_gene36134	-0.815514	-2.02175	-2.2187	-1.85055	SIS8	-	-	- && sp|Q9C9U5|SIS8_ARATH Probable serine/threonine-protein kinase SIS8 OS=Arabidopsis thaliana OX=3702 GN=SIS8 PE=1 SV=1 && PF00564:PB1 domain|PF07714:Protein tyrosine kinase
MS_gene38846	-0.854137	-0.224845	-0.843985	-2.1153	SIS8	-	-	- && sp|Q9C9U5|SIS8_ARATH Probable serine/threonine-protein kinase SIS8 OS=Arabidopsis thaliana OX=3702 GN=SIS8 PE=1 SV=1 && PF00564:PB1 domain|PF07714:Protein tyrosine kinase
MS_gene71644	21.8148	4.89774	5.09605	6.04496	SIS8	-	-	- && sp|Q9C9U5|SIS8_ARATH Probable serine/threonine-protein kinase SIS8 OS=Arabidopsis thaliana OX=3702 GN=SIS8 PE=1 SV=1 && -
novel.3786	1.62494	1.77203	1.75816	2.59799	SIS8	-	-	- && sp|Q9C9U5|SIS8_ARATH Probable serine/threonine-protein kinase SIS8 OS=Arabidopsis thaliana OX=3702 GN=SIS8 PE=1 SV=1 && -
MS_gene40722	0.686853	-3.49075	-3.26187	-2.20323	SKM1	-	-	- && sp|O82318|SKM1_ARATH Leucine-rich repeat receptor-like serine/threonine-protein kinase SKM1 OS=Arabidopsis thaliana OX=3702 GN=SKM1 PE=1 SV=1 && PF13855:Leucine rich repeat|PF08263:Leucine rich repeat N-terminal domain|PF00069:Protein kinase domain
MS_gene40277	-0.212549	-2.79581	-2.84246	-3.18188	SKM1	-	-	- && sp|O82318|SKM1_ARATH Leucine-rich repeat receptor-like serine/threonine-protein kinase SKM1 OS=Arabidopsis thaliana OX=3702 GN=SKM1 PE=1 SV=1 && PF08263:Leucine rich repeat N-terminal domain|PF13855:Leucine rich repeat|PF00069:Protein kinase domain
MS_gene40732	-0.0835172	-2.35873	-1.82787	-1.77214	SPKUL	-	-	- && sp|Q8SSY6|SPKUL_DICDI Bifunctional serine/threonine-protein kinase/NEDD4-like E3 ubiquitin-protein ligase OS=Dictyostelium discoideum OX=44689 GN=DDB_G0276527 PE=3 SV=2 && PF00415:Regulator of chromosome condensation (RCC1) repeat
MS_gene40288	-1.66638	-2.90967	-2.30973	-1.42346	SPKUL	-	-	- && sp|Q8SSY6|SPKUL_DICDI Bifunctional serine/threonine-protein kinase/NEDD4-like E3 ubiquitin-protein ligase OS=Dictyostelium discoideum OX=44689 GN=DDB_G0276527 PE=3 SV=2 && PF00415:Regulator of chromosome condensation (RCC1) repeat
MS_gene049215	2.1886	1.92226	1.69023	1.01074	SRK2A	-	-	- && sp|P43291|SRK2A_ARATH Serine/threonine-protein kinase SRK2A OS=Arabidopsis thaliana OX=3702 GN=SRK2A PE=1 SV=1 && PF00069:Protein kinase domain
MS_gene030542	1.80735	1.52063	2.17288	-0.0965281	SRK2A	-	-	- && sp|P43291|SRK2A_ARATH Serine/threonine-protein kinase SRK2A OS=Arabidopsis thaliana OX=3702 GN=SRK2A PE=1 SV=1 && PF00069:Protein kinase domain
MS_gene047188	-0.0237771	-0.626008	-1.04954	-2.36081	SRK2A	-	-	- && sp|P43291|SRK2A_ARATH Serine/threonine-protein kinase SRK2A OS=Arabidopsis thaliana OX=3702 GN=SRK2A PE=1 SV=1 && PF00069:Protein kinase domain
MS_gene47891	-0.0358143	0.720752	0.788889	-2.8852	SRK2A	-	-	- && sp|P43291|SRK2A_ARATH Serine/threonine-protein kinase SRK2A OS=Arabidopsis thaliana OX=3702 GN=SRK2A PE=1 SV=1 && PF00069:Protein kinase domain
MS_gene70142	-0.854462	1.42628	2.27728	1.66598	SRK2A	-	-	- && sp|P43291|SRK2A_ARATH Serine/threonine-protein kinase SRK2A OS=Arabidopsis thaliana OX=3702 GN=SRK2A PE=1 SV=1 && PF00069:Protein kinase domain
MS_gene002061	-2.00297	-0.710968	-2.98637	-2.201	SRK2A	-	-	- && sp|P43291|SRK2A_ARATH Serine/threonine-protein kinase SRK2A OS=Arabidopsis thaliana OX=3702 GN=SRK2A PE=1 SV=1 && PF00069:Protein kinase domain
MS_gene71223	-2.4963	-2.74921	-2.57535	-2.75247	SRK2A	-	-	- && sp|P43291|SRK2A_ARATH Serine/threonine-protein kinase SRK2A OS=Arabidopsis thaliana OX=3702 GN=SRK2A PE=1 SV=1 && PF00069:Protein kinase domain
MS_gene00631	-3.25058	-1.46003	-5.05319	-5.03664	SRK2A	-	-	- && sp|P43291|SRK2A_ARATH Serine/threonine-protein kinase SRK2A OS=Arabidopsis thaliana OX=3702 GN=SRK2A PE=1 SV=1 && PF00069:Protein kinase domain
MS_gene71224	1.96379	NA	NA	1.81226	SRK2A	-	-	- && sp|P43291|SRK2A_ARATH Serine/threonine-protein kinase SRK2A OS=Arabidopsis thaliana OX=3702 GN=SRK2A PE=1 SV=1 && -
novel.16647	-4.30336	-4.48825	-2.62039	-4.48178	SRK2A	-	-	- && sp|P43291|SRK2A_ARATH Serine/threonine-protein kinase SRK2A OS=Arabidopsis thaliana OX=3702 GN=SRK2A PE=1 SV=1 && -
MS_gene47497	NA	3.13036	NA	1.77411	SRK2E	-	-	- && sp|Q940H6|SRK2E_ARATH Serine/threonine-protein kinase SRK2E OS=Arabidopsis thaliana OX=3702 GN=SRK2E PE=1 SV=1 && PF00069:Protein kinase domain
MS_gene026409	0.443031	2.41895	3.95476	1.98637	SRK2E	-	-	- && sp|Q940H6|SRK2E_ARATH Serine/threonine-protein kinase SRK2E OS=Arabidopsis thaliana OX=3702 GN=SRK2E PE=1 SV=1 && PF00069:Protein kinase domain
MS_gene061060	0.0997166	2.04909	1.03579	0.463609	SRK2E	-	-	- && sp|Q940H6|SRK2E_ARATH Serine/threonine-protein kinase SRK2E OS=Arabidopsis thaliana OX=3702 GN=SRK2E PE=1 SV=1 && PF00069:Protein kinase domain
MS_gene39604	-0.756946	-0.0223485	-2.08574	-1.26448	SRK2E	-	-	- && sp|Q940H6|SRK2E_ARATH Serine/threonine-protein kinase SRK2E OS=Arabidopsis thaliana OX=3702 GN=SRK2E PE=1 SV=1 && PF00069:Protein kinase domain
MS_gene045141	-3.87116	-1.13532	0.808271	1.37697	SRK2F	-	-	- && sp|Q9SMQ4|SRK2F_ARATH Serine/threonine-protein kinase SRK2F OS=Arabidopsis thaliana OX=3702 GN=SRK2F PE=1 SV=1 && -
novel.17150	NA	NA	4.43718	NA	SRK2H	-	-	- && sp|Q9FFP9|SRK2H_ARATH Serine/threonine-protein kinase SRK2H OS=Arabidopsis thaliana OX=3702 GN=SRK2H PE=1 SV=1 && -
novel.10760	NA	2.43684	NA	2.38659	SRK2I	-	-	- && sp|Q39193|SRK2I_ARATH Serine/threonine-protein kinase SRK2I OS=Arabidopsis thaliana OX=3702 GN=SRK2I PE=1 SV=1 && PF00069:Protein kinase domain
MS_gene89893	-1.25932	-2.41764	-0.3957	-2.41446	SRK2I	-	-	- && sp|Q39193|SRK2I_ARATH Serine/threonine-protein kinase SRK2I OS=Arabidopsis thaliana OX=3702 GN=SRK2I PE=1 SV=1 && PF00069:Protein kinase domain
MS_gene010399	-1.434	-0.325707	0.473767	-2.68385	SRK2I	-	-	- && sp|Q39193|SRK2I_ARATH Serine/threonine-protein kinase SRK2I OS=Arabidopsis thaliana OX=3702 GN=SRK2I PE=1 SV=1 && PF00069:Protein kinase domain
MS_gene38869	-2.91503	-0.655007	-2.99472	-3.17189	SRK6	-	-	- && sp|Q09092|SRK6_BRAOV Putative serine/threonine-protein kinase receptor OS=Brassica oleracea var. viridis OX=3713 GN=SRK6 PE=1 SV=2 && PF08276:PAN-like domain|PF01453:D-mannose binding lectin
MS_gene86544	2.15012	3.9778	0.490708	2.28602	SRPK	-	-	- && sp|Q45FA5|SRPK_PHYPO Serine/threonine-protein kinase SRPK OS=Physarum polycephalum OX=5791 PE=1 SV=1 && PF00069:Protein kinase domain
MS_gene72659	0.538289	-2.92326	1.29907	2.37074	SRPK	-	-	- && sp|Q45FA5|SRPK_PHYPO Serine/threonine-protein kinase SRPK OS=Physarum polycephalum OX=5791 PE=1 SV=1 && PF00069:Protein kinase domain
MS_gene99555	-0.189346	-0.778857	-2.24822	1.07028	SRPK	-	-	- && sp|Q45FA5|SRPK_PHYPO Serine/threonine-protein kinase SRPK OS=Physarum polycephalum OX=5791 PE=1 SV=1 && PF00069:Protein kinase domain
MS_gene00430	3.00234	5.94876	6.4048	5.54951	ST38L	-	-	- && sp|Q9Y2H1|ST38L_HUMAN Serine/threonine-protein kinase 38-like OS=Homo sapiens OX=9606 GN=STK38L PE=1 SV=3 && PF00069:Protein kinase domain
MS_gene24415	2.23578	2.74181	2.3406	3.02665	ST38L	-	-	- && sp|Q9Y2H1|ST38L_HUMAN Serine/threonine-protein kinase 38-like OS=Homo sapiens OX=9606 GN=STK38L PE=1 SV=3 && PF00069:Protein kinase domain
MS_gene67138	0.490518	3.68867	2.90104	1.85958	ST38L	-	-	- && sp|Q9Y2H1|ST38L_HUMAN Serine/threonine-protein kinase 38-like OS=Homo sapiens OX=9606 GN=STK38L PE=1 SV=3 && PF00069:Protein kinase domain
MS_gene52956	-1.26471	0.41554	-2.79839	-2.96651	ST38L	-	-	- && sp|Q9Y2H1|ST38L_HUMAN Serine/threonine-protein kinase 38-like OS=Homo sapiens OX=9606 GN=STK38L PE=1 SV=3 && PF00069:Protein kinase domain
MS_gene063211	-4.09143	-4.34605	-4.17208	-4.34924	ST38L	-	-	- && sp|Q9Y2H1|ST38L_HUMAN Serine/threonine-protein kinase 38-like OS=Homo sapiens OX=9606 GN=STK38L PE=1 SV=3 && PF00069:Protein kinase domain
MS_gene038805	1.012	5.75284	4.39888	3.63025	STK16	-	-	- && sp|O75716|STK16_HUMAN Serine/threonine-protein kinase 16 OS=Homo sapiens OX=9606 GN=STK16 PE=1 SV=4 && PF00069:Protein kinase domain
MS_gene033021	0.187027	-2.1717	-1.17525	-1.70439	STK16	-	-	- && sp|O75716|STK16_HUMAN Serine/threonine-protein kinase 16 OS=Homo sapiens OX=9606 GN=STK16 PE=1 SV=4 && PF00069:Protein kinase domain
MS_gene58360	0.378853	0.827981	1.42904	2.06412	STK24	-	-	- && sp|Q99KH8|STK24_MOUSE Serine/threonine-protein kinase 24 OS=Mus musculus OX=10090 GN=Stk24 PE=1 SV=1 && PF00069:Protein kinase domain
MS_gene059771	-4.89992	0.415385	0.344149	-1.61644	STK24	-	-	- && sp|Q99KH8|STK24_MOUSE Serine/threonine-protein kinase 24 OS=Mus musculus OX=10090 GN=Stk24 PE=1 SV=1 && PF00069:Protein kinase domain
MS_gene044049	-0.607888	2.36109	0.980087	1.8406	STK38	-	-	- && sp|Q91VJ4|STK38_MOUSE Serine/threonine-protein kinase 38 OS=Mus musculus OX=10090 GN=Stk38 PE=1 SV=1 && PF00069:Protein kinase domain
MS_gene036061	0.401274	-2.50943	-0.533719	-0.234267	STK38	-	-	- && sp|Q15208|STK38_HUMAN Serine/threonine-protein kinase 38 OS=Homo sapiens OX=9606 GN=STK38 PE=1 SV=1 && PF00069:Protein kinase domain|PF00433:Protein kinase C terminal domain
MS_gene23963	-3.60162	-3.92751	-2.34881	-3.70539	STK38	-	-	- && sp|Q15208|STK38_HUMAN Serine/threonine-protein kinase 38 OS=Homo sapiens OX=9606 GN=STK38 PE=1 SV=1 && PF00069:Protein kinase domain|PF00433:Protein kinase C terminal domain
MS_gene96975	-2.58694	-2.76402	-2.57987	-2.75479	STK38	-	-	- && sp|Q15208|STK38_HUMAN Serine/threonine-protein kinase 38 OS=Homo sapiens OX=9606 GN=STK38 PE=1 SV=1 && PF00069:Protein kinase domain
MS_gene018680	-3.38917	-3.56468	-2.4194	-1.67937	STK38	-	-	- && sp|Q15208|STK38_HUMAN Serine/threonine-protein kinase 38 OS=Homo sapiens OX=9606 GN=STK38 PE=1 SV=1 && PF00069:Protein kinase domain
MS_gene62750	2.59559	1.47506	0.0715028	-0.103449	STN8	-	-	- && sp|Q9LZV4|STN8_ARATH Serine/threonine-protein kinase STN8, chloroplastic OS=Arabidopsis thaliana OX=3702 GN=STN8 PE=2 SV=1 && PF00069:Protein kinase domain
MS_gene068688	1.73428	2.37227	-0.120131	2.05209	STN8	-	-	- && sp|Q9LZV4|STN8_ARATH Serine/threonine-protein kinase STN8, chloroplastic OS=Arabidopsis thaliana OX=3702 GN=STN8 PE=2 SV=1 && PF00069:Protein kinase domain
MS_gene92761	1.25325	-3.97331	-5.05833	-5.38538	STN8	-	-	- && sp|Q9LZV4|STN8_ARATH Serine/threonine-protein kinase STN8, chloroplastic OS=Arabidopsis thaliana OX=3702 GN=STN8 PE=2 SV=1 && PF00069:Protein kinase domain
MS_gene27498	0.83218	-3.04079	-3.10883	-4.2963	STN8	-	-	- && sp|Q9LZV4|STN8_ARATH Serine/threonine-protein kinase STN8, chloroplastic OS=Arabidopsis thaliana OX=3702 GN=STN8 PE=2 SV=1 && PF00069:Protein kinase domain
MS_gene036944	-0.0367641	-2.73613	-2.01406	-3.83205	STN8	-	-	- && sp|Q9LZV4|STN8_ARATH Serine/threonine-protein kinase STN8, chloroplastic OS=Arabidopsis thaliana OX=3702 GN=STN8 PE=2 SV=1 && PF00069:Protein kinase domain
MS_gene87687	-0.446664	-2.10041	-4.55539	-3.51932	STN8	-	-	- && sp|Q9LZV4|STN8_ARATH Serine/threonine-protein kinase STN8, chloroplastic OS=Arabidopsis thaliana OX=3702 GN=STN8 PE=2 SV=1 && PF00069:Protein kinase domain
MS_gene70615	5.27605	NA	NA	NA	STY13	-	-	- && sp|Q9ZQ31|STY13_ARATH Serine/threonine-protein kinase STY13 OS=Arabidopsis thaliana OX=3702 GN=STY13 PE=1 SV=2 && PF07714:Protein tyrosine kinase
MS_gene55844	3.73799	4.83351	4.84053	3.69013	STY13	-	-	- && sp|Q9ZQ31|STY13_ARATH Serine/threonine-protein kinase STY13 OS=Arabidopsis thaliana OX=3702 GN=STY13 PE=1 SV=2 && PF07714:Protein tyrosine kinase
MS_gene79025	2.39062	2.49673	0.787372	0.905804	STY13	-	-	- && sp|Q9ZQ31|STY13_ARATH Serine/threonine-protein kinase STY13 OS=Arabidopsis thaliana OX=3702 GN=STY13 PE=1 SV=2 && PF07714:Protein tyrosine kinase
MS_gene25944	2.25507	1.10542	1.29163	1.68557	STY13	-	-	- && sp|Q9ZQ31|STY13_ARATH Serine/threonine-protein kinase STY13 OS=Arabidopsis thaliana OX=3702 GN=STY13 PE=1 SV=2 && PF07714:Protein tyrosine kinase
MS_gene34326	1.57417	1.01157	-1.08041	2.09237	STY13	-	-	- && sp|Q9ZQ31|STY13_ARATH Serine/threonine-protein kinase STY13 OS=Arabidopsis thaliana OX=3702 GN=STY13 PE=1 SV=2 && PF07714:Protein tyrosine kinase
MS_gene033234	0.230168	5.98516	-1.20817	2.30982	STY13	-	-	- && sp|Q9ZQ31|STY13_ARATH Serine/threonine-protein kinase STY13 OS=Arabidopsis thaliana OX=3702 GN=STY13 PE=1 SV=2 && PF07714:Protein tyrosine kinase
MS_gene70674	0.117557	6.88667	6.92512	4.55612	STY13	-	-	- && sp|Q9ZQ31|STY13_ARATH Serine/threonine-protein kinase STY13 OS=Arabidopsis thaliana OX=3702 GN=STY13 PE=1 SV=2 && PF07714:Protein tyrosine kinase
MS_gene87732	-0.188382	2.89706	3.85995	5.54183	STY13	-	-	- && sp|Q9ZQ31|STY13_ARATH Serine/threonine-protein kinase STY13 OS=Arabidopsis thaliana OX=3702 GN=STY13 PE=1 SV=2 && PF07714:Protein tyrosine kinase
MS_gene21823	-0.585686	-2.36576	-2.49858	-0.983517	STY13	-	-	- && sp|Q9ZQ31|STY13_ARATH Serine/threonine-protein kinase STY13 OS=Arabidopsis thaliana OX=3702 GN=STY13 PE=1 SV=2 && PF07714:Protein tyrosine kinase
MS_gene27455	-0.768175	3.02427	3.23132	2.25196	STY13	-	-	- && sp|Q9ZQ31|STY13_ARATH Serine/threonine-protein kinase STY13 OS=Arabidopsis thaliana OX=3702 GN=STY13 PE=1 SV=2 && PF07714:Protein tyrosine kinase
MS_gene87076	-0.795175	3.36141	3.64063	1.47606	STY13	-	-	- && sp|Q9ZQ31|STY13_ARATH Serine/threonine-protein kinase STY13 OS=Arabidopsis thaliana OX=3702 GN=STY13 PE=1 SV=2 && PF07714:Protein tyrosine kinase
MS_gene40462	-2.62145	-1.85378	-2.63435	-1.84847	STY13	-	-	- && sp|Q9ZQ31|STY13_ARATH Serine/threonine-protein kinase STY13 OS=Arabidopsis thaliana OX=3702 GN=STY13 PE=1 SV=2 && PF07714:Protein tyrosine kinase
MS_gene51785	-3.47375	-0.182436	0.782618	3.08091	STY13	-	-	- && sp|Q9ZQ31|STY13_ARATH Serine/threonine-protein kinase STY13 OS=Arabidopsis thaliana OX=3702 GN=STY13 PE=1 SV=2 && PF07714:Protein tyrosine kinase
MS_gene063558	NA	2.47916	4.89193	-0.103449	STY17	-	-	- && sp|Q8RWL6|STY17_ARATH Serine/threonine-protein kinase STY17 OS=Arabidopsis thaliana OX=3702 GN=STY17 PE=1 SV=1 && PF07714:Protein tyrosine kinase
MS_gene063557	-0.190283	-3.66966	-4.36715	-0.573593	STY17	-	-	- && sp|Q8RWL6|STY17_ARATH Serine/threonine-protein kinase STY17 OS=Arabidopsis thaliana OX=3702 GN=STY17 PE=1 SV=1 && PF07714:Protein tyrosine kinase
MS_gene063553	-0.719869	0.269153	-1.10487	-3.76138	STY17	-	-	- && sp|Q8RWL6|STY17_ARATH Serine/threonine-protein kinase STY17 OS=Arabidopsis thaliana OX=3702 GN=STY17 PE=1 SV=1 && PF07714:Protein tyrosine kinase
MS_gene063683	-2.39028	-3.57817	-2.18235	-0.949036	STY17	-	-	- && sp|Q8RWL6|STY17_ARATH Serine/threonine-protein kinase STY17 OS=Arabidopsis thaliana OX=3702 GN=STY17 PE=1 SV=1 && PF07714:Protein tyrosine kinase
MS_gene029243	-1.62516	4.11017	3.8391	3.99579	STY46	-	-	- && sp|F4JTP5|STY46_ARATH Serine/threonine-protein kinase STY46 OS=Arabidopsis thaliana OX=3702 GN=STY46 PE=1 SV=1 && PF07714:Protein tyrosine kinase|PF01842:ACT domain
MS_gene60663	-5.78242	-0.168355	-1.68176	-0.526317	STY46	-	-	- && sp|F4JTP5|STY46_ARATH Serine/threonine-protein kinase STY46 OS=Arabidopsis thaliana OX=3702 GN=STY46 PE=1 SV=1 && PF07714:Protein tyrosine kinase|PF01842:ACT domain
MS_gene048551	1.78824	4.18202	1.20024	-0.0625034	STY46	-	-	- && sp|F4JTP5|STY46_ARATH Serine/threonine-protein kinase STY46 OS=Arabidopsis thaliana OX=3702 GN=STY46 PE=1 SV=1 && PF07714:Protein tyrosine kinase
MS_gene03912	1.08516	1.76468	2.66401	1.27135	STY46	-	-	- && sp|F4JTP5|STY46_ARATH Serine/threonine-protein kinase STY46 OS=Arabidopsis thaliana OX=3702 GN=STY46 PE=1 SV=1 && PF07714:Protein tyrosine kinase
MS_gene50208	0.211172	-2.90412	-2.72269	-3.26358	STY46	-	-	- && sp|F4JTP5|STY46_ARATH Serine/threonine-protein kinase STY46 OS=Arabidopsis thaliana OX=3702 GN=STY46 PE=1 SV=1 && PF07714:Protein tyrosine kinase
MS_gene008635	-0.0747473	0.317094	-2.52908	-2.25811	STY46	-	-	- && sp|F4JTP5|STY46_ARATH Serine/threonine-protein kinase STY46 OS=Arabidopsis thaliana OX=3702 GN=STY46 PE=1 SV=1 && PF07714:Protein tyrosine kinase
MS_gene05775	-0.150278	-2.20851	-0.508294	-6.76941	STY46	-	-	- && sp|F4JTP5|STY46_ARATH Serine/threonine-protein kinase STY46 OS=Arabidopsis thaliana OX=3702 GN=STY46 PE=1 SV=1 && PF07714:Protein tyrosine kinase
MS_gene54155	-0.486838	-1.61168	-3.20348	-4.64851	STY46	-	-	- && sp|F4JTP5|STY46_ARATH Serine/threonine-protein kinase STY46 OS=Arabidopsis thaliana OX=3702 GN=STY46 PE=1 SV=1 && PF07714:Protein tyrosine kinase
MS_gene009801	-1.27613	-1.08267	-2.74927	-4.13904	STY46	-	-	- && sp|F4JTP5|STY46_ARATH Serine/threonine-protein kinase STY46 OS=Arabidopsis thaliana OX=3702 GN=STY46 PE=1 SV=1 && PF07714:Protein tyrosine kinase
MS_gene27102	-2.58694	-2.76402	-2.57987	-2.75479	STY46	-	-	- && sp|F4JTP5|STY46_ARATH Serine/threonine-protein kinase STY46 OS=Arabidopsis thaliana OX=3702 GN=STY46 PE=1 SV=1 && PF07714:Protein tyrosine kinase
MS_gene24096	-3.21505	-3.41119	-3.23372	-3.40785	STY46	-	-	- && sp|F4JTP5|STY46_ARATH Serine/threonine-protein kinase STY46 OS=Arabidopsis thaliana OX=3702 GN=STY46 PE=1 SV=1 && PF07714:Protein tyrosine kinase
MS_gene88980	-4.20232	-6.74944	-6.56481	-5.77856	STY46	-	-	- && sp|F4JTP5|STY46_ARATH Serine/threonine-protein kinase STY46 OS=Arabidopsis thaliana OX=3702 GN=STY46 PE=1 SV=1 && PF07714:Protein tyrosine kinase
MS_gene011957	NA	NA	NA	2.25852	STY8	-	-	- && sp|O22558|STY8_ARATH Serine/threonine-protein kinase STY8 OS=Arabidopsis thaliana OX=3702 GN=STY8 PE=1 SV=2 && PF00638:RanBP1 domain
novel.10774	-4.04173	-2.32786	-4.10952	-4.28224	STY8	-	-	- && sp|O22558|STY8_ARATH Serine/threonine-protein kinase STY8 OS=Arabidopsis thaliana OX=3702 GN=STY8 PE=1 SV=2 && -
MS_gene037968	2.38952	2.47544	2.69743	1.51703	TIO	-	-	- && sp|Q2QAV0|TIO_ARATH Serine/threonine-protein kinase TIO OS=Arabidopsis thaliana OX=3702 GN=TIO PE=1 SV=1 && PF13646:HEAT repeats|PF00069:Protein kinase domain
MS_gene41273	-1.86488	-5.9116	-1.46908	-2.08873	TIO	-	-	- && sp|Q2QAV0|TIO_ARATH Serine/threonine-protein kinase TIO OS=Arabidopsis thaliana OX=3702 GN=TIO PE=1 SV=1 && PF13646:HEAT repeats|PF00069:Protein kinase domain
MS_gene99337	-0.837831	-0.116821	0.244949	-2.96075	TIO	-	-	- && sp|Q2QAV0|TIO_ARATH Serine/threonine-protein kinase TIO OS=Arabidopsis thaliana OX=3702 GN=TIO PE=1 SV=1 && PF00069:Protein kinase domain|PF13646:HEAT repeats
MS_gene96390	-1.46044	-0.211993	-3.01012	-3.9325	TIO	-	-	- && sp|Q2QAV0|TIO_ARATH Serine/threonine-protein kinase TIO OS=Arabidopsis thaliana OX=3702 GN=TIO PE=1 SV=1 && PF00069:Protein kinase domain|PF13646:HEAT repeats
novel.3561	7.8332	1.80453	1.96285	3.58335	TIO	-	-	- && sp|Q2QAV0|TIO_ARATH Serine/threonine-protein kinase TIO OS=Arabidopsis thaliana OX=3702 GN=TIO PE=1 SV=1 && PF00069:Protein kinase domain|PF02874:ATP synthase alpha/beta family, beta-barrel domain
MS_gene024934	-4.60736	-3.83454	-2.6153	-1.90729	TOR	-	-	- && sp|Q9FR53|TOR_ARATH Serine/threonine-protein kinase TOR OS=Arabidopsis thaliana OX=3702 GN=TOR PE=1 SV=1 && -
MS_gene018729	7.90742	6.29821	2.35648	4.1724	TRC	-	-	- && sp|Q9NBK5|TRC_DROME Serine/threonine-protein kinase tricornered OS=Drosophila melanogaster OX=7227 GN=trc PE=1 SV=1 && PF00069:Protein kinase domain
MS_gene028961	3.00234	6.18234	3.55032	7.33912	TRC	-	-	- && sp|Q9NBK5|TRC_DROME Serine/threonine-protein kinase tricornered OS=Drosophila melanogaster OX=7227 GN=trc PE=1 SV=1 && PF00069:Protein kinase domain
MS_gene035943	NA	NA	NA	4.81911	TRC	-	-	- && sp|Q2LZZ7|TRC_DROPS Serine/threonine-protein kinase tricornered OS=Drosophila pseudoobscura pseudoobscura OX=46245 GN=trc PE=3 SV=1 && -
MS_gene053679	3.34818	5.0172	NA	3.62535	TRC	-	-	- && sp|Q2LZZ7|TRC_DROPS Serine/threonine-protein kinase tricornered OS=Drosophila pseudoobscura pseudoobscura OX=46245 GN=trc PE=3 SV=1 && -
MS_gene37863	NA	NA	NA	2.75005	TSL	-	-	- && sp|Q39238|TSL_ARATH Serine/threonine-protein kinase TOUSLED OS=Arabidopsis thaliana OX=3702 GN=TOUSLED PE=1 SV=1 && PF00069:Protein kinase domain
MS_gene37867	NA	NA	NA	4.02357	TSL	-	-	- && sp|Q39238|TSL_ARATH Serine/threonine-protein kinase TOUSLED OS=Arabidopsis thaliana OX=3702 GN=TOUSLED PE=1 SV=1 && PF00069:Protein kinase domain
MS_gene37865	NA	NA	2.54905	2.79591	TSL	-	-	- && sp|Q39238|TSL_ARATH Serine/threonine-protein kinase TOUSLED OS=Arabidopsis thaliana OX=3702 GN=TOUSLED PE=1 SV=1 && PF00069:Protein kinase domain
MS_gene81548	5.09654	NA	5.27639	3.545	TSL	-	-	- && sp|Q39238|TSL_ARATH Serine/threonine-protein kinase TOUSLED OS=Arabidopsis thaliana OX=3702 GN=TOUSLED PE=1 SV=1 && PF00069:Protein kinase domain
MS_gene016820	-0.141213	-4.49862	-4.32436	-4.50151	TSL	-	-	- && sp|Q39238|TSL_ARATH Serine/threonine-protein kinase TOUSLED OS=Arabidopsis thaliana OX=3702 GN=TOUSLED PE=1 SV=1 && PF00069:Protein kinase domain
MS_gene016824	-1.01408	-0.273344	-5.70543	1.35317	TSL	-	-	- && sp|Q39238|TSL_ARATH Serine/threonine-protein kinase TOUSLED OS=Arabidopsis thaliana OX=3702 GN=TOUSLED PE=1 SV=1 && PF00069:Protein kinase domain
MS_gene016812	-2.0838	-0.374681	0.188373	-1.0541	TSL	-	-	- && sp|Q39238|TSL_ARATH Serine/threonine-protein kinase TOUSLED OS=Arabidopsis thaliana OX=3702 GN=TOUSLED PE=1 SV=1 && PF00069:Protein kinase domain
MS_gene016806	NA	NA	2.31007	NA	TSL	-	-	- && sp|Q39238|TSL_ARATH Serine/threonine-protein kinase TOUSLED OS=Arabidopsis thaliana OX=3702 GN=TOUSLED PE=1 SV=1 && -
MS_gene81552	3.48126	NA	NA	NA	TSL	-	-	- && sp|Q39238|TSL_ARATH Serine/threonine-protein kinase TOUSLED OS=Arabidopsis thaliana OX=3702 GN=TOUSLED PE=1 SV=1 && -
MS_gene37864	-2.4963	0.797225	-2.57535	0.715107	TSL	-	-	- && sp|Q39238|TSL_ARATH Serine/threonine-protein kinase TOUSLED OS=Arabidopsis thaliana OX=3702 GN=TOUSLED PE=1 SV=1 && -
MS_gene31082	-0.176072	-2.2114	-1.0464	-0.970583	UNCL	-	-	- && sp|Q9LT38|UNCL_ARATH Serine/threonine-protein kinase UCNL OS=Arabidopsis thaliana OX=3702 GN=UCNL PE=2 SV=1 && PF00069:Protein kinase domain
MS_gene66405	0.551272	0.634985	1.36569	2.14899	VPS15	-	-	- && sp|Q9M0E5|VPS15_ARATH Serine/threonine-protein kinase VPS15 OS=Arabidopsis thaliana OX=3702 GN=VPS15 PE=1 SV=1 && PF00400:WD domain, G-beta repeat|PF00069:Protein kinase domain
novel.13510	4.7755	6.47229	7.42638	7.8116	VPS15	-	-	- && sp|Q9M0E5|VPS15_ARATH Serine/threonine-protein kinase VPS15 OS=Arabidopsis thaliana OX=3702 GN=VPS15 PE=1 SV=1 && PF00400:WD domain, G-beta repeat
MS_gene66413	0.403332	0.807743	1.64306	2.66207	VPS15	-	-	- && sp|Q9M0E5|VPS15_ARATH Serine/threonine-protein kinase VPS15 OS=Arabidopsis thaliana OX=3702 GN=VPS15 PE=1 SV=1 && PF00069:Protein kinase domain|PF00400:WD domain, G-beta repeat
MS_gene065578	NA	5.74055	1.73458	1.81226	WAG1	-	-	- && sp|Q9C8M5|WAG1_ARATH Serine/threonine-protein kinase WAG1 OS=Arabidopsis thaliana OX=3702 GN=WAG1 PE=2 SV=1 && PF00069:Protein kinase domain
MS_gene063424	-3.31882	0.556547	-1.45934	2.57004	WAG1	-	-	- && sp|Q9C8M5|WAG1_ARATH Serine/threonine-protein kinase WAG1 OS=Arabidopsis thaliana OX=3702 GN=WAG1 PE=2 SV=1 && PF00069:Protein kinase domain
MS_gene44022	3.28784	2.01394	2.77955	2.16657	WNK1	-	-	- && sp|Q9CAV6|WNK1_ARATH Serine/threonine-protein kinase WNK1 OS=Arabidopsis thaliana OX=3702 GN=WNK1 PE=1 SV=1 && PF12202:Oxidative-stress-responsive kinase 1 C-terminal domain|PF00069:Protein kinase domain
MS_gene70806	0.51538	1.90193	2.11017	2.09095	WNK1	-	-	- && sp|Q9CAV6|WNK1_ARATH Serine/threonine-protein kinase WNK1 OS=Arabidopsis thaliana OX=3702 GN=WNK1 PE=1 SV=1 && PF00069:Protein kinase domain|PF12202:Oxidative-stress-responsive kinase 1 C-terminal domain
MS_gene005151	-0.545808	0.987787	1.6659	2.01619	WNK1	-	-	- && sp|Q9CAV6|WNK1_ARATH Serine/threonine-protein kinase WNK1 OS=Arabidopsis thaliana OX=3702 GN=WNK1 PE=1 SV=1 && PF00069:Protein kinase domain|PF12202:Oxidative-stress-responsive kinase 1 C-terminal domain
MS_gene69922	-3.13279	-4.27489	-2.68689	-3.40241	WNK1	-	-	- && sp|Q9CAV6|WNK1_ARATH Serine/threonine-protein kinase WNK1 OS=Arabidopsis thaliana OX=3702 GN=WNK1 PE=1 SV=1 && PF00069:Protein kinase domain|PF12202:Oxidative-stress-responsive kinase 1 C-terminal domain
MS_gene050508	-0.041077	2.46956	1.86732	3.16825	WNK1	-	-	- && sp|Q9CAV6|WNK1_ARATH Serine/threonine-protein kinase WNK1 OS=Arabidopsis thaliana OX=3702 GN=WNK1 PE=1 SV=1 && PF00069:Protein kinase domain
MS_gene026058	-0.757121	3.55301	3.64469	3.3746	WNK1	-	-	- && sp|Q9CAV6|WNK1_ARATH Serine/threonine-protein kinase WNK1 OS=Arabidopsis thaliana OX=3702 GN=WNK1 PE=1 SV=1 && PF00069:Protein kinase domain
MS_gene024590	-1.3034	2.99475	1.54811	1.5943	WNK1	-	-	- && sp|Q9CAV6|WNK1_ARATH Serine/threonine-protein kinase WNK1 OS=Arabidopsis thaliana OX=3702 GN=WNK1 PE=1 SV=1 && PF00069:Protein kinase domain
MS_gene80054	-2.8543	0.421441	1.47793	1.98466	WNK1	-	-	- && sp|Q9CAV6|WNK1_ARATH Serine/threonine-protein kinase WNK1 OS=Arabidopsis thaliana OX=3702 GN=WNK1 PE=1 SV=1 && PF00069:Protein kinase domain
MS_gene26897	-2.86566	0.278517	0.317393	-0.420937	WNK1	-	-	- && sp|Q9CAV6|WNK1_ARATH Serine/threonine-protein kinase WNK1 OS=Arabidopsis thaliana OX=3702 GN=WNK1 PE=1 SV=1 && PF00069:Protein kinase domain
MS_gene68476	-3.30528	-2.57624	-3.37272	-3.54548	WNK11	-	-	- && sp|Q6ICW6|WNK11_ARATH Probable serine/threonine-protein kinase WNK11 OS=Arabidopsis thaliana OX=3702 GN=WNK11 PE=2 SV=1 && PF02683:Cytochrome C biogenesis protein transmembrane region|PF00069:Protein kinase domain
MS_gene009109	-1.42168	1.03113	0.570099	2.05873	WNK11	-	-	- && sp|Q6ICW6|WNK11_ARATH Probable serine/threonine-protein kinase WNK11 OS=Arabidopsis thaliana OX=3702 GN=WNK11 PE=2 SV=1 && PF00994:Probable molybdopterin binding domain|PF00069:Protein kinase domain
MS_gene53780	NA	NA	2.09569	NA	WNK11	-	-	- && sp|Q6ICW6|WNK11_ARATH Probable serine/threonine-protein kinase WNK11 OS=Arabidopsis thaliana OX=3702 GN=WNK11 PE=2 SV=1 && PF00069:Protein kinase domain
MS_gene027854	5.03447	NA	NA	NA	WNK11	-	-	- && sp|Q6ICW6|WNK11_ARATH Probable serine/threonine-protein kinase WNK11 OS=Arabidopsis thaliana OX=3702 GN=WNK11 PE=2 SV=1 && PF00069:Protein kinase domain
MS_gene81210	-1.33822	-0.138799	-3.19999	-1.58207	WNK11	-	-	- && sp|Q6ICW6|WNK11_ARATH Probable serine/threonine-protein kinase WNK11 OS=Arabidopsis thaliana OX=3702 GN=WNK11 PE=2 SV=1 && PF00069:Protein kinase domain
MS_gene071282	-1.90432	-2.15601	-1.98214	-2.15918	WNK11	-	-	- && sp|Q6ICW6|WNK11_ARATH Probable serine/threonine-protein kinase WNK11 OS=Arabidopsis thaliana OX=3702 GN=WNK11 PE=2 SV=1 && PF00069:Protein kinase domain
MS_gene09119	-2.4963	-0.220373	-1.61358	1.76284	WNK11	-	-	- && sp|Q6ICW6|WNK11_ARATH Probable serine/threonine-protein kinase WNK11 OS=Arabidopsis thaliana OX=3702 GN=WNK11 PE=2 SV=1 && PF00069:Protein kinase domain
MS_gene020904	-3.72734	-3.01816	-3.80787	-3.02128	WNK11	-	-	- && sp|Q6ICW6|WNK11_ARATH Probable serine/threonine-protein kinase WNK11 OS=Arabidopsis thaliana OX=3702 GN=WNK11 PE=2 SV=1 && PF00069:Protein kinase domain
MS_gene018244	NA	3.23057	2.68768	NA	WNK4	-	-	- && sp|Q9LVL5|WNK4_ARATH Probable serine/threonine-protein kinase WNK4 OS=Arabidopsis thaliana OX=3702 GN=WNK4 PE=1 SV=1 && PF00069:Protein kinase domain
MS_gene37167	-2.30644	2.13978	0.194022	0.666849	WNK4	-	-	- && sp|Q9LVL5|WNK4_ARATH Probable serine/threonine-protein kinase WNK4 OS=Arabidopsis thaliana OX=3702 GN=WNK4 PE=1 SV=1 && PF00069:Protein kinase domain
MS_gene018236	-3.04717	-0.582558	-1.601	1.45512	WNK4	-	-	- && sp|Q9LVL5|WNK4_ARATH Probable serine/threonine-protein kinase WNK4 OS=Arabidopsis thaliana OX=3702 GN=WNK4 PE=1 SV=1 && PF00069:Protein kinase domain
MS_gene018237	NA	NA	NA	2.39978	WNK4	-	-	- && sp|Q9LVL5|WNK4_ARATH Probable serine/threonine-protein kinase WNK4 OS=Arabidopsis thaliana OX=3702 GN=WNK4 PE=1 SV=1 && -
MS_gene84738	-0.215097	-5.74039	-3.91205	-1.94167	WNK4	-	-	- && sp|Q6EU49|WNK4_ORYSJ Probable serine/threonine-protein kinase WNK4 OS=Oryza sativa subsp. japonica OX=39947 GN=WNK4 PE=2 SV=1 && PF00069:Protein kinase domain
MS_gene068382	-1.45877	-4.86666	-5.66013	-1.77791	WNK4	-	-	- && sp|Q6EU49|WNK4_ORYSJ Probable serine/threonine-protein kinase WNK4 OS=Oryza sativa subsp. japonica OX=39947 GN=WNK4 PE=2 SV=1 && PF00069:Protein kinase domain
MS_gene060526	-3.7212	-5.43105	-1.99951	-2.92381	WNK4	-	-	- && sp|Q6EU49|WNK4_ORYSJ Probable serine/threonine-protein kinase WNK4 OS=Oryza sativa subsp. japonica OX=39947 GN=WNK4 PE=2 SV=1 && PF00069:Protein kinase domain
MS_gene36204	-4.42165	-3.48235	-3.88652	-1.92085	WNK5	-	-	- && sp|Q9SCU5|WNK5_ARATH Probable serine/threonine-protein kinase WNK5 OS=Arabidopsis thaliana OX=3702 GN=WNK5 PE=1 SV=2 && PF00069:Protein kinase domain|PF00917:MATH domain
MS_gene017220	NA	4.4384	NA	NA	WNK5	-	-	- && sp|Q9SCU5|WNK5_ARATH Probable serine/threonine-protein kinase WNK5 OS=Arabidopsis thaliana OX=3702 GN=WNK5 PE=1 SV=2 && PF00069:Protein kinase domain
MS_gene37174	NA	4.12977	5.37749	3.07709	WNK5	-	-	- && sp|Q9SCU5|WNK5_ARATH Probable serine/threonine-protein kinase WNK5 OS=Arabidopsis thaliana OX=3702 GN=WNK5 PE=1 SV=2 && PF00069:Protein kinase domain
MS_gene009679	0.615018	2.50576	4.15283	3.59218	WNK5	-	-	- && sp|Q9SCU5|WNK5_ARATH Probable serine/threonine-protein kinase WNK5 OS=Arabidopsis thaliana OX=3702 GN=WNK5 PE=1 SV=2 && PF00069:Protein kinase domain
MS_gene48824	0.304496	2.13222	2.39232	1.4657	WNK5	-	-	- && sp|Q9SCU5|WNK5_ARATH Probable serine/threonine-protein kinase WNK5 OS=Arabidopsis thaliana OX=3702 GN=WNK5 PE=1 SV=2 && PF00069:Protein kinase domain
MS_gene26274	0.24138	3.32263	2.78214	2.34807	WNK5	-	-	- && sp|Q9SCU5|WNK5_ARATH Probable serine/threonine-protein kinase WNK5 OS=Arabidopsis thaliana OX=3702 GN=WNK5 PE=1 SV=2 && PF00069:Protein kinase domain
MS_gene76721	-0.33228	2.09932	0.760402	-0.905617	WNK5	-	-	- && sp|Q9SCU5|WNK5_ARATH Probable serine/threonine-protein kinase WNK5 OS=Arabidopsis thaliana OX=3702 GN=WNK5 PE=1 SV=2 && PF00069:Protein kinase domain
MS_gene77050	-1.25094	0.748807	-1.23378	-2.53373	WNK5	-	-	- && sp|Q9SCU5|WNK5_ARATH Probable serine/threonine-protein kinase WNK5 OS=Arabidopsis thaliana OX=3702 GN=WNK5 PE=1 SV=2 && PF00069:Protein kinase domain
MS_gene87734	-2.34863	-1.08534	-1.51909	-0.154727	WNK5	-	-	- && sp|Q9SCU5|WNK5_ARATH Probable serine/threonine-protein kinase WNK5 OS=Arabidopsis thaliana OX=3702 GN=WNK5 PE=1 SV=2 && PF00069:Protein kinase domain
MS_gene82230	-2.38605	1.7596	-1.31098	-0.846568	WNK5	-	-	- && sp|Q9SCU5|WNK5_ARATH Probable serine/threonine-protein kinase WNK5 OS=Arabidopsis thaliana OX=3702 GN=WNK5 PE=1 SV=2 && PF00069:Protein kinase domain
MS_gene58097	1.00557	2.6696	2.68436	3.4114	WNK6	-	-	- && sp|Q8S8Y8|WNK6_ARATH Probable serine/threonine-protein kinase WNK6 OS=Arabidopsis thaliana OX=3702 GN=WNK6 PE=2 SV=1 && PF00069:Protein kinase domain
MS_gene030644	-0.70341	2.68004	-0.882023	0.497079	WNK6	-	-	- && sp|Q8S8Y8|WNK6_ARATH Probable serine/threonine-protein kinase WNK6 OS=Arabidopsis thaliana OX=3702 GN=WNK6 PE=2 SV=1 && PF00069:Protein kinase domain
MS_gene28408	-1.07421	0.123303	0.737173	2.57484	WNK6	-	-	- && sp|Q8S8Y8|WNK6_ARATH Probable serine/threonine-protein kinase WNK6 OS=Arabidopsis thaliana OX=3702 GN=WNK6 PE=2 SV=1 && PF00069:Protein kinase domain
MS_gene70241	-3.80241	1.07431	0.984612	-1.52332	WNK6	-	-	- && sp|Q8S8Y8|WNK6_ARATH Probable serine/threonine-protein kinase WNK6 OS=Arabidopsis thaliana OX=3702 GN=WNK6 PE=2 SV=1 && PF00069:Protein kinase domain
MS_gene82231	-4.06932	0.505882	-0.196236	-0.934876	WNK7	-	-	- && sp|Q2RBE3|WNK7_ORYSJ Probable serine/threonine-protein kinase WNK7 OS=Oryza sativa subsp. japonica OX=39947 GN=WNK7 PE=2 SV=2 && -
MS_gene25773	4.90664	5.42631	3.48911	4.98945	WNK8	-	-	- && sp|Q944Q0|WNK8_ARATH Serine/threonine-protein kinase WNK8 OS=Arabidopsis thaliana OX=3702 GN=WNK8 PE=1 SV=1 && PF12202:Oxidative-stress-responsive kinase 1 C-terminal domain|PF00069:Protein kinase domain
MS_gene69744	-0.623954	-4.0935	-1.83264	-2.63243	WNK8	-	-	- && sp|Q944Q0|WNK8_ARATH Serine/threonine-protein kinase WNK8 OS=Arabidopsis thaliana OX=3702 GN=WNK8 PE=1 SV=1 && PF12202:Oxidative-stress-responsive kinase 1 C-terminal domain|PF00069:Protein kinase domain
MS_gene29212	-0.133931	-3.36499	-6.36183	-2.33635	Y1063	-	-	- && sp|Q84MA9|Y1063_ARATH Inactive leucine-rich repeat receptor-like serine/threonine-protein kinase At1g60630 OS=Arabidopsis thaliana OX=3702 GN=At1g60630 PE=2 SV=1 && PF08263:Leucine rich repeat N-terminal domain|PF13855:Leucine rich repeat
MS_gene52091	1.25231	2.26461	2.60791	1.36959	Y1063	-	-	- && sp|Q84MA9|Y1063_ARATH Inactive leucine-rich repeat receptor-like serine/threonine-protein kinase At1g60630 OS=Arabidopsis thaliana OX=3702 GN=At1g60630 PE=2 SV=1 && PF00069:Protein kinase domain
MS_gene52092	-4.09143	-0.108942	0.0396401	-3.38503	Y1063	-	-	- && sp|Q84MA9|Y1063_ARATH Inactive leucine-rich repeat receptor-like serine/threonine-protein kinase At1g60630 OS=Arabidopsis thaliana OX=3702 GN=At1g60630 PE=2 SV=1 && PF00069:Protein kinase domain
MS_gene031335	-2.17563	1.20831	0.658091	-0.564253	Y1112	-	-	- && sp|Q9SXB3|Y1112_ARATH G-type lectin S-receptor-like serine/threonine-protein kinase At1g11280 OS=Arabidopsis thaliana OX=3702 GN=At1g11280 PE=2 SV=1 && PF07714:Protein tyrosine kinase|PF01453:D-mannose binding lectin
MS_gene022906	-3.16795	-3.34382	-3.15941	-3.33433	Y1112	-	-	- && sp|Q9SXB3|Y1112_ARATH G-type lectin S-receptor-like serine/threonine-protein kinase At1g11280 OS=Arabidopsis thaliana OX=3702 GN=At1g11280 PE=2 SV=1 && PF00954:S-locus glycoprotein domain|PF01453:D-mannose binding lectin
MS_gene025756	3.07343	-1.51784	-2.30793	-2.48143	Y1124	-	-	- && sp|C0LGE4|Y1124_ARATH Probable LRR receptor-like serine/threonine-protein kinase At1g12460 OS=Arabidopsis thaliana OX=3702 GN=At1g12460 PE=1 SV=1 && PF08263:Leucine rich repeat N-terminal domain|PF13855:Leucine rich repeat|PF00069:Protein kinase domain
MS_gene20370	1.23409	-2.44669	-3.22602	-1.4332	Y1124	-	-	- && sp|C0LGE4|Y1124_ARATH Probable LRR receptor-like serine/threonine-protein kinase At1g12460 OS=Arabidopsis thaliana OX=3702 GN=At1g12460 PE=1 SV=1 && PF08263:Leucine rich repeat N-terminal domain|PF13855:Leucine rich repeat|PF00069:Protein kinase domain
MS_gene015494	0.0993551	-6.14593	-5.05521	-3.87698	Y1124	-	-	- && sp|C0LGE4|Y1124_ARATH Probable LRR receptor-like serine/threonine-protein kinase At1g12460 OS=Arabidopsis thaliana OX=3702 GN=At1g12460 PE=1 SV=1 && PF08263:Leucine rich repeat N-terminal domain|PF00069:Protein kinase domain|PF13855:Leucine rich repeat
MS_gene36978	-6.9605	-1.63034	-0.444494	-0.73245	Y1133	-	-	- && sp|Q9SXB8|Y1133_ARATH G-type lectin S-receptor-like serine/threonine-protein kinase At1g11330 OS=Arabidopsis thaliana OX=3702 GN=At1g11330 PE=1 SV=3 && PF08276:PAN-like domain|PF07714:Protein tyrosine kinase|PF00954:S-locus glycoprotein domain|PF01453:D-mannose binding lectin
MS_gene36977	-2.79492	1.63822	4.13088	3.19182	Y1133	-	-	- && sp|Q9SXB8|Y1133_ARATH G-type lectin S-receptor-like serine/threonine-protein kinase At1g11330 OS=Arabidopsis thaliana OX=3702 GN=At1g11330 PE=1 SV=3 && PF08276:PAN-like domain|PF00954:S-locus glycoprotein domain|PF01453:D-mannose binding lectin|PF07714:Protein tyrosine kinase
MS_gene022885	-2.08957	3.19391	5.39561	4.85221	Y1133	-	-	- && sp|Q9SXB8|Y1133_ARATH G-type lectin S-receptor-like serine/threonine-protein kinase At1g11330 OS=Arabidopsis thaliana OX=3702 GN=At1g11330 PE=1 SV=3 && PF07714:Protein tyrosine kinase|PF08276:PAN-like domain|PF01453:D-mannose binding lectin|PF00954:S-locus glycoprotein domain
MS_gene01725	-2.98561	-4.17221	-3.03156	-3.20781	Y1133	-	-	- && sp|Q9SXB8|Y1133_ARATH G-type lectin S-receptor-like serine/threonine-protein kinase At1g11330 OS=Arabidopsis thaliana OX=3702 GN=At1g11330 PE=1 SV=3 && PF07714:Protein tyrosine kinase|PF08276:PAN-like domain|PF01453:D-mannose binding lectin|PF00954:S-locus glycoprotein domain
MS_gene072274	-0.649862	3.0184	1.85698	1.04999	Y1133	-	-	- && sp|Q9SXB8|Y1133_ARATH G-type lectin S-receptor-like serine/threonine-protein kinase At1g11330 OS=Arabidopsis thaliana OX=3702 GN=At1g11330 PE=1 SV=3 && PF07714:Protein tyrosine kinase|PF08276:PAN-like domain|PF00954:S-locus glycoprotein domain
MS_gene046841	-1.15022	-2.37543	-4.33708	-6.39934	Y1133	-	-	- && sp|Q9SXB8|Y1133_ARATH G-type lectin S-receptor-like serine/threonine-protein kinase At1g11330 OS=Arabidopsis thaliana OX=3702 GN=At1g11330 PE=1 SV=3 && PF07714:Protein tyrosine kinase|PF00954:S-locus glycoprotein domain
MS_gene45882	2.05703	NA	NA	NA	Y1133	-	-	- && sp|Q9SXB8|Y1133_ARATH G-type lectin S-receptor-like serine/threonine-protein kinase At1g11330 OS=Arabidopsis thaliana OX=3702 GN=At1g11330 PE=1 SV=3 && PF07714:Protein tyrosine kinase
MS_gene035431	1.95262	2.60379	NA	NA	Y1133	-	-	- && sp|Q9SXB8|Y1133_ARATH G-type lectin S-receptor-like serine/threonine-protein kinase At1g11330 OS=Arabidopsis thaliana OX=3702 GN=At1g11330 PE=1 SV=3 && PF07714:Protein tyrosine kinase
MS_gene43003	1.4974	-2.77513	-1.06483	-4.586	Y1133	-	-	- && sp|Q9SXB8|Y1133_ARATH G-type lectin S-receptor-like serine/threonine-protein kinase At1g11330 OS=Arabidopsis thaliana OX=3702 GN=At1g11330 PE=1 SV=3 && PF07714:Protein tyrosine kinase
MS_gene43023	-0.520635	-1.57693	-2.37305	-0.66836	Y1133	-	-	- && sp|Q9SXB8|Y1133_ARATH G-type lectin S-receptor-like serine/threonine-protein kinase At1g11330 OS=Arabidopsis thaliana OX=3702 GN=At1g11330 PE=1 SV=3 && PF07714:Protein tyrosine kinase
MS_gene032436	-1.35497	-5.4119	-5.24695	-3.54422	Y1133	-	-	- && sp|Q9SXB8|Y1133_ARATH G-type lectin S-receptor-like serine/threonine-protein kinase At1g11330 OS=Arabidopsis thaliana OX=3702 GN=At1g11330 PE=1 SV=3 && PF07714:Protein tyrosine kinase
MS_gene36792	-1.90432	-1.19424	-1.98214	-2.15918	Y1133	-	-	- && sp|Q9SXB8|Y1133_ARATH G-type lectin S-receptor-like serine/threonine-protein kinase At1g11330 OS=Arabidopsis thaliana OX=3702 GN=At1g11330 PE=1 SV=3 && PF07714:Protein tyrosine kinase
MS_gene36981	-3.5248	0.904862	2.73131	3.32944	Y1133	-	-	- && sp|Q9SXB8|Y1133_ARATH G-type lectin S-receptor-like serine/threonine-protein kinase At1g11330 OS=Arabidopsis thaliana OX=3702 GN=At1g11330 PE=1 SV=3 && PF07714:Protein tyrosine kinase
novel.15250	-0.886803	0.104328	-4.46213	-2.76096	Y1133	-	-	- && sp|Q9SXB8|Y1133_ARATH G-type lectin S-receptor-like serine/threonine-protein kinase At1g11330 OS=Arabidopsis thaliana OX=3702 GN=At1g11330 PE=1 SV=3 && PF07714:Protein tyrosine and serine/threonine kinase
novel.3843	-2.42452	-3.78359	-3.69122	-2.27918	Y1133	-	-	- && sp|Q9SXB8|Y1133_ARATH G-type lectin S-receptor-like serine/threonine-protein kinase At1g11330 OS=Arabidopsis thaliana OX=3702 GN=At1g11330 PE=1 SV=3 && PF07714:Protein tyrosine and serine/threonine kinase
MS_gene36979	-3.78726	0.522397	2.75728	3.17507	Y1133	-	-	- && sp|Q9SXB8|Y1133_ARATH G-type lectin S-receptor-like serine/threonine-protein kinase At1g11330 OS=Arabidopsis thaliana OX=3702 GN=At1g11330 PE=1 SV=3 && PF01453:D-mannose binding lectin|PF00954:S-locus glycoprotein domain|PF08276:PAN-like domain
MS_gene022883	-5.10685	0.0789906	0.848083	1.60028	Y1133	-	-	- && sp|Q9SXB8|Y1133_ARATH G-type lectin S-receptor-like serine/threonine-protein kinase At1g11330 OS=Arabidopsis thaliana OX=3702 GN=At1g11330 PE=1 SV=3 && PF01453:D-mannose binding lectin|PF00954:S-locus glycoprotein domain|PF07714:Protein tyrosine kinase|PF08276:PAN-like domain
MS_gene46868	-4.38568	1.72212	0.035576	2.3677	Y1133	-	-	- && sp|Q9SXB8|Y1133_ARATH G-type lectin S-receptor-like serine/threonine-protein kinase At1g11330 OS=Arabidopsis thaliana OX=3702 GN=At1g11330 PE=1 SV=3 && PF00954:S-locus glycoprotein domain|PF08276:PAN-like domain|PF07714:Protein tyrosine kinase
MS_gene072273	-5.16227	3.48703	3.97955	3.07564	Y1133	-	-	- && sp|Q9SXB8|Y1133_ARATH G-type lectin S-receptor-like serine/threonine-protein kinase At1g11330 OS=Arabidopsis thaliana OX=3702 GN=At1g11330 PE=1 SV=3 && PF00954:S-locus glycoprotein domain|PF01453:D-mannose binding lectin|PF08276:PAN-like domain|PF07714:Protein tyrosine kinase
MS_gene33838	-5.91404	-6.16697	-5.99259	-6.16962	Y1133	-	-	- && sp|Q9SXB8|Y1133_ARATH G-type lectin S-receptor-like serine/threonine-protein kinase At1g11330 OS=Arabidopsis thaliana OX=3702 GN=At1g11330 PE=1 SV=3 && PF00069:Protein kinase domain|PF08276:PAN-like domain
MS_gene32225	-6.53269	-1.11288	-3.12419	-5.8063	Y1133	-	-	- && sp|Q9SXB8|Y1133_ARATH G-type lectin S-receptor-like serine/threonine-protein kinase At1g11330 OS=Arabidopsis thaliana OX=3702 GN=At1g11330 PE=1 SV=3 && PF00069:Protein kinase domain|PF08276:PAN-like domain
novel.16950	0.268988	-1.93526	-3.16491	-4.32046	Y1133	-	-	- && sp|Q9SXB8|Y1133_ARATH G-type lectin S-receptor-like serine/threonine-protein kinase At1g11330 OS=Arabidopsis thaliana OX=3702 GN=At1g11330 PE=1 SV=3 && PF00069:Protein kinase domain|PF07714:Protein tyrosine and serine/threonine kinase
MS_gene45883	-1.90432	-2.15601	-1.98214	-2.15918	Y1133	-	-	- && sp|Q9SXB8|Y1133_ARATH G-type lectin S-receptor-like serine/threonine-protein kinase At1g11330 OS=Arabidopsis thaliana OX=3702 GN=At1g11330 PE=1 SV=3 && PF00069:Protein kinase domain
MS_gene36794	NA	NA	3.2775	-0.103449	Y1133	-	-	- && sp|Q9SXB8|Y1133_ARATH G-type lectin S-receptor-like serine/threonine-protein kinase At1g11330 OS=Arabidopsis thaliana OX=3702 GN=At1g11330 PE=1 SV=3 && -
novel.15251	1.18666	0.441527	-3.80787	-0.517783	Y1133	-	-	- && sp|Q9SXB8|Y1133_ARATH G-type lectin S-receptor-like serine/threonine-protein kinase At1g11330 OS=Arabidopsis thaliana OX=3702 GN=At1g11330 PE=1 SV=3 && -
MS_gene39751	-0.797363	0.344043	-4.7818	-1.49406	Y1133	-	-	- && sp|Q9SXB4|Y1130_ARATH G-type lectin S-receptor-like serine/threonine-protein kinase At1g11300 OS=Arabidopsis thaliana OX=3702 GN=At1g11300 PE=2 SV=1 && PF11883:Domain of unknown function (DUF3403)|PF00954:S-locus glycoprotein domain|PF07714:Protein tyrosine kinase|PF08276:PAN-like domain|PF01453:D-mannose binding lectin
MS_gene49018	-1.90432	-2.15601	-1.98214	-2.15918	Y1133	-	-	- && sp|Q9SXB4|Y1130_ARATH G-type lectin S-receptor-like serine/threonine-protein kinase At1g11300 OS=Arabidopsis thaliana OX=3702 GN=At1g11300 PE=2 SV=1 && PF08387:FBD|PF00954:S-locus glycoprotein domain|PF01453:D-mannose binding lectin
MS_gene49029	NA	NA	NA	3.9461	Y1133	-	-	- && sp|Q9SXB4|Y1130_ARATH G-type lectin S-receptor-like serine/threonine-protein kinase At1g11300 OS=Arabidopsis thaliana OX=3702 GN=At1g11300 PE=2 SV=1 && PF08276:PAN-like domain|PF07714:Protein tyrosine kinase|PF01453:D-mannose binding lectin|PF00954:S-locus glycoprotein domain
MS_gene01314	4.81094	2.19238	3.03863	3.05631	Y1133	-	-	- && sp|Q9SXB4|Y1130_ARATH G-type lectin S-receptor-like serine/threonine-protein kinase At1g11300 OS=Arabidopsis thaliana OX=3702 GN=At1g11300 PE=2 SV=1 && PF08276:PAN-like domain|PF07714:Protein tyrosine kinase|PF01453:D-mannose binding lectin|PF00954:S-locus glycoprotein domain
MS_gene01311	1.0601	-5.84633	-5.67179	-2.46624	Y1133	-	-	- && sp|Q9SXB4|Y1130_ARATH G-type lectin S-receptor-like serine/threonine-protein kinase At1g11300 OS=Arabidopsis thaliana OX=3702 GN=At1g11300 PE=2 SV=1 && PF08276:PAN-like domain|PF00954:S-locus glycoprotein domain|PF01453:D-mannose binding lectin|PF07714:Protein tyrosine kinase
MS_gene46852	-3.38917	-3.56468	-3.38018	-3.5551	Y1133	-	-	- && sp|Q9SXB4|Y1130_ARATH G-type lectin S-receptor-like serine/threonine-protein kinase At1g11300 OS=Arabidopsis thaliana OX=3702 GN=At1g11300 PE=2 SV=1 && PF08276:PAN-like domain|PF00954:S-locus glycoprotein domain
MS_gene45888	2.11643	-3.16857	-2.99472	-1.25605	Y1133	-	-	- && sp|Q9SXB4|Y1130_ARATH G-type lectin S-receptor-like serine/threonine-protein kinase At1g11300 OS=Arabidopsis thaliana OX=3702 GN=At1g11300 PE=2 SV=1 && PF07714:Protein tyrosine kinase|PF08276:PAN-like domain|PF01453:D-mannose binding lectin|PF00954:S-locus glycoprotein domain
MS_gene002331	-3.96357	-6.0132	-5.84182	-4.1438	Y1133	-	-	- && sp|Q9SXB4|Y1130_ARATH G-type lectin S-receptor-like serine/threonine-protein kinase At1g11300 OS=Arabidopsis thaliana OX=3702 GN=At1g11300 PE=2 SV=1 && PF07714:Protein tyrosine kinase|PF08276:PAN-like domain|PF01453:D-mannose binding lectin|PF00954:S-locus glycoprotein domain
MS_gene65038	-5.43068	-3.88476	-2.97622	-5.62481	Y1133	-	-	- && sp|Q9SXB4|Y1130_ARATH G-type lectin S-receptor-like serine/threonine-protein kinase At1g11300 OS=Arabidopsis thaliana OX=3702 GN=At1g11300 PE=2 SV=1 && PF07714:Protein tyrosine kinase|PF01453:D-mannose binding lectin|PF00954:S-locus glycoprotein domain|PF08276:PAN-like domain
MS_gene47774	2.06379	2.56108	NA	-0.103449	Y1133	-	-	- && sp|Q9SXB4|Y1130_ARATH G-type lectin S-receptor-like serine/threonine-protein kinase At1g11300 OS=Arabidopsis thaliana OX=3702 GN=At1g11300 PE=2 SV=1 && PF07714:Protein tyrosine kinase|PF01453:D-mannose binding lectin
MS_gene45886	0.436514	-5.40227	-1.75038	0.750039	Y1133	-	-	- && sp|Q9SXB4|Y1130_ARATH G-type lectin S-receptor-like serine/threonine-protein kinase At1g11300 OS=Arabidopsis thaliana OX=3702 GN=At1g11300 PE=2 SV=1 && PF07714:Protein tyrosine kinase|PF00954:S-locus glycoprotein domain|PF08276:PAN-like domain|PF01453:D-mannose binding lectin
MS_gene65039	-0.265143	-3.10345	-5.40435	-3.4401	Y1133	-	-	- && sp|Q9SXB4|Y1130_ARATH G-type lectin S-receptor-like serine/threonine-protein kinase At1g11300 OS=Arabidopsis thaliana OX=3702 GN=At1g11300 PE=2 SV=1 && PF07714:Protein tyrosine kinase|PF00954:S-locus glycoprotein domain|PF08276:PAN-like domain|PF01453:D-mannose binding lectin
MS_gene01723	-0.766904	-4.44146	-5.73048	-3.85596	Y1133	-	-	- && sp|Q9SXB4|Y1130_ARATH G-type lectin S-receptor-like serine/threonine-protein kinase At1g11300 OS=Arabidopsis thaliana OX=3702 GN=At1g11300 PE=2 SV=1 && PF07714:Protein tyrosine kinase|PF00954:S-locus glycoprotein domain|PF08276:PAN-like domain|PF01453:D-mannose binding lectin
MS_gene02282	0.0442016	-5.14022	-3.043	-6.10554	Y1133	-	-	- && sp|Q9SXB4|Y1130_ARATH G-type lectin S-receptor-like serine/threonine-protein kinase At1g11300 OS=Arabidopsis thaliana OX=3702 GN=At1g11300 PE=2 SV=1 && PF07714:Protein tyrosine kinase|PF00954:S-locus glycoprotein domain|PF01453:D-mannose binding lectin|PF08276:PAN-like domain
MS_gene022902	-3.5248	3.70269	1.89841	2.4252	Y1133	-	-	- && sp|Q9SXB4|Y1130_ARATH G-type lectin S-receptor-like serine/threonine-protein kinase At1g11300 OS=Arabidopsis thaliana OX=3702 GN=At1g11300 PE=2 SV=1 && PF01453:D-mannose binding lectin|PF08276:PAN-like domain|PF07714:Protein tyrosine kinase|PF00954:S-locus glycoprotein domain
MS_gene32303	-6.43388	-6.60758	-6.42298	-6.59801	Y1133	-	-	- && sp|Q9SXB4|Y1130_ARATH G-type lectin S-receptor-like serine/threonine-protein kinase At1g11300 OS=Arabidopsis thaliana OX=3702 GN=At1g11300 PE=2 SV=1 && PF01453:D-mannose binding lectin|PF08276:PAN-like domain|PF07714:Protein tyrosine kinase|PF00954:S-locus glycoprotein domain
MS_gene45887	-3.72734	-3.01816	-3.80787	-3.9851	Y1133	-	-	- && sp|Q9SXB4|Y1130_ARATH G-type lectin S-receptor-like serine/threonine-protein kinase At1g11300 OS=Arabidopsis thaliana OX=3702 GN=At1g11300 PE=2 SV=1 && PF01453:D-mannose binding lectin|PF07714:Protein tyrosine kinase|PF08276:PAN-like domain|PF00954:S-locus glycoprotein domain
MS_gene46847	NA	NA	NA	23.3963	Y1133	-	-	- && sp|Q9SXB4|Y1130_ARATH G-type lectin S-receptor-like serine/threonine-protein kinase At1g11300 OS=Arabidopsis thaliana OX=3702 GN=At1g11300 PE=2 SV=1 && PF01453:D-mannose binding lectin|PF07714:Protein tyrosine kinase|PF00954:S-locus glycoprotein domain|PF08276:PAN-like domain
MS_gene98325	-2.27224	-1.35931	-3.54647	-0.975098	Y1133	-	-	- && sp|Q9SXB4|Y1130_ARATH G-type lectin S-receptor-like serine/threonine-protein kinase At1g11300 OS=Arabidopsis thaliana OX=3702 GN=At1g11300 PE=2 SV=1 && PF01453:D-mannose binding lectin|PF07714:Protein tyrosine kinase
MS_gene45892	-1.93881	-3.96961	-6.27231	-5.48584	Y1133	-	-	- && sp|Q9SXB4|Y1130_ARATH G-type lectin S-receptor-like serine/threonine-protein kinase At1g11300 OS=Arabidopsis thaliana OX=3702 GN=At1g11300 PE=2 SV=1 && PF01453:D-mannose binding lectin|PF00954:S-locus glycoprotein domain|PF08276:PAN-like domain|PF07714:Protein tyrosine kinase
MS_gene45884	2.58672	NA	NA	NA	Y1133	-	-	- && sp|Q9SXB4|Y1130_ARATH G-type lectin S-receptor-like serine/threonine-protein kinase At1g11300 OS=Arabidopsis thaliana OX=3702 GN=At1g11300 PE=2 SV=1 && PF01453:D-mannose binding lectin|PF00954:S-locus glycoprotein domain|PF08276:PAN-like domain
MS_gene49019	3.34818	7.1207	5.24912	6.0187	Y1133	-	-	- && sp|Q9SXB4|Y1130_ARATH G-type lectin S-receptor-like serine/threonine-protein kinase At1g11300 OS=Arabidopsis thaliana OX=3702 GN=At1g11300 PE=2 SV=1 && PF01453:D-mannose binding lectin|PF00954:S-locus glycoprotein domain|PF07714:Protein tyrosine kinase|PF08276:PAN-like domain
MS_gene45885	-0.18621	-1.98044	-5.07266	-2.78118	Y1133	-	-	- && sp|Q9SXB4|Y1130_ARATH G-type lectin S-receptor-like serine/threonine-protein kinase At1g11300 OS=Arabidopsis thaliana OX=3702 GN=At1g11300 PE=2 SV=1 && PF01453:D-mannose binding lectin|PF00954:S-locus glycoprotein domain|PF07714:Protein tyrosine kinase|PF08276:PAN-like domain
MS_gene65037	-1.30512	-6.38616	-6.20355	-7.34056	Y1133	-	-	- && sp|Q9SXB4|Y1130_ARATH G-type lectin S-receptor-like serine/threonine-protein kinase At1g11300 OS=Arabidopsis thaliana OX=3702 GN=At1g11300 PE=2 SV=1 && PF01453:D-mannose binding lectin|PF00954:S-locus glycoprotein domain|PF07714:Protein tyrosine kinase|PF08276:PAN-like domain
MS_gene65041	NA	NA	NA	2.25852	Y1133	-	-	- && sp|Q9SXB4|Y1130_ARATH G-type lectin S-receptor-like serine/threonine-protein kinase At1g11300 OS=Arabidopsis thaliana OX=3702 GN=At1g11300 PE=2 SV=1 && PF01453:D-mannose binding lectin|PF00954:S-locus glycoprotein domain|PF00069:Protein kinase domain|PF08276:PAN-like domain
MS_gene022911	-2.36578	-2.16836	-4.85613	-0.682075	Y1133	-	-	- && sp|Q9SXB4|Y1130_ARATH G-type lectin S-receptor-like serine/threonine-protein kinase At1g11300 OS=Arabidopsis thaliana OX=3702 GN=At1g11300 PE=2 SV=1 && PF01453:D-mannose binding lectin|PF00954:S-locus glycoprotein domain
MS_gene36793	-3.16795	4.50351	5.11582	5.37284	Y1133	-	-	- && sp|Q9SXB4|Y1130_ARATH G-type lectin S-receptor-like serine/threonine-protein kinase At1g11300 OS=Arabidopsis thaliana OX=3702 GN=At1g11300 PE=2 SV=1 && PF01453:D-mannose binding lectin|PF00954:S-locus glycoprotein domain
MS_gene02281	-0.712001	-2.02804	-2.17206	-2.91285	Y1133	-	-	- && sp|Q9SXB4|Y1130_ARATH G-type lectin S-receptor-like serine/threonine-protein kinase At1g11300 OS=Arabidopsis thaliana OX=3702 GN=At1g11300 PE=2 SV=1 && PF00954:S-locus glycoprotein domain|PF08276:PAN-like domain|PF07714:Protein tyrosine kinase|PF01453:D-mannose binding lectin
MS_gene022884	-2.83449	-0.545397	1.97514	0.262585	Y1133	-	-	- && sp|Q9SXB4|Y1130_ARATH G-type lectin S-receptor-like serine/threonine-protein kinase At1g11300 OS=Arabidopsis thaliana OX=3702 GN=At1g11300 PE=2 SV=1 && PF00954:S-locus glycoprotein domain|PF07714:Protein tyrosine kinase|PF01453:D-mannose binding lectin
MS_gene022918	-2.94881	-1.35848	-1.99952	-1.34397	Y1133	-	-	- && sp|Q9SXB4|Y1130_ARATH G-type lectin S-receptor-like serine/threonine-protein kinase At1g11300 OS=Arabidopsis thaliana OX=3702 GN=At1g11300 PE=2 SV=1 && PF00954:S-locus glycoprotein domain|PF07714:Protein tyrosine kinase|PF01453:D-mannose binding lectin|PF08276:PAN-like domain|PF11883:Domain of unknown function (DUF3403)
MS_gene39727	2.02239	NA	NA	3.36083	Y1133	-	-	- && sp|Q9SXB4|Y1130_ARATH G-type lectin S-receptor-like serine/threonine-protein kinase At1g11300 OS=Arabidopsis thaliana OX=3702 GN=At1g11300 PE=2 SV=1 && PF00954:S-locus glycoprotein domain|PF01453:D-mannose binding lectin|PF08276:PAN-like domain|PF07714:Protein tyrosine kinase
MS_gene47779	-0.219421	0.623822	-3.52023	-2.73183	Y1133	-	-	- && sp|Q9SXB4|Y1130_ARATH G-type lectin S-receptor-like serine/threonine-protein kinase At1g11300 OS=Arabidopsis thaliana OX=3702 GN=At1g11300 PE=2 SV=1 && PF00954:S-locus glycoprotein domain|PF01453:D-mannose binding lectin|PF08276:PAN-like domain|PF07714:Protein tyrosine kinase
MS_gene57273	-0.591472	-2.74921	-2.57535	-2.75247	Y1133	-	-	- && sp|Q9SXB4|Y1130_ARATH G-type lectin S-receptor-like serine/threonine-protein kinase At1g11300 OS=Arabidopsis thaliana OX=3702 GN=At1g11300 PE=2 SV=1 && PF00954:S-locus glycoprotein domain|PF01453:D-mannose binding lectin|PF08276:PAN-like domain|PF07714:Protein tyrosine kinase
MS_gene39746	-1.9898	-0.989673	-3.18319	-2.08472	Y1133	-	-	- && sp|Q9SXB4|Y1130_ARATH G-type lectin S-receptor-like serine/threonine-protein kinase At1g11300 OS=Arabidopsis thaliana OX=3702 GN=At1g11300 PE=2 SV=1 && PF00069:Protein kinase domain|PF08276:PAN-like domain|PF01453:D-mannose binding lectin|PF00954:S-locus glycoprotein domain|PF11883:Domain of unknown function (DUF3403)
MS_gene39750	-4.09143	-3.38199	-4.17208	-1.88401	Y1133	-	-	- && sp|Q9SXB4|Y1130_ARATH G-type lectin S-receptor-like serine/threonine-protein kinase At1g11300 OS=Arabidopsis thaliana OX=3702 GN=At1g11300 PE=2 SV=1 && -
MS_gene56542	-3.16795	-3.34382	-3.15941	-3.33433	Y1141	-	-	- && sp|Q9LPZ3|Y1141_ARATH G-type lectin S-receptor-like serine/threonine-protein kinase At1g11410 OS=Arabidopsis thaliana OX=3702 GN=At1g11410 PE=3 SV=3 && PF07714:Protein tyrosine kinase
novel.191	-4.66541	-4.83973	-4.65536	-4.83038	Y1141	-	-	- && sp|Q9LPZ3|Y1141_ARATH G-type lectin S-receptor-like serine/threonine-protein kinase At1g11410 OS=Arabidopsis thaliana OX=3702 GN=At1g11410 PE=3 SV=3 && PF07714:Protein tyrosine and serine/threonine kinase
MS_gene039534	-2.30644	-0.0440665	-2.37305	-1.58414	Y1141	-	-	- && sp|Q9LPZ3|Y1141_ARATH G-type lectin S-receptor-like serine/threonine-protein kinase At1g11410 OS=Arabidopsis thaliana OX=3702 GN=At1g11410 PE=3 SV=3 && PF01657:Salt stress response/antifungal|PF07714:Protein tyrosine kinase
MS_gene25423	-0.125401	-2.38741	-0.824234	-1.77938	Y1143	-	-	- && sp|Q9M9S4|Y1143_ARATH Probable LRR receptor-like serine/threonine-protein kinase At1g14390 OS=Arabidopsis thaliana OX=3702 GN=At1g14390 PE=1 SV=1 && PF00069:Protein kinase domain
MS_gene49560	-1.0594	-1.2511	-1.39961	-2.17214	Y1143	-	-	- && sp|Q9M9S4|Y1143_ARATH Probable LRR receptor-like serine/threonine-protein kinase At1g14390 OS=Arabidopsis thaliana OX=3702 GN=At1g14390 PE=1 SV=1 && PF00069:Protein kinase domain
MS_gene032813	-1.66	-1.49915	-1.4588	-2.63519	Y1143	-	-	- && sp|Q9M9S4|Y1143_ARATH Probable LRR receptor-like serine/threonine-protein kinase At1g14390 OS=Arabidopsis thaliana OX=3702 GN=At1g14390 PE=1 SV=1 && PF00069:Protein kinase domain
MS_gene91934	-3.86042	-3.12076	-2.22883	-1.20907	Y1143	-	-	- && sp|Q9M9S4|Y1143_ARATH Probable LRR receptor-like serine/threonine-protein kinase At1g14390 OS=Arabidopsis thaliana OX=3702 GN=At1g14390 PE=1 SV=1 && PF00069:Protein kinase domain
MS_gene035880	-1.38763	-0.302139	-3.31932	-2.53408	Y1146	-	-	- && sp|O64774|Y1146_ARATH G-type lectin S-receptor-like serine/threonine-protein kinase At1g61460 OS=Arabidopsis thaliana OX=3702 GN=At1g61460 PE=2 SV=4 && PF07714:Protein tyrosine kinase|PF00954:S-locus glycoprotein domain|PF01453:D-mannose binding lectin
MS_gene058522	0.45057	-1.45862	-3.10976	-3.28254	Y1154	-	-	- && sp|Q3EDL4|Y1154_ARATH Probable serine/threonine-protein kinase At1g01540 OS=Arabidopsis thaliana OX=3702 GN=At1g01540 PE=1 SV=2 && PF07714:Protein tyrosine kinase
MS_gene66810	NA	NA	2.31007	NA	Y1154	-	-	- && sp|Q3EDL4|Y1154_ARATH Probable serine/threonine-protein kinase At1g01540 OS=Arabidopsis thaliana OX=3702 GN=At1g01540 PE=1 SV=2 && PF00069:Protein kinase domain
MS_gene019677	4.02731	NA	NA	NA	Y1154	-	-	- && sp|Q3EDL4|Y1154_ARATH Probable serine/threonine-protein kinase At1g01540 OS=Arabidopsis thaliana OX=3702 GN=At1g01540 PE=1 SV=2 && PF00069:Protein kinase domain
MS_gene019679	3.29299	NA	NA	NA	Y1154	-	-	- && sp|Q3EDL4|Y1154_ARATH Probable serine/threonine-protein kinase At1g01540 OS=Arabidopsis thaliana OX=3702 GN=At1g01540 PE=1 SV=2 && PF00069:Protein kinase domain
MS_gene056826	1.69394	-3.71353	-2.14886	-6.03042	Y1154	-	-	- && sp|Q3EDL4|Y1154_ARATH Probable serine/threonine-protein kinase At1g01540 OS=Arabidopsis thaliana OX=3702 GN=At1g01540 PE=1 SV=2 && PF00069:Protein kinase domain
MS_gene84278	1.49772	-2.01995	-2.16132	-6.42118	Y1154	-	-	- && sp|Q3EDL4|Y1154_ARATH Probable serine/threonine-protein kinase At1g01540 OS=Arabidopsis thaliana OX=3702 GN=At1g01540 PE=1 SV=2 && PF00069:Protein kinase domain
MS_gene85443	0.780193	-3.22615	-3.29687	-3.31517	Y1154	-	-	- && sp|Q3EDL4|Y1154_ARATH Probable serine/threonine-protein kinase At1g01540 OS=Arabidopsis thaliana OX=3702 GN=At1g01540 PE=1 SV=2 && PF00069:Protein kinase domain
MS_gene058523	0.482034	-4.63724	-4.45111	-3.61206	Y1154	-	-	- && sp|Q3EDL4|Y1154_ARATH Probable serine/threonine-protein kinase At1g01540 OS=Arabidopsis thaliana OX=3702 GN=At1g01540 PE=1 SV=2 && PF00069:Protein kinase domain
MS_gene068702	0.327349	-3.63319	-4.41706	-6.59361	Y1154	-	-	- && sp|Q3EDL4|Y1154_ARATH Probable serine/threonine-protein kinase At1g01540 OS=Arabidopsis thaliana OX=3702 GN=At1g01540 PE=1 SV=2 && PF00069:Protein kinase domain
MS_gene058656	-0.0711152	-4.10489	-3.23912	-2.48849	Y1154	-	-	- && sp|Q3EDL4|Y1154_ARATH Probable serine/threonine-protein kinase At1g01540 OS=Arabidopsis thaliana OX=3702 GN=At1g01540 PE=1 SV=2 && PF00069:Protein kinase domain
MS_gene058655	-0.194793	-0.774857	-5.91173	-4.24419	Y1154	-	-	- && sp|Q3EDL4|Y1154_ARATH Probable serine/threonine-protein kinase At1g01540 OS=Arabidopsis thaliana OX=3702 GN=At1g01540 PE=1 SV=2 && PF00069:Protein kinase domain
MS_gene058521	-0.381289	-2.85141	-4.96085	-2.80988	Y1154	-	-	- && sp|Q3EDL4|Y1154_ARATH Probable serine/threonine-protein kinase At1g01540 OS=Arabidopsis thaliana OX=3702 GN=At1g01540 PE=1 SV=2 && PF00069:Protein kinase domain
MS_gene023961	-1.91916	-3.92434	-5.21834	-6.2159	Y1154	-	-	- && sp|Q3EDL4|Y1154_ARATH Probable serine/threonine-protein kinase At1g01540 OS=Arabidopsis thaliana OX=3702 GN=At1g01540 PE=1 SV=2 && PF00069:Protein kinase domain
MS_gene84276	-2.56588	-2.79858	-3.59506	-3.7678	Y1154	-	-	- && sp|Q3EDL4|Y1154_ARATH Probable serine/threonine-protein kinase At1g01540 OS=Arabidopsis thaliana OX=3702 GN=At1g01540 PE=1 SV=2 && PF00069:Protein kinase domain
MS_gene036996	0.368502	2.88827	3.3024	0.702111	Y1343	-	-	- && sp|Q9XID3|Y1343_ARATH G-type lectin S-receptor-like serine/threonine-protein kinase At1g34300 OS=Arabidopsis thaliana OX=3702 GN=At1g34300 PE=1 SV=1 && PF07714:Protein tyrosine kinase
MS_gene59025	0.07536	-2.62707	-2.45036	-2.62686	Y1343	-	-	- && sp|Q9XID3|Y1343_ARATH G-type lectin S-receptor-like serine/threonine-protein kinase At1g34300 OS=Arabidopsis thaliana OX=3702 GN=At1g34300 PE=1 SV=1 && PF07714:Protein tyrosine kinase
MS_gene036998	-2.45893	1.19891	-4.72787	-3.40764	Y1343	-	-	- && sp|Q9XID3|Y1343_ARATH G-type lectin S-receptor-like serine/threonine-protein kinase At1g34300 OS=Arabidopsis thaliana OX=3702 GN=At1g34300 PE=1 SV=1 && PF07714:Protein tyrosine kinase
MS_gene060411	-2.58694	-2.76402	-2.57987	-2.75479	Y1343	-	-	- && sp|Q9XID3|Y1343_ARATH G-type lectin S-receptor-like serine/threonine-protein kinase At1g34300 OS=Arabidopsis thaliana OX=3702 GN=At1g34300 PE=1 SV=1 && PF07714:Protein tyrosine kinase
MS_gene80462	1.20513	-2.93341	-3.16025	-1.48473	Y1343	-	-	- && sp|Q9XID3|Y1343_ARATH G-type lectin S-receptor-like serine/threonine-protein kinase At1g34300 OS=Arabidopsis thaliana OX=3702 GN=At1g34300 PE=1 SV=1 && PF01453:D-mannose binding lectin|PF00954:S-locus glycoprotein domain|PF00069:Protein kinase domain
MS_gene054273	-1.83166	-2.74484	-1.81925	-5.10884	Y1343	-	-	- && sp|Q9XID3|Y1343_ARATH G-type lectin S-receptor-like serine/threonine-protein kinase At1g34300 OS=Arabidopsis thaliana OX=3702 GN=At1g34300 PE=1 SV=1 && PF00954:S-locus glycoprotein domain|PF01453:D-mannose binding lectin|PF00069:Protein kinase domain
MS_gene98915	-0.582205	-7.00427	-2.72211	-3.32937	Y1343	-	-	- && sp|Q9XID3|Y1343_ARATH G-type lectin S-receptor-like serine/threonine-protein kinase At1g34300 OS=Arabidopsis thaliana OX=3702 GN=At1g34300 PE=1 SV=1 && PF00954:S-locus glycoprotein domain|PF01453:D-mannose binding lectin
MS_gene42001	-0.501884	-1.93125	-1.07214	-2.60516	Y1343	-	-	- && sp|Q9XID3|Y1343_ARATH G-type lectin S-receptor-like serine/threonine-protein kinase At1g34300 OS=Arabidopsis thaliana OX=3702 GN=At1g34300 PE=1 SV=1 && PF00954:S-locus glycoprotein domain|PF00069:Protein kinase domain|PF01453:D-mannose binding lectin
MS_gene054272	-1.25148	-3.03428	-2.37787	-2.00168	Y1343	-	-	- && sp|Q9XID3|Y1343_ARATH G-type lectin S-receptor-like serine/threonine-protein kinase At1g34300 OS=Arabidopsis thaliana OX=3702 GN=At1g34300 PE=1 SV=1 && PF00954:S-locus glycoprotein domain|PF00069:Protein kinase domain|PF01453:D-mannose binding lectin
MS_gene98916	-1.89779	-2.40573	-1.78492	-4.81625	Y1343	-	-	- && sp|Q9XID3|Y1343_ARATH G-type lectin S-receptor-like serine/threonine-protein kinase At1g34300 OS=Arabidopsis thaliana OX=3702 GN=At1g34300 PE=1 SV=1 && PF00954:S-locus glycoprotein domain|PF00069:Protein kinase domain|PF01453:D-mannose binding lectin
MS_gene98909	1.63312	-4.27608	-2.23363	-0.0667531	Y1343	-	-	- && sp|Q9XID3|Y1343_ARATH G-type lectin S-receptor-like serine/threonine-protein kinase At1g34300 OS=Arabidopsis thaliana OX=3702 GN=At1g34300 PE=1 SV=1 && PF00954:S-locus glycoprotein domain|PF00069:Protein kinase domain
MS_gene83022	-1.5836	-2.50737	-2.74534	-1.94483	Y1343	-	-	- && sp|Q9XID3|Y1343_ARATH G-type lectin S-receptor-like serine/threonine-protein kinase At1g34300 OS=Arabidopsis thaliana OX=3702 GN=At1g34300 PE=1 SV=1 && PF00954:S-locus glycoprotein domain|PF00069:Protein kinase domain
MS_gene42000	0.373736	-4.07141	-2.57106	-1.14495	Y1343	-	-	- && sp|Q9XID3|Y1343_ARATH G-type lectin S-receptor-like serine/threonine-protein kinase At1g34300 OS=Arabidopsis thaliana OX=3702 GN=At1g34300 PE=1 SV=1 && PF00069:Protein kinase domain|PF00954:S-locus glycoprotein domain|PF01453:D-mannose binding lectin
MS_gene95332	-1.35277	-2.13251	-1.75299	-1.6758	Y1343	-	-	- && sp|Q9XID3|Y1343_ARATH G-type lectin S-receptor-like serine/threonine-protein kinase At1g34300 OS=Arabidopsis thaliana OX=3702 GN=At1g34300 PE=1 SV=1 && PF00069:Protein kinase domain|PF00954:S-locus glycoprotein domain
MS_gene026492	-1.72004	-3.21795	-4.25562	-3.86562	Y1343	-	-	- && sp|Q9XID3|Y1343_ARATH G-type lectin S-receptor-like serine/threonine-protein kinase At1g34300 OS=Arabidopsis thaliana OX=3702 GN=At1g34300 PE=1 SV=1 && PF00069:Protein kinase domain|PF00954:S-locus glycoprotein domain
MS_gene040926	-1.74787	-2.19075	-2.66197	-2.49399	Y1343	-	-	- && sp|Q9XID3|Y1343_ARATH G-type lectin S-receptor-like serine/threonine-protein kinase At1g34300 OS=Arabidopsis thaliana OX=3702 GN=At1g34300 PE=1 SV=1 && PF00069:Protein kinase domain|PF00954:S-locus glycoprotein domain
MS_gene98910	1.28158	-0.581786	1.58496	-3.0735	Y1343	-	-	- && sp|Q9XID3|Y1343_ARATH G-type lectin S-receptor-like serine/threonine-protein kinase At1g34300 OS=Arabidopsis thaliana OX=3702 GN=At1g34300 PE=1 SV=1 && PF00069:Protein kinase domain
MS_gene84167	-2.58694	-2.76402	-0.210249	-2.75479	Y1343	-	-	- && sp|Q9XID3|Y1343_ARATH G-type lectin S-receptor-like serine/threonine-protein kinase At1g34300 OS=Arabidopsis thaliana OX=3702 GN=At1g34300 PE=1 SV=1 && PF00069:Protein kinase domain
MS_gene84162	-4.61259	-6.10963	-4.60514	-4.15669	Y1343	-	-	- && sp|Q9XID3|Y1343_ARATH G-type lectin S-receptor-like serine/threonine-protein kinase At1g34300 OS=Arabidopsis thaliana OX=3702 GN=At1g34300 PE=1 SV=1 && PF00069:Protein kinase domain
MS_gene28176	NA	NA	2.54905	3.40254	Y1461	-	-	- && sp|Q9ZVM9|Y1461_ARATH Probable serine/threonine-protein kinase At1g54610 OS=Arabidopsis thaliana OX=3702 GN=At1g54610 PE=1 SV=1 && PF00069:Protein kinase domain
novel.7713	3.07036	2.5271	2.59144	2.43493	Y1461	-	-	- && sp|Q9ZVM9|Y1461_ARATH Probable serine/threonine-protein kinase At1g54610 OS=Arabidopsis thaliana OX=3702 GN=At1g54610 PE=1 SV=1 && PF00069:Protein kinase domain
MS_gene002782	2.47936	-0.634119	-1.05435	-4.09754	Y1461	-	-	- && sp|Q9ZVM9|Y1461_ARATH Probable serine/threonine-protein kinase At1g54610 OS=Arabidopsis thaliana OX=3702 GN=At1g54610 PE=1 SV=1 && PF00069:Protein kinase domain
MS_gene00982	2.01155	NA	5.10288	2.30687	Y1461	-	-	- && sp|Q9ZVM9|Y1461_ARATH Probable serine/threonine-protein kinase At1g54610 OS=Arabidopsis thaliana OX=3702 GN=At1g54610 PE=1 SV=1 && PF00069:Protein kinase domain
MS_gene035281	1.91534	0.0811493	-0.186466	-2.70461	Y1461	-	-	- && sp|Q9ZVM9|Y1461_ARATH Probable serine/threonine-protein kinase At1g54610 OS=Arabidopsis thaliana OX=3702 GN=At1g54610 PE=1 SV=1 && PF00069:Protein kinase domain
MS_gene004468	0.867011	-5.34544	-4.21141	-5.34992	Y1461	-	-	- && sp|Q9ZVM9|Y1461_ARATH Probable serine/threonine-protein kinase At1g54610 OS=Arabidopsis thaliana OX=3702 GN=At1g54610 PE=1 SV=1 && PF00069:Protein kinase domain
MS_gene050485	-0.172396	-1.03238	-1.33879	-2.13503	Y1461	-	-	- && sp|Q9ZVM9|Y1461_ARATH Probable serine/threonine-protein kinase At1g54610 OS=Arabidopsis thaliana OX=3702 GN=At1g54610 PE=1 SV=1 && PF00069:Protein kinase domain
MS_gene96197	-0.261759	-2.26763	-4.00241	-5.66515	Y1461	-	-	- && sp|Q9ZVM9|Y1461_ARATH Probable serine/threonine-protein kinase At1g54610 OS=Arabidopsis thaliana OX=3702 GN=At1g54610 PE=1 SV=1 && PF00069:Protein kinase domain
MS_gene29893	-0.343287	-1.38295	-0.261114	-2.65318	Y1461	-	-	- && sp|Q9ZVM9|Y1461_ARATH Probable serine/threonine-protein kinase At1g54610 OS=Arabidopsis thaliana OX=3702 GN=At1g54610 PE=1 SV=1 && PF00069:Protein kinase domain
MS_gene041509	-0.424795	-2.05064	-3.07044	-3.25059	Y1461	-	-	- && sp|Q9ZVM9|Y1461_ARATH Probable serine/threonine-protein kinase At1g54610 OS=Arabidopsis thaliana OX=3702 GN=At1g54610 PE=1 SV=1 && PF00069:Protein kinase domain
MS_gene045604	-0.434621	2.06467	3.38294	2.99686	Y1461	-	-	- && sp|Q9ZVM9|Y1461_ARATH Probable serine/threonine-protein kinase At1g54610 OS=Arabidopsis thaliana OX=3702 GN=At1g54610 PE=1 SV=1 && PF00069:Protein kinase domain
MS_gene79459	-0.446031	-0.783105	-1.2129	-4.64255	Y1461	-	-	- && sp|Q9ZVM9|Y1461_ARATH Probable serine/threonine-protein kinase At1g54610 OS=Arabidopsis thaliana OX=3702 GN=At1g54610 PE=1 SV=1 && PF00069:Protein kinase domain
MS_gene000526	-1.04524	-1.72241	-1.45121	-2.45241	Y1461	-	-	- && sp|Q9ZVM9|Y1461_ARATH Probable serine/threonine-protein kinase At1g54610 OS=Arabidopsis thaliana OX=3702 GN=At1g54610 PE=1 SV=1 && PF00069:Protein kinase domain
MS_gene60711	-1.0823	1.95759	-0.0581921	3.12696	Y1461	-	-	- && sp|Q9ZVM9|Y1461_ARATH Probable serine/threonine-protein kinase At1g54610 OS=Arabidopsis thaliana OX=3702 GN=At1g54610 PE=1 SV=1 && PF00069:Protein kinase domain
MS_gene013178	-2.1523	0.226564	-0.949845	-1.98736	Y1461	-	-	- && sp|Q9ZVM9|Y1461_ARATH Probable serine/threonine-protein kinase At1g54610 OS=Arabidopsis thaliana OX=3702 GN=At1g54610 PE=1 SV=1 && PF00069:Protein kinase domain
MS_gene006592	-2.5329	-1.32546	-1.62759	-2.73021	Y1461	-	-	- && sp|Q9ZVM9|Y1461_ARATH Probable serine/threonine-protein kinase At1g54610 OS=Arabidopsis thaliana OX=3702 GN=At1g54610 PE=1 SV=1 && PF00069:Protein kinase domain
MS_gene055527	-3.62571	-1.015	1.82946	-1.94632	Y1461	-	-	- && sp|Q9ZVM9|Y1461_ARATH Probable serine/threonine-protein kinase At1g54610 OS=Arabidopsis thaliana OX=3702 GN=At1g54610 PE=1 SV=1 && PF00069:Protein kinase domain
MS_gene032378	-3.71547	2.86793	2.19952	0.488866	Y1561	-	-	- && sp|C0LGH2|Y1561_ARATH Probable LRR receptor-like serine/threonine-protein kinase At1g56130 OS=Arabidopsis thaliana OX=3702 GN=At1g56130 PE=2 SV=2 && PF13855:Leucine rich repeat|PF11721:Malectin domain|PF07714:Protein tyrosine kinase
MS_gene32299	-4.34214	-1.56808	-1.84098	-1.65003	Y1561	-	-	- && sp|C0LGH2|Y1561_ARATH Probable LRR receptor-like serine/threonine-protein kinase At1g56130 OS=Arabidopsis thaliana OX=3702 GN=At1g56130 PE=2 SV=2 && PF13855:Leucine rich repeat|PF07714:Protein tyrosine kinase|PF11721:Malectin domain
MS_gene007797	-0.331119	2.653	2.1981	-1.04494	Y1561	-	-	- && sp|C0LGH2|Y1561_ARATH Probable LRR receptor-like serine/threonine-protein kinase At1g56130 OS=Arabidopsis thaliana OX=3702 GN=At1g56130 PE=2 SV=2 && PF11721:Malectin domain|PF07714:Protein tyrosine kinase|PF13855:Leucine rich repeat
MS_gene008366	-5.49809	0.625102	-5.64364	-4.78694	Y1561	-	-	- && sp|C0LGH2|Y1561_ARATH Probable LRR receptor-like serine/threonine-protein kinase At1g56130 OS=Arabidopsis thaliana OX=3702 GN=At1g56130 PE=2 SV=2 && PF00069:Protein kinase domain|PF01657:Salt stress response/antifungal
MS_gene25617	-4.5075	-4.76215	-0.13809	-1.98451	Y1561	-	-	- && sp|C0LGH2|Y1561_ARATH Probable LRR receptor-like serine/threonine-protein kinase At1g56130 OS=Arabidopsis thaliana OX=3702 GN=At1g56130 PE=2 SV=2 && -
MS_gene98169	1.2017	-1.10111	-0.407402	-2.59038	Y1570	-	-	- && sp|C0LGD6|Y1570_ARATH Probable LRR receptor-like serine/threonine-protein kinase At1g05700 OS=Arabidopsis thaliana OX=3702 GN=At1g05700 PE=1 SV=1 && PF12819:Malectin-like domain|PF13855:Leucine rich repeat|PF07714:Protein tyrosine kinase
MS_gene59607	1.09769	-2.84559	-0.676383	-2.88632	Y1570	-	-	- && sp|C0LGD6|Y1570_ARATH Probable LRR receptor-like serine/threonine-protein kinase At1g05700 OS=Arabidopsis thaliana OX=3702 GN=At1g05700 PE=1 SV=1 && PF12819:Malectin-like domain|PF13855:Leucine rich repeat|PF07714:Protein tyrosine kinase
MS_gene36613	-3.23924	0.422359	-3.31932	-3.49651	Y1570	-	-	- && sp|C0LGD6|Y1570_ARATH Probable LRR receptor-like serine/threonine-protein kinase At1g05700 OS=Arabidopsis thaliana OX=3702 GN=At1g05700 PE=1 SV=1 && PF12819:Malectin-like domain|PF13855:Leucine rich repeat|PF07714:Protein tyrosine kinase
MS_gene38946	NA	NA	NA	3.98848	Y1570	-	-	- && sp|C0LGD6|Y1570_ARATH Probable LRR receptor-like serine/threonine-protein kinase At1g05700 OS=Arabidopsis thaliana OX=3702 GN=At1g05700 PE=1 SV=1 && PF12819:Malectin-like domain|PF07714:Protein tyrosine kinase
MS_gene36724	-4.2789	-4.45336	-4.26901	-4.44401	Y1570	-	-	- && sp|C0LGD6|Y1570_ARATH Probable LRR receptor-like serine/threonine-protein kinase At1g05700 OS=Arabidopsis thaliana OX=3702 GN=At1g05700 PE=1 SV=1 && PF12819:Malectin-like domain|PF07714:Protein tyrosine kinase
MS_gene011101	-2.11129	-1.62366	-5.08368	-8.57357	Y1570	-	-	- && sp|C0LGD6|Y1570_ARATH Probable LRR receptor-like serine/threonine-protein kinase At1g05700 OS=Arabidopsis thaliana OX=3702 GN=At1g05700 PE=1 SV=1 && PF12819:Malectin-like domain|PF00069:Protein kinase domain
MS_gene36730	NA	NA	NA	4.62637	Y1570	-	-	- && sp|C0LGD6|Y1570_ARATH Probable LRR receptor-like serine/threonine-protein kinase At1g05700 OS=Arabidopsis thaliana OX=3702 GN=At1g05700 PE=1 SV=1 && PF07714:Protein tyrosine kinase|PF12819:Malectin-like domain
MS_gene36618	NA	2.80774	NA	NA	Y1570	-	-	- && sp|C0LGD6|Y1570_ARATH Probable LRR receptor-like serine/threonine-protein kinase At1g05700 OS=Arabidopsis thaliana OX=3702 GN=At1g05700 PE=1 SV=1 && PF07714:Protein tyrosine kinase|PF12819:Malectin-like domain
MS_gene011099	-3.72734	-3.98172	-3.80787	-3.9851	Y1570	-	-	- && sp|C0LGD6|Y1570_ARATH Probable LRR receptor-like serine/threonine-protein kinase At1g05700 OS=Arabidopsis thaliana OX=3702 GN=At1g05700 PE=1 SV=1 && PF07714:Protein tyrosine kinase|PF12819:Malectin-like domain
MS_gene011088	-4.2789	-4.45336	-4.26901	-4.44401	Y1570	-	-	- && sp|C0LGD6|Y1570_ARATH Probable LRR receptor-like serine/threonine-protein kinase At1g05700 OS=Arabidopsis thaliana OX=3702 GN=At1g05700 PE=1 SV=1 && PF07714:Protein tyrosine kinase|PF12819:Malectin-like domain
MS_gene36612	-4.66541	-2.92251	-4.65536	-4.83038	Y1570	-	-	- && sp|C0LGD6|Y1570_ARATH Probable LRR receptor-like serine/threonine-protein kinase At1g05700 OS=Arabidopsis thaliana OX=3702 GN=At1g05700 PE=1 SV=1 && PF07714:Protein tyrosine kinase|PF12819:Malectin-like domain
MS_gene36598	-2.08999	-3.0947	-4.93173	-6.68917	Y1570	-	-	- && sp|C0LGD6|Y1570_ARATH Probable LRR receptor-like serine/threonine-protein kinase At1g05700 OS=Arabidopsis thaliana OX=3702 GN=At1g05700 PE=1 SV=1 && PF05153:Myo-inositol oxygenase|PF12819:Malectin-like domain|PF00069:Protein kinase domain
MS_gene92144	2.87601	0.145715	1.21033	-2.75479	Y1570	-	-	- && sp|C0LGD6|Y1570_ARATH Probable LRR receptor-like serine/threonine-protein kinase At1g05700 OS=Arabidopsis thaliana OX=3702 GN=At1g05700 PE=1 SV=1 && PF00069:Protein kinase domain|PF13855:Leucine rich repeat|PF12819:Malectin-like domain
MS_gene36711	-3.23924	-3.49317	-3.31932	-3.49651	Y1570	-	-	- && sp|C0LGD6|Y1570_ARATH Probable LRR receptor-like serine/threonine-protein kinase At1g05700 OS=Arabidopsis thaliana OX=3702 GN=At1g05700 PE=1 SV=1 && PF00069:Protein kinase domain|PF13855:Leucine rich repeat|PF12819:Malectin-like domain
MS_gene072183	-5.27995	-9.6005	-9.92688	-12.0894	Y1570	-	-	- && sp|C0LGD6|Y1570_ARATH Probable LRR receptor-like serine/threonine-protein kinase At1g05700 OS=Arabidopsis thaliana OX=3702 GN=At1g05700 PE=1 SV=1 && PF00069:Protein kinase domain|PF12819:Malectin-like domain|PF13855:Leucine rich repeat
MS_gene36708	-6.56254	-8.61084	-10.406	-10.9932	Y1570	-	-	- && sp|C0LGD6|Y1570_ARATH Probable LRR receptor-like serine/threonine-protein kinase At1g05700 OS=Arabidopsis thaliana OX=3702 GN=At1g05700 PE=1 SV=1 && PF00069:Protein kinase domain|PF12819:Malectin-like domain|PF13855:Leucine rich repeat
novel.18361	-2.17563	-2.35384	-2.16994	-2.34487	Y1570	-	-	- && sp|C0LGD6|Y1570_ARATH Probable LRR receptor-like serine/threonine-protein kinase At1g05700 OS=Arabidopsis thaliana OX=3702 GN=At1g05700 PE=1 SV=1 && -
MS_gene72164	0.401397	-2.7548	-1.37978	-2.33797	Y1634	-	-	- && sp|C0LGH8|Y1634_ARATH Probable LRR receptor-like serine/threonine-protein kinase At1g63430 OS=Arabidopsis thaliana OX=3702 GN=At1g63430 PE=1 SV=1 && PF08263:Leucine rich repeat N-terminal domain|PF13855:Leucine rich repeat|PF07714:Protein tyrosine kinase
MS_gene048788	5.70448	1.39702	2.00294	2.05329	Y1634	-	-	- && sp|C0LGH8|Y1634_ARATH Probable LRR receptor-like serine/threonine-protein kinase At1g63430 OS=Arabidopsis thaliana OX=3702 GN=At1g63430 PE=1 SV=1 && PF08263:Leucine rich repeat N-terminal domain|PF07714:Protein tyrosine kinase|PF13855:Leucine rich repeat
MS_gene030419	-1.3601	-3.50076	-5.64559	-6.78035	Y1634	-	-	- && sp|C0LGH8|Y1634_ARATH Probable LRR receptor-like serine/threonine-protein kinase At1g63430 OS=Arabidopsis thaliana OX=3702 GN=At1g63430 PE=1 SV=1 && PF08263:Leucine rich repeat N-terminal domain|PF07714:Protein tyrosine kinase|PF13855:Leucine rich repeat
MS_gene070324	-1.42057	-3.58543	-2.41042	-1.67942	Y1634	-	-	- && sp|C0LGH8|Y1634_ARATH Probable LRR receptor-like serine/threonine-protein kinase At1g63430 OS=Arabidopsis thaliana OX=3702 GN=At1g63430 PE=1 SV=1 && PF08263:Leucine rich repeat N-terminal domain|PF07714:Protein tyrosine kinase|PF13855:Leucine rich repeat
MS_gene050373	1.74418	-2.53843	-2.82769	-4.73254	Y1634	-	-	- && sp|C0LGH8|Y1634_ARATH Probable LRR receptor-like serine/threonine-protein kinase At1g63430 OS=Arabidopsis thaliana OX=3702 GN=At1g63430 PE=1 SV=1 && PF07714:Protein tyrosine kinase
MS_gene019296	0.181962	-2.51636	-4.2419	-4.15439	Y1634	-	-	- && sp|C0LGH8|Y1634_ARATH Probable LRR receptor-like serine/threonine-protein kinase At1g63430 OS=Arabidopsis thaliana OX=3702 GN=At1g63430 PE=1 SV=1 && PF07714:Protein tyrosine kinase
MS_gene072797	-0.645928	-4.51436	-2.70651	-5.48377	Y1634	-	-	- && sp|C0LGH8|Y1634_ARATH Probable LRR receptor-like serine/threonine-protein kinase At1g63430 OS=Arabidopsis thaliana OX=3702 GN=At1g63430 PE=1 SV=1 && PF07714:Protein tyrosine kinase
MS_gene015567	-2.24197	-2.80014	-2.80131	-3.86525	Y1634	-	-	- && sp|C0LGH8|Y1634_ARATH Probable LRR receptor-like serine/threonine-protein kinase At1g63430 OS=Arabidopsis thaliana OX=3702 GN=At1g63430 PE=1 SV=1 && PF07714:Protein tyrosine kinase
novel.18018	-2.30644	-2.5387	-2.37305	-2.54591	Y1661	-	-	- && sp|Q9SY89|Y1661_ARATH Putative G-type lectin S-receptor-like serine/threonine-protein kinase At1g61610 OS=Arabidopsis thaliana OX=3702 GN=At1g61610 PE=3 SV=1 && -
MS_gene072276	-6.70759	0.068629	0.492283	-2.3678	Y1661	-	-	- && sp|Q9SY89|Y1661_ARATH Putative G-type lectin S-receptor-like serine/threonine-protein kinase At1g61610 OS=Arabidopsis thaliana OX=3702 GN=At1g61610 PE=3 SV=1 && -
MS_gene43017	7.5087	1.84786	NA	1.77411	Y1675	-	-	- && sp|O64793|Y1675_ARATH G-type lectin S-receptor-like serine/threonine-protein kinase At1g67520 OS=Arabidopsis thaliana OX=3702 GN=At1g67520 PE=2 SV=3 && PF08276:PAN-like domain|PF01453:D-mannose binding lectin|PF07714:Protein tyrosine kinase
MS_gene43013	3.74994	-1.77779	2.51622	0.146073	Y1675	-	-	- && sp|O64793|Y1675_ARATH G-type lectin S-receptor-like serine/threonine-protein kinase At1g67520 OS=Arabidopsis thaliana OX=3702 GN=At1g67520 PE=2 SV=3 && PF07714:Protein tyrosine kinase|PF01453:D-mannose binding lectin|PF08276:PAN-like domain|PF12330:Haspin like kinase domain
MS_gene43026	2.51955	NA	NA	NA	Y1675	-	-	- && sp|O64793|Y1675_ARATH G-type lectin S-receptor-like serine/threonine-protein kinase At1g67520 OS=Arabidopsis thaliana OX=3702 GN=At1g67520 PE=2 SV=3 && PF07714:Protein tyrosine kinase|PF01453:D-mannose binding lectin
MS_gene035442	0.798418	-5.24498	-5.06717	-3.36076	Y1675	-	-	- && sp|O64793|Y1675_ARATH G-type lectin S-receptor-like serine/threonine-protein kinase At1g67520 OS=Arabidopsis thaliana OX=3702 GN=At1g67520 PE=2 SV=3 && PF07714:Protein tyrosine kinase|PF01453:D-mannose binding lectin
MS_gene36135	-0.289994	-1.23477	-1.40604	-4.7853	Y1675	-	-	- && sp|O64793|Y1675_ARATH G-type lectin S-receptor-like serine/threonine-protein kinase At1g67520 OS=Arabidopsis thaliana OX=3702 GN=At1g67520 PE=2 SV=3 && PF07714:Protein tyrosine kinase|PF01453:D-mannose binding lectin
novel.18538	-0.953147	-6.22842	-6.04986	-6.22607	Y1675	-	-	- && sp|O64793|Y1675_ARATH G-type lectin S-receptor-like serine/threonine-protein kinase At1g67520 OS=Arabidopsis thaliana OX=3702 GN=At1g67520 PE=2 SV=3 && PF07714:Protein tyrosine and serine/threonine kinase
MS_gene032463	1.52319	2.76017	4.02459	-0.103449	Y1675	-	-	- && sp|O64793|Y1675_ARATH G-type lectin S-receptor-like serine/threonine-protein kinase At1g67520 OS=Arabidopsis thaliana OX=3702 GN=At1g67520 PE=2 SV=3 && PF01453:D-mannose binding lectin|PF07714:Protein tyrosine kinase
MS_gene38872	-0.00618655	-4.39362	-1.49751	-5.35797	Y1675	-	-	- && sp|O64793|Y1675_ARATH G-type lectin S-receptor-like serine/threonine-protein kinase At1g67520 OS=Arabidopsis thaliana OX=3702 GN=At1g67520 PE=2 SV=3 && PF01453:D-mannose binding lectin|PF07714:Protein tyrosine kinase
MS_gene041955	-0.187938	-1.28507	-0.334671	-4.48391	Y1675	-	-	- && sp|O64793|Y1675_ARATH G-type lectin S-receptor-like serine/threonine-protein kinase At1g67520 OS=Arabidopsis thaliana OX=3702 GN=At1g67520 PE=2 SV=3 && PF01453:D-mannose binding lectin|PF00069:Protein kinase domain
MS_gene43004	-1.70888	-3.69781	-5.44517	-5.61845	Y1675	-	-	- && sp|O64793|Y1675_ARATH G-type lectin S-receptor-like serine/threonine-protein kinase At1g67520 OS=Arabidopsis thaliana OX=3702 GN=At1g67520 PE=2 SV=3 && PF01453:D-mannose binding lectin|PF00069:Protein kinase domain
MS_gene035455	2.00066	NA	NA	NA	Y1675	-	-	- && sp|O64793|Y1675_ARATH G-type lectin S-receptor-like serine/threonine-protein kinase At1g67520 OS=Arabidopsis thaliana OX=3702 GN=At1g67520 PE=2 SV=3 && PF01453:D-mannose binding lectin
MS_gene032437	-3.68686	-3.90646	-3.73687	-3.91015	Y1675	-	-	- && sp|O64793|Y1675_ARATH G-type lectin S-receptor-like serine/threonine-protein kinase At1g67520 OS=Arabidopsis thaliana OX=3702 GN=At1g67520 PE=2 SV=3 && PF01453:D-mannose binding lectin
novel.17739	-0.523738	-1.04415	-0.236424	-3.54548	Y1675	-	-	- && sp|O64793|Y1675_ARATH G-type lectin S-receptor-like serine/threonine-protein kinase At1g67520 OS=Arabidopsis thaliana OX=3702 GN=At1g67520 PE=2 SV=3 && PF00069:Protein kinase domain
MS_gene25571	1.42064	-2.1793	-4.37952	-4.55412	Y1675	-	-	- && sp|O64793|Y1675_ARATH G-type lectin S-receptor-like serine/threonine-protein kinase At1g67520 OS=Arabidopsis thaliana OX=3702 GN=At1g67520 PE=2 SV=3 && -
MS_gene38883	-3.52749	-3.76024	-3.59506	-3.7678	Y1675	-	-	- && sp|O64793|Y1675_ARATH G-type lectin S-receptor-like serine/threonine-protein kinase At1g67520 OS=Arabidopsis thaliana OX=3702 GN=At1g67520 PE=2 SV=3 && -
MS_gene30897	0.875453	-2.50873	-1.00995	-1.35112	Y1677	-	-	- && sp|C0LGI2|Y1677_ARATH Probable LRR receptor-like serine/threonine-protein kinase At1g67720 OS=Arabidopsis thaliana OX=3702 GN=At1g67720 PE=1 SV=1 && PF13855:Leucine rich repeat|PF00069:Protein kinase domain|PF12819:Malectin-like domain
MS_gene82422	NA	1.61413	2.09569	NA	Y1677	-	-	- && sp|C0LGI2|Y1677_ARATH Probable LRR receptor-like serine/threonine-protein kinase At1g67720 OS=Arabidopsis thaliana OX=3702 GN=At1g67720 PE=1 SV=1 && PF13855:Leucine rich repeat|PF00069:Protein kinase domain
MS_gene073792	-0.369366	-1.65476	-4.9795	-5.15439	Y1677	-	-	- && sp|C0LGI2|Y1677_ARATH Probable LRR receptor-like serine/threonine-protein kinase At1g67720 OS=Arabidopsis thaliana OX=3702 GN=At1g67720 PE=1 SV=1 && PF12819:Malectin-like domain|PF13855:Leucine rich repeat|PF00069:Protein kinase domain
MS_gene22470	-1.20264	-0.245054	-0.874949	-2.36001	Y1677	-	-	- && sp|C0LGI2|Y1677_ARATH Probable LRR receptor-like serine/threonine-protein kinase At1g67720 OS=Arabidopsis thaliana OX=3702 GN=At1g67720 PE=1 SV=1 && PF12819:Malectin-like domain|PF07714:Protein tyrosine kinase
novel.7160	4.80101	3.11924	NA	NA	Y1677	-	-	- && sp|C0LGI2|Y1677_ARATH Probable LRR receptor-like serine/threonine-protein kinase At1g67720 OS=Arabidopsis thaliana OX=3702 GN=At1g67720 PE=1 SV=1 && -
MS_gene017250	NA	2.92344	NA	NA	Y1684	-	-	- && sp|C0LGD7|Y1684_ARATH Probable LRR receptor-like serine/threonine-protein kinase At1g06840 OS=Arabidopsis thaliana OX=3702 GN=At1g06840 PE=1 SV=2 && PF13855:Leucine rich repeat|PF00069:Protein kinase domain
MS_gene53868	0.0812653	-2.27097	-1.05569	-2.2314	Y1684	-	-	- && sp|C0LGD7|Y1684_ARATH Probable LRR receptor-like serine/threonine-protein kinase At1g06840 OS=Arabidopsis thaliana OX=3702 GN=At1g06840 PE=1 SV=2 && PF13855:Leucine rich repeat|PF00069:Protein kinase domain
MS_gene008428	3.09646	-0.0649105	1.19864	0.661221	Y1684	-	-	- && sp|C0LGD7|Y1684_ARATH Probable LRR receptor-like serine/threonine-protein kinase At1g06840 OS=Arabidopsis thaliana OX=3702 GN=At1g06840 PE=1 SV=2 && PF08263:Leucine rich repeat N-terminal domain|PF00069:Protein kinase domain
MS_gene049601	1.92958	-0.545426	-0.201245	3.38643	Y1684	-	-	- && sp|C0LGD7|Y1684_ARATH Probable LRR receptor-like serine/threonine-protein kinase At1g06840 OS=Arabidopsis thaliana OX=3702 GN=At1g06840 PE=1 SV=2 && PF08263:Leucine rich repeat N-terminal domain|PF00069:Protein kinase domain
MS_gene43149	-0.0330186	-3.33091	-3.87737	-2.59644	Y1684	-	-	- && sp|C0LGD7|Y1684_ARATH Probable LRR receptor-like serine/threonine-protein kinase At1g06840 OS=Arabidopsis thaliana OX=3702 GN=At1g06840 PE=1 SV=2 && PF08263:Leucine rich repeat N-terminal domain|PF00069:Protein kinase domain
MS_gene27515	-2.34744	-0.811514	-1.81358	-0.924425	Y1684	-	-	- && sp|C0LGD7|Y1684_ARATH Probable LRR receptor-like serine/threonine-protein kinase At1g06840 OS=Arabidopsis thaliana OX=3702 GN=At1g06840 PE=1 SV=2 && PF08263:Leucine rich repeat N-terminal domain|PF00069:Protein kinase domain
MS_gene23864	-7.24365	-8.34815	-7.14428	-7.4174	Y1684	-	-	- && sp|C0LGD7|Y1684_ARATH Probable LRR receptor-like serine/threonine-protein kinase At1g06840 OS=Arabidopsis thaliana OX=3702 GN=At1g06840 PE=1 SV=2 && PF08263:Leucine rich repeat N-terminal domain|PF00069:Protein kinase domain
MS_gene009650	NA	2.854	NA	3.58335	Y1684	-	-	- && sp|C0LGD7|Y1684_ARATH Probable LRR receptor-like serine/threonine-protein kinase At1g06840 OS=Arabidopsis thaliana OX=3702 GN=At1g06840 PE=1 SV=2 && PF07714:Protein tyrosine kinase|PF13855:Leucine rich repeat
MS_gene26243	NA	NA	NA	3.07709	Y1684	-	-	- && sp|C0LGD7|Y1684_ARATH Probable LRR receptor-like serine/threonine-protein kinase At1g06840 OS=Arabidopsis thaliana OX=3702 GN=At1g06840 PE=1 SV=2 && PF00069:Protein kinase domain|PF13855:Leucine rich repeat
MS_gene78687	NA	NA	NA	3.78196	Y1684	-	-	- && sp|C0LGD7|Y1684_ARATH Probable LRR receptor-like serine/threonine-protein kinase At1g06840 OS=Arabidopsis thaliana OX=3702 GN=At1g06840 PE=1 SV=2 && PF00069:Protein kinase domain|PF13855:Leucine rich repeat
MS_gene05116	1.43229	-2.27564	0.889325	0.561808	Y1684	-	-	- && sp|C0LGD7|Y1684_ARATH Probable LRR receptor-like serine/threonine-protein kinase At1g06840 OS=Arabidopsis thaliana OX=3702 GN=At1g06840 PE=1 SV=2 && PF00069:Protein kinase domain|PF08263:Leucine rich repeat N-terminal domain
MS_gene049602	0.186525	-0.917092	-0.772565	-2.51984	Y1684	-	-	- && sp|C0LGD7|Y1684_ARATH Probable LRR receptor-like serine/threonine-protein kinase At1g06840 OS=Arabidopsis thaliana OX=3702 GN=At1g06840 PE=1 SV=2 && PF00069:Protein kinase domain|PF08263:Leucine rich repeat N-terminal domain
MS_gene53871	-0.417119	-3.97858	-0.41616	0.911921	Y1684	-	-	- && sp|C0LGD7|Y1684_ARATH Probable LRR receptor-like serine/threonine-protein kinase At1g06840 OS=Arabidopsis thaliana OX=3702 GN=At1g06840 PE=1 SV=2 && PF00069:Protein kinase domain|PF08263:Leucine rich repeat N-terminal domain
MS_gene05115	-0.0393041	-1.77777	-1.29605	-2.53615	Y1684	-	-	- && sp|C0LGD7|Y1684_ARATH Probable LRR receptor-like serine/threonine-protein kinase At1g06840 OS=Arabidopsis thaliana OX=3702 GN=At1g06840 PE=1 SV=2 && PF00069:Protein kinase domain
MS_gene53869	-0.416374	-4.19705	-2.62704	-2.71951	Y1684	-	-	- && sp|C0LGD7|Y1684_ARATH Probable LRR receptor-like serine/threonine-protein kinase At1g06840 OS=Arabidopsis thaliana OX=3702 GN=At1g06840 PE=1 SV=2 && PF00069:Protein kinase domain
novel.15609	-2.74889	-3.84122	-4.443	-2.53385	Y1684	-	-	- && sp|C0LGD7|Y1684_ARATH Probable LRR receptor-like serine/threonine-protein kinase At1g06840 OS=Arabidopsis thaliana OX=3702 GN=At1g06840 PE=1 SV=2 && PF00069:Protein kinase domain
MS_gene008427	-2.75558	-3.16687	-3.30125	-3.68545	Y1684	-	-	- && sp|C0LGD7|Y1684_ARATH Probable LRR receptor-like serine/threonine-protein kinase At1g06840 OS=Arabidopsis thaliana OX=3702 GN=At1g06840 PE=1 SV=2 && PF00069:Protein kinase domain
MS_gene022137	-0.0790534	-0.889196	-3.23847	-0.178143	Y1684	-	-	- && sp|C0LGD7|Y1684_ARATH Probable LRR receptor-like serine/threonine-protein kinase At1g06840 OS=Arabidopsis thaliana OX=3702 GN=At1g06840 PE=1 SV=2 && -
MS_gene059440	0.745872	-2.13299	-1.5706	-0.725277	Y1723	-	-	- && sp|Q9SHI2|Y1723_ARATH Leucine-rich repeat receptor-like serine/threonine-protein kinase At1g17230 OS=Arabidopsis thaliana OX=3702 GN=At1g17230 PE=1 SV=2 && PF13855:Leucine rich repeat|PF00069:Protein kinase domain
MS_gene063425	1.68263	-1.59787	-2.29876	0.545914	Y1723	-	-	- && sp|Q9SHI2|Y1723_ARATH Leucine-rich repeat receptor-like serine/threonine-protein kinase At1g17230 OS=Arabidopsis thaliana OX=3702 GN=At1g17230 PE=1 SV=2 && PF13855:Leucine rich repeat
MS_gene065580	1.20572	0.508365	1.82571	2.2143	Y1723	-	-	- && sp|Q9SHI2|Y1723_ARATH Leucine-rich repeat receptor-like serine/threonine-protein kinase At1g17230 OS=Arabidopsis thaliana OX=3702 GN=At1g17230 PE=1 SV=2 && PF13855:Leucine rich repeat
MS_gene005045	NA	3.36088	NA	NA	Y1723	-	-	- && sp|Q9SHI2|Y1723_ARATH Leucine-rich repeat receptor-like serine/threonine-protein kinase At1g17230 OS=Arabidopsis thaliana OX=3702 GN=At1g17230 PE=1 SV=2 && PF08263:Leucine rich repeat N-terminal domain|PF13855:Leucine rich repeat
MS_gene76884	-4.03861	-1.50473	-2.01472	-1.79656	Y1743	-	-	- && sp|C0LGJ1|Y1743_ARATH Probable LRR receptor-like serine/threonine-protein kinase At1g74360 OS=Arabidopsis thaliana OX=3702 GN=At1g74360 PE=1 SV=1 && PF13855:Leucine rich repeat|PF00069:Protein kinase domain|PF08263:Leucine rich repeat N-terminal domain
MS_gene044414	-1.59754	0.678782	0.186217	2.40404	Y1743	-	-	- && sp|C0LGJ1|Y1743_ARATH Probable LRR receptor-like serine/threonine-protein kinase At1g74360 OS=Arabidopsis thaliana OX=3702 GN=At1g74360 PE=1 SV=1 && PF13855:Leucine rich repeat|PF00069:Protein kinase domain
MS_gene033090	-3.38917	-3.56468	1.11311	-0.0947572	Y1743	-	-	- && sp|C0LGJ1|Y1743_ARATH Probable LRR receptor-like serine/threonine-protein kinase At1g74360 OS=Arabidopsis thaliana OX=3702 GN=At1g74360 PE=1 SV=1 && PF13855:Leucine rich repeat|PF00069:Protein kinase domain
MS_gene064275	-5.5768	-1.5152	-1.56979	-3.86703	Y1743	-	-	- && sp|C0LGJ1|Y1743_ARATH Probable LRR receptor-like serine/threonine-protein kinase At1g74360 OS=Arabidopsis thaliana OX=3702 GN=At1g74360 PE=1 SV=1 && PF13855:Leucine rich repeat|PF00069:Protein kinase domain
MS_gene99431	-3.10911	0.554698	0.661528	-0.372593	Y1743	-	-	- && sp|C0LGJ1|Y1743_ARATH Probable LRR receptor-like serine/threonine-protein kinase At1g74360 OS=Arabidopsis thaliana OX=3702 GN=At1g74360 PE=1 SV=1 && PF00069:Protein kinase domain|PF13855:Leucine rich repeat|PF08263:Leucine rich repeat N-terminal domain
MS_gene63577	-3.88797	0.663507	0.680098	0.115294	Y1743	-	-	- && sp|C0LGJ1|Y1743_ARATH Probable LRR receptor-like serine/threonine-protein kinase At1g74360 OS=Arabidopsis thaliana OX=3702 GN=At1g74360 PE=1 SV=1 && PF00069:Protein kinase domain|PF13855:Leucine rich repeat|PF08263:Leucine rich repeat N-terminal domain
MS_gene062333	-1.12892	-3.32683	1.33225	-0.668898	Y1765	-	-	- && sp|C0LGE0|Y1765_ARATH Probable LRR receptor-like serine/threonine-protein kinase At1g07650 OS=Arabidopsis thaliana OX=3702 GN=At1g07650 PE=1 SV=1 && PF13855:Leucine rich repeat|PF07714:Protein tyrosine kinase|PF11721:Malectin domain
MS_gene026911	NA	NA	1.85207	3.542	Y1765	-	-	- && sp|C0LGE0|Y1765_ARATH Probable LRR receptor-like serine/threonine-protein kinase At1g07650 OS=Arabidopsis thaliana OX=3702 GN=At1g07650 PE=1 SV=1 && PF13855:Leucine rich repeat
MS_gene030077	-0.547864	-0.741801	-0.895083	-2.53459	Y1765	-	-	- && sp|C0LGE0|Y1765_ARATH Probable LRR receptor-like serine/threonine-protein kinase At1g07650 OS=Arabidopsis thaliana OX=3702 GN=At1g07650 PE=1 SV=1 && PF07714:Protein tyrosine kinase|PF13855:Leucine rich repeat|PF11721:Malectin domain
MS_gene039347	0.192233	-3.02747	-4.79449	-2.09242	Y1765	-	-	- && sp|C0LGE0|Y1765_ARATH Probable LRR receptor-like serine/threonine-protein kinase At1g07650 OS=Arabidopsis thaliana OX=3702 GN=At1g07650 PE=1 SV=1 && PF07714:Protein tyrosine kinase
MS_gene017147	7.02305	1.84786	3.96568	2.99232	Y1765	-	-	- && sp|C0LGE0|Y1765_ARATH Probable LRR receptor-like serine/threonine-protein kinase At1g07650 OS=Arabidopsis thaliana OX=3702 GN=At1g07650 PE=1 SV=1 && -
MS_gene070753	2.50648	2.08213	0.255387	1.59052	Y1765	-	-	- && sp|C0LGE0|Y1765_ARATH Probable LRR receptor-like serine/threonine-protein kinase At1g07650 OS=Arabidopsis thaliana OX=3702 GN=At1g07650 PE=1 SV=1 && -
novel.3120	0.952011	-5.96763	-2.27207	-6.93384	Y1765	-	-	- && sp|C0LGE0|Y1765_ARATH Probable LRR receptor-like serine/threonine-protein kinase At1g07650 OS=Arabidopsis thaliana OX=3702 GN=At1g07650 PE=1 SV=1 && -
novel.10986	0.353828	-4.47532	-1.51248	-3.51443	Y1765	-	-	- && sp|C0LGE0|Y1765_ARATH Probable LRR receptor-like serine/threonine-protein kinase At1g07650 OS=Arabidopsis thaliana OX=3702 GN=At1g07650 PE=1 SV=1 && -
MS_gene72478	-1.85645	-3.58779	-4.40378	-5.64825	Y1765	-	-	- && sp|C0LGE0|Y1765_ARATH Probable LRR receptor-like serine/threonine-protein kinase At1g07650 OS=Arabidopsis thaliana OX=3702 GN=At1g07650 PE=1 SV=1 && -
MS_gene72471	-4.12859	-6.00184	-3.44254	-8.50126	Y1765	-	-	- && sp|C0LGE0|Y1765_ARATH Probable LRR receptor-like serine/threonine-protein kinase At1g07650 OS=Arabidopsis thaliana OX=3702 GN=At1g07650 PE=1 SV=1 && -
MS_gene35287	-4.74777	-4.92205	-3.7776	-4.9127	Y1765	-	-	- && sp|C0LGE0|Y1765_ARATH Probable LRR receptor-like serine/threonine-protein kinase At1g07650 OS=Arabidopsis thaliana OX=3702 GN=At1g07650 PE=1 SV=1 && -
MS_gene95992	NA	NA	3.70359	4.18765	Y1853	-	-	- && sp|Q9SYM9|Y1853_ARATH Receptor-like serine/threonine-protein kinase At1g78530 OS=Arabidopsis thaliana OX=3702 GN=At1g78530 PE=2 SV=1 && PF00069:Protein kinase domain
MS_gene56594	-1.10534	-4.01721	-3.84387	-3.17924	Y1853	-	-	- && sp|Q9SYM9|Y1853_ARATH Receptor-like serine/threonine-protein kinase At1g78530 OS=Arabidopsis thaliana OX=3702 GN=At1g78530 PE=2 SV=1 && PF00069:Protein kinase domain
MS_gene002009	3.83441	NA	NA	NA	Y1960	-	-	- && sp|F4I114|Y1960_ARATH Probable serine/threonine-protein kinase At1g09600 OS=Arabidopsis thaliana OX=3702 GN=At1g09600 PE=3 SV=1 && PF00069:Protein kinase domain
MS_gene028898	1.62769	2.78661	2.96201	2.60044	Y1960	-	-	- && sp|F4I114|Y1960_ARATH Probable serine/threonine-protein kinase At1g09600 OS=Arabidopsis thaliana OX=3702 GN=At1g09600 PE=3 SV=1 && PF00069:Protein kinase domain
MS_gene047238	0.736148	-0.453782	-2.57535	-0.97186	Y1960	-	-	- && sp|F4I114|Y1960_ARATH Probable serine/threonine-protein kinase At1g09600 OS=Arabidopsis thaliana OX=3702 GN=At1g09600 PE=3 SV=1 && PF00069:Protein kinase domain
MS_gene055803	-0.0391365	1.11779	2.32056	2.61737	Y1960	-	-	- && sp|F4I114|Y1960_ARATH Probable serine/threonine-protein kinase At1g09600 OS=Arabidopsis thaliana OX=3702 GN=At1g09600 PE=3 SV=1 && PF00069:Protein kinase domain
MS_gene072097	-0.942542	-0.248446	-1.98214	-2.15918	Y1960	-	-	- && sp|F4I114|Y1960_ARATH Probable serine/threonine-protein kinase At1g09600 OS=Arabidopsis thaliana OX=3702 GN=At1g09600 PE=3 SV=1 && PF00069:Protein kinase domain
MS_gene31463	-3.47508	1.79114	1.68505	1.60477	Y1960	-	-	- && sp|F4I114|Y1960_ARATH Probable serine/threonine-protein kinase At1g09600 OS=Arabidopsis thaliana OX=3702 GN=At1g09600 PE=3 SV=1 && PF00069:Protein kinase domain
MS_gene00582	-3.92084	-4.17535	-3.03733	-3.21456	Y1960	-	-	- && sp|F4I114|Y1960_ARATH Probable serine/threonine-protein kinase At1g09600 OS=Arabidopsis thaliana OX=3702 GN=At1g09600 PE=3 SV=1 && PF00069:Protein kinase domain
MS_gene048544	4.336	3.28854	3.4423	0.831496	Y2027	-	-	- && sp|Q9SIZ4|Y2027_ARATH Inactive receptor-like serine/threonine-protein kinase At2g40270 OS=Arabidopsis thaliana OX=3702 GN=At2g40270 PE=2 SV=2 && PF07714:Protein tyrosine kinase
MS_gene008642	1.99632	5.0028	4.22122	0.85048	Y2027	-	-	- && sp|Q9SIZ4|Y2027_ARATH Inactive receptor-like serine/threonine-protein kinase At2g40270 OS=Arabidopsis thaliana OX=3702 GN=At2g40270 PE=2 SV=2 && PF07714:Protein tyrosine kinase
MS_gene03919	3.32315	2.3916	4.36447	1.81226	Y2027	-	-	- && sp|Q9SIZ4|Y2027_ARATH Inactive receptor-like serine/threonine-protein kinase At2g40270 OS=Arabidopsis thaliana OX=3702 GN=At2g40270 PE=2 SV=2 && PF00069:Protein kinase domain
MS_gene68217	2.14058	-0.97482	-0.599912	-2.32682	Y2165	-	-	- && sp|C0LGK4|Y2165_ARATH Probable LRR receptor-like serine/threonine-protein kinase At2g16250 OS=Arabidopsis thaliana OX=3702 GN=At2g16250 PE=1 SV=1 && PF13855:Leucine rich repeat|PF07714:Protein tyrosine kinase
MS_gene063162	-2.31617	-0.628366	-0.473169	-1.91091	Y2165	-	-	- && sp|C0LGK4|Y2165_ARATH Probable LRR receptor-like serine/threonine-protein kinase At2g16250 OS=Arabidopsis thaliana OX=3702 GN=At2g16250 PE=1 SV=1 && PF13855:Leucine rich repeat|PF07714:Protein tyrosine kinase
MS_gene27312	-5.16223	5.33886	4.22022	4.25631	Y2165	-	-	- && sp|C0LGK4|Y2165_ARATH Probable LRR receptor-like serine/threonine-protein kinase At2g16250 OS=Arabidopsis thaliana OX=3702 GN=At2g16250 PE=1 SV=1 && PF13855:Leucine rich repeat|PF07714:Protein tyrosine kinase
MS_gene92817	-4.67679	-3.95943	-2.47608	-3.96259	Y2165	-	-	- && sp|C0LGK4|Y2165_ARATH Probable LRR receptor-like serine/threonine-protein kinase At2g16250 OS=Arabidopsis thaliana OX=3702 GN=At2g16250 PE=1 SV=1 && PF13855:Leucine rich repeat
MS_gene26964	-1.13117	5.20556	3.76797	4.70543	Y2165	-	-	- && sp|C0LGK4|Y2165_ARATH Probable LRR receptor-like serine/threonine-protein kinase At2g16250 OS=Arabidopsis thaliana OX=3702 GN=At2g16250 PE=1 SV=1 && PF07714:Protein tyrosine kinase|PF13855:Leucine rich repeat
MS_gene053292	-1.86574	1.97674	2.55097	1.89559	Y2165	-	-	- && sp|C0LGK4|Y2165_ARATH Probable LRR receptor-like serine/threonine-protein kinase At2g16250 OS=Arabidopsis thaliana OX=3702 GN=At2g16250 PE=1 SV=1 && PF07714:Protein tyrosine kinase|PF13855:Leucine rich repeat
MS_gene24279	-2.30828	-2.70286	2.78055	1.77159	Y2165	-	-	- && sp|C0LGK4|Y2165_ARATH Probable LRR receptor-like serine/threonine-protein kinase At2g16250 OS=Arabidopsis thaliana OX=3702 GN=At2g16250 PE=1 SV=1 && PF07714:Protein tyrosine kinase|PF13855:Leucine rich repeat
MS_gene68219	NA	2.12895	0.0715028	NA	Y2165	-	-	- && sp|C0LGK4|Y2165_ARATH Probable LRR receptor-like serine/threonine-protein kinase At2g16250 OS=Arabidopsis thaliana OX=3702 GN=At2g16250 PE=1 SV=1 && PF07714:Protein tyrosine kinase
MS_gene064125	-1.81551	-1.09599	-1.88762	-2.06272	Y2165	-	-	- && sp|C0LGK4|Y2165_ARATH Probable LRR receptor-like serine/threonine-protein kinase At2g16250 OS=Arabidopsis thaliana OX=3702 GN=At2g16250 PE=1 SV=1 && PF07714:Protein tyrosine kinase
novel.5793	-2.98524	0.304809	-3.89565	-3.14634	Y2165	-	-	- && sp|C0LGK4|Y2165_ARATH Probable LRR receptor-like serine/threonine-protein kinase At2g16250 OS=Arabidopsis thaliana OX=3702 GN=At2g16250 PE=1 SV=1 && -
MS_gene035588	-0.942542	-2.15601	-1.98214	0.722701	Y2242	-	-	- && sp|C0LGK9|Y2242_ARATH Probable LRR receptor-like serine/threonine-protein kinase At2g24230 OS=Arabidopsis thaliana OX=3702 GN=At2g24230 PE=1 SV=1 && PF00069:Protein kinase domain|PF13855:Leucine rich repeat
MS_gene80079	0.759005	3.08809	3.34407	4.47509	Y2451	-	-	- && sp|Q9ZQR3|Y2451_ARATH Leucine-rich repeat receptor-like serine/threonine-protein kinase At2g14510 OS=Arabidopsis thaliana OX=3702 GN=At2g14510 PE=1 SV=1 && PF12819:Malectin-like domain
MS_gene91431	-1.17424	1.59747	2.23827	1.44836	Y2451	-	-	- && sp|Q9ZQR3|Y2451_ARATH Leucine-rich repeat receptor-like serine/threonine-protein kinase At2g14510 OS=Arabidopsis thaliana OX=3702 GN=At2g14510 PE=1 SV=1 && PF12819:Malectin-like domain
MS_gene93872	-3.10487	-2.46653	-3.74516	0.341712	Y2451	-	-	- && sp|Q9ZQR3|Y2451_ARATH Leucine-rich repeat receptor-like serine/threonine-protein kinase At2g14510 OS=Arabidopsis thaliana OX=3702 GN=At2g14510 PE=1 SV=1 && PF12819:Malectin-like domain
MS_gene23681	NA	3.3841	NA	1.67717	Y2559	-	-	- && sp|O64639|Y2559_ARATH Receptor-like serine/threonine-protein kinase At2g45590 OS=Arabidopsis thaliana OX=3702 GN=At2g45590 PE=2 SV=1 && PF00069:Protein kinase domain
MS_gene81126	-0.587342	-2.06488	-1.17227	-1.01899	Y2559	-	-	- && sp|O64639|Y2559_ARATH Receptor-like serine/threonine-protein kinase At2g45590 OS=Arabidopsis thaliana OX=3702 GN=At2g45590 PE=2 SV=1 && PF00069:Protein kinase domain
MS_gene37501	-0.629619	-2.47766	-1.29095	-2.19403	Y2559	-	-	- && sp|O64639|Y2559_ARATH Receptor-like serine/threonine-protein kinase At2g45590 OS=Arabidopsis thaliana OX=3702 GN=At2g45590 PE=2 SV=1 && PF00069:Protein kinase domain
MS_gene006367	-1.25944	6.25309	5.8264	5.23865	Y2559	-	-	- && sp|O64639|Y2559_ARATH Receptor-like serine/threonine-protein kinase At2g45590 OS=Arabidopsis thaliana OX=3702 GN=At2g45590 PE=2 SV=1 && PF00069:Protein kinase domain
MS_gene66579	-2.43047	-1.30089	-3.49404	-2.31643	Y2559	-	-	- && sp|O64639|Y2559_ARATH Receptor-like serine/threonine-protein kinase At2g45590 OS=Arabidopsis thaliana OX=3702 GN=At2g45590 PE=2 SV=1 && PF00069:Protein kinase domain
MS_gene31559	NA	NA	4.67789	NA	Y2913	-	-	- && sp|O64477|Y2913_ARATH G-type lectin S-receptor-like serine/threonine-protein kinase At2g19130 OS=Arabidopsis thaliana OX=3702 GN=At2g19130 PE=2 SV=1 && PF08276:PAN-like domain|PF00954:S-locus glycoprotein domain|PF00069:Protein kinase domain|PF07714:Protein tyrosine kinase|PF01453:D-mannose binding lectin
MS_gene31561	0.277959	-2.18624	-2.82998	-2.77018	Y2913	-	-	- && sp|O64477|Y2913_ARATH G-type lectin S-receptor-like serine/threonine-protein kinase At2g19130 OS=Arabidopsis thaliana OX=3702 GN=At2g19130 PE=2 SV=1 && PF08276:PAN-like domain|PF00954:S-locus glycoprotein domain|PF00069:Protein kinase domain|PF01453:D-mannose binding lectin
MS_gene35757	-1.70015	-2.40007	-1.71491	-2.58292	Y2913	-	-	- && sp|O64477|Y2913_ARATH G-type lectin S-receptor-like serine/threonine-protein kinase At2g19130 OS=Arabidopsis thaliana OX=3702 GN=At2g19130 PE=2 SV=1 && PF08276:PAN-like domain|PF00954:S-locus glycoprotein domain|PF00069:Protein kinase domain|PF01453:D-mannose binding lectin
MS_gene45297	-2.94068	-0.288904	-3.58672	-2.53653	Y2913	-	-	- && sp|O64477|Y2913_ARATH G-type lectin S-receptor-like serine/threonine-protein kinase At2g19130 OS=Arabidopsis thaliana OX=3702 GN=At2g19130 PE=2 SV=1 && PF08276:PAN-like domain|PF00954:S-locus glycoprotein domain|PF00069:Protein kinase domain|PF01453:D-mannose binding lectin
MS_gene063685	-4.10828	0.102025	-2.08676	-2.47305	Y2913	-	-	- && sp|O64477|Y2913_ARATH G-type lectin S-receptor-like serine/threonine-protein kinase At2g19130 OS=Arabidopsis thaliana OX=3702 GN=At2g19130 PE=2 SV=1 && PF08276:PAN-like domain|PF00069:Protein kinase domain|PF00954:S-locus glycoprotein domain|PF01453:D-mannose binding lectin
MS_gene043335	-0.138745	-5.63122	-2.88732	-1.53094	Y2913	-	-	- && sp|O64477|Y2913_ARATH G-type lectin S-receptor-like serine/threonine-protein kinase At2g19130 OS=Arabidopsis thaliana OX=3702 GN=At2g19130 PE=2 SV=1 && PF01453:D-mannose binding lectin|PF08276:PAN-like domain|PF00954:S-locus glycoprotein domain|PF00069:Protein kinase domain
MS_gene45290	-5.66616	-0.973894	-4.11879	-2.12216	Y2913	-	-	- && sp|O64477|Y2913_ARATH G-type lectin S-receptor-like serine/threonine-protein kinase At2g19130 OS=Arabidopsis thaliana OX=3702 GN=At2g19130 PE=2 SV=1 && PF01453:D-mannose binding lectin|PF08276:PAN-like domain|PF00954:S-locus glycoprotein domain
MS_gene35754	-2.88777	0.91791	-0.530323	1.60354	Y2913	-	-	- && sp|O64477|Y2913_ARATH G-type lectin S-receptor-like serine/threonine-protein kinase At2g19130 OS=Arabidopsis thaliana OX=3702 GN=At2g19130 PE=2 SV=1 && PF01453:D-mannose binding lectin|PF08276:PAN-like domain|PF00069:Protein kinase domain|PF00954:S-locus glycoprotein domain
MS_gene45292	-3.86348	0.0976751	-2.90127	-1.67457	Y2913	-	-	- && sp|O64477|Y2913_ARATH G-type lectin S-receptor-like serine/threonine-protein kinase At2g19130 OS=Arabidopsis thaliana OX=3702 GN=At2g19130 PE=2 SV=1 && PF01453:D-mannose binding lectin|PF00954:S-locus glycoprotein domain|PF08276:PAN-like domain
MS_gene029008	-1.47171	-6.32953	-1.55151	-3.4157	Y2913	-	-	- && sp|O64477|Y2913_ARATH G-type lectin S-receptor-like serine/threonine-protein kinase At2g19130 OS=Arabidopsis thaliana OX=3702 GN=At2g19130 PE=2 SV=1 && PF01453:D-mannose binding lectin|PF00954:S-locus glycoprotein domain|PF00069:Protein kinase domain|PF08276:PAN-like domain
MS_gene25572	-1.29397	-3.37786	-2.23864	-3.37151	Y2913	-	-	- && sp|O64477|Y2913_ARATH G-type lectin S-receptor-like serine/threonine-protein kinase At2g19130 OS=Arabidopsis thaliana OX=3702 GN=At2g19130 PE=2 SV=1 && PF01453:D-mannose binding lectin|PF00954:S-locus glycoprotein domain
MS_gene96568	-0.336144	-3.27178	-2.13482	-1.71779	Y2913	-	-	- && sp|O64477|Y2913_ARATH G-type lectin S-receptor-like serine/threonine-protein kinase At2g19130 OS=Arabidopsis thaliana OX=3702 GN=At2g19130 PE=2 SV=1 && PF01453:D-mannose binding lectin|PF00069:Protein kinase domain
MS_gene31560	3.2832	4.35625	NA	3.95065	Y2913	-	-	- && sp|O64477|Y2913_ARATH G-type lectin S-receptor-like serine/threonine-protein kinase At2g19130 OS=Arabidopsis thaliana OX=3702 GN=At2g19130 PE=2 SV=1 && PF00954:S-locus glycoprotein domain|PF08276:PAN-like domain|PF00069:Protein kinase domain|PF01453:D-mannose binding lectin
MS_gene029014	1.8653	-3.0926	-2.00718	-0.216197	Y2913	-	-	- && sp|O64477|Y2913_ARATH G-type lectin S-receptor-like serine/threonine-protein kinase At2g19130 OS=Arabidopsis thaliana OX=3702 GN=At2g19130 PE=2 SV=1 && PF00954:S-locus glycoprotein domain|PF08276:PAN-like domain|PF00069:Protein kinase domain|PF01453:D-mannose binding lectin
MS_gene51393	0.152763	1.15497	-1.52458	-2.10162	Y2913	-	-	- && sp|O64477|Y2913_ARATH G-type lectin S-receptor-like serine/threonine-protein kinase At2g19130 OS=Arabidopsis thaliana OX=3702 GN=At2g19130 PE=2 SV=1 && PF00954:S-locus glycoprotein domain|PF00069:Protein kinase domain|PF08276:PAN-like domain|PF01453:D-mannose binding lectin
MS_gene063687	-3.83012	0.584762	-0.9967	-2.07544	Y2913	-	-	- && sp|O64477|Y2913_ARATH G-type lectin S-receptor-like serine/threonine-protein kinase At2g19130 OS=Arabidopsis thaliana OX=3702 GN=At2g19130 PE=2 SV=1 && PF00954:S-locus glycoprotein domain|PF00069:Protein kinase domain|PF01453:D-mannose binding lectin|PF08276:PAN-like domain
MS_gene043334	0.28138	-2.77285	-1.34918	-1.35602	Y2913	-	-	- && sp|O64477|Y2913_ARATH G-type lectin S-receptor-like serine/threonine-protein kinase At2g19130 OS=Arabidopsis thaliana OX=3702 GN=At2g19130 PE=2 SV=1 && PF00069:Protein kinase domain|PF08276:PAN-like domain|PF00954:S-locus glycoprotein domain|PF01453:D-mannose binding lectin
MS_gene35756	1.90337	NA	NA	NA	Y2913	-	-	- && sp|O64477|Y2913_ARATH G-type lectin S-receptor-like serine/threonine-protein kinase At2g19130 OS=Arabidopsis thaliana OX=3702 GN=At2g19130 PE=2 SV=1 && PF00069:Protein kinase domain|PF00954:S-locus glycoprotein domain|PF01453:D-mannose binding lectin|PF08276:PAN-like domain
MS_gene053788	-1.21386	-2.35384	-2.16994	-2.34487	Y2923	-	-	- && sp|O64556|Y2923_ARATH Putative leucine-rich repeat receptor-like serine/threonine-protein kinase At2g19230 OS=Arabidopsis thaliana OX=3702 GN=At2g19230 PE=1 SV=3 && PF13855:Leucine rich repeat|PF12819:Malectin-like domain|PF17921:Integrase zinc binding domain|PF00069:Protein kinase domain
MS_gene79723	3.3388	NA	2.09569	NA	Y2923	-	-	- && sp|O64556|Y2923_ARATH Putative leucine-rich repeat receptor-like serine/threonine-protein kinase At2g19230 OS=Arabidopsis thaliana OX=3702 GN=At2g19230 PE=1 SV=3 && PF12819:Malectin-like domain|PF13855:Leucine rich repeat|PF07714:Protein tyrosine kinase
MS_gene36582	NA	5.50314	NA	3.7761	Y2923	-	-	- && sp|O64556|Y2923_ARATH Putative leucine-rich repeat receptor-like serine/threonine-protein kinase At2g19230 OS=Arabidopsis thaliana OX=3702 GN=At2g19230 PE=1 SV=3 && PF12819:Malectin-like domain|PF07714:Protein tyrosine kinase
MS_gene99944	1.75306	-2.76402	-1.6181	-2.75479	Y2923	-	-	- && sp|O64556|Y2923_ARATH Putative leucine-rich repeat receptor-like serine/threonine-protein kinase At2g19230 OS=Arabidopsis thaliana OX=3702 GN=At2g19230 PE=1 SV=3 && PF07714:Protein tyrosine kinase|PF12819:Malectin-like domain|PF13855:Leucine rich repeat
MS_gene36602	2.25724	NA	NA	NA	Y2923	-	-	- && sp|O64556|Y2923_ARATH Putative leucine-rich repeat receptor-like serine/threonine-protein kinase At2g19230 OS=Arabidopsis thaliana OX=3702 GN=At2g19230 PE=1 SV=3 && PF00069:Protein kinase domain|PF12819:Malectin-like domain
MS_gene011095	3.02557	NA	NA	NA	Y2923	-	-	- && sp|O64556|Y2923_ARATH Putative leucine-rich repeat receptor-like serine/threonine-protein kinase At2g19230 OS=Arabidopsis thaliana OX=3702 GN=At2g19230 PE=1 SV=3 && PF00069:Protein kinase domain
MS_gene96368	0.510687	-2.68067	-3.18335	-3.09615	Y3148	-	-	- && sp|C0LGN2|Y3148_ARATH Probable leucine-rich repeat receptor-like serine/threonine-protein kinase At3g14840 OS=Arabidopsis thaliana OX=3702 GN=LRR-RLK PE=1 SV=1 && PF13855:Leucine rich repeat|PF11721:Malectin domain|PF07714:Protein tyrosine kinase
MS_gene94492	-3.26764	-4.53108	-1.87129	-5.44838	Y3148	-	-	- && sp|C0LGN2|Y3148_ARATH Probable leucine-rich repeat receptor-like serine/threonine-protein kinase At3g14840 OS=Arabidopsis thaliana OX=3702 GN=LRR-RLK PE=1 SV=1 && PF13855:Leucine rich repeat|PF11721:Malectin domain|PF00069:Protein kinase domain
MS_gene94172	1.09083	0.441174	-0.59848	-2.84207	Y3148	-	-	- && sp|C0LGN2|Y3148_ARATH Probable leucine-rich repeat receptor-like serine/threonine-protein kinase At3g14840 OS=Arabidopsis thaliana OX=3702 GN=LRR-RLK PE=1 SV=1 && PF13855:Leucine rich repeat|PF07714:Protein tyrosine kinase|PF11721:Malectin domain
MS_gene032333	-0.0715186	-1.44877	-2.25608	-0.598985	Y3148	-	-	- && sp|C0LGN2|Y3148_ARATH Probable leucine-rich repeat receptor-like serine/threonine-protein kinase At3g14840 OS=Arabidopsis thaliana OX=3702 GN=LRR-RLK PE=1 SV=1 && PF13855:Leucine rich repeat|PF00069:Protein kinase domain|PF11721:Malectin domain
MS_gene039350	2.23211	3.07416	3.91005	3.01981	Y3148	-	-	- && sp|C0LGN2|Y3148_ARATH Probable leucine-rich repeat receptor-like serine/threonine-protein kinase At3g14840 OS=Arabidopsis thaliana OX=3702 GN=LRR-RLK PE=1 SV=1 && PF11721:Malectin domain|PF13855:Leucine rich repeat|PF00069:Protein kinase domain
MS_gene007845	-3.07888	-3.50892	-5.81237	-0.160283	Y3148	-	-	- && sp|C0LGN2|Y3148_ARATH Probable leucine-rich repeat receptor-like serine/threonine-protein kinase At3g14840 OS=Arabidopsis thaliana OX=3702 GN=LRR-RLK PE=1 SV=1 && PF11721:Malectin domain|PF13855:Leucine rich repeat|PF00069:Protein kinase domain
MS_gene039345	1.56715	2.87693	3.25521	5.1583	Y3148	-	-	- && sp|C0LGN2|Y3148_ARATH Probable leucine-rich repeat receptor-like serine/threonine-protein kinase At3g14840 OS=Arabidopsis thaliana OX=3702 GN=LRR-RLK PE=1 SV=1 && PF11721:Malectin domain|PF07714:Protein tyrosine kinase
MS_gene026921	-1.89393	0.172929	-5.01663	-7.92821	Y3148	-	-	- && sp|C0LGN2|Y3148_ARATH Probable leucine-rich repeat receptor-like serine/threonine-protein kinase At3g14840 OS=Arabidopsis thaliana OX=3702 GN=LRR-RLK PE=1 SV=1 && PF11721:Malectin domain|PF07714:Protein tyrosine kinase
MS_gene070749	-2.34249	-3.52615	-3.97195	-5.59333	Y3148	-	-	- && sp|C0LGN2|Y3148_ARATH Probable leucine-rich repeat receptor-like serine/threonine-protein kinase At3g14840 OS=Arabidopsis thaliana OX=3702 GN=LRR-RLK PE=1 SV=1 && PF11721:Malectin domain|PF07714:Protein tyrosine kinase
MS_gene72470	-4.07596	-7.25535	-5.51734	-9.94952	Y3148	-	-	- && sp|C0LGN2|Y3148_ARATH Probable leucine-rich repeat receptor-like serine/threonine-protein kinase At3g14840 OS=Arabidopsis thaliana OX=3702 GN=LRR-RLK PE=1 SV=1 && PF11721:Malectin domain|PF07714:Protein tyrosine kinase
MS_gene72466	0.764138	2.05727	2.7991	2.42436	Y3148	-	-	- && sp|C0LGN2|Y3148_ARATH Probable leucine-rich repeat receptor-like serine/threonine-protein kinase At3g14840 OS=Arabidopsis thaliana OX=3702 GN=LRR-RLK PE=1 SV=1 && PF11721:Malectin domain|PF00069:Protein kinase domain|PF13855:Leucine rich repeat
MS_gene039349	0.45077	2.09169	-1.19755	0.0617307	Y3148	-	-	- && sp|C0LGN2|Y3148_ARATH Probable leucine-rich repeat receptor-like serine/threonine-protein kinase At3g14840 OS=Arabidopsis thaliana OX=3702 GN=LRR-RLK PE=1 SV=1 && PF11721:Malectin domain|PF00069:Protein kinase domain
MS_gene72472	-0.255939	-4.06045	-0.850266	-4.15073	Y3148	-	-	- && sp|C0LGN2|Y3148_ARATH Probable leucine-rich repeat receptor-like serine/threonine-protein kinase At3g14840 OS=Arabidopsis thaliana OX=3702 GN=LRR-RLK PE=1 SV=1 && PF11721:Malectin domain|PF00069:Protein kinase domain
MS_gene96370	-1.30516	-0.616489	-1.78423	-2.00228	Y3148	-	-	- && sp|C0LGN2|Y3148_ARATH Probable leucine-rich repeat receptor-like serine/threonine-protein kinase At3g14840 OS=Arabidopsis thaliana OX=3702 GN=LRR-RLK PE=1 SV=1 && PF11721:Malectin domain|PF00069:Protein kinase domain
MS_gene070746	-1.96721	-2.17022	-1.86095	-3.35627	Y3148	-	-	- && sp|C0LGN2|Y3148_ARATH Probable leucine-rich repeat receptor-like serine/threonine-protein kinase At3g14840 OS=Arabidopsis thaliana OX=3702 GN=LRR-RLK PE=1 SV=1 && PF11721:Malectin domain|PF00069:Protein kinase domain
MS_gene96379	-2.42808	1.90855	-1.7147	-3.5551	Y3148	-	-	- && sp|C0LGN2|Y3148_ARATH Probable leucine-rich repeat receptor-like serine/threonine-protein kinase At3g14840 OS=Arabidopsis thaliana OX=3702 GN=LRR-RLK PE=1 SV=1 && PF11721:Malectin domain|PF00069:Protein kinase domain
MS_gene29729	-2.26612	0.205362	-1.56653	-2.05959	Y3148	-	-	- && sp|C0LGN2|Y3148_ARATH Probable leucine-rich repeat receptor-like serine/threonine-protein kinase At3g14840 OS=Arabidopsis thaliana OX=3702 GN=LRR-RLK PE=1 SV=1 && PF07714:Protein tyrosine kinase|PF11721:Malectin domain|PF13855:Leucine rich repeat
MS_gene72460	1.11793	1.40468	2.2037	4.45567	Y3148	-	-	- && sp|C0LGN2|Y3148_ARATH Probable leucine-rich repeat receptor-like serine/threonine-protein kinase At3g14840 OS=Arabidopsis thaliana OX=3702 GN=LRR-RLK PE=1 SV=1 && PF07714:Protein tyrosine kinase|PF11721:Malectin domain
MS_gene98874	-0.937421	-2.48625	-1.00953	-2.41505	Y3148	-	-	- && sp|C0LGN2|Y3148_ARATH Probable leucine-rich repeat receptor-like serine/threonine-protein kinase At3g14840 OS=Arabidopsis thaliana OX=3702 GN=LRR-RLK PE=1 SV=1 && PF07714:Protein tyrosine kinase|PF11721:Malectin domain
MS_gene51124	-2.23951	0.334847	-1.67101	-5.13554	Y3148	-	-	- && sp|C0LGN2|Y3148_ARATH Probable leucine-rich repeat receptor-like serine/threonine-protein kinase At3g14840 OS=Arabidopsis thaliana OX=3702 GN=LRR-RLK PE=1 SV=1 && PF07714:Protein tyrosine kinase|PF11721:Malectin domain
MS_gene72474	-2.82709	-5.10014	-4.57209	-7.47416	Y3148	-	-	- && sp|C0LGN2|Y3148_ARATH Probable leucine-rich repeat receptor-like serine/threonine-protein kinase At3g14840 OS=Arabidopsis thaliana OX=3702 GN=LRR-RLK PE=1 SV=1 && PF07714:Protein tyrosine kinase|PF11721:Malectin domain
MS_gene026923	-4.16375	3.13362	-3.19425	-4.32872	Y3148	-	-	- && sp|C0LGN2|Y3148_ARATH Probable leucine-rich repeat receptor-like serine/threonine-protein kinase At3g14840 OS=Arabidopsis thaliana OX=3702 GN=LRR-RLK PE=1 SV=1 && PF07714:Protein tyrosine kinase|PF11721:Malectin domain
MS_gene72468	-5.5768	0.337726	-1.53126	-5.74135	Y3148	-	-	- && sp|C0LGN2|Y3148_ARATH Probable leucine-rich repeat receptor-like serine/threonine-protein kinase At3g14840 OS=Arabidopsis thaliana OX=3702 GN=LRR-RLK PE=1 SV=1 && PF07714:Protein tyrosine kinase|PF11721:Malectin domain
MS_gene94494	0.418979	-3.11206	-3.90644	1.20189	Y3148	-	-	- && sp|C0LGN2|Y3148_ARATH Probable leucine-rich repeat receptor-like serine/threonine-protein kinase At3g14840 OS=Arabidopsis thaliana OX=3702 GN=LRR-RLK PE=1 SV=1 && PF07714:Protein tyrosine kinase
MS_gene96371	1.36351	1.87666	2.45731	2.43276	Y3148	-	-	- && sp|C0LGN2|Y3148_ARATH Probable leucine-rich repeat receptor-like serine/threonine-protein kinase At3g14840 OS=Arabidopsis thaliana OX=3702 GN=LRR-RLK PE=1 SV=1 && PF00069:Protein kinase domain|PF11721:Malectin domain|PF13855:Leucine rich repeat
MS_gene070743	-0.270805	0.878007	0.346864	2.34042	Y3148	-	-	- && sp|C0LGN2|Y3148_ARATH Probable leucine-rich repeat receptor-like serine/threonine-protein kinase At3g14840 OS=Arabidopsis thaliana OX=3702 GN=LRR-RLK PE=1 SV=1 && PF00069:Protein kinase domain|PF11721:Malectin domain|PF13855:Leucine rich repeat
MS_gene007847	-2.20949	-1.74724	-2.29974	-1.05461	Y3148	-	-	- && sp|C0LGN2|Y3148_ARATH Probable leucine-rich repeat receptor-like serine/threonine-protein kinase At3g14840 OS=Arabidopsis thaliana OX=3702 GN=LRR-RLK PE=1 SV=1 && PF00069:Protein kinase domain|PF11721:Malectin domain|PF13855:Leucine rich repeat
MS_gene070744	4.99537	1.80453	NA	2.78569	Y3148	-	-	- && sp|C0LGN2|Y3148_ARATH Probable leucine-rich repeat receptor-like serine/threonine-protein kinase At3g14840 OS=Arabidopsis thaliana OX=3702 GN=LRR-RLK PE=1 SV=1 && PF00069:Protein kinase domain|PF11721:Malectin domain
MS_gene070745	2.60943	3.66421	NA	1.77411	Y3148	-	-	- && sp|C0LGN2|Y3148_ARATH Probable leucine-rich repeat receptor-like serine/threonine-protein kinase At3g14840 OS=Arabidopsis thaliana OX=3702 GN=LRR-RLK PE=1 SV=1 && PF00069:Protein kinase domain|PF11721:Malectin domain
MS_gene96488	-0.292539	-2.35384	-2.16994	0.158353	Y3148	-	-	- && sp|C0LGN2|Y3148_ARATH Probable leucine-rich repeat receptor-like serine/threonine-protein kinase At3g14840 OS=Arabidopsis thaliana OX=3702 GN=LRR-RLK PE=1 SV=1 && PF00069:Protein kinase domain|PF11721:Malectin domain
MS_gene039342	-0.303992	2.90531	-1.31541	-2.77825	Y3148	-	-	- && sp|C0LGN2|Y3148_ARATH Probable leucine-rich repeat receptor-like serine/threonine-protein kinase At3g14840 OS=Arabidopsis thaliana OX=3702 GN=LRR-RLK PE=1 SV=1 && PF00069:Protein kinase domain|PF11721:Malectin domain
MS_gene72469	-0.553928	-4.89049	-0.578668	-6.58942	Y3148	-	-	- && sp|C0LGN2|Y3148_ARATH Probable leucine-rich repeat receptor-like serine/threonine-protein kinase At3g14840 OS=Arabidopsis thaliana OX=3702 GN=LRR-RLK PE=1 SV=1 && PF00069:Protein kinase domain|PF11721:Malectin domain
MS_gene026915	-2.30644	-1.57693	2.56362	2.42618	Y3148	-	-	- && sp|C0LGN2|Y3148_ARATH Probable leucine-rich repeat receptor-like serine/threonine-protein kinase At3g14840 OS=Arabidopsis thaliana OX=3702 GN=LRR-RLK PE=1 SV=1 && PF00069:Protein kinase domain|PF11721:Malectin domain
MS_gene72477	-2.60454	-4.17801	-5.20468	-5.84984	Y3148	-	-	- && sp|C0LGN2|Y3148_ARATH Probable leucine-rich repeat receptor-like serine/threonine-protein kinase At3g14840 OS=Arabidopsis thaliana OX=3702 GN=LRR-RLK PE=1 SV=1 && PF00069:Protein kinase domain|PF11721:Malectin domain
MS_gene070751	-3.87518	-1.12942	-5.0908	-6.60223	Y3148	-	-	- && sp|C0LGN2|Y3148_ARATH Probable leucine-rich repeat receptor-like serine/threonine-protein kinase At3g14840 OS=Arabidopsis thaliana OX=3702 GN=LRR-RLK PE=1 SV=1 && PF00069:Protein kinase domain|PF11721:Malectin domain
MS_gene007843	4.19743	NA	NA	2.78119	Y3148	-	-	- && sp|C0LGN2|Y3148_ARATH Probable leucine-rich repeat receptor-like serine/threonine-protein kinase At3g14840 OS=Arabidopsis thaliana OX=3702 GN=LRR-RLK PE=1 SV=1 && PF00069:Protein kinase domain
MS_gene32250	3.97266	-0.103045	NA	NA	Y3148	-	-	- && sp|C0LGN2|Y3148_ARATH Probable leucine-rich repeat receptor-like serine/threonine-protein kinase At3g14840 OS=Arabidopsis thaliana OX=3702 GN=LRR-RLK PE=1 SV=1 && PF00069:Protein kinase domain
MS_gene72463	4.24102	-1.77779	0.429832	-1.76963	Y3148	-	-	- && sp|C0LGN2|Y3148_ARATH Probable leucine-rich repeat receptor-like serine/threonine-protein kinase At3g14840 OS=Arabidopsis thaliana OX=3702 GN=LRR-RLK PE=1 SV=1 && -
MS_gene55163	NA	3.47065	NA	NA	Y3475	-	-	- && sp|C0LGP4|Y3475_ARATH Probable LRR receptor-like serine/threonine-protein kinase At3g47570 OS=Arabidopsis thaliana OX=3702 GN=At3g47570 PE=2 SV=1 && PF13855:Leucine rich repeat|PF08263:Leucine rich repeat N-terminal domain|PF00069:Protein kinase domain
MS_gene72769	-0.638904	-3.75802	-3.58417	-3.76138	Y3475	-	-	- && sp|C0LGP4|Y3475_ARATH Probable LRR receptor-like serine/threonine-protein kinase At3g47570 OS=Arabidopsis thaliana OX=3702 GN=At3g47570 PE=2 SV=1 && PF13855:Leucine rich repeat|PF08263:Leucine rich repeat N-terminal domain|PF00069:Protein kinase domain
MS_gene019142	-2.58694	-1.80224	-1.6181	-2.75479	Y3475	-	-	- && sp|C0LGP4|Y3475_ARATH Probable LRR receptor-like serine/threonine-protein kinase At3g47570 OS=Arabidopsis thaliana OX=3702 GN=At3g47570 PE=2 SV=1 && PF13855:Leucine rich repeat|PF08263:Leucine rich repeat N-terminal domain|PF00069:Protein kinase domain
MS_gene65036	NA	2.854	NA	NA	Y3475	-	-	- && sp|C0LGP4|Y3475_ARATH Probable LRR receptor-like serine/threonine-protein kinase At3g47570 OS=Arabidopsis thaliana OX=3702 GN=At3g47570 PE=2 SV=1 && PF13855:Leucine rich repeat|PF08263:Leucine rich repeat N-terminal domain
MS_gene06625	-4.38568	-0.401378	-0.600328	-1.74	Y3475	-	-	- && sp|C0LGP4|Y3475_ARATH Probable LRR receptor-like serine/threonine-protein kinase At3g47570 OS=Arabidopsis thaliana OX=3702 GN=At3g47570 PE=2 SV=1 && PF13855:Leucine rich repeat|PF07714:Protein tyrosine kinase|PF08263:Leucine rich repeat N-terminal domain
MS_gene56588	2.49811	3.51602	4.20431	1.51801	Y3475	-	-	- && sp|C0LGP4|Y3475_ARATH Probable LRR receptor-like serine/threonine-protein kinase At3g47570 OS=Arabidopsis thaliana OX=3702 GN=At3g47570 PE=2 SV=1 && PF13855:Leucine rich repeat|PF00069:Protein kinase domain|PF08263:Leucine rich repeat N-terminal domain
MS_gene86530	1.43172	-2.67448	-4.35845	-2.76993	Y3475	-	-	- && sp|C0LGP4|Y3475_ARATH Probable LRR receptor-like serine/threonine-protein kinase At3g47570 OS=Arabidopsis thaliana OX=3702 GN=At3g47570 PE=2 SV=1 && PF13855:Leucine rich repeat|PF00069:Protein kinase domain|PF08263:Leucine rich repeat N-terminal domain
MS_gene64899	1.0691	-3.06885	-5.5391	-4.48644	Y3475	-	-	- && sp|C0LGP4|Y3475_ARATH Probable LRR receptor-like serine/threonine-protein kinase At3g47570 OS=Arabidopsis thaliana OX=3702 GN=At3g47570 PE=2 SV=1 && PF13855:Leucine rich repeat|PF00069:Protein kinase domain|PF08263:Leucine rich repeat N-terminal domain
MS_gene028151	1.03769	-3.59275	-4.38559	-3.59742	Y3475	-	-	- && sp|C0LGP4|Y3475_ARATH Probable LRR receptor-like serine/threonine-protein kinase At3g47570 OS=Arabidopsis thaliana OX=3702 GN=At3g47570 PE=2 SV=1 && PF13855:Leucine rich repeat|PF00069:Protein kinase domain|PF08263:Leucine rich repeat N-terminal domain
MS_gene030914	-1.25319	-4.06033	-1.75627	-6.57113	Y3475	-	-	- && sp|C0LGP4|Y3475_ARATH Probable LRR receptor-like serine/threonine-protein kinase At3g47570 OS=Arabidopsis thaliana OX=3702 GN=At3g47570 PE=2 SV=1 && PF13855:Leucine rich repeat|PF00069:Protein kinase domain|PF08263:Leucine rich repeat N-terminal domain
MS_gene29626	-1.36251	-2.91718	-0.811855	-3.78318	Y3475	-	-	- && sp|C0LGP4|Y3475_ARATH Probable LRR receptor-like serine/threonine-protein kinase At3g47570 OS=Arabidopsis thaliana OX=3702 GN=At3g47570 PE=2 SV=1 && PF13855:Leucine rich repeat|PF00069:Protein kinase domain|PF08263:Leucine rich repeat N-terminal domain
MS_gene29623	-2.58694	1.1235	-1.6181	-1.79302	Y3475	-	-	- && sp|C0LGP4|Y3475_ARATH Probable LRR receptor-like serine/threonine-protein kinase At3g47570 OS=Arabidopsis thaliana OX=3702 GN=At3g47570 PE=2 SV=1 && PF13855:Leucine rich repeat|PF00069:Protein kinase domain|PF08263:Leucine rich repeat N-terminal domain
MS_gene65026	NA	2.60379	NA	NA	Y3475	-	-	- && sp|C0LGP4|Y3475_ARATH Probable LRR receptor-like serine/threonine-protein kinase At3g47570 OS=Arabidopsis thaliana OX=3702 GN=At3g47570 PE=2 SV=1 && PF13855:Leucine rich repeat|PF00069:Protein kinase domain
MS_gene47919	NA	5.22721	2.32519	4.73052	Y3475	-	-	- && sp|C0LGP4|Y3475_ARATH Probable LRR receptor-like serine/threonine-protein kinase At3g47570 OS=Arabidopsis thaliana OX=3702 GN=At3g47570 PE=2 SV=1 && PF13855:Leucine rich repeat|PF00069:Protein kinase domain
MS_gene53704	2.48498	2.80774	3.98062	2.74545	Y3475	-	-	- && sp|C0LGP4|Y3475_ARATH Probable LRR receptor-like serine/threonine-protein kinase At3g47570 OS=Arabidopsis thaliana OX=3702 GN=At3g47570 PE=2 SV=1 && PF13855:Leucine rich repeat|PF00069:Protein kinase domain
MS_gene048022	2.36671	3.69258	NA	0.85048	Y3475	-	-	- && sp|C0LGP4|Y3475_ARATH Probable LRR receptor-like serine/threonine-protein kinase At3g47570 OS=Arabidopsis thaliana OX=3702 GN=At3g47570 PE=2 SV=1 && PF13855:Leucine rich repeat|PF00069:Protein kinase domain
MS_gene72766	1.2412	-5.26314	-4.74648	-6.28054	Y3475	-	-	- && sp|C0LGP4|Y3475_ARATH Probable LRR receptor-like serine/threonine-protein kinase At3g47570 OS=Arabidopsis thaliana OX=3702 GN=At3g47570 PE=2 SV=1 && PF13855:Leucine rich repeat|PF00069:Protein kinase domain
MS_gene89891	-1.18403	-1.80582	-4.18286	-1.43375	Y3475	-	-	- && sp|C0LGP4|Y3475_ARATH Probable LRR receptor-like serine/threonine-protein kinase At3g47570 OS=Arabidopsis thaliana OX=3702 GN=At3g47570 PE=2 SV=1 && PF13855:Leucine rich repeat|PF00069:Protein kinase domain
MS_gene01593	-1.42306	-2.22515	-2.45816	-3.03192	Y3475	-	-	- && sp|C0LGP4|Y3475_ARATH Probable LRR receptor-like serine/threonine-protein kinase At3g47570 OS=Arabidopsis thaliana OX=3702 GN=At3g47570 PE=2 SV=1 && PF13855:Leucine rich repeat|PF00069:Protein kinase domain
MS_gene002606	-1.52506	-1.89172	-3.01242	-4.61763	Y3475	-	-	- && sp|C0LGP4|Y3475_ARATH Probable LRR receptor-like serine/threonine-protein kinase At3g47570 OS=Arabidopsis thaliana OX=3702 GN=At3g47570 PE=2 SV=1 && PF13855:Leucine rich repeat|PF00069:Protein kinase domain
[truncated: 266 more rows]
